# Supplementary material for: Mitochondrial nicotinamide adenine dinucleotide reduced (NADH) oxidation links the tricarboxylic acid (TCA) cycle with methionine metabolism and nuclear DNA methylation
Source: PLoS Biol. 2018 Apr 18;16(4):e2005707. doi: 10.1371/journal.pbio.2005707 (PMC5927466; doi:10.1371/journal.pbio.2005707)
Supplement: S1 Data — ACTB, ß-actin; DN-POLG, dominant-negative DNA polymerase gamma transgene; mtDNA, mitochondrial DNA; RNA-seq, RNA sequencing; RPKM, reads per kilobase per million; ChrM, chromosome M (mitochondrial). (XLSX) [file pbio.2005707.s007.xlsx]

## Sheet: DN-POLG All DEGs
HGNC Approved Symbol	HGNC ID	HGNC Approved name	Location	Chromosome	Start	End	Strand	Mean RPKM, Day 0	Mean RPKM, Day 3	Mean RPKM, Day 6	Mean RPKM, Day 9	Log2FC d3/d0	Log2FC d6/d0	Log2FC d9/d0	Fold Change d3/d0	Fold Change d6/d0	Fold Change d9/d0	PValue d3/d0	PValue d6/d0	PValue d9/d0
AACS	HGNC:21298	acetoacetyl-CoA synthetase	12q24.31	12	125549925	125627873	+	0.427531	0.401046	0.355588	0.409955	-0.092478	-0.266807	-0.062879	-1.0662	-1.20314	-1.04455	0.130994	0.00126562	0.285729
AAR2	HGNC:15886	AAR2 splicing factor homolog	20q11.23	20	34824381	34858840	+	1.68398	1.43969	1.35035	1.54486	-0.225882	-0.318791	-0.122057	-1.16949	-1.24728	-1.08829	0.0146221	0.00235554	0.132232
AARS2	HGNC:21022	alanyl-tRNA synthetase 2, mitochondrial	6p21.1	6	44267391	44281063	-	6.82344	6.3617	5.17761	6.60268	-0.100852	-0.401046	-0.0522017	-1.07241	-1.32046	-1.03685	0.448577	0.013225	0.690861
AASDHPPT	HGNC:14235	aminoadipate-semialdehyde dehydrogenase-phosphopantetheinyl transferase	11q22	11	105946228	105969437	+	6.86465	6.24907	5.03297	6.18042	-0.140439	-0.460703	-0.153421	-1.10224	-1.37621	-1.1122	0.397231	0.0188836	0.357161
ABAT	HGNC:23	4-aminobutyrate aminotransferase	16p13.2	16	8768422	8878432	+	0.256253	0.249556	0.163994	0.174889	-0.0475121	-0.65212	-0.555171	-1.03348	-1.57148	-1.46934	0.790013	0.00539198	0.012283
ABCC5	HGNC:56	ATP binding cassette subfamily C member 5	3q27	3	183637722	183735803	-	0.824983	0.896528	0.835463	1.01994	0.11852	0.0162545	0.299269	1.08562	1.01133	1.23052	0.215944	0.85839	0.00946336
ABCD2	HGNC:66	ATP binding cassette subfamily D member 2	12q12	12	39943835	40013553	-	0.0319419	0.033713	0.0181948	0.0187802	-0.00685962	-0.798141	-0.803033	-1.00477	-1.73886	-1.74477	0.984586	0.0489807	0.0479055
ABCG1	HGNC:73	ATP binding cassette subfamily G member 1	21q22.3	21	43619799	43720714	+	0.130464	0.171941	0.207663	0.123069	0.391072	0.659212	-0.109431	1.31137	1.57922	-1.0788	0.0901944	0.011744	0.60449
ABHD15	HGNC:26971	abhydrolase domain containing 15	17q11.2	17	27887691	27894042	-	3.85063	3.51421	2.43569	2.9534	-0.111609	-0.702642	-0.358515	-1.08043	-1.62748	-1.28211	0.707842	0.0402317	0.247432
ABHD17B	HGNC:24278	abhydrolase domain containing 17B	9q21.2	9	74477368	74525847	-	0.53951	0.480443	0.472906	0.44442	-0.165685	-0.18914	-0.278157	-1.1217	-1.14008	-1.21264	0.0357958	0.0206061	0.0028723
ABHD5	HGNC:21396	abhydrolase domain containing 5	3p21.33	3	43731605	43775863	+	0.458388	0.48546	0.571327	0.536114	0.0833685	0.321064	0.225497	1.05949	1.24925	1.16918	0.417302	0.0109631	0.0494388
ACAA2	HGNC:83	acetyl-CoA acyltransferase 2	18q21	18	47309869	47340273	-	4.6805	4.45104	4.1141	3.74866	-0.0722262	-0.194583	-0.322678	-1.05134	-1.14439	-1.25065	0.493688	0.0894377	0.0125383
ACACB	HGNC:85	acetyl-CoA carboxylase beta	12q24.1	12	109554400	109706031	+	0.197158	0.186159	0.118716	0.16432	-0.0810739	-0.727942	-0.26216	-1.05781	-1.65627	-1.19927	0.547202	0.000485312	0.0765849
ACAD11	HGNC:30211	acyl-CoA dehydrogenase family member 11	3q22.1	3	132276982	132379567	-	0.644804	0.763223	0.949586	0.891124	0.242715	0.550178	0.457877	1.18322	1.46427	1.37352	0.0695949	0.00145198	0.00423541
ACAT1	HGNC:93	acetyl-CoA acetyltransferase 1	11q22.3	11	107992243	108018503	+	5.65218	5.65781	5.22134	4.39837	-0.00231785	-0.12164	-0.365183	-1.00161	-1.08797	-1.28804	0.985556	0.355715	0.0186356
ACCSL	HGNC:34391	1-aminocyclopropane-1-carboxylate synthase homolog (inactive) like	11p11.2	11	44069531	44081527	+	0.00248466	0.00383316	0.00880319	0.00270631	1.14764	2.14701	0.673586	2.21551	4.4291	1.59503	0.229879	0.0410985	0.467434
ACKR4	HGNC:1611	atypical chemokine receptor 4	3q22	3	132316081	132337811	+	0.396561	0.459636	0.66553	0.568271	0.215109	0.741252	0.519019	1.16079	1.67163	1.43298	0.0584687	6.30019e-05	0.0007093
ACLY	HGNC:115	ATP citrate lyase	17q21.2	17	40023161	40075272	-	21.2241	18.5585	15.8487	14.9489	-0.190106	-0.427351	-0.513011	-1.14085	-1.34476	-1.42703	0.198164	0.0135107	0.00533801
ACO2	HGNC:118	aconitase 2	22q13.2	22	41865117	41924993	+	2.48243	2.34701	2.1398	2.36234	-0.0796327	-0.21121	-0.0678469	-1.05675	-1.15766	-1.04815	0.302065	0.0191234	0.374814
ACOT9	HGNC:17152	acyl-CoA thioesterase 9	Xp22.11	X	23720370	23784592	-	0.670069	0.776857	1.00562	0.780883	0.213515	0.584173	0.221967	1.15951	1.49918	1.16632	0.0242259	6.40136e-05	0.0204609
ACP2	HGNC:123	acid phosphatase 2, lysosomal	11p11.2	11	47260853	47270457	-	2.35766	2.17974	1.42379	2.39037	-0.0993329	-0.731851	0.0421387	-1.07128	-1.66077	1.02964	0.673039	0.0121237	0.857252
ACPP	HGNC:125	acid phosphatase, prostate	3q22.1	3	132036211	132087142	+	0.0113816	0.0100748	0.00356233	0.00321594	-0.144612	-1.52663	-1.65414	-1.10543	-2.88112	-3.14734	0.707368	0.00340267	0.0021379
ACR	HGNC:126	acrosin	22q13.33	22	51176624	51183762	+	0.0201889	0.01916	0.0670215	0.0177253	-0.0852302	1.90505	-0.0473272	-1.06086	3.74523	-1.03335	0.914624	0.0385238	0.952517
ACRC	HGNC:15805	acidic repeat containing	Xq13.1	X	70798261	70833433	+	0.0534352	0.0654299	0.0742971	0.180027	0.250045	0.346236	1.64763	1.18924	1.27124	3.13319	0.621509	0.4973	0.00959422
ACSF2	HGNC:26101	acyl-CoA synthetase family member 2	17q21.33	17	48503519	48552206	+	0.369854	0.453583	0.526392	0.385192	0.302811	0.505533	0.0596406	1.23355	1.41965	1.04221	0.187757	0.0428768	0.783867
ACSL3	HGNC:3570	acyl-CoA synthetase long-chain family member 3	2q34-q35	2	223725652	223809357	+	2.45773	2.12292	1.51333	1.49481	-0.222763	-0.711886	-0.745163	-1.16697	-1.63794	-1.67616	0.446831	0.0338327	0.0281012
ACSM6	HGNC:31665	acyl-CoA synthetase medium-chain family member 6	10q23.33	10	96953957	96988685	+	0.00169374	0.00307689	0.00151042	0.00568765	0.647147	-0.241596	1.51892	1.56607	-1.1823	2.86576	0.324756	0.705518	0.0391642
ACSS3	HGNC:24723	acyl-CoA synthetase short-chain family member 3	12q21.31	12	81331594	81650533	+	0.0435792	0.053183	0.0644898	0.0563556	0.278981	0.548376	0.360364	1.21334	1.46244	1.28375	0.106407	0.00723445	0.0467032
ACTBL2	HGNC:17780	actin, beta like 2	5q11.2	5	56775846	56778636	-	1.02268	1.38265	3.40671	1.66099	0.268202	1.68021	0.619746	1.20431	3.20475	1.5366	0.67128	0.024705	0.338592
ACTR6	HGNC:24025	ARP6 actin-related protein 6 homolog	12q23.1	12	100592900	100635643	+	1.33042	1.34289	1.435	1.28907	0.0127032	0.109185	-0.0454727	1.00884	1.07862	-1.03202	0.739876	0.0182919	0.253429
ACVR1	HGNC:171	activin A receptor type 1	2q23-q24	2	158592958	158732374	-	0.105976	0.114748	0.168331	0.150042	0.111903	0.651885	0.496095	1.08065	1.57122	1.41039	0.37873	0.00062496	0.00329549
ACYP2	HGNC:180	acylphosphatase 2	2p16.2	2	54342540	54532437	+	0.00739892	0.00875766	0.0078582	0.0149293	0.225712	-0.00658478	0.933304	1.16935	-1.00457	1.90964	0.583875	0.987124	0.0459734
ADAM20	HGNC:199	ADAM metallopeptidase domain 20	14q24.2	14	70989078	71001732	-	0.0169553	0.0286819	0.0472572	0.101287	0.820205	1.28492	2.48192	1.76566	2.43668	5.5864	0.256819	0.092116	0.00608665
ADAM20P1	HGNC:20102	ADAM metallopeptidase domain 20 pseudogene 1	14q24.2	14	70935598	70950473	-	0.0754289	0.117627	0.188996	0.401788	0.666934	1.08642	2.25318	1.58769	2.12347	4.76732	0.38647	0.174025	0.0147892
ADAM21	HGNC:200	ADAM metallopeptidase domain 21	14q24.2	14	70924217	70926622	+	0.976685	0.947563	0.641633	0.739315	-0.0552928	-0.680238	-0.407041	-1.03907	-1.6024	-1.32596	0.844884	0.037738	0.17513
ADAMTS1	HGNC:217	ADAM metallopeptidase with thrombospondin type 1 motif 1	21q21.3	21	28208606	28217728	-	60.6024	71.0294	110.026	43.1148	0.227575	0.798888	-0.487137	1.17087	1.73976	-1.40166	0.376018	0.0110148	0.0797208
ADAMTS14	HGNC:14899	ADAM metallopeptidase with thrombospondin type 1 motif 14	10q21	10	72432559	72522197	+	0.00783366	0.0121123	0.0178584	0.00945332	0.57791	1.13167	0.178658	1.49269	2.19112	1.13183	0.112988	0.00825646	0.597198
ADAMTS15	HGNC:16305	ADAM metallopeptidase with thrombospondin type 1 motif 15	11q25	11	130318869	130346532	+	0.396266	0.374438	0.285414	0.247276	-0.0668861	-0.466319	-0.666222	-1.04745	-1.38158	-1.58691	0.700651	0.0239755	0.00412027
ADAMTS19-AS1	HGNC:40797	ADAMTS19 antisense RNA 1	5q23.3	5	128795252	128796382	-	1.58611	1.59493	1.16589	1.02855	0.0173783	-0.454289	-0.616365	1.01212	-1.37011	-1.53301	0.926672	0.0379519	0.00980827
ADAMTS7	HGNC:223	ADAM metallopeptidase with thrombospondin type 1 motif 7	15q25.1	15	79051546	79103805	-	0.0880802	0.134511	0.19758	0.130234	0.626709	1.1427	0.577033	1.54404	2.20793	1.49178	0.0983356	0.0092166	0.123332
ADAMTS9-AS1	HGNC:40625	ADAMTS9 antisense RNA 1	3p14.1	3	64547014	64572995	+	0.0285903	0.0322509	0.0332576	0.0126731	0.134458	0.225573	-1.26852	1.09768	1.16924	-2.40915	0.759058	0.608846	0.0172137
ADAT2	HGNC:21172	adenosine deaminase, tRNA specific 2	6q24.2	6	143747078	143771810	-	1.18781	1.41591	1.63974	1.42251	0.252121	0.460086	0.257161	1.19096	1.37562	1.19512	0.0572531	0.00368554	0.0534239
ADCY10	HGNC:21285	adenylate cyclase 10, soluble	1q24	1	167778625	167883453	-	0.0103703	0.010909	0.0139604	0.0165946	0.0856743	0.399753	0.666519	1.06118	1.31928	1.58724	0.700413	0.0997483	0.0145947
ADGRA1	HGNC:13838	adhesion G protein-coupled receptor A1	10q26	10	134884433	134945179	+	0.0105553	0.014815	0.0159917	0.0199114	0.511273	0.622288	0.907218	1.42531	1.53931	1.87543	0.100738	0.0539325	0.0110032
ADGRF4	HGNC:19011	adhesion G protein-coupled receptor F4	6p12.3	6	47653600	47689757	+	0.0157953	0.022382	0.0378473	0.0294778	0.479667	1.23236	0.856154	1.39442	2.34951	1.81021	0.0394616	0.000229245	0.00232786
ADGRG2	HGNC:4516	adhesion G protein-coupled receptor G2	Xp22.13	X	19007427	19140755	-	0.0474999	0.0656796	0.0748379	0.0575518	0.472236	0.660813	0.283218	1.38726	1.58097	1.21691	0.030848	0.00639701	0.155324
ADI1	HGNC:30576	acireductone dioxygenase 1	2p25.2	2	3501693	3523507	-	1.6269	1.32604	0.875278	1.65026	-0.313112	-0.920794	-0.00903126	-1.24238	-1.89316	-1.00628	0.289622	0.0103089	0.974708
ADM	HGNC:259	adrenomedullin	11p15.4	11	10326227	10328944	+	3.09024	3.23861	6.30768	4.524	0.031664	0.999827	0.467549	1.02219	1.99976	1.38276	0.941561	0.0439579	0.296441
ADORA1	HGNC:262	adenosine A1 receptor	1q32.1	1	203059782	203136533	+	0.046069	0.0501398	0.0292801	0.0407653	0.130553	-0.627145	-0.147874	1.09471	-1.54451	-1.10794	0.602907	0.0315555	0.556675
ADPRHL1	HGNC:21303	ADP-ribosylhydrolase like 1	13q34	13	114076260	114107839	-	0.209133	0.199634	0.145445	0.176809	-0.0647991	-0.525675	-0.24791	-1.04594	-1.43961	-1.18749	0.689912	0.00998093	0.152075
ADPRM	HGNC:30925	ADP-ribose/CDP-alcohol diphosphatase, manganese dependent	17p13.1	17	10600931	10614550	+	0.423158	0.429897	0.49774	0.54092	0.0220146	0.234185	0.350688	1.01538	1.17624	1.27517	0.739568	0.00638736	0.000585354
ADRA1B	HGNC:278	adrenoceptor alpha 1B	5q33.3	5	159343790	159399551	+	0.012633	0.0158591	0.0164494	0.0211359	0.325641	0.375929	0.725385	1.25322	1.29767	1.65334	0.0177616	0.00891144	0.000165067
ADRA1D	HGNC:280	adrenoceptor alpha 1D	20p13	20	4201329	4229721	-	0.00478221	0.00666137	0.00337036	0.00963348	0.510652	-0.429909	1.00794	1.42469	-1.34715	2.01104	0.235268	0.311415	0.0350761
ADRB2	HGNC:286	adrenoceptor beta 2	5q31-q32	5	148206156	148208196	+	0.525323	0.471142	0.485051	0.291193	-0.123558	-0.119568	-0.828796	-1.08942	-1.08641	-1.7762	0.646912	0.657437	0.0127688
AFG3L2	HGNC:315	AFG3 like matrix AAA peptidase subunit 2	18p11.21	18	12328943	12377253	-	4.56938	4.38765	3.95824	3.99602	-0.0578314	-0.206471	-0.192241	-1.0409	-1.15386	-1.14254	0.317241	0.00517494	0.00755498
AGAP11	HGNC:29421	ArfGAP with GTPase domain, ankyrin repeat and PH domain 11	10q23.2	10	88730498	88769960	+	0.0322061	0.0441995	0.041769	0.0605541	0.455257	0.347306	0.898839	1.37103	1.27218	1.86457	0.0646709	0.141036	0.00288741
AGGF1	HGNC:24684	angiogenic factor with G-patch and FHA domains 1	5q13.3	5	76325076	76361059	+	2.6137	2.37771	1.76369	2.30065	-0.139403	-0.616517	-0.183977	-1.10145	-1.53317	-1.13601	0.50252	0.0145522	0.38123
AGPAT3	HGNC:326	1-acylglycerol-3-phosphate O-acyltransferase 3	21q22.3	21	45285067	45406417	+	1.74707	1.63646	1.23317	1.78886	-0.0956647	-0.517837	0.0338445	-1.06856	-1.43181	1.02374	0.42417	0.0018535	0.773345
AGTPBP1	HGNC:17258	ATP/GTP binding protein 1	9q21.33	9	88161455	88356944	-	0.647475	0.778907	0.897215	0.874563	0.262998	0.472304	0.431999	1.19997	1.38732	1.3491	0.0218878	0.000934272	0.00162078
AHCTF1	HGNC:24618	AT-hook containing transcription factor 1	1q44	1	247002400	247095280	-	0.727688	0.760357	0.955793	0.794545	0.0631866	0.382359	0.120908	1.04477	1.30347	1.08742	0.584871	0.00877043	0.307833
AHI1	HGNC:21575	Abelson helper integration site 1	6q23.2	6	135604670	135830219	-	0.410018	0.477546	0.552458	0.507738	0.218206	0.428884	0.308679	1.16329	1.34619	1.23857	0.0248469	0.00063386	0.00455753
AIM1L	HGNC:17295	absent in melanoma 1-like	1p35	1	26648350	26680621	-	0.0402797	0.0555198	0.0758406	0.0825462	0.443051	0.887898	0.99447	1.35948	1.85048	1.99235	0.127942	0.0093209	0.00515308
AJUBA	HGNC:20250	ajuba LIM protein	14q11.2	14	23440383	23451851	-	1.70397	2.00671	2.56806	2.47983	0.230753	0.585216	0.529781	1.17345	1.50026	1.44371	0.379105	0.0458824	0.0650388
AK4	HGNC:363	adenylate kinase 4	1p31.3	1	65613232	65697828	+	0.803498	0.731829	0.607051	0.710528	-0.141161	-0.427472	-0.179904	-1.10279	-1.34487	-1.13281	0.38159	0.0230619	0.271895
AK7	HGNC:20091	adenylate kinase 7	14q32.31	14	96858448	96955764	+	0.0475438	0.0577529	0.0562516	0.0354552	0.289137	0.254048	-0.404833	1.22191	1.19255	-1.32394	0.100585	0.141634	0.0317005
AKAP1	HGNC:367	A-kinase anchoring protein 1	17q22	17	55162551	55198710	+	4.69486	4.44617	4.21816	4.15983	-0.0771009	-0.155048	-0.17373	-1.0549	-1.11346	-1.12797	0.312737	0.0621547	0.0413591
AKAP3	HGNC:373	A-kinase anchoring protein 3	12p13.32	12	4724677	4758213	-	0.197981	0.192412	0.159567	0.205909	-0.0431825	-0.316109	0.0549952	-1.03038	-1.24497	1.03886	0.701839	0.019733	0.62688
AKIP1	HGNC:1170	A-kinase interacting protein 1	11p15.3	11	8932686	8941631	+	1.56272	1.65343	1.88683	1.97152	0.0839629	0.27519	0.339809	1.05993	1.21015	1.26559	0.534652	0.0661614	0.0303789
AKNA	HGNC:24108	AT-hook transcription factor	9q32	9	117096436	117156685	-	0.104688	0.14787	0.270971	0.744021	0.425339	1.38724	2.71719	1.34289	2.61578	6.57591	0.417508	0.0236302	0.000600885
AKR1B15	HGNC:37281	aldo-keto reductase family 1 member B15	7q33	7	134233888	134264592	+	0.0041644	0.00561761	0.00943676	0.0035451	0.244281	1.097	-0.22604	1.1845	2.13909	-1.16962	0.546414	0.0222162	0.576126
AKR7A2	HGNC:389	aldo-keto reductase family 7 member A2	1p36.13	1	19630459	19638640	-	2.83515	2.54122	2.26978	2.09354	-0.160109	-0.320597	-0.440918	-1.11737	-1.24885	-1.35747	0.256729	0.0402143	0.00988204
AKT1S1	HGNC:28426	AKT1 substrate 1	19q13.33	19	50372295	50381716	-	3.11572	2.77205	2.34246	3.29526	-0.174032	-0.415241	0.0748829	-1.12821	-1.33352	1.05328	0.274917	0.0233273	0.627651
ALAD	HGNC:395	aminolevulinate dehydratase	9q32	9	116148597	116163613	-	1.10614	1.05091	0.753646	1.20069	-0.0903395	-0.595345	0.114056	-1.06462	-1.51083	1.08227	0.73173	0.0474294	0.665856
ALDH1A2	HGNC:15472	aldehyde dehydrogenase 1 family member A2	15q21.2	15	58245622	58790065	-	0.452772	0.385355	0.287665	0.265535	-0.237608	-0.678799	-0.808367	-1.17904	-1.60081	-1.75123	0.341695	0.0202704	0.00883806
ALDH1A3	HGNC:409	aldehyde dehydrogenase 1 family member A3	15q26.3	15	101402129	101456831	+	0.332236	0.355414	0.286675	0.223676	0.0999347	-0.251131	-0.571986	1.07172	-1.19014	-1.48657	0.63578	0.251183	0.0225868
ALDH1B1	HGNC:407	aldehyde dehydrogenase 1 family member B1	9p13	9	38392661	38398658	+	11.0764	8.8558	7.52674	6.2153	-0.322475	-0.562827	-0.836573	-1.25047	-1.47716	-1.7858	0.0123199	0.000502963	3.22661e-05
ALDH3A2	HGNC:403	aldehyde dehydrogenase 3 family member A2	17p11.2	17	19551459	19580909	+	3.59876	3.19753	2.87861	2.84251	-0.172974	-0.329086	-0.347753	-1.12738	-1.25622	-1.27258	0.190299	0.0261439	0.0206056
ALDH4A1	HGNC:406	aldehyde dehydrogenase 4 family member A1	1p36	1	19197926	19229275	-	1.03123	1.02812	0.795746	0.728835	-3.43579e-06	-0.373061	-0.501395	-1	-1.2951	-1.41558	0.999974	0.00674718	0.00123974
ALDH5A1	HGNC:408	aldehyde dehydrogenase 5 family member A1	6p22	6	24495080	24537435	+	2.27439	2.12557	1.5917	1.82402	-0.101545	-0.539384	-0.31899	-1.07292	-1.45335	-1.24746	0.523207	0.00755465	0.0692575
ALDH9A1	HGNC:412	aldehyde dehydrogenase 9 family member A1	1q24.1	1	165631453	165668100	-	3.87483	3.60816	3.05522	2.88108	-0.103435	-0.35053	-0.431007	-1.07433	-1.27503	-1.34817	0.339343	0.00878078	0.00286132
ALG1	HGNC:18294	ALG1, chitobiosyldiphosphodolichol beta-mannosyltransferase	16p13.3	16	5121820	5135395	+	0.957619	0.817245	0.575743	0.975658	-0.241123	-0.762482	0.0263879	-1.18191	-1.69641	1.01846	0.338605	0.0122723	0.914062
ALG1L	HGNC:33721	ALG1, chitobiosyldiphosphodolichol beta-mannosyltransferase like	3q21.2	3	125648118	125655882	-	0.165512	0.189108	0.103119	0.175995	0.196718	-0.735025	0.084669	1.14609	-1.66443	1.06044	0.433474	0.0150892	0.731817
ALKBH3	HGNC:30141	alkB homolog 3, alpha-ketoglutaratedependent dioxygenase	11p11.2	11	43902361	43941816	+	0.557042	0.55181	0.565087	0.763261	-0.0151367	0.0130493	0.452566	-1.01055	1.00909	1.36847	0.871042	0.888676	0.00103769
ALKBH8	HGNC:25189	alkB homolog 8, tRNA methyltransferase	11q22.3	11	107373452	107436472	-	0.618899	0.568117	0.514239	0.701317	-0.125511	-0.265162	0.182	-1.09089	-1.20177	1.13446	0.136466	0.00811462	0.0431597
ALMS1-IT1	HGNC:41305	ALMS1 intronic transcript 1	2p13.1	2	73684230	73686609	+	0.40133	0.499687	1.86383	0.480799	0.201669	2.03746	0.184787	1.15003	4.10523	1.13665	0.738848	0.00822837	0.759871
ALOX12	HGNC:429	arachidonate 12-lipoxygenase, 12S type	17p13.1	17	6899384	6914055	+	0.200955	0.200411	0.115814	0.263208	-0.0145114	-0.894022	0.390675	-1.01011	-1.85835	1.31101	0.968047	0.0343786	0.298175
ALPK3	HGNC:17574	alpha kinase 3	15q25.2	15	85359911	85416713	+	0.0183554	0.0229443	0.0367308	0.0362574	0.28621	0.972621	0.929351	1.21943	1.9624	1.90442	0.29548	0.00520855	0.00664109
AMER2	HGNC:26360	APC membrane recruitment protein 2	13q12.13	13	25735822	25746426	-	0.0844278	0.124405	0.181384	0.143123	0.513436	1.11961	0.720736	1.42745	2.17288	1.64802	0.207453	0.0173154	0.0903833
AMIGO1	HGNC:20824	adhesion molecule with Ig like domain 1	1p13.3	1	110046797	110052360	-	0.253091	0.20425	0.135949	0.195307	-0.314753	-0.933084	-0.3758	-1.2438	-1.90935	-1.29756	0.147505	0.00143895	0.0919011
AMN1	HGNC:27281	antagonist of mitotic exit network 1 homolog	12p11.21	12	31824071	31882108	-	0.248634	0.260655	0.334699	0.23311	0.0680841	0.431909	-0.0923511	1.04832	1.34902	-1.06611	0.71207	0.041439	0.617942
AMPD1	HGNC:468	adenosine monophosphate deaminase 1	1p13	1	115215719	115238239	-	0.0181043	0.00871003	0.00456458	0.00770942	-1.19331	-1.95147	-1.11737	-2.28676	-3.86769	-2.16951	0.107838	0.0181324	0.128498
AMPH	HGNC:471	amphiphysin	7p14-p13	7	38423305	38671167	-	0.0704216	0.0690365	0.0675116	0.0567553	-0.0284401	-0.0604955	-0.321439	-1.01991	-1.04282	-1.24958	0.827826	0.645426	0.0347153
ANAPC5	HGNC:15713	anaphase promoting complex subunit 5	12q24.31	12	121746048	121837699	-	2.86662	2.76139	2.39534	2.47092	-0.0530939	-0.2637	-0.212612	-1.03749	-1.20055	-1.15878	0.583476	0.021895	0.0514414
ANGEL2	HGNC:30534	angel homolog 2	1q32.3	1	213165524	213189168	-	3.41023	3.12034	2.6942	3.54494	-0.130471	-0.345953	0.0531802	-1.09465	-1.27099	1.03755	0.242286	0.0101116	0.620715
ANKRD1	HGNC:15819	ankyrin repeat domain 1	10q23.33	10	92671853	92681033	-	0.43537	0.92872	8.88712	2.26325	0.870354	4.04603	2.25484	1.82811	16.5188	4.7728	0.259497	0.000485981	0.0137182
ANKRD11	HGNC:21316	ankyrin repeat domain 11	16q24.3	16	89334035	89556969	-	0.997907	1.03557	0.921241	1.27738	0.0540414	-0.108108	0.355686	1.03817	-1.07781	1.27959	0.734641	0.502474	0.0496667
ANKRD12	HGNC:29135	ankyrin repeat domain 12	18p11.22	18	9136758	9285206	+	0.352334	0.411398	0.420571	0.399621	0.2202	0.256405	0.183079	1.1649	1.1945	1.1353	0.0353005	0.0185665	0.0686363
ANKRD31	HGNC:26853	ankyrin repeat domain 31	5q13.3	5	74364100	74532703	-	0.0319884	0.0317452	0.0183401	0.0371708	-0.0138168	-0.939755	0.217708	-1.00962	-1.9182	1.16288	0.971316	0.0356285	0.574963
ANKRD36	HGNC:24079	ankyrin repeat domain 36	2q11.2	2	97779233	97930258	+	0.10048	0.147434	0.191579	0.123862	0.551016	0.837071	0.286753	1.46512	1.78642	1.21989	0.0784581	0.0154962	0.324611
ANKRD36BP2	HGNC:33607	ankyrin repeat domain 36B pseudogene 2	2q11.2	2	89065324	89106126	+	0.00583688	0.00997428	0.0165509	0.00973484	0.775853	1.34277	0.687674	1.7122	2.53637	1.61069	0.102639	0.0128238	0.141077
ANKRD42	HGNC:26752	ankyrin repeat domain 42	11q14.1	11	82904754	82971736	+	0.343798	0.335485	0.351951	0.398944	-0.0354884	0.0262149	0.214658	-1.0249	1.01834	1.16043	0.687377	0.765719	0.0355537
ANKRD61	HGNC:22467	ankyrin repeat domain 61	7p22	7	6071007	6076017	+	0.453392	0.611731	0.767174	0.640446	0.426665	0.704292	0.479034	1.34412	1.62935	1.39381	0.12461	0.0220953	0.0902816
ANKS4B	HGNC:26795	ankyrin repeat and sterile alpha motif domain containing 4B	16p12.2	16	21245016	21263750	+	0.000485971	0.00235199	0.00139699	0.00814962	1.1689	1.1181	3.11438	2.24841	2.17061	8.66008	0.281262	0.3012	0.0151527
ANLN	HGNC:14082	anillin actin binding protein	7p15-p14	7	36429415	36493400	+	2.91178	2.77333	3.28726	2.39123	-0.0680177	0.164609	-0.283583	-1.04828	1.12086	-1.21721	0.563057	0.182444	0.0360854
ANO10	HGNC:25519	anoctamin 10	3p22.1-p21.33	3	43396351	43733086	-	0.0596669	0.0596206	0.0509683	0.0555412	-0.00110439	-0.23057	-0.105619	-1.00077	-1.1733	-1.07596	0.989817	0.0251017	0.24345
ANO7	HGNC:31677	anoctamin 7	2q37.3	2	242127924	242164792	+	0.044655	0.044567	0.0316043	0.0326414	-0.00592385	-0.508583	-0.445227	-1.00411	-1.42265	-1.36153	0.969454	0.00947346	0.0178889
ANTXR1	HGNC:21014	anthrax toxin receptor 1	2p13.1	2	69240310	69476459	+	0.217574	0.209811	0.136587	0.228196	-0.0637774	-0.732161	0.0467601	-1.0452	-1.66113	1.03294	0.826827	0.0318596	0.872475
ANXA1	HGNC:533	annexin A1	9q21.13	9	75766673	75785309	+	0.221637	0.331349	0.81618	0.625376	0.488052	1.90991	1.45287	1.40255	3.75785	2.73752	0.459575	0.0160575	0.0494794
ANXA3	HGNC:541	annexin A3	4q21.21	4	79472673	79531597	+	0.172904	0.225753	0.404981	0.337046	0.377072	1.21222	0.960994	1.2987	2.31694	1.94665	0.0558643	9.38193e-05	0.000456529
ANXA6	HGNC:544	annexin A6	5q33.1	5	150480273	150537443	-	1.85497	1.77742	1.56444	1.12774	-0.0612948	-0.257325	-0.735033	-1.0434	-1.19526	-1.66444	0.693396	0.124444	0.00119003
AP1S1	HGNC:559	adaptor related protein complex 1 sigma 1 subunit	7q22.1	7	100797678	100804877	+	4.34818	3.89148	4.15826	3.47641	-0.165442	-0.0657222	-0.332156	-1.12151	-1.04661	-1.25889	0.171868	0.567594	0.0167471
AP3B2	HGNC:567	adaptor related protein complex 3 beta 2 subunit	15q	15	83328033	83378666	-	0.36259	0.398968	0.365274	0.671087	0.134345	0.00898255	0.859689	1.09759	1.00625	1.81465	0.635936	0.974564	0.0136322
AP4S1	HGNC:575	adaptor related protein complex 4 sigma 1 subunit	14q12	14	31494312	31562818	+	0.116419	0.111536	0.0849495	0.127853	-0.0643338	-0.452419	0.129138	-1.0456	-1.36833	1.09364	0.654898	0.0114553	0.378737
AP5S1	HGNC:15875	adaptor related protein complex 5 sigma 1 subunit	20p13	20	3801178	3805949	+	2.82119	2.60098	1.57189	2.74067	-0.110918	-0.837656	-0.0328822	-1.07992	-1.78714	-1.02305	0.369909	9.47692e-05	0.785365
APEH	HGNC:586	acylaminoacyl-peptide hydrolase	3p21	3	49711435	49721396	+	11.0532	9.99469	9.47569	7.8685	-0.14719	-0.217618	-0.486784	-1.10741	-1.16281	-1.40132	0.398803	0.224083	0.0184948
APEX1	HGNC:587	apurinic/apyrimidinic endodeoxyribonuclease 1	14q11.2	14	20923350	20925927	+	75.1591	67.7489	51.5651	64.8493	-0.157745	-0.537285	-0.211077	-1.11554	-1.45124	-1.15755	0.432768	0.0227294	0.301199
APEX2	HGNC:17889	apurinic/apyrimidinic endodeoxyribonuclease 2	Xp11.23	X	55026790	55035490	+	2.29819	2.10686	1.71778	1.93575	-0.133029	-0.417416	-0.255568	-1.09659	-1.33553	-1.19381	0.406589	0.0251158	0.130909
APH1A	HGNC:29509	aph-1 homolog A, gamma-secretase subunit	1q21.2	1	150237804	150241980	-	22.1743	19.6884	17.6361	20.511	-0.173762	-0.339437	-0.109433	-1.128	-1.26526	-1.0788	0.201725	0.0263696	0.406586
APLN	HGNC:16665	apelin	Xq25	X	128779240	128788933	-	0.307374	0.291109	0.178615	0.168378	-0.0820526	-0.93943	-0.867153	-1.05852	-1.91777	-1.82406	0.82931	0.0341573	0.0463825
APLP2	HGNC:598	amyloid beta precursor like protein 2	11q24	11	129939732	130014699	+	6.92174	6.76067	5.5519	6.31439	-0.0319156	-0.322218	-0.135044	-1.02237	-1.25025	-1.09813	0.77938	0.0191374	0.255067
APMAP	HGNC:13238	adipocyte plasma membrane associated protein	20p11.2	20	24943561	24973615	-	3.86622	3.9557	3.87545	4.47675	0.0336574	0.00219153	0.211832	1.0236	1.00152	1.15816	0.560773	0.969449	0.00509411
APOBEC3B	HGNC:17352	apolipoprotein B mRNA editing enzyme catalytic subunit 3B	22q13.1-q13.2	22	39378352	39388809	+	0.0853597	0.136918	0.105584	0.112085	0.66216	0.314858	0.401036	1.58245	1.24389	1.32046	0.00578138	0.113991	0.0537618
AQP4	HGNC:637	aquaporin 4	18q11.2-q12.1	18	24432002	24445749	-	0.16346	0.182358	0.187351	0.0866153	0.165863	0.195127	-0.921818	1.12184	1.14483	-1.8945	0.472476	0.400962	0.00303647
AQP4-AS1	HGNC:26399	AQP4 antisense RNA 1	18q12.1	18	24445272	24515910	+	0.046478	0.0490988	0.0413826	0.0313056	0.076584	-0.160394	-0.575315	1.05452	-1.11759	-1.49	0.753071	0.514526	0.0401822
ARC	HGNC:648	activity regulated cytoskeleton associated protein	8q24.3	8	143692410	143695833	-	1.6661	2.68941	9.51616	2.25588	0.690791	2.32699	0.360784	1.61417	5.01758	1.28412	0.356184	0.0108856	0.622893
AREG	HGNC:651	amphiregulin	4q13.3	4	75310851	75320726	+	0.0148884	0.0134025	0.0302614	0.0230404	-0.332244	0.994363	0.58808	-1.25897	1.9922	1.50325	0.459441	0.0484742	0.206245
ARF3	HGNC:654	ADP ribosylation factor 3	12q13.12	12	49297286	49351334	-	3.32291	3.1995	2.69656	3.28641	-0.0550105	-0.305717	-0.0169669	-1.03887	-1.23603	-1.01183	0.592514	0.0147186	0.867774
ARFGAP3	HGNC:661	ADP ribosylation factor GTPase activating protein 3	22q13.2	22	43192508	43267429	-	0.997653	1.07453	1.18833	1.14383	0.109031	0.252658	0.197736	1.0785	1.1914	1.1469	0.172689	0.00844637	0.026433
ARG2	HGNC:664	arginase 2	14q24.1	14	68086515	68118437	+	2.44713	2.58346	2.93677	3.04073	0.0791991	0.265299	0.316478	1.05643	1.20188	1.24529	0.409281	0.0193902	0.00832796
ARHGAP1	HGNC:673	Rho GTPase activating protein 1	11p11.2	11	46698630	46722165	-	1.28499	1.16586	0.940098	1.26431	-0.134009	-0.444954	-0.0229631	-1.09734	-1.36127	-1.01604	0.328792	0.00865894	0.863002
ARHGAP21	HGNC:23725	Rho GTPase activating protein 21	10p12.31	10	24872538	25012597	-	1.09748	1.19946	1.30869	1.24806	0.127717	0.247161	0.184795	1.09256	1.18687	1.13666	0.154244	0.0159392	0.0523371
ARHGAP31	HGNC:29216	Rho GTPase activating protein 31	3q13.33	3	119013220	119139561	+	0.086704	0.0854269	0.0624721	0.0899154	-0.0185309	-0.491485	0.0375343	-1.01293	-1.40589	1.02636	0.931588	0.0467149	0.86206
ARHGEF2	HGNC:682	Rho/Rac guanine nucleotide exchange factor 2	1q21-q22	1	155916645	155966129	-	2.28897	2.7006	3.89446	4.37631	0.220901	0.765934	0.927362	1.16546	1.70047	1.9018	0.410679	0.0168239	0.00655189
ARHGEF33	HGNC:37252	Rho guanine nucleotide exchange factor 33	2p22.1	2	39117021	39202590	+	0.00514328	0.0066673	0.00785199	0.0121535	0.343402	0.434133	1.15093	1.26874	1.3511	2.22057	0.373594	0.267665	0.0134284
ARHGEF7-IT1	HGNC:41408	ARHGEF7 intronic transcript 1	13q34	13	111774999	111796611	+	0.00951919	0.0166951	0.0134324	0.0197939	0.748592	0.449727	1.02298	1.68015	1.36578	2.03212	0.0125132	0.0903316	0.00234842
ARID3C	HGNC:21209	AT-rich interaction domain 3C	9p13.2	9	34621376	34628104	-	0.0598372	0.10065	0.165889	0.0959306	0.702158	1.39837	0.695432	1.62694	2.63603	1.61937	0.0732063	0.003413	0.0754856
ARID4B	HGNC:15550	AT-rich interaction domain 4B	1q42.3	1	235294949	235491534	-	0.8398	0.834016	0.953373	0.9289	-0.0105237	0.181452	0.143973	-1.00732	1.13402	1.10494	0.854268	0.0113418	0.0318519
ARL13A	HGNC:31709	ADP ribosylation factor like GTPase 13A	Xq22.1	X	100224697	100245818	+	0.0377933	0.0502103	0.0742971	0.0486073	0.396413	0.886287	0.351171	1.31623	1.84841	1.2756	0.229263	0.0195832	0.282157
ARL13B	HGNC:25419	ADP ribosylation factor like GTPase 13B	3q11	3	93698983	93774512	+	0.512675	0.55579	0.669596	0.562149	0.116849	0.38329	0.13324	1.08436	1.30431	1.09675	0.0421498	4.68095e-05	0.0248954
ARL14	HGNC:22974	ADP ribosylation factor like GTPase 14	3q25.33	3	160394948	160396233	+	0.157713	0.248271	0.52368	0.215321	0.661605	1.75542	0.410791	1.58184	3.37625	1.32941	0.116868	0.00161614	0.306909
ARL4C	HGNC:698	ADP ribosylation factor like GTPase 4C	2q37.2	2	235401685	235405697	-	3.37527	3.49551	4.99881	3.65428	0.0491385	0.55366	0.116603	1.03465	1.46781	1.08418	0.770641	0.00938344	0.494529
ARL6IP1	HGNC:697	ADP ribosylation factor like GTPase 6 interacting protein 1	16p12-p11.2	16	18802991	18812917	-	32.272	28.7946	23.5282	27.4808	-0.172937	-0.466618	-0.233701	-1.12735	-1.38187	-1.17585	0.27103	0.0128016	0.148771
ARL9	HGNC:23592	ADP ribosylation factor like GTPase 9	4q12	4	57371375	57390058	+	0.00862018	0.0137572	0.00806293	0.0208629	0.682748	-0.0689819	1.22986	1.60519	-1.04898	2.34545	0.0969187	0.854089	0.00955121
ARMC1	HGNC:17684	armadillo repeat containing 1	8q12.3	8	66514694	66546442	-	1.90315	1.82742	1.78215	1.72403	-0.0578657	-0.0954709	-0.143081	-1.04092	-1.06841	-1.10426	0.286259	0.096151	0.0223163
ARMC3	HGNC:30964	armadillo repeat containing 3	10p12.31	10	23216953	23326518	+	0.043766	0.0542911	0.0507298	0.0330314	0.301451	0.194972	-0.403716	1.23238	1.1447	-1.32291	0.0984707	0.261105	0.0367227
ARMC7	HGNC:26168	armadillo repeat containing 7	17q25	17	73106082	73126360	+	0.645054	0.563217	0.385957	0.646307	-0.195133	-0.74471	0.0149959	-1.14483	-1.67564	1.01045	0.478365	0.0218782	0.955829
ARMCX3	HGNC:24065	armadillo repeat containing, X-linked 3	Xq22.1	X	100878118	100882833	+	4.42913	4.29226	5.19859	5.35246	-0.0440431	0.227397	0.274158	-1.031	1.17072	1.20929	0.667712	0.0504271	0.0241611
ARMCX4	HGNC:28615	armadillo repeat containing, X-linked 4	Xq22	X	100673275	100788446	+	0.101232	0.108791	0.0590855	0.127071	0.085572	-0.894599	0.321654	1.06111	-1.85909	1.24976	0.815819	0.0359948	0.391968
ARMT1	HGNC:17872	acidic residue methyltransferase 1	6q25.1	6	151773422	151791236	+	3.67055	3.41864	2.9429	3.25069	-0.105571	-0.324689	-0.17587	-1.07592	-1.25239	-1.12965	0.356381	0.0168107	0.141654
ARNTL	HGNC:701	aryl hydrocarbon receptor nuclear translocator like	11p15	11	13298199	13408813	+	0.113527	0.109888	0.127473	0.143191	-0.0461095	0.153598	0.328239	-1.03248	1.11234	1.25548	0.72988	0.267683	0.0343997
ARR3	HGNC:710	arrestin 3	Xq13.1	X	69488155	69501690	+	0.0542961	0.0633356	0.039887	0.0851235	0.207416	-0.492244	0.643849	1.15462	-1.40663	1.56249	0.393217	0.0646232	0.0231591
ARRDC4	HGNC:28087	arrestin domain containing 4	15q26.2	15	98462784	98517068	+	2.3922	1.48477	1.10593	1.0086	-0.663308	-1.09566	-1.22858	-1.58371	-2.1371	-2.34337	0.0481419	0.00488343	0.0025594
ARSD	HGNC:717	arylsulfatase D	Xp22.3	X	2822011	2847392	-	0.00413192	0.00604223	0.00714337	0.0148735	0.670551	0.858358	1.7046	1.59168	1.81297	3.25938	0.287718	0.183	0.0200433
ARSJ	HGNC:26286	arylsulfatase family member J	4q26	4	114821440	114900883	-	0.151407	0.169638	0.211586	0.171412	0.160362	0.477398	0.173107	1.11757	1.39223	1.12748	0.243859	0.00566353	0.211519
ARTN	HGNC:727	artemin	1p34.1	1	44398992	44402913	+	0.487671	0.831539	1.45318	0.901214	0.798002	1.53443	0.83956	1.73869	2.89673	1.7895	0.0630874	0.00322009	0.0529492
ASB12	HGNC:19763	ankyrin repeat and SOCS box containing 12	Xq11.1	X	63444076	63450511	-	0.0242998	0.02846	0.0474917	0.037009	0.133049	0.953646	0.593441	1.09661	1.93676	1.50884	0.728081	0.0325556	0.146887
ASB13	HGNC:19765	ankyrin repeat and SOCS box containing 13	10p15.1	10	5680830	5708768	-	1.49707	1.47652	0.95304	1.24413	-0.0192913	-0.684438	-0.2889	-1.01346	-1.60708	-1.22171	0.945681	0.0372792	0.323196
ASCL3	HGNC:740	achaete-scute family bHLH transcription factor 3	11p15.3	11	8959119	8964580	-	0.0716771	0.0686844	0.0249597	0.0791242	-0.116338	-1.81169	0.185007	-1.08398	-3.51053	1.13682	0.872042	0.0321218	0.798104
ASGR1	HGNC:742	asialoglycoprotein receptor 1	17p13-p11	17	7076750	7082883	-	0.204767	0.370089	0.684021	0.468229	0.873949	1.73427	1.19258	1.83267	3.32711	2.28561	0.0340032	0.000969028	0.00826969
ASIC1	HGNC:100	acid sensing ion channel subunit 1	12q13.12	12	50451331	50477394	+	2.15077	2.44556	2.47756	1.79326	0.18555	0.200741	-0.262172	1.13725	1.14929	-1.19928	0.00966361	0.00644701	0.00140212
ASNS	HGNC:753	asparagine synthetase (glutamine-hydrolyzing)	7q21.3	7	97481430	97501854	-	14.2965	19.1406	25.4244	26.2924	0.420619	0.82597	0.865795	1.3385	1.77273	1.82234	0.00728845	0.000111368	7.99826e-05
ASPDH	HGNC:33856	aspartate dehydrogenase domain containing	19q13.33	19	51014858	51017947	-	0.269658	0.423876	0.816658	0.508571	0.596521	1.49925	0.917326	1.51207	2.82696	1.88861	0.254551	0.0150041	0.0957881
ASPHD2	HGNC:30437	aspartate beta-hydroxylase domain containing 2	22q12.1	22	26825239	26840981	+	0.456842	0.488881	0.553009	0.61513	0.106542	0.283408	0.44117	1.07664	1.21707	1.3577	0.525717	0.115611	0.0251723
ASRGL1	HGNC:16448	asparaginase like 1	11q12.3	11	62104920	62160882	+	1.01883	0.985401	0.869865	0.978287	-0.0477743	-0.22769	-0.0629529	-1.03367	-1.17096	-1.0446	0.524744	0.0132057	0.406408
ASS1	HGNC:758	argininosuccinate synthase 1	9q34.1	9	133320094	133376661	+	0.337502	0.477393	0.611378	0.69034	0.497744	0.856177	1.00636	1.412	1.81023	2.00883	0.0472759	0.00379693	0.00147355
ASXL1	HGNC:18318	additional sex combs like 1, transcriptional regulator	20q11	20	30946147	31027122	+	2.27034	2.58863	3.37157	3.00804	0.187673	0.537549	0.389892	1.13893	1.4515	1.3103	0.381498	0.0291414	0.0905674
ATAD1	HGNC:25903	ATPase family, AAA domain containing 1	10q23.31	10	89511269	89601100	-	2.04787	2.12098	2.64051	2.1624	0.0505194	0.36451	0.0785416	1.03564	1.28744	1.05595	0.267671	2.59486e-05	0.101146
ATAD5	HGNC:25752	ATPase family, AAA domain containing 5	17q11.2	17	29158988	29222295	+	1.52758	1.612	2.4311	1.46719	0.0732409	0.671288	-0.0460583	1.05208	1.59249	-1.03244	0.732438	0.0117853	0.82938
ATF3	HGNC:785	activating transcription factor 3	1q32.3	1	212738676	212794119	+	0.939973	1.37006	5.20681	1.73795	0.445127	2.25117	0.867965	1.36143	4.7607	1.82509	0.462134	0.00450725	0.170501
ATF5	HGNC:790	activating transcription factor 5	19q13.33	19	50431974	50437192	+	3.15629	2.67689	2.48816	5.14501	-0.241511	-0.393089	0.704133	-1.18223	-1.3132	1.62916	0.341262	0.138216	0.0184292
ATG101	HGNC:25679	autophagy related 101	12q13.13	12	52463030	52471278	+	2.05742	1.77401	1.81707	2.47888	-0.208557	-0.177599	0.277359	-1.15553	-1.131	1.21197	0.121088	0.17796	0.049966
ATG16L1	HGNC:21498	autophagy related 16 like 1	2q37.1	2	234118697	234204320	+	0.376513	0.382919	0.426009	0.439373	0.0246501	0.17363	0.22112	1.01723	1.12789	1.16564	0.748816	0.0478091	0.0177817
ATG4A	HGNC:16489	autophagy related 4A cysteine peptidase	Xq22.3	X	107334898	107397901	+	0.293597	0.359141	0.460845	0.449871	0.287957	0.647382	0.608451	1.22091	1.56632	1.52462	0.0197801	0.000182644	0.000278411
ATG4C	HGNC:16040	autophagy related 4C cysteine peptidase	1p31.3	1	63249806	63339980	+	0.489458	0.517185	0.622351	0.51612	0.0776098	0.339158	0.0703156	1.05527	1.26502	1.04995	0.577789	0.0349688	0.613407
ATG7	HGNC:16935	autophagy related 7	3p25.3-p25.2	3	11313995	11599139	+	0.169634	0.173744	0.160589	0.191645	0.0365581	-0.0776133	0.176429	1.02566	-1.05527	1.13008	0.618291	0.303201	0.0368735
ATL1	HGNC:11231	atlastin GTPase 1	14q21.3	14	50999227	51099786	+	0.143558	0.131054	0.0942331	0.142854	-0.14118	-0.622542	-0.00886439	-1.10281	-1.53959	-1.00616	0.366368	0.00290791	0.953537
ATL2	HGNC:24047	atlastin GTPase 2	2p22.3	2	38522022	38604427	-	1.35231	1.3964	1.52247	1.26372	0.0452618	0.167789	-0.0974917	1.03187	1.12334	-1.06991	0.538242	0.0443044	0.20348
ATMIN	HGNC:29034	ATM interactor	16q23.2	16	81069458	81080951	+	3.93868	3.51938	2.67174	4.17077	-0.165386	-0.596838	0.0759765	-1.12147	-1.5124	1.05407	0.405989	0.0132881	0.697546
ATOH1	HGNC:797	atonal bHLH transcription factor 1	4q22	4	94750042	94751221	+	0.34547	0.277506	0.0910388	0.115547	-0.353893	-2.08537	-1.58395	-1.278	-4.24385	-2.99789	0.495757	0.00297588	0.0127274
ATOH8	HGNC:24126	atonal bHLH transcription factor 8	2p11.2	2	85978467	86015189	+	0.0161191	0.0221401	0.0154276	0.0311773	0.447137	-0.0563531	0.867058	1.36333	-1.03983	1.82394	0.124637	0.834261	0.0104445
ATP12A	HGNC:13816	ATPase H+/K+ transporting non-gastric alpha2 subunit	13q11-q12.1	13	25254549	25285921	+	0.0772723	0.0911094	0.0696816	0.0392373	0.266985	-0.12812	-1.0008	1.20329	-1.09287	-2.00111	0.3768	0.665325	0.00799017
ATP1B2	HGNC:805	ATPase Na+/K+ transporting subunit beta 2	17p13.1	17	7554254	7561087	+	1.29744	1.5091	1.26511	0.807043	0.213799	-0.0553933	-0.715453	1.15974	-1.03914	-1.642	0.311591	0.786701	0.00683839
ATP1B3-AS1	HGNC:40088	ATP1B3 antisense RNA 1	3q23	3	141637094	141637863	-	0.226365	0.327533	0.776186	0.337193	0.554985	1.67521	0.529654	1.46915	3.19366	1.44358	0.296357	0.00975547	0.31747
ATP2B3	HGNC:816	ATPase plasma membrane Ca2+ transporting 3	Xq28	X	152783134	152848397	+	0.0466746	0.054963	0.0602187	0.045834	0.232311	0.363286	-0.026391	1.17471	1.28635	-1.01846	0.0669838	0.0106527	0.815869
ATP2C1	HGNC:13211	ATPase secretory pathway Ca2+ transporting 1	3q21.3	3	130569439	130735556	+	0.695941	0.723309	0.746133	0.707729	0.0552024	0.100559	0.0241096	1.039	1.07219	1.01685	0.0800468	0.00649287	0.407001
ATP5B	HGNC:830	ATP synthase, H+ transporting, mitochondrial F1 complex, beta polypeptide	12p13.3	12	57031959	57039798	-	146.562	135.137	129.325	111.685	-0.117188	-0.192559	-0.400418	-1.08462	-1.14279	-1.31989	0.371704	0.158577	0.0119965
ATP6V0A1	HGNC:865	ATPase H+ transporting V0 subunit a1	17q21	17	40610862	40674596	+	1.57266	1.44853	1.23526	1.63506	-0.123203	-0.35059	0.0442423	-1.08915	-1.27508	1.03114	0.425357	0.0438545	0.770644
ATP6V0D1	HGNC:13724	ATPase H+ transporting V0 subunit d1	16q22	16	67471922	67515140	-	0.524544	0.452541	0.313508	0.551636	-0.22483	-0.778377	0.0710216	-1.16864	-1.7152	1.05046	0.368386	0.0108568	0.771005
ATP6V0E2	HGNC:21723	ATPase H+ transporting V0 subunit e2	7q36.1	7	149570057	149577787	+	5.8994	5.031	3.75254	4.85105	-0.23308	-0.662728	-0.282622	-1.17534	-1.58307	-1.2164	0.191155	0.00363245	0.121608
ATP6V1C1	HGNC:856	ATPase H+ transporting V1 subunit C1	8p22.3	8	104033291	104085279	+	1.25804	1.1395	0.736682	1.145	-0.160303	-0.809656	-0.137465	-1.11752	-1.75279	-1.09997	0.545769	0.0128804	0.603289
ATP6V1G2	HGNC:862	ATPase H+ transporting V1 subunit G2	6p21.3	6	31512239	31516204	-	1.23655	1.57676	1.6312	1.72762	0.351898	0.383318	0.473499	1.27624	1.30434	1.38847	0.0484534	0.0350459	0.0140164
ATP8B3	HGNC:13535	ATPase phospholipid transporting 8B3	19p13.3	19	1782074	1812275	-	0.039099	0.0621706	0.0671498	0.0400707	0.66097	0.74551	0.0248497	1.58115	1.67657	1.01737	0.0084895	0.00448368	0.899533
ATPAF1	HGNC:18803	ATP synthase mitochondrial F1 complex assembly factor 1	1p33	1	47098409	47139539	-	2.23085	1.90689	1.44815	1.63337	-0.229953	-0.669571	-0.447336	-1.1728	-1.5906	-1.36352	0.348762	0.0199548	0.0888812
ATRNL1	HGNC:29063	attractin like 1	10q26	10	116853124	117708503	+	0.0316877	0.0367536	0.0416486	0.0397671	0.20976	0.401016	0.329225	1.1565	1.32044	1.25634	0.198133	0.0278058	0.0587637
ATXN2	HGNC:10555	ataxin 2	12q23-q24.1	12	111890018	112037480	-	0.788497	0.839842	0.986116	0.801308	0.093903	0.320026	0.0276524	1.06725	1.24835	1.01935	0.373918	0.0124375	0.788577
ATXN3	HGNC:7106	ataxin 3	14q21	14	92524896	92572965	-	0.601182	0.653621	0.733928	0.688858	0.1224	0.284519	0.192839	1.08854	1.218	1.14301	0.234376	0.0173453	0.077306
ATXN7L1	HGNC:22210	ataxin 7 like 1	7q22.1	7	105245514	105517050	-	0.0593186	0.0597947	0.0466155	0.0663023	0.0202788	-0.350617	0.16521	1.01416	-1.27511	1.12133	0.89104	0.0402484	0.282548
ATXN7L3	HGNC:25416	ataxin 7 like 3	17q21	17	42269174	42277453	-	7.19965	6.91817	5.39204	7.22615	-0.0571142	-0.415534	0.00818796	-1.04038	-1.33379	1.00569	0.735774	0.0345811	0.961273
AURKA	HGNC:11393	aurora kinase A	20q13	20	54944445	54967393	-	4.47555	4.06109	4.12008	3.41692	-0.142543	-0.118035	-0.38968	-1.10385	-1.08526	-1.3101	0.0825318	0.139026	0.000627873
AURKC	HGNC:11391	aurora kinase C	19q13.43	19	57742377	57746915	+	0.449628	0.508567	1.05145	0.591968	0.18098	1.16139	0.42634	1.13365	2.23673	1.34382	0.68793	0.0282148	0.35515
AVEN	HGNC:13509	apoptosis and caspase activation inhibitor	15q13.1	15	34158428	34331377	-	0.0372881	0.0391873	0.0351387	0.0699964	0.0461752	-0.0883838	0.89229	1.03252	-1.06318	1.85612	0.877457	0.768353	0.0152002
AVIL	HGNC:14188	advillin	12q14.1	12	58191159	58212487	-	0.606561	0.532739	0.334185	0.71207	-0.20723	-0.948295	0.227152	-1.15447	-1.92959	1.17052	0.514534	0.0142164	0.47616
AVPR1A	HGNC:895	arginine vasopressin receptor 1A	12q14.2	12	63539014	63544722	-	0.0721137	0.0469522	0.0183601	0.0395798	-0.621348	-2.37082	-0.997422	-1.53831	-5.17234	-1.99643	0.396413	0.00910439	0.188293
AVPR2	HGNC:897	arginine vasopressin receptor 2	Xq28	X	153167985	153172620	+	0.0286531	0.0496399	0.0233716	0.104813	0.801974	-0.399609	1.85558	1.74349	-1.31915	3.61896	0.0980117	0.378074	0.00250256
AWAT1	HGNC:23252	acyl-CoA wax alcohol acyltransferase 1	Xq13.1	X	69454505	69460477	+	0.00538426	0.00786517	0.00441623	0.019341	1.40178	0.877522	2.9553	2.64227	1.83722	7.75592	0.27328	0.482528	0.0381127
AZI2	HGNC:24002	5-azacytidine induced 2	3p23	3	28356494	28390618	-	1.57088	1.62348	1.67871	2.05841	0.0481626	0.090645	0.387168	1.03395	1.06485	1.30782	0.678251	0.441324	0.00856725
B3GALT6	HGNC:17978	beta-1,3-galactosyltransferase 6	1p36.33	1	1167629	1170421	+	12.6051	11.3316	5.79519	12.9278	-0.176753	-1.34562	-0.0052943	-1.13034	-2.54139	-1.00368	0.751254	0.037065	0.992399
B3GNT2	HGNC:15629	UDP-GlcNAc:betaGal beta-1,3-N-acetylglucosaminyltransferase 2	2p15	2	62423248	62451866	+	0.511321	0.527301	0.639893	0.531041	0.046082	0.31267	0.0545652	1.03246	1.242	1.03855	0.704858	0.028631	0.654401
B3GNT5	HGNC:15684	UDP-GlcNAc:betaGal beta-1,3-N-acetylglucosaminyltransferase 5	3q28	3	182971032	183016292	+	0.773717	0.743643	0.853161	0.750286	-0.0572091	0.140791	-0.0449202	-1.04045	1.10251	-1.03163	0.184842	0.00728501	0.287543
B4GALT3	HGNC:926	beta-1,4-galactosyltransferase 3	1q23.3	1	161141100	161147309	-	5.89464	6.23182	7.05749	6.06657	0.0777006	0.25503	0.0383806	1.05533	1.19336	1.02696	0.45603	0.0330837	0.708919
B4GALT6	HGNC:929	beta-1,4-galactosyltransferase 6	18q11	18	29202209	29264686	-	1.2906	1.20276	0.934842	1.08011	-0.101228	-0.48186	-0.253286	-1.07269	-1.39654	-1.19192	0.561114	0.0203192	0.167721
BAAT	HGNC:932	bile acid-CoA:amino acid N-acyltransferase	9q22.3	9	104122699	104145801	-	0.0427808	0.0354315	0.0353388	0.0448259	-0.272708	-0.276218	0.0604335	-1.20807	-1.21102	1.04278	0.0385234	0.0366588	0.598611
BAG1	HGNC:937	BCL2 associated athanogene 1	9p12	9	33247818	33264761	-	1.35214	1.09095	0.850409	1.31652	-0.331948	-0.660513	-0.0556322	-1.25871	-1.58064	-1.03931	0.195277	0.0227664	0.818719
BAG4	HGNC:940	BCL2 associated athanogene 4	8p11.23	8	38034051	38070819	+	1.60082	1.53592	1.38352	1.50861	-0.0607066	-0.211443	-0.090215	-1.04298	-1.15785	-1.06453	0.423173	0.0187161	0.245142
BAHCC1	HGNC:29279	BAH domain and coiled-coil containing 1	17q25.3	17	79373540	79433357	+	1.50649	1.43389	0.916551	1.00558	-0.0577195	-0.727057	-0.576267	-1.04082	-1.65526	-1.49099	0.785367	0.00753516	0.0227771
BASP1	HGNC:957	brain abundant membrane attached signal protein 1	5p15.1	5	17217669	17276943	+	0.776457	0.858058	0.973201	0.729929	0.141198	0.324269	-0.100561	1.10282	1.25203	-1.07219	0.288839	0.0311843	0.441877
BBOF1	HGNC:19855	basal body orientation factor 1	14q24.3	14	74486056	74549566	+	0.789778	0.794383	0.565793	0.60341	0.00769197	-0.518205	-0.406272	1.00535	-1.43217	-1.32526	0.973414	0.0491949	0.106895
BBS10	HGNC:26291	Bardet-Biedl syndrome 10	12q21.2	12	76738254	76742222	-	12.9241	12.4455	9.83547	10.9547	-0.0593811	-0.406561	-0.243231	-1.04202	-1.32552	-1.18364	0.710951	0.0302054	0.154343
BBS5	HGNC:970	Bardet-Biedl syndrome 5	2q31	2	170335688	170382432	+	0.197829	0.19437	0.182039	0.150489	-0.0262811	-0.122605	-0.393126	-1.01838	-1.0887	-1.31324	0.681199	0.081992	0.000214718
BBS9	HGNC:30000	Bardet-Biedl syndrome 9	7p14	7	33168856	33645680	+	0.0364567	0.0359572	0.0297736	0.0330035	-0.0194879	-0.289333	-0.151415	-1.0136	-1.22208	-1.11066	0.836106	0.0131319	0.135374
BCAS3	HGNC:14347	BCAS3, microtubule associated cell migration factor	17q23.2	17	58755172	59470198	+	0.106891	0.114041	0.112186	0.131707	0.089231	0.066998	0.299758	1.0638	1.04753	1.23094	0.33039	0.458926	0.00830588
BCAS4	HGNC:14367	breast carcinoma amplified sequence 4	20q13	20	49411431	49493714	+	0.106598	0.112576	0.137846	0.102586	0.0802695	0.369419	-0.0552304	1.05722	1.29183	-1.03903	0.291862	0.000829426	0.459854
BCKDHB	HGNC:987	branched chain keto acid dehydrogenase E1 subunit beta	6q14.1	6	80816364	81055987	+	0.138498	0.132891	0.104711	0.0983309	-0.0610885	-0.421052	-0.486047	-1.04325	-1.3389	-1.4006	0.75219	0.0543455	0.0316016
BCKDK	HGNC:16902	branched chain ketoacid dehydrogenase kinase	16p11.2	16	31117428	31123888	+	10.0265	8.94855	7.87813	7.66036	-0.15985	-0.334283	-0.377899	-1.11717	-1.26075	-1.29945	0.290118	0.0453255	0.0280143
BCL10	HGNC:989	B-cell CLL/lymphoma 10	1p22	1	85731931	85743771	-	1.44462	1.44939	2.0569	1.43907	-0.00373506	0.481144	-0.00966273	-1.00259	1.39585	-1.00672	0.986033	0.0484294	0.96388
BCL2L1	HGNC:992	BCL2 like 1	20q11.21	20	30252255	30311792	-	0.450694	0.437785	0.360609	0.466913	-0.04234	-0.329771	0.047775	-1.02978	-1.25681	1.03367	0.752242	0.0344454	0.721923
BCL7B	HGNC:1005	BCL tumor suppressor 7B	7q11.23	7	72950686	72972332	-	0.905902	0.840472	0.664478	1.08319	-0.114496	-0.447968	0.257421	-1.0826	-1.36412	1.19534	0.549892	0.0404311	0.198119
BCOR	HGNC:20893	BCL6 corepressor	Xp11.4	X	39909068	40036582	-	3.36478	3.13305	2.64124	2.62458	-0.0992401	-0.353237	-0.356806	-1.07121	-1.27742	-1.28059	0.521272	0.0440299	0.0424032
BDKRB2	HGNC:1030	bradykinin receptor B2	14q32.2	14	96671016	96710666	+	0.0316179	0.0370586	0.0423531	0.05174	0.295525	0.496778	0.76028	1.22733	1.41106	1.69382	0.33556	0.123324	0.0299093
BEAN1	HGNC:24160	brain expressed, associated with NEDD4, 1	16q21	16	66460816	66516744	+	0.0230206	0.0331575	0.0392071	0.0268283	0.544696	0.742608	0.243856	1.45871	1.6732	1.18415	0.0457871	0.0122254	0.321115
BEND3	HGNC:23040	BEN domain containing 3	6q21	6	107386386	107436473	-	0.544462	0.469335	0.266175	0.532692	-0.208946	-1.05104	-0.0258195	-1.15584	-2.07202	-1.01806	0.211045	0.000132476	0.870751
BEND5	HGNC:25668	BEN domain containing 5	1p33	1	49193195	49244275	-	0.0417471	0.0390213	0.0238513	0.0406868	-0.107372	-0.835746	-0.0728202	-1.07726	-1.78478	-1.05177	0.712854	0.0179126	0.802436
BEND6	HGNC:20871	BEN domain containing 6	6p12.1	6	56819773	56892140	+	0.109089	0.133174	0.124844	0.177029	0.284453	0.176968	0.688994	1.21795	1.13051	1.61216	0.131224	0.326155	0.00357236
BEST1	HGNC:12703	bestrophin 1	11q12	11	61717293	61732987	+	1.07368	1.25575	1.67724	2.62508	0.21264	0.608921	1.24074	1.15881	1.52512	2.3632	0.532466	0.0986966	0.00518899
BEX2	HGNC:30933	brain expressed X-linked 2	Xq22	X	102564274	102565974	-	7.69321	7.47284	7.00629	13.2137	-0.0385728	-0.163201	0.791606	-1.0271	-1.11977	1.731	0.895077	0.580461	0.0234196
BHLHB9	HGNC:29353	basic helix-loop-helix domain containing, class B, 9	Xq23	X	101975616	102008468	+	0.281468	0.243667	0.155308	0.272367	-0.24689	-0.877954	-0.0569165	-1.18665	-1.83777	-1.04024	0.344493	0.00726718	0.822663
BHMT	HGNC:1047	betaine--homocysteine S-methyltransferase	5q14.1	5	78407602	78428108	+	0.00465164	0.00882047	0.00965957	0.0284251	0.90022	0.970426	2.5408	1.86635	1.95942	5.81912	0.0378602	0.0280132	0.000111344
BHMT2	HGNC:1048	betaine--homocysteine S-methyltransferase 2	5q13	5	78365540	78385289	+	0.00193476	0.0021682	0.00307484	0.00958721	0.174892	0.641353	2.11018	1.12888	1.55979	4.31746	0.810484	0.389937	0.0173172
BICD1	HGNC:1049	BICD cargo adaptor 1	12p11.2-p11.1	12	32259769	32536567	+	0.164678	0.182293	0.233958	0.186135	0.14421	0.493839	0.175925	1.10513	1.40819	1.12969	0.309429	0.00590218	0.222109
BIK	HGNC:1051	BCL2 interacting killer	22q13.31	22	43506754	43525718	+	0.0472924	0.0607381	0.0744345	0.0601622	0.353853	0.652771	0.343508	1.27797	1.57218	1.26884	0.160956	0.0214816	0.172075
BLOC1S3	HGNC:20914	biogenesis of lysosomal organelles complex 1 subunit 3	19q13.32	19	45682003	45685057	+	2.46856	2.22988	1.67987	2.56523	-0.152981	-0.578368	0.0406412	-1.11186	-1.49316	1.02857	0.527072	0.0369583	0.864932
BMF	HGNC:24132	Bcl2 modifying factor	15q14	15	40380091	40401093	-	0.522006	0.57829	0.298287	0.552541	0.107907	-0.949272	0.0708306	1.07766	-1.9309	1.05032	0.794935	0.045666	0.864365
BMP3	HGNC:1070	bone morphogenetic protein 3	4q21	4	81952119	81978685	+	0.307636	0.277217	0.192576	0.160083	-0.152537	-0.685743	-0.94032	-1.11152	-1.60853	-1.91895	0.350134	0.002109	0.00028418
BMP6	HGNC:1073	bone morphogenetic protein 6	6p24-p23	6	7726332	7881655	+	0.228396	0.246775	0.32283	0.177787	0.101068	0.496866	-0.359087	1.07257	1.41115	-1.28261	0.579684	0.0218933	0.074424
BMPR1B	HGNC:1077	bone morphogenetic protein receptor type 1B	4q23-q24	4	95679119	96079599	+	0.0308287	0.0355216	0.0303396	0.0450928	0.193273	-0.0230128	0.53911	1.14335	-1.01608	1.45308	0.106016	0.833732	0.000952294
BMS1P18	HGNC:19436	BMS1, ribosome biogenesis factor pseudogene 18	14q11.2	14	19889386	19904890	+	1.06949	1.10699	0.507621	1.35086	0.0427423	-1.26229	0.299231	1.03007	-2.39876	1.23049	0.925897	0.0219955	0.52055
BNC1	HGNC:1081	basonuclin 1	15q25.1	15	83924655	83953466	-	0.0163579	0.0120864	0.00868367	0.0192835	-0.389724	-0.867817	0.248006	-1.31014	-1.8249	1.18756	0.166992	0.0095746	0.361728
BNIP1	HGNC:1082	BCL2 interacting protein 1	5q35.1	5	172571445	172591390	+	0.878717	0.885298	1.10351	0.993045	0.0132045	0.328878	0.175551	1.00919	1.25604	1.1294	0.915898	0.0264755	0.185393
BOD1	HGNC:25114	biorientation of chromosomes in cell division 1	5q35.2	5	173034517	173043663	-	6.54081	6.41308	6.69286	7.51096	-0.0308321	0.0334675	0.199544	-1.0216	1.02347	1.14834	0.610479	0.580878	0.00895008
BOK-AS1	HGNC:35125	BOK antisense RNA 1	2q37.3	2	242483818	242498392	-	0.00863039	0.00918788	0.00527218	0.0153088	0.123034	-0.638084	0.778883	1.08902	-1.55626	1.7158	0.690219	0.0644091	0.0308095
BORCS5	HGNC:17950	BLOC-1 related complex subunit 5	12p12	12	12510013	12619840	+	0.0731157	0.0787402	0.0840113	0.0819608	0.107098	0.199919	0.163244	1.07706	1.14863	1.1198	0.0557907	0.00310699	0.00925158
BORCS6	HGNC:25939	BLOC-1 related complex subunit 6	17p13.1	17	8091652	8093564	-	3.12739	2.94543	2.20235	2.746	-0.0888987	-0.517651	-0.176701	-1.06356	-1.43162	-1.1303	0.673812	0.0345272	0.410573
BRCC3	HGNC:24185	BRCA1/BRCA2-containing complex subunit 3	Xq28	X	154299695	154351349	+	1.02006	0.919892	0.64251	0.957959	-0.1613	-0.706478	-0.0935537	-1.11829	-1.63182	-1.067	0.536944	0.0223111	0.718026
BRD2	HGNC:1103	bromodomain containing 2	6p21.3	6	32936437	32949282	+	86.8514	101.075	126.418	92.3761	0.222684	0.52028	0.0911685	1.1669	1.43423	1.06523	0.176186	0.00848649	0.560407
BRD8	HGNC:19874	bromodomain containing 8	5q31	5	137475455	137514675	-	3.47153	3.33502	2.60965	4.02109	-0.05773	-0.414612	0.203587	-1.04083	-1.33294	1.15156	0.738572	0.0379988	0.257677
BRMS1L	HGNC:20512	breast cancer metastasis-suppressor 1-like	14q13.1	14	36295524	36401531	+	0.526007	0.459279	0.333787	0.454755	-0.206404	-0.666668	-0.207172	-1.15381	-1.5874	-1.15442	0.377998	0.0167035	0.376316
BSPRY	HGNC:18232	B-box and SPRY domain containing	9q33.1	9	116111821	116133513	+	0.139897	0.192439	0.222831	0.148997	0.465328	0.68951	0.10725	1.38063	1.61274	1.07717	0.0638708	0.0129119	0.633696
BTAF1	HGNC:17307	B-TFIID TATA-box binding protein associated factor 1	10q22-q23	10	93683822	93790082	+	2.67196	3.02427	3.76512	3.50276	0.181635	0.491647	0.39613	1.13417	1.40605	1.31597	0.270352	0.012515	0.0324916
BTBD10	HGNC:21445	BTB domain containing 10	11p15.2	11	13409548	13484844	-	0.313507	0.318818	0.351625	0.365411	0.0225734	0.164515	0.220464	1.01577	1.12079	1.16511	0.697322	0.0187403	0.00430536
BTBD11	HGNC:23844	BTB domain containing 11	12q24.11	12	107712190	108053419	+	0.103142	0.0983791	0.110111	0.0658807	-0.0740222	0.0810971	-0.641908	-1.05265	1.05782	-1.56039	0.693396	0.66611	0.00756193
BTG1	HGNC:1130	BTG anti-proliferation factor 1	12q21.33	12	92536286	92539673	-	16.9844	17.3283	23.9911	16.659	0.0214295	0.487956	-0.0445842	1.01496	1.40246	-1.03139	0.916922	0.0398575	0.828394
BTG2	HGNC:1131	BTG anti-proliferation factor 2	1q32	1	203274619	203278730	+	12.1597	12.2929	12.9095	10.1823	0.0164712	0.0826211	-0.25531	1.01148	1.05894	-1.19359	0.839468	0.32452	0.0118108
BTG3	HGNC:1132	BTG anti-proliferation factor 3	21q21.1	21	18965971	18985265	-	2.17352	2.43178	3.53731	2.40867	0.153716	0.685391	0.121579	1.11243	1.60814	1.08793	0.464106	0.00898278	0.560009
BTN2A2	HGNC:1137	butyrophilin subfamily 2 member A2	6p22.1	6	26383324	26395102	+	1.91792	2.13044	3.14475	2.14362	0.150927	0.688105	0.152352	1.11028	1.61117	1.11138	0.39899	0.00362472	0.394755
BTN3A2	HGNC:1139	butyrophilin subfamily 3 member A2	6p22.1	6	26365387	26378546	+	1.63539	1.80296	1.81631	1.21977	0.139746	0.149238	-0.428603	1.10171	1.10898	-1.34593	0.184833	0.159842	0.00213862
BUB1B	HGNC:1149	BUB1 mitotic checkpoint serine/threonine kinase B	15q15	15	40453224	40513337	+	4.19826	4.03954	4.56188	3.58685	-0.0552805	0.119637	-0.22697	-1.03906	1.08646	-1.17037	0.170382	0.0115246	0.000263694
C10orf111	HGNC:28582	chromosome 10 open reading frame 111	10p13	10	15137384	15139318	-	0.456562	0.486445	0.229131	0.353758	0.0909417	-1.02844	-0.38009	1.06507	-2.03982	-1.30142	0.702741	0.00207291	0.136848
C10orf55	HGNC:31008	chromosome 10 open reading frame 55	10q22.2	10	75669727	75682535	-	0.257271	0.326935	0.599969	0.351512	0.342947	1.21056	0.422859	1.26835	2.31428	1.34058	0.105393	0.00019977	0.0545144
C10orf67	HGNC:28716	chromosome 10 open reading frame 67	10p12.31	10	23556124	23633774	-	0.00538086	0.00568297	0.00875352	0.0103308	0.0793141	0.67492	0.840937	1.05652	1.59651	1.79121	0.766486	0.0309048	0.0115646
C10orf82	HGNC:28500	chromosome 10 open reading frame 82	10q26.12	10	118423207	118429481	-	0.0261341	0.036287	0.106173	0.0522689	0.494944	1.86945	1.02918	1.40927	3.65394	2.04086	0.349234	0.00558207	0.072526
C11orf45	HGNC:28584	chromosome 11 open reading frame 45	11q24.3	11	128769460	128775930	-	0.613042	0.596826	0.32513	0.642328	-0.0293691	-0.931855	0.0625708	-1.02057	-1.90773	1.04433	0.883846	0.00138074	0.75619
C11orf96	HGNC:38675	chromosome 11 open reading frame 96	11p11.2	11	43946892	43965888	+	0.168574	0.238265	0.784948	0.24498	0.3876	2.12051	0.383538	1.30821	4.34847	1.30454	0.587327	0.0148212	0.591175
C12orf4	HGNC:1184	chromosome 12 open reading frame 4	12p13.3	12	4596894	4647674	-	0.813636	0.782851	0.522466	1.01573	-0.0726933	-0.708373	0.317163	-1.05168	-1.63396	1.24588	0.815465	0.046649	0.323374
C12orf43	HGNC:25719	chromosome 12 open reading frame 43	12q24.31	12	121440243	121454305	-	1.53186	1.27246	1.13342	1.61334	-0.266208	-0.430553	0.0788656	-1.20264	-1.34775	1.05619	0.0205928	0.00163654	0.418751
C15orf39	HGNC:24497	chromosome 15 open reading frame 39	15q23	15	75491233	75504510	+	5.23823	4.0805	3.22348	3.89123	-0.353894	-0.692823	-0.418745	-1.27801	-1.61644	-1.33676	0.0253964	0.000672204	0.0118121
C16orf46	HGNC:26525	chromosome 16 open reading frame 46	16q23.2	16	81087102	81110818	-	0.0866372	0.0878556	0.121443	0.100338	0.0209163	0.456667	0.205508	1.0146	1.37237	1.15309	0.909264	0.0332242	0.281151
C16orf87	HGNC:33754	chromosome 16 open reading frame 87	16q11.2	16	46835933	46865169	-	0.782116	0.817985	1.09562	0.842116	0.0632558	0.479694	0.0966018	1.04482	1.39445	1.06925	0.643881	0.00656788	0.484204
C17orf78	HGNC:26831	chromosome 17 open reading frame 78	17q12	17	35732985	35749660	+	0.0233488	0.0247618	0.0115713	0.0297193	0.0578712	-1.16483	0.327729	1.04093	-2.24207	1.25504	0.91116	0.0490833	0.532599
C17orf80	HGNC:29601	chromosome 17 open reading frame 80	17q25.1	17	71228372	71245091	+	3.38521	3.11812	2.37393	3.60422	-0.120679	-0.545729	0.0839677	-1.08725	-1.45976	1.05993	0.514929	0.0150978	0.648148
C19orf12	HGNC:25443	chromosome 19 open reading frame 12	19q13.11	19	30190483	30206364	-	2.41431	2.26987	1.62727	2.25808	-0.0863839	-0.58387	-0.100393	-1.06171	-1.49886	-1.07207	0.594084	0.00561541	0.536994
C19orf33	HGNC:16668	chromosome 19 open reading frame 33	19q13.2	19	38794804	38795646	+	0.113752	0.130188	0.0331528	0.115415	0.17856	-1.99106	-0.0128819	1.13175	-3.97529	-1.00897	0.810682	0.0246414	0.986186
C1GALT1	HGNC:24337	core 1 synthase, glycoprotein-N-acetylgalactosamine 3-beta-galactosyltransferase 1	7p21.3	7	7196565	7288251	+	0.326401	0.337248	0.4473	0.353204	0.0474343	0.453138	0.119624	1.03343	1.36901	1.08645	0.793337	0.0322253	0.51381
C1orf100	HGNC:30435	chromosome 1 open reading frame 100	1q44	1	244515937	244552965	+	0.00308199	0.00236247	0.00262671	0.00882928	-0.147681	-0.173199	1.56718	-1.10779	-1.12756	2.96326	0.821827	0.791824	0.0387373
C1orf112	HGNC:25565	chromosome 1 open reading frame 112	1q24.2	1	169631245	169823221	+	0.366119	0.332185	0.299254	0.364265	-0.140605	-0.29568	-0.00777618	-1.10237	-1.22746	-1.0054	0.13813	0.00851847	0.929654
C1orf115	HGNC:25873	chromosome 1 open reading frame 115	1q41	1	220863187	220872499	+	3.37354	3.29892	3.28619	2.73089	-0.0325737	-0.0410642	-0.302393	-1.02284	-1.02887	-1.23319	0.748703	0.686909	0.0151525
C1orf185	HGNC:28096	chromosome 1 open reading frame 185	1p32.3	1	51567906	51613752	+	0.00252286	0.00245794	0.0063189	0.00246394	-0.0330766	1.0323	-0.0669442	-1.02319	2.04528	-1.0475	0.938801	0.0385596	0.876587
C1orf27	HGNC:24299	chromosome 1 open reading frame 27	1q25	1	186344890	186390507	+	1.08267	1.09069	1.35013	1.29543	0.00980423	0.318218	0.25845	1.00682	1.24679	1.19619	0.944545	0.0481969	0.0951329
C1QTNF9B	HGNC:34072	C1q and tumor necrosis factor related protein 9B	13q12.12	13	24462240	24476794	-	0.291379	0.271097	0.206726	0.251282	-0.106778	-0.50917	-0.236799	-1.07682	-1.42323	-1.17838	0.569722	0.0222696	0.225104
C1QTNF9B-AS1	HGNC:39839	C1QTNF9B antisense RNA 1	13q12.12	13	24463028	24471402	+	0.480813	0.451369	0.343421	0.403485	-0.0928469	-0.5	-0.279585	-1.06647	-1.41421	-1.21385	0.647981	0.0339597	0.191101
C1R	HGNC:1246	complement C1r	12p13.31	12	7187513	7245203	-	0.0948115	0.103403	0.0494982	0.0692074	0.0961917	-0.971309	-0.476067	1.06895	-1.96062	-1.39095	0.785204	0.0216073	0.200535
C20orf203	HGNC:26592	chromosome 20 open reading frame 203	20q11.21	20	31220661	31239680	-	0.0111043	0.0230852	0.0533416	0.0128344	0.910933	2.13484	0.164438	1.88026	4.3919	1.12073	0.254034	0.0205118	0.830001
C20orf27	HGNC:15873	chromosome 20 open reading frame 27	20p13	20	3734155	3749034	-	4.36015	3.79091	3.40697	3.23693	-0.205664	-0.354846	-0.431979	-1.15322	-1.27885	-1.34908	0.11949	0.0168804	0.00639088
C22orf23	HGNC:18589	chromosome 22 open reading frame 23	22q13.1	22	38339528	38349676	-	1.40291	1.71749	2.4264	2.53597	0.276597	0.802181	0.852847	1.21133	1.74374	1.80606	0.239173	0.00614423	0.00440985
C22orf46	HGNC:26294	chromosome 22 open reading frame 46	22q13.2	22	42084943	42094140	+	4.64004	4.43418	1.95326	4.74678	-0.100937	-1.4929	0.0274395	-1.07247	-2.81454	1.0192	0.840115	0.0150592	0.956208
C2orf40	HGNC:24642	chromosome 2 open reading frame 40	2q12.2	2	106679702	106694615	+	0.00143294	0.00445163	0.0217594	0.0032318	1.2316	3.17685	0.297902	2.34827	9.04333	1.22936	0.29597	0.0203825	0.79366
C2orf61	HGNC:26850	chromosome 2 open reading frame 61	2p21	2	47314130	47382517	-	0.00206629	0.00210499	0.00214627	0.00729761	0.0449881	-0.0115728	1.59274	1.03167	-1.00805	3.01622	0.920854	0.979603	0.00668329
C2orf66	HGNC:33809	chromosome 2 open reading frame 66	2q33.1	2	197669726	197675000	-	0.0103818	0.0222685	0.0227825	0.0484174	1.0528	1.26562	2.43589	2.07455	2.40431	5.41099	0.188147	0.121939	0.0103987
C2orf82	HGNC:33763	chromosome 2 open reading frame 82	2q37.1	2	233721980	233743418	+	0.862638	0.930142	1.11064	0.887616	0.106798	0.353187	0.040378	1.07684	1.27738	1.02838	0.346651	0.0107518	0.715241
C3AR1	HGNC:1319	complement C3a receptor 1	12p13.31	12	8210898	8219067	-	0.00593971	0.0120034	0.0115455	0.0130016	0.974746	0.889629	0.99057	1.9653	1.8527	1.98697	0.0145232	0.0219739	0.013458
C3orf35	HGNC:24082	chromosome 3 open reading frame 35	3p22.3	3	37427760	37476988	+	0.0238455	0.0306087	0.0404242	0.0644564	0.338941	0.487041	1.38032	1.26483	1.40157	2.60326	0.522232	0.364434	0.0260418
C3orf52	HGNC:26255	chromosome 3 open reading frame 52	3q13.2	3	111805182	111849851	+	0.509174	0.57869	0.867987	0.57107	0.183032	0.734152	0.167168	1.13527	1.66342	1.12285	0.38733	0.00633733	0.427964
C3orf58	HGNC:28490	chromosome 3 open reading frame 58	3q24	3	143690640	143767561	+	0.394842	0.346374	0.293751	0.327707	-0.197067	-0.437063	-0.28586	-1.14637	-1.35385	-1.21914	0.271363	0.0306412	0.124928
C5AR1	HGNC:1338	complement C5a receptor 1	19q13.32	19	47813104	47825327	+	0.0129817	0.0115725	0.0157667	0.0320749	-0.236643	0.28325	1.21126	-1.17825	1.21693	2.3154	0.559041	0.486412	0.0142237
C5orf56	HGNC:33838	chromosome 5 open reading frame 56	5q31.1	5	131746328	131811736	+	0.0336754	0.0427603	0.0308943	0.0556191	0.352203	-0.159836	0.715532	1.27651	-1.11716	1.64209	0.230559	0.572167	0.029881
C6orf141	HGNC:21351	chromosome 6 open reading frame 141	6p12.3	6	49518113	49529620	+	1.27599	1.78295	3.58378	2.18707	0.45429	1.3987	0.692476	1.37011	2.63664	1.61606	0.280686	0.00737961	0.115832
C6orf48	HGNC:19078	chromosome 6 open reading frame 48	6p21.33	6	31802385	31807541	+	10.8091	12.5852	16.4578	21.9117	0.200743	0.60081	0.978526	1.14929	1.51657	1.97045	0.43012	0.0377049	0.00368252
C6orf52	HGNC:20881	chromosome 6 open reading frame 52	6p24.2	6	10671651	10695030	-	0.0788677	0.0743044	0.0406308	0.0876877	-0.0972464	-1.03161	0.16107	-1.06973	-2.04431	1.11812	0.822554	0.0394174	0.711097
C8orf31	HGNC:26731	chromosome 8 open reading frame 31	8q24.3	8	144120626	144141359	+	0.0927907	0.0913447	0.0521214	0.083608	-0.0145051	-0.880719	-0.136284	-1.0101	-1.84129	-1.09907	0.966063	0.0285692	0.690851
C9orf152	HGNC:31455	chromosome 9 open reading frame 152	9q31.3	9	112952328	112970469	-	0.00359798	0.00477554	0.00970994	0.00624661	0.269895	1.27865	0.749167	1.20572	2.42611	1.68082	0.549923	0.018234	0.121432
C9orf66	HGNC:26436	chromosome 9 open reading frame 66	9p24.3	9	213108	215893	-	0.303711	0.284556	0.164258	0.360399	-0.0853948	-0.901952	0.24964	-1.06098	-1.86859	1.18891	0.75555	0.0093155	0.373792
C9orf69	HGNC:31009	chromosome 9 open reading frame 69	9q34.3	9	139006427	139010709	-	9.64063	7.94097	5.05223	8.94008	-0.284448	-0.984329	-0.11943	-1.21794	-1.97839	-1.08631	0.312346	0.00577642	0.662766
C9orf72	HGNC:28337	chromosome 9 open reading frame 72	9p21.1	9	27546544	27573864	-	1.05857	1.26926	2.0365	1.19202	0.255544	0.937491	0.160215	1.19379	1.91519	1.11745	0.20082	0.000913915	0.407604
CA11	HGNC:1370	carbonic anhydrase 11	19q13.33	19	49141272	49149451	-	0.739522	1.0732	1.15275	1.11651	0.531428	0.628784	0.589136	1.44536	1.54626	1.50435	0.026206	0.0122475	0.016647
CA13	HGNC:14914	carbonic anhydrase 13	8q21.2	8	86132816	86196302	+	0.125533	0.140096	0.127701	0.183578	0.150064	0.000676891	0.545789	1.10962	1.00047	1.45982	0.370281	0.996688	0.00866303
CA14	HGNC:1372	carbonic anhydrase 14	1q21	1	150230169	150237478	+	0.163931	0.236639	0.290904	0.183004	0.53823	0.835053	0.166419	1.45219	1.78392	1.12227	0.0965703	0.019283	0.576604
CA2	HGNC:1373	carbonic anhydrase 2	8q21.2	8	86376081	86393693	+	3.55648	3.09311	2.7715	2.1954	-0.204363	-0.361395	-0.6961	-1.15218	-1.28467	-1.62012	0.0632604	0.0051534	8.06315e-05
CA8	HGNC:1382	carbonic anhydrase 8	8q12.1	8	61099906	61193971	-	0.246836	0.235229	0.238735	0.209569	-0.0700005	-0.0497143	-0.235325	-1.04972	-1.03506	-1.17717	0.331578	0.483889	0.00838664
CABLES1	HGNC:25097	Cdk5 and Abl enzyme substrate 1	18q11.2	18	20714528	20840434	+	0.608365	0.541379	0.471535	0.557413	-0.16604	-0.365118	-0.124853	-1.12197	-1.28799	-1.0904	0.209055	0.0169647	0.33435
CABLES2	HGNC:16143	Cdk5 and Abl enzyme substrate 2	20q13.33	20	60963686	60982341	-	1.9255	1.82236	1.44763	1.87902	-0.0747379	-0.422708	-0.0293717	-1.05317	-1.34044	-1.02057	0.610876	0.0172175	0.840377
CABP1	HGNC:1384	calcium binding protein 1	12q24.31	12	121078355	121105127	+	0.175457	0.248718	0.279389	0.295303	0.514389	0.62427	0.741862	1.42839	1.54143	1.67233	0.0796363	0.0408287	0.0200551
CACNA1C	HGNC:1390	calcium voltage-gated channel subunit alpha1 C	12p13.3	12	2079952	2807115	+	0.0342722	0.0444408	0.0534265	0.0495844	0.375047	0.617064	0.538097	1.29688	1.53375	1.45206	0.0887733	0.0128663	0.0239641
CACNA1C-AS2	HGNC:40118	CACNA1C antisense RNA 2	12p13.33	12	2777666	2781386	-	0.0833589	0.121413	0.158588	0.124392	0.543616	0.942528	0.588688	1.45762	1.92189	1.50388	0.0815126	0.00864557	0.0630614
CACNA1G	HGNC:1394	calcium voltage-gated channel subunit alpha1 G	17q22	17	48638429	48704835	+	0.111486	0.148982	0.143145	0.101887	0.404885	0.359761	-0.12389	1.32398	1.28321	-1.08967	0.0416155	0.0634291	0.479537
CACNA2D3	HGNC:15460	calcium voltage-gated channel auxiliary subunit alpha2delta 3	3p21.1	3	54156574	55108584	+	0.0162665	0.0199435	0.0289401	0.0212616	0.281407	0.787934	0.37411	1.21538	1.7266	1.29604	0.160239	0.0024983	0.0736104
CACNA2D3-AS1	HGNC:40702	CACNA2D3 antisense RNA 1	3p14.3	3	54908632	54935282	-	0.0505282	0.0612383	0.0933278	0.0650391	0.26786	0.851696	0.369136	1.20402	1.80462	1.29158	0.32217	0.010005	0.183992
CACNB4	HGNC:1404	calcium voltage-gated channel auxiliary subunit beta 4	2q23.3	2	152689290	152955593	-	0.134498	0.180112	0.276685	0.18598	0.421525	1.03133	0.475502	1.33934	2.04391	1.3904	0.0436099	0.000380026	0.0270694
CACNG4	HGNC:1408	calcium voltage-gated channel auxiliary subunit gamma 4	17q24	17	64961013	65029518	+	0.0354904	0.0504011	0.092731	0.0535437	0.479925	1.31895	0.577642	1.39467	2.49484	1.49241	0.134752	0.00182075	0.0802192
CADM1	HGNC:5951	cell adhesion molecule 1	11q23.2	11	115039938	115375675	-	0.49429	0.45704	0.338832	0.385683	-0.114221	-0.56186	-0.363526	-1.08239	-1.47617	-1.28657	0.422635	0.00317897	0.0275182
CADPS2	HGNC:16018	calcium dependent secretion activator 2	7q31.32	7	121958481	122526813	-	0.114295	0.109093	0.0974885	0.0833296	-0.0692515	-0.228916	-0.460889	-1.04917	-1.17195	-1.37639	0.584608	0.0964986	0.00530718
CALCB	HGNC:1438	calcitonin related polypeptide beta	11p15.2	11	14926543	15103888	+	0.0591043	0.0760248	0.118272	0.13007	0.362184	0.993192	1.12481	1.28537	1.99058	2.18073	0.00756752	1.04852e-05	4.12448e-06
CALCOCO2	HGNC:29912	calcium binding and coiled-coil domain 2	17q21.32	17	46908350	46943884	+	2.53932	2.68733	3.25765	2.96329	0.0807119	0.354748	0.21959	1.05754	1.27876	1.1644	0.383098	0.00365398	0.0363352
CALHM2	HGNC:23493	calcium homeostasis modulator 2	10q24.33	10	105206543	105212660	-	0.716722	0.567706	0.30002	0.674028	-0.332353	-1.27682	-0.0765228	-1.25907	-2.42305	-1.05447	0.292812	0.00252629	0.801986
CALM1	HGNC:1442	calmodulin 1	14q32.11	14	90862846	90874605	+	25.5498	21.7581	15.929	20.9683	-0.242183	-0.724501	-0.289715	-1.18278	-1.65233	-1.2224	0.357963	0.0193582	0.276911
CALM3	HGNC:1449	calmodulin 3	19q13.2-q13.3	19	47104566	47114039	+	16.9345	13.6325	11.4199	11.7612	-0.31793	-0.574511	-0.523952	-1.24654	-1.48917	-1.43789	0.0221336	0.00091304	0.00161364
CALY	HGNC:17938	calcyon neuron specific vesicular protein	10q26.3	10	135138927	135150475	-	0.00730374	0.00998337	0.027699	0.0168628	0.339335	1.87529	1.09652	1.26517	3.66875	2.13839	0.440137	0.00203176	0.0304253
CAMK2N1	HGNC:24190	calcium/calmodulin dependent protein kinase II inhibitor 1	1p36.12	1	20808884	20812713	-	2.5389	3.07181	3.36624	3.14669	0.277606	0.406466	0.309447	1.21218	1.32543	1.23923	0.0313482	0.00512649	0.0197594
CAMTA1	HGNC:18806	calmodulin binding transcription activator 1	1p36.31-p36.23	1	6845384	7827916	+	0.0455208	0.0533717	0.069307	0.0621331	0.221557	0.590229	0.42771	1.16599	1.50549	1.3451	0.252705	0.0111253	0.0445755
CAPG	HGNC:1474	capping actin protein, gelsolin like	2p11.2	2	85621346	85645555	-	0.0661462	0.0888769	0.0861376	0.118058	0.413316	0.358605	0.824753	1.33174	1.28219	1.77123	0.0985811	0.143575	0.00579434
CAPN2	HGNC:1479	calpain 2	1q41-q42	1	223889295	223963720	+	2.25303	2.35802	2.56375	2.38811	0.0647653	0.185493	0.0797268	1.04591	1.13721	1.05682	0.360761	0.0240622	0.266945
CARNS1	HGNC:29268	carnosine synthase 1	11q13.1	11	67182439	67193078	+	0.0156076	0.0318373	0.0379365	0.0260363	1.01211	1.25828	0.676658	2.01686	2.3921	1.59843	0.00331795	0.000897006	0.0247399
CARS	HGNC:1493	cysteinyl-tRNA synthetase	11p15.5	11	3022152	3078843	-	1.32391	1.49425	1.51846	1.96581	0.176515	0.203008	0.573201	1.13015	1.1511	1.48782	0.105905	0.069408	0.000354855
CASC10	HGNC:31448	cancer susceptibility candidate 10	10p12.31	10	21783421	21786191	-	4.53762	4.04642	1.8055	3.01548	-0.191009	-1.47405	-0.604122	-1.14156	-2.77801	-1.52005	0.654396	0.0071082	0.179662
CASP3	HGNC:1504	caspase 3	4q34	4	185548850	185570663	-	2.82438	2.76872	3.59323	2.79206	-0.0288097	0.345679	-0.0157889	-1.02017	1.27075	-1.011	0.682034	0.000930418	0.821672
CASP7	HGNC:1508	caspase 7	10q25	10	115438942	115490662	+	0.932021	0.952529	1.10842	0.968348	0.0320074	0.250404	0.055307	1.02243	1.18954	1.03908	0.692294	0.0124137	0.49839
CASP8AP2	HGNC:1510	caspase 8 associated protein 2	6q15	6	90539613	90584155	+	3.41365	3.2531	3.0055	3.11633	-0.0689159	-0.182105	-0.131286	-1.04893	-1.13454	-1.09527	0.369403	0.0361905	0.107585
CASQ1	HGNC:1512	calsequestrin 1	1q21	1	160160285	160171676	+	0.0153747	0.0216993	0.0143172	0.0375642	0.638324	0.0559251	1.39831	1.55652	1.03953	2.63593	0.142613	0.890244	0.00738122
CASS4	HGNC:15878	Cas scaffolding protein family member 4	20q13.31	20	54987168	55034396	+	0.00941277	0.00814121	0.00738329	0.0179506	-0.151626	-0.324997	0.950978	-1.11082	-1.25266	1.93318	0.600233	0.275901	0.00906373
CAT	HGNC:1516	catalase	11p13	11	34460472	34493609	+	1.5053	1.35962	1.31752	0.992452	-0.149759	-0.19481	-0.601572	-1.10938	-1.14457	-1.51737	0.0975784	0.0405843	6.71018e-05
CAV2	HGNC:1528	caveolin 2	7q31	7	115927434	116148595	+	0.232705	0.248919	0.271481	0.223616	0.0953289	0.221977	-0.0579336	1.06831	1.16633	-1.04097	0.111158	0.00312545	0.308234
CBR4	HGNC:25891	carbonyl reductase 4	4q32.3	4	169784921	169931426	-	1.17164	1.2327	1.57644	1.15703	0.0698866	0.41087	-0.0243389	1.04963	1.32949	-1.01701	0.646847	0.023267	0.872466
CBX2	HGNC:1552	chromobox 2	17q25.3	17	77751977	77761449	+	11.0933	10.0074	8.11126	9.76439	-0.140666	-0.442434	-0.179147	-1.10241	-1.35889	-1.13221	0.353565	0.0147219	0.245172
CC2D2A	HGNC:29253	coiled-coil and C2 domain containing 2A	4p15.33	4	15471489	15603180	+	0.0816121	0.0801147	0.053022	0.0858004	-0.0277185	-0.622592	0.0718432	-1.0194	-1.53964	1.05106	0.828429	0.00101464	0.577631
CCAR2	HGNC:23360	cell cycle and apoptosis regulator 2	8p22	8	22462145	22479027	+	18.8763	16.9746	15.7297	18.5599	-0.151761	-0.260812	-0.0222853	-1.11092	-1.19815	-1.01557	0.0189556	0.0010042	0.678215
CCDC117	HGNC:26599	coiled-coil domain containing 117	22q12.1	22	29168662	29185283	+	6.45215	5.70548	5.06084	5.60392	-0.177181	-0.350636	-0.204583	-1.13067	-1.27512	-1.15235	0.00607737	8.27374e-05	0.002733
CCDC121	HGNC:25833	coiled-coil domain containing 121	2p23.2	2	27848506	27851879	-	1.21693	1.0438	0.792775	0.844583	-0.242707	-0.616724	-0.527933	-1.18321	-1.53339	-1.44186	0.28306	0.0191697	0.0367619
CCDC13-AS1	HGNC:41142	CCDC13 antisense RNA 1	3p22.1	3	42774067	42788260	+	0.012735	0.0140237	0.0276808	0.0204373	0.173513	1.14575	0.620341	1.1278	2.2126	1.53724	0.677433	0.0214824	0.1614
CCDC149	HGNC:25405	coiled-coil domain containing 149	4p15.2	4	24807739	24981826	-	0.0111279	0.0137848	0.0158008	0.0183914	0.302569	0.492561	0.683271	1.23334	1.40694	1.60578	0.0750553	0.0103908	0.00171302
CCDC157	HGNC:33854	coiled-coil domain containing 157	22q12.2	22	30752624	30774647	+	0.829161	0.71064	0.555112	0.668089	-0.22746	-0.606515	-0.306891	-1.17077	-1.52258	-1.23704	0.276203	0.0143138	0.153516
CCDC160	HGNC:37286	coiled-coil domain containing 160	Xq26.2	X	133371077	133380237	+	0.038502	0.0470007	0.0232227	0.0312604	0.264667	-0.749497	-0.293023	1.20136	-1.68121	-1.2252	0.4248	0.0444467	0.379072
CCDC166	HGNC:41910	coiled-coil domain containing 166	8q24.3	8	144788864	144790279	-	0.0099891	0.0550737	0.0187813	0.0297411	2.47676	0.79061	1.19683	5.56644	1.72981	2.29235	0.0112974	0.326598	0.152347
CCDC168	HGNC:26851	coiled-coil domain containing 168	13q33.1	13	103381801	103389159	-	0.0738885	0.0755851	0.140812	0.189862	-0.0372106	0.678241	1.32896	-1.02613	1.60019	2.51222	0.946102	0.239305	0.0374522
CCDC169	HGNC:34361	coiled-coil domain containing 169	13q13.3	13	36801182	36871977	-	0.158152	0.197184	0.241922	0.183739	0.313961	0.610685	0.215061	1.24312	1.52698	1.16075	0.00148275	1.57557e-05	0.0118763
CCDC169-SOHLH2	HGNC:38866	CCDC169-SOHLH2 readthrough	13q13.3	13	36742931	36871979	-	0.148421	0.196357	0.253524	0.186587	0.398994	0.760101	0.322962	1.31859	1.69361	1.2509	0.0144385	0.000351593	0.0359419
CCDC171	HGNC:29828	coiled-coil domain containing 171	9p22.2	9	15552895	16061661	+	0.0195212	0.0231563	0.0213624	0.0259932	0.241767	0.130288	0.409068	1.18244	1.09451	1.32783	0.0251204	0.17685	0.00164404
CCDC174	HGNC:28033	coiled-coil domain containing 174	3p25.1	3	14693271	14714166	+	1.33728	1.34737	1.88325	1.69128	0.00945041	0.488209	0.340914	1.00657	1.4027	1.26656	0.936599	0.00283625	0.0181187
CCDC190	HGNC:28736	coiled-coil domain containing 190	1q23.3	1	162794248	162838605	-	0.00367716	0.00446418	0.00406417	0.00864601	0.313804	0.200962	1.205	1.24298	1.14946	2.30538	0.408221	0.591509	0.010059
CCDC50	HGNC:18111	coiled-coil domain containing 50	3q28	3	191046866	191116459	+	1.03136	1.10392	1.34489	1.21628	0.0950919	0.383791	0.239365	1.06813	1.30477	1.18047	0.368914	0.00492797	0.0434024
CCDC61	HGNC:33629	coiled-coil domain containing 61	19q13.32	19	46498339	46521874	+	0.101309	0.11897	0.17527	0.108682	0.228616	0.73149	0.0472074	1.17171	1.66035	1.03326	0.449677	0.034549	0.873711
CCDC68	HGNC:24350	coiled-coil domain containing 68	18q21	18	52568740	52626739	-	0.127141	0.119798	0.10709	0.0883639	-0.0783347	-0.250307	-0.520839	-1.0558	-1.18946	-1.43479	0.62044	0.138427	0.00902718
CCDC8	HGNC:25367	coiled-coil domain containing 8	19q13.33	19	46913629	46916841	-	7.29706	6.43443	4.73744	6.54688	-0.193668	-0.639277	-0.155605	-1.14367	-1.55755	-1.11389	0.306096	0.00689374	0.405331
CCDC81	HGNC:26281	coiled-coil domain containing 81	11q14.2	11	86085778	86134151	+	0.0171169	0.0243607	0.0477728	0.0296185	0.508292	1.33478	0.764177	1.42237	2.52236	1.6984	0.200155	0.00634017	0.0690235
CCDC85C	HGNC:35459	coiled-coil domain containing 85C	14q32.31	14	99977603	100070363	-	1.22071	1.12021	0.937881	0.909501	-0.124127	-0.387842	-0.421997	-1.08985	-1.30843	-1.33978	0.426118	0.0306608	0.0214629
CCDC91	HGNC:24855	coiled-coil domain containing 91	12p11.22	12	28286182	28732883	+	0.109516	0.112615	0.121298	0.157112	0.0383093	0.14262	0.523403	1.02691	1.10391	1.43734	0.764295	0.281408	0.00284174
CCDC93	HGNC:25611	coiled-coil domain containing 93	2q14.1	2	118673054	118771709	-	0.750966	0.7955	0.976914	1.0262	0.0823384	0.371314	0.44356	1.05873	1.29353	1.35996	0.589552	0.0350305	0.0163797
CCDC97	HGNC:28289	coiled-coil domain containing 97	19q13.2	19	41816094	41830785	+	3.74564	3.12754	2.42163	3.69785	-0.246332	-0.62009	-0.00762882	-1.18619	-1.53697	-1.0053	0.15883	0.00447191	0.962799
CCIN	HGNC:1568	calicin	9p13.1	9	36169389	36171329	+	0.033127	0.0585059	0.077878	0.0466498	0.59892	1.21481	0.452849	1.51458	2.32111	1.36874	0.242073	0.0335276	0.367469
CCL27	HGNC:10626	C-C motif chemokine ligand 27	9p13	9	34661877	34664045	-	0.188409	0.263279	0.317676	0.199097	0.477559	0.731072	0.0881954	1.39239	1.65987	1.06304	0.0523237	0.00825155	0.68519
CCNA2	HGNC:1578	cyclin A2	4q27	4	122737599	122745087	-	24.4297	20.9561	21.9133	18.6031	-0.221191	-0.162737	-0.394193	-1.1657	-1.11941	-1.31421	0.0241288	0.0755232	0.00112862
CCNB1IP1	HGNC:19437	cyclin B1 interacting protein 1	14q11.2	14	20779527	20801471	-	4.14896	4.87925	6.82419	6.8753	0.232335	0.719532	0.725013	1.17473	1.64665	1.65292	0.0530704	0.000110046	0.000104353
CCNB3	HGNC:18709	cyclin B3	Xp11	X	49967364	50094909	+	0.0235947	0.025257	0.0119556	0.0249753	0.0610316	-0.992988	0.0761885	1.04321	-1.9903	1.05423	0.832163	0.00737365	0.791516
CCND1	HGNC:1582	cyclin D1	11q13	11	69455855	69469242	+	7.53049	6.13166	4.91904	4.5232	-0.297323	-0.628812	-0.743975	-1.22886	-1.54629	-1.67478	0.0757315	0.00256893	0.000926019
CCND2	HGNC:1583	cyclin D2	12p13	12	4382938	4414516	+	3.24408	3.88316	6.22534	4.48697	0.253322	0.924211	0.456713	1.19195	1.89765	1.37241	0.228303	0.00142739	0.0465307
CCNE1	HGNC:1589	cyclin E1	19q12	19	30302901	30315216	+	3.74595	3.15614	2.52741	2.82926	-0.249123	-0.591052	-0.411854	-1.18848	-1.50634	-1.33039	0.294419	0.0287203	0.100723
CCNF	HGNC:1591	cyclin F	16p13.3	16	2479420	2508855	+	3.42421	3.01012	2.15979	2.62077	-0.179244	-0.663174	-0.382125	-1.13229	-1.58356	-1.30326	0.134495	0.000271037	0.00751624
CCNG2	HGNC:1593	cyclin G2	4q21.22	4	78078304	78354542	+	0.096899	0.0932418	0.0614237	0.0785957	-0.0783158	-0.670119	-0.303638	-1.05578	-1.5912	-1.23425	0.721245	0.0133375	0.189722
CCNJ	HGNC:23434	cyclin J	10q23.33	10	97803151	97820627	+	3.52259	3.52042	4.48851	4.10691	-0.000810107	0.33224	0.223288	-1.00056	1.25897	1.16739	0.995243	0.0356774	0.128482
CD101	HGNC:5949	CD101 molecule	1p13	1	117544382	117579167	+	0.101639	0.0982338	0.0688582	0.142649	-0.0669391	-0.570905	0.471529	-1.04749	-1.48546	1.38658	0.762576	0.0285342	0.0588085
CD226	HGNC:16961	CD226 molecule	18q22.3	18	67528097	67624160	-	0.00296809	0.00453323	0.00212848	0.0129171	0.484264	-0.394016	1.96385	1.39887	-1.31405	3.90101	0.317873	0.41135	0.00254691
CD274	HGNC:17635	CD274 molecule	9p24.1	9	5450503	5470566	+	0.0254795	0.0362093	0.0255583	0.040173	0.493977	-0.0507452	0.647225	1.40832	-1.0358	1.56615	0.104299	0.855399	0.0431434
CD2BP2	HGNC:1656	CD2 cytoplasmic tail binding protein 2	16p11.2	16	30362087	30366682	-	21.5698	19.6906	18.517	21.425	-0.133188	-0.224762	-0.0110386	-1.09671	-1.16858	-1.00768	0.186947	0.0408492	0.907738
CD300LG	HGNC:30455	CD300 molecule like family member g	17q21.31	17	41924516	41940994	+	0.00262684	0.0120015	0.0211221	0.0098771	2.64711	3.42053	2.41121	6.2641	10.7073	5.31921	0.0153215	0.00412789	0.0232891
CD44	HGNC:1681	CD44 molecule (Indian blood group)	11p13	11	35160417	35253949	+	0.233616	0.304679	0.482479	0.321296	0.364085	1.03912	0.453318	1.28706	2.05497	1.36919	0.0527027	0.000191063	0.0221778
CD47	HGNC:1682	CD47 molecule	3q13.1-q13.2	3	107762145	107809872	-	1.28841	1.36758	1.51059	1.37918	0.0859545	0.227418	0.0979143	1.06139	1.17074	1.07023	0.223205	0.00815426	0.170942
CD55	HGNC:2665	CD55 molecule (Cromer blood group)	1q32	1	207494853	207534311	+	1.30754	1.51122	2.20253	1.52207	0.195806	0.747732	0.211617	1.14536	1.67915	1.15799	0.194573	0.000641029	0.16452
CD59	HGNC:1689	CD59 molecule	11p13	11	33719807	33757991	-	1.49746	1.57081	1.88691	1.54867	0.0686798	0.329542	0.0466753	1.04876	1.25661	1.03288	0.333917	0.00114402	0.50448
CD68	HGNC:1693	CD68 molecule	17p13	17	7482922	7485431	+	4.47844	5.18535	6.99454	5.33911	0.211003	0.631366	0.264904	1.15749	1.54903	1.20156	0.34144	0.0164018	0.239862
CD83	HGNC:1703	CD83 molecule	6p23	6	14117872	14137149	+	0.548611	0.515454	0.356538	0.425675	-0.101781	-0.677814	-0.367186	-1.0731	-1.59971	-1.28983	0.67291	0.0193665	0.15266
CD8A	HGNC:1706	CD8a molecule	2p12	2	87011729	87035519	-	0.105361	0.117708	0.0577378	0.109007	0.160237	-0.952011	0.026964	1.11747	-1.93457	1.01887	0.634126	0.0187379	0.935704
CDC14A	HGNC:1718	cell division cycle 14A	1p21	1	100810584	100985833	+	0.152675	0.15272	0.156105	0.132638	0.000929152	0.0248566	-0.202765	1.00064	1.01738	-1.1509	0.991472	0.775521	0.0427574
CDC20	HGNC:1723	cell division cycle 20	1p34.1	1	43824599	43828874	+	28.907	24.9691	23.8394	23.9821	-0.214286	-0.273115	-0.26468	-1.16013	-1.20841	-1.20137	0.090357	0.039687	0.0446688
CDC25A	HGNC:1725	cell division cycle 25A	3p21	3	48198636	48229892	-	3.99921	3.85626	5.53528	3.87496	-0.0532235	0.439213	-0.047409	-1.03758	1.35586	-1.03341	0.759444	0.0308899	0.784906
CDC37L1	HGNC:17179	cell division cycle 37 like 1	9p24.1	9	4679559	4708398	+	0.43607	0.478044	0.510263	0.504864	0.133664	0.225975	0.212353	1.09708	1.16957	1.15858	0.0663915	0.00707227	0.0097176
CDC42BPG	HGNC:29829	CDC42 binding protein kinase gamma	11q13	11	64590859	64612041	-	0.208138	0.329848	0.299493	0.215099	0.690863	0.54841	0.0794938	1.61425	1.46247	1.05665	0.00652808	0.020059	0.685838
CDC42EP3	HGNC:16943	CDC42 effector protein 3	2p21	2	37869032	37965611	-	0.229916	0.240756	0.249842	0.286505	0.0649384	0.114072	0.316827	1.04604	1.08228	1.24559	0.455138	0.2053	0.00502278
CDC42SE1	HGNC:17719	CDC42 small effector 1	1q21.1	1	151023447	151032249	-	5.77253	6.25319	8.34969	7.25057	0.113219	0.534248	0.32717	1.08164	1.44819	1.25455	0.255501	0.000414847	0.00762867
CDC7	HGNC:1745	cell division cycle 7	1p22	1	91966404	91991321	+	8.76262	9.45647	10.325	8.13678	0.112212	0.234223	-0.104045	1.08088	1.17627	-1.07478	0.257036	0.0343056	0.290562
CDCA2	HGNC:14623	cell division cycle associated 2	8p21.2	8	25316513	25365436	+	1.6027	1.36517	1.26672	1.35086	-0.231017	-0.343329	-0.253553	-1.17366	-1.26868	-1.19214	0.0669737	0.0136283	0.0485208
CDCA4	HGNC:14625	cell division cycle associated 4	14q32.33	14	105475910	105487485	-	7.45044	6.45588	6.00083	5.87559	-0.21026	-0.310953	-0.35063	-1.1569	-1.24053	-1.27512	0.156498	0.0494825	0.0312387
CDCA7L	HGNC:30777	cell division cycle associated 7 like	7p15.3	7	21940518	21985702	-	2.72383	2.64233	2.67563	2.13067	-0.0474082	-0.0306752	-0.354213	-1.03341	-1.02149	-1.27829	0.632279	0.755816	0.00590138
CDH1	HGNC:1748	cadherin 1	16q22.1	16	68771128	68869444	+	0.0887077	0.0921231	0.0609624	0.0431904	0.056911	-0.572979	-1.09408	1.04024	-1.48759	-2.13477	0.858886	0.101693	0.00773383
CDH3	HGNC:1762	cadherin 3	16q22.1	16	68678151	68732971	+	0.0156444	0.0199186	0.0398963	0.0188815	0.308374	1.34498	0.273805	1.23831	2.54027	1.20899	0.242654	0.000572227	0.295161
CDHR2	HGNC:18231	cadherin related family member 2	5q35.2	5	175969512	176022975	+	0.0283305	0.0373473	0.0290427	0.050542	0.41532	0.00152471	0.839303	1.33359	1.00106	1.78919	0.14462	0.99541	0.0114075
CDHR5	HGNC:7521	cadherin related family member 5	11p15.5	11	616565	626078	-	0.35164	0.609549	1.04629	0.459863	0.65162	1.52102	0.403911	1.57093	2.86995	1.32309	0.287199	0.0287429	0.499791
CDK13	HGNC:1733	cyclin dependent kinase 13	7p14.1	7	39989636	40136733	+	0.621751	0.59823	0.522458	0.619262	-0.0530911	-0.252311	-0.00332565	-1.03749	-1.19111	-1.00231	0.527499	0.0138281	0.968012
CDK17	HGNC:8750	cyclin dependent kinase 17	12q23.1	12	96672039	96794338	-	0.479551	0.485989	0.556462	0.479556	0.0193691	0.214574	0.000508885	1.01352	1.16036	1.00035	0.786867	0.0147189	0.994318
CDK5RAP2	HGNC:18672	CDK5 regulatory subunit associated protein 2	9q33.3	9	123151147	123342448	-	0.734696	0.785001	0.907131	0.784383	0.0908518	0.299567	0.0932498	1.065	1.23078	1.06677	0.433224	0.0262229	0.42167
CDKAL1	HGNC:21050	CDK5 regulatory subunit associated protein 1 like 1	6p22.2	6	20534688	21232635	+	0.0509809	0.0517873	0.0702086	0.0560839	0.0206392	0.438648	0.133637	1.01441	1.35533	1.09706	0.904322	0.0298591	0.444993
CDKN1A	HGNC:1784	cyclin dependent kinase inhibitor 1A	6p21.1	6	36644305	36655116	+	5.60146	6.34543	9.42696	7.62194	0.161158	0.728085	0.430811	1.11818	1.65644	1.34799	0.523541	0.0167268	0.112428
CDRT1	HGNC:14379	CMT1A duplicated region transcript 1	17p11	17	15468798	15502111	-	0.0544243	0.047264	0.0314263	0.0597801	-0.193056	-0.766874	0.154097	-1.14318	-1.70158	1.11272	0.250129	0.00115608	0.351296
CDRT4	HGNC:14383	CMT1A duplicated region transcript 4	17p12	17	15339332	15466899	-	0.226374	0.248188	0.302041	0.370566	0.13024	0.366578	0.690374	1.09448	1.28929	1.6137	0.60998	0.173537	0.022717
CDSN	HGNC:1802	corneodesmosin	6p21.3	6	31082867	31088223	-	0.00636081	0.016615	0.0118441	0.0222365	1.604	0.99446	1.98531	3.03985	1.99234	3.95948	0.0436715	0.176246	0.0181044
CDYL	HGNC:1811	chromodomain Y-like	6p25.1	6	4706345	4955785	+	0.212749	0.230098	0.30309	0.223425	0.107245	0.482993	0.0720548	1.07717	1.39764	1.05121	0.591839	0.0360937	0.717275
CEBPG	HGNC:1837	CCAAT/enhancer binding protein gamma	19q13.2	19	33864609	33873591	+	25.8653	33.4069	49.0584	62.034	0.361837	0.918987	1.25092	1.28506	1.89079	2.37993	0.0313733	0.000166567	1.84431e-05
CECR5	HGNC:1843	cat eye syndrome chromosome region, candidate 5	22q11.2	22	17618401	17646177	-	2.5975	2.54685	2.60442	2.39248	-0.0280972	0.00393941	-0.117363	-1.01967	1.00273	-1.08475	0.586579	0.938642	0.0455035
CELA2A	HGNC:24609	chymotrypsin like elastase family member 2A	1p36.21	1	15783223	15798586	+	0.00485511	0.0077773	0.013007	0.00588522	0.66962	1.25316	0.299747	1.59065	2.38362	1.23093	0.148245	0.0172158	0.494205
CELA2B	HGNC:29995	chymotrypsin like elastase family member 2B	1p36.21	1	15792404	15817895	+	0.0219433	0.0243051	0.0330466	0.0230944	0.19404	0.606874	0.11615	1.14396	1.52296	1.08384	0.463338	0.0425925	0.657066
CELF2-AS1	HGNC:23515	CELF2 antisense RNA 1	10p14	10	11358797	11361847	-	0.173078	0.345774	0.802637	0.266093	0.983922	1.86622	0.594148	1.97783	3.64577	1.50958	0.151537	0.0168894	0.366423
CEMIP	HGNC:29213	cell migration inducing hyaluronan binding protein	15q25.1	15	81071684	81244117	+	0.0666432	0.0900953	0.106766	0.11547	0.428886	0.667744	0.774206	1.34619	1.58859	1.71025	0.0513365	0.00735801	0.00328852
CENPA	HGNC:1851	centromere protein A	2p23.3	2	26987157	27023935	+	1.02035	0.937402	0.850445	1.07769	-0.118385	-0.260623	0.0830949	-1.08552	-1.198	1.05929	0.322707	0.0489038	0.480592
CENPBD1	HGNC:28272	CENPB DNA-binding domain containing 1	16q24.3	16	90036206	90038942	-	6.39495	5.73644	3.5225	6.36655	-0.159146	-0.990616	-0.0109462	-1.11663	-1.98703	-1.00762	0.645413	0.0177195	0.974576
CENPC	HGNC:1854	centromere protein C	4q13.2	4	68337521	68411324	-	0.348114	0.374111	0.483312	0.330895	0.103602	0.452906	-0.0742864	1.07445	1.36879	-1.05284	0.447528	0.00817961	0.582586
CENPE	HGNC:1856	centromere protein E	4q24-q25	4	104026963	104119566	-	2.60037	2.4954	2.08267	2.20841	-0.0600689	-0.334697	-0.233532	-1.04252	-1.26111	-1.17571	0.658816	0.0339353	0.112539
CENPI	HGNC:3968	centromere protein I	Xq22.1	X	100353178	100418670	+	0.592529	0.553114	0.411418	0.423289	-0.104874	-0.544925	-0.489164	-1.0754	-1.45894	-1.40363	0.630265	0.0316136	0.0478599
CENPJ	HGNC:17272	centromere protein J	13q12.12	13	25457171	25497018	-	1.96337	2.12242	2.73588	2.34778	0.113647	0.475078	0.258402	1.08196	1.38999	1.19615	0.312647	0.0019902	0.0399327
CENPO	HGNC:28152	centromere protein O	2p23.3	2	25016005	25045245	+	2.4532	2.47593	2.46032	2.70664	0.0136718	0.00338464	0.14248	1.00952	1.00235	1.1038	0.783488	0.94564	0.0181029
CEP152	HGNC:29298	centrosomal protein 152	15q21.1	15	49005125	49103343	-	0.722044	0.827674	1.13416	0.801496	0.195963	0.651808	0.148738	1.14549	1.57114	1.1086	0.0367346	3.26778e-05	0.0939283
CEP250	HGNC:1859	centrosomal protein 250	20q11.22	20	34042985	34099804	+	3.38546	3.60566	4.07269	3.41025	0.0892194	0.266182	0.00925619	1.06379	1.20262	1.00644	0.40917	0.0316988	0.930227
CEP57	HGNC:30794	centrosomal protein 57	11q21	11	95523129	95565857	+	2.35748	2.52564	2.52825	2.91259	0.0987704	0.0908435	0.304257	1.07086	1.06499	1.23478	0.378882	0.416545	0.0208537
CEP57L1	HGNC:21561	centrosomal protein 57 like 1	6q21	6	109416313	109485135	+	0.391851	0.444754	0.55962	0.442921	0.184815	0.508003	0.176378	1.13667	1.42208	1.13004	0.114955	0.00125424	0.129942
CEP70	HGNC:29972	centrosomal protein 70	3q22.3	3	138213186	138313380	-	0.250794	0.298022	0.33632	0.263709	0.245343	0.413561	0.072861	1.18537	1.33197	1.0518	0.118829	0.0185867	0.61799
CEP76	HGNC:25727	centrosomal protein 76	18p11.21	18	12672631	12702773	-	0.977589	0.935589	0.840825	1.01728	-0.0649612	-0.225213	0.0567787	-1.04606	-1.16895	1.04014	0.519675	0.0478198	0.572388
CEP85L	HGNC:21638	centrosomal protein 85 like	6q22.31	6	118781935	119031238	-	0.157266	0.165432	0.208353	0.188492	0.0697456	0.406677	0.261314	1.04953	1.32563	1.19857	0.671191	0.0331861	0.137417
CEP89	HGNC:25907	centrosomal protein 89	19q13.11	19	33369908	33462869	-	0.605432	0.564515	0.568202	0.683353	-0.100708	-0.091087	0.173469	-1.0723	-1.06517	1.12777	0.110992	0.143825	0.0149855
CEPT1	HGNC:24289	choline/ethanolamine phosphotransferase 1	1p13	1	111682249	111727724	+	1.46525	1.54259	1.66547	1.59734	0.0748007	0.185732	0.12332	1.05322	1.13739	1.08924	0.315599	0.0288845	0.115568
CERK	HGNC:19256	ceramide kinase	22q13.31	22	47080308	47134158	-	1.8902	1.65085	1.32561	1.56539	-0.200418	-0.544863	-0.28548	-1.14903	-1.45888	-1.21882	0.330618	0.022641	0.178364
CES2	HGNC:1864	carboxylesterase 2	16q22.1	16	66968347	66978999	+	4.9397	4.44057	3.3788	4.69591	-0.143109	-0.538175	-0.0739797	-1.10428	-1.45213	-1.05262	0.432399	0.0144743	0.680407
CETP	HGNC:1869	cholesteryl ester transfer protein	16q13	16	56995762	57017757	+	0.00156247	0.00327683	0.00200848	0.00598341	0.995239	0.349467	1.67354	1.99341	1.27409	3.18997	0.0972771	0.52824	0.0134531
CFAP157	HGNC:27843	cilia and flagella associated protein 157	9q34.11	9	130469268	130478281	+	0.576099	0.512385	0.388985	0.536764	-0.169199	-0.600521	-0.104062	-1.12443	-1.51626	-1.0748	0.373146	0.0101118	0.577787
CFAP44	HGNC:25631	cilia and flagella associated protein 44	3q13.2	3	113005777	113160457	-	0.108143	0.110965	0.0541486	0.168957	-0.0252316	-1.08068	0.637729	-1.01764	-2.11504	1.55588	0.957806	0.0475654	0.205017
CFAP45	HGNC:17229	cilia and flagella associated protein 45	1q23.2	1	159842154	159869953	-	0.0383085	0.0615668	0.162553	0.0868146	0.685211	1.97805	1.15701	1.60794	3.9396	2.22994	0.0754587	0.000364069	0.00872399
CFAP52	HGNC:16053	cilia and flagella associated protein 52	17p13.1	17	9479944	9546776	+	0.0294422	0.0319157	0.0154408	0.0302797	0.124745	-1.08557	0.0259493	1.09032	-2.12222	1.01815	0.79552	0.0480298	0.956918
CFAP57	HGNC:26485	cilia and flagella associated protein 57	1p34.2	1	43637820	43720029	+	0.119944	0.105759	0.0910018	0.112862	-0.183948	-0.402501	-0.0849233	-1.13599	-1.3218	-1.06063	0.183091	0.0128199	0.519987
CFAP58	HGNC:26676	cilia and flagella associated protein 58	10q25.1	10	106113522	106214848	+	0.0234574	0.0310412	0.0493047	0.038241	0.388697	1.02182	0.689797	1.30921	2.03047	1.61306	0.215296	0.007647	0.043986
CFB	HGNC:1037	complement factor B	6p21.33	6	31895475	31919861	+	0.242728	0.282205	0.417412	0.33086	0.228407	0.754094	0.469072	1.17154	1.68657	1.38422	0.387422	0.016618	0.0973386
CFLAR-AS1	HGNC:14437	CFLAR antisense RNA 1	2q33	2	202005007	202022515	-	0.0978687	0.0991932	0.129018	0.106672	0.0205174	0.386353	0.110712	1.01432	1.30708	1.07976	0.904449	0.0479268	0.522586
CGN	HGNC:17429	cingulin	1q21	1	151482986	151511168	+	1.47025	1.53574	1.53516	1.28703	0.0642144	0.0603841	-0.191691	1.04552	1.04274	-1.1421	0.372401	0.40021	0.0224772
CGRRF1	HGNC:15528	cell growth regulator with ring finger domain 1	14q22.2	14	54976530	55005567	+	0.468743	0.442738	0.438428	0.565492	-0.0878153	-0.0924783	0.272364	-1.06276	-1.0662	1.20779	0.449509	0.426727	0.038953
CHAC1	HGNC:28680	ChaC glutathione specific gamma-glutamylcyclotransferase 1	15q15.1	15	41245160	41248710	+	0.856607	1.44051	1.15865	3.94442	0.715943	-0.0594376	2.13846	1.64256	-1.04206	4.40291	0.383155	0.940822	0.0248284
CHAD	HGNC:1909	chondroadherin	17q21.33	17	48541857	48546327	-	0.306996	0.536535	0.715915	0.351477	0.830269	1.15968	0.197982	1.77802	2.23408	1.14709	0.0443581	0.0104146	0.58551
CHAF1B	HGNC:1911	chromatin assembly factor 1 subunit B	21q22.2	21	37757676	37789125	+	5.64859	5.46652	5.19257	4.66898	-0.0482554	-0.120827	-0.273223	-1.03401	-1.08736	-1.2085	0.466716	0.0920528	0.00252345
CHAMP1	HGNC:20311	chromosome alignment maintaining phosphoprotein 1	13q34	13	115079988	115092796	+	8.53421	7.23322	5.36603	7.65363	-0.237742	-0.679402	-0.155811	-1.17915	-1.60148	-1.11405	0.0942389	0.000627548	0.248714
CHD2	HGNC:1917	chromodomain helicase DNA binding protein 2	15q26	15	93425937	93571237	+	1.03327	1.17008	1.40703	1.42973	0.174233	0.446027	0.475011	1.12836	1.36228	1.38993	0.37146	0.0416062	0.032553
CHD5	HGNC:16816	chromodomain helicase DNA binding protein 5	1p36.3	1	6161853	6240183	-	0.264243	0.349963	0.466106	0.549861	0.408269	0.80889	1.04221	1.32709	1.75186	2.05938	0.0480518	0.00171188	0.000341351
CHGB	HGNC:1930	chromogranin B	20p12.3	20	5892076	5906007	+	0.124177	0.138155	0.112246	0.275983	0.144126	-0.164087	1.1305	1.10506	-1.12046	2.18935	0.663322	0.620799	0.00756617
CHMP3	HGNC:29865	charged multivesicular body protein 3	2p11.2	2	86730554	86948245	-	0.364545	0.351995	0.30234	0.396972	-0.0514568	-0.276828	0.118805	-1.03631	-1.21153	1.08583	0.647224	0.0337802	0.304325
CHMP4C	HGNC:30599	charged multivesicular body protein 4C	8q21.13	8	82644669	82671750	+	0.435246	0.457662	0.536136	0.621185	0.0718758	0.28815	0.512487	1.05108	1.22107	1.42651	0.54781	0.0360488	0.0020714
CHMP6	HGNC:25675	charged multivesicular body protein 6	17q25.3	17	78965641	78973932	+	0.980279	0.802299	0.627969	1.07352	-0.292871	-0.663879	0.129528	-1.22508	-1.58434	1.09394	0.147106	0.00660054	0.4979
CHRD	HGNC:1949	chordin	3q27	3	184097861	184108524	+	0.62549	0.944511	1.52728	0.963743	0.602073	1.24412	0.585924	1.5179	2.36875	1.501	0.0891524	0.0039682	0.0965723
CHRDL2	HGNC:24168	chordin like 2	11q13.4	11	74407474	74442430	-	0.00305899	0.00372355	0.00367169	0.0106367	0.282452	0.271755	1.68148	1.21626	1.20728	3.20758	0.462091	0.478651	0.00175968
CHRM5	HGNC:1954	cholinergic receptor muscarinic 5	15q26	15	34260921	34357291	+	0.0162066	0.0154943	0.0141913	0.0278449	-0.0472489	-0.212615	0.769521	-1.03329	-1.15879	1.7047	0.860329	0.437212	0.0181613
CHRNA9	HGNC:14079	cholinergic receptor nicotinic alpha 9 subunit	4p14	4	40337346	40357234	+	0.00374838	0.00429296	0.00616442	0.0109895	0.185857	0.593871	1.42771	1.13749	1.50929	2.6902	0.599321	0.11864	0.00298952
CHRNB4	HGNC:1964	cholinergic receptor nicotinic beta 4 subunit	15q24	15	78916461	78933587	-	0.0705742	0.0759379	0.0844032	0.0406894	0.0710518	0.259832	-0.804563	1.05048	1.19734	-1.74662	0.798076	0.361729	0.0171976
CHST1	HGNC:1969	carbohydrate sulfotransferase 1	11p11.2	11	45670427	45687172	-	0.0746631	0.128865	0.380719	0.194965	0.703744	2.31748	1.16884	1.62873	4.9846	2.24831	0.390004	0.0172602	0.169624
CHST10	HGNC:19650	carbohydrate sulfotransferase 10	2q11.2	2	101008327	101034118	-	0.845259	0.7836	0.678894	0.922284	-0.112604	-0.324298	0.124115	-1.08118	-1.25206	1.08984	0.379575	0.027995	0.335321
CHST11	HGNC:17422	carbohydrate sulfotransferase 11	12q23.3	12	104849073	105155792	+	0.0875182	0.0894932	0.076643	0.0725559	0.0315333	-0.191839	-0.270108	1.0221	-1.14222	-1.2059	0.621651	0.014177	0.00229796
CHST5	HGNC:1973	carbohydrate sulfotransferase 5	16q23.1	16	75562430	75579326	-	0.714309	0.820735	1.06714	0.765783	0.197957	0.578555	0.097932	1.14707	1.49335	1.07024	0.0546924	0.000174477	0.298282
CHTF8	HGNC:24353	chromosome transmission fidelity factor 8	16q22.1	16	69151913	69166487	-	4.34958	3.69437	2.61322	3.21234	-0.238867	-0.77938	-0.443071	-1.18007	-1.71639	-1.3595	0.273415	0.00496846	0.0607402
CHURC1	HGNC:20099	churchill domain containing 1	14q23.3	14	65381079	65411309	+	1.41269	1.23421	0.878185	1.26223	-0.205291	-0.72534	-0.159389	-1.15292	-1.65329	-1.11681	0.376447	0.0107191	0.487915
CHURC1-FNTB	HGNC:42960	CHURC1-FNTB readthrough	14q23.3	14	65381203	65529368	+	0.674554	0.614298	0.499963	0.65568	-0.139954	-0.447283	-0.0411865	-1.10187	-1.36347	-1.02896	0.330623	0.0106968	0.768299
CIDEC	HGNC:24229	cell death inducing DFFA like effector c	3p25	3	9908398	9921938	-	0.00602233	0.00609741	0.00157751	0.00657754	0.106835	-1.90532	-0.0320307	1.07686	-3.74591	-1.02245	0.879844	0.0237997	0.963826
CILP	HGNC:1980	cartilage intermediate layer protein	15q22	15	65488337	65503826	-	0.0164013	0.0261072	0.0151526	0.0289965	0.700799	-0.0506457	0.849541	1.62541	-1.03573	1.80193	0.0679717	0.88263	0.0338196
CITED2	HGNC:1987	Cbp/p300 interacting transactivator with Glu/Asp rich carboxy-terminal domain 2	6q23.3	6	139693393	139695757	-	13.6252	11.2704	11.0281	8.23686	-0.268284	-0.312876	-0.717976	-1.20437	-1.24218	-1.64487	0.0976221	0.0602125	0.00102894
CKAP2	HGNC:1990	cytoskeleton associated protein 2	13q14	13	53029495	53050485	+	15.212	13.6234	15.1082	13.3715	-0.158004	-0.0110183	-0.188688	-1.11574	-1.00767	-1.13973	0.080222	0.892401	0.0437729
CKLF	HGNC:13253	chemokine like factor	16q22.1-q22.3	16	66586466	66601967	+	1.38991	1.64987	1.53185	1.76614	0.246132	0.136911	0.346146	1.18602	1.09955	1.27116	0.0105165	0.101852	0.00160007
CKLF-CMTM1	HGNC:39977	CKLF-CMTM1 readthrough	16q22.1	16	66586490	66613038	+	1.00674	1.18887	1.09726	1.32147	0.237199	0.118311	0.393438	1.1787	1.08546	1.31352	0.0399435	0.2565	0.00361541
CLCN6	HGNC:2024	chloride voltage-gated channel 6	1p36.22	1	11866207	11903201	+	0.98122	0.993956	0.701367	1.25128	0.0117727	-0.512159	0.346782	1.00819	-1.42618	1.27172	0.956346	0.0395027	0.134755
CLCNKB	HGNC:2027	chloride voltage-gated channel Kb	1p36.13	1	16370247	16383803	+	0.0251221	0.0440865	0.0366159	0.0339631	0.795663	0.555747	0.456606	1.73587	1.46993	1.37231	0.0243569	0.0892178	0.150792
CLDN4	HGNC:2046	claudin 4	7q11.23	7	73213872	73247017	+	0.0229464	0.0340409	0.0487212	0.036988	0.560539	1.07185	0.679631	1.47482	2.10213	1.60173	5.0233e-05	3.84928e-07	1.23123e-05
CLDND1	HGNC:1322	claudin domain containing 1	3q12.1	3	98216756	98241910	-	2.39921	2.57571	3.1445	2.49665	0.104959	0.392619	0.0588265	1.07546	1.31277	1.04162	0.0997357	0.000116955	0.327359
CLEC18B	HGNC:33849	C-type lectin domain family 18 member B	16q22.3	16	74442531	74455649	-	0.00530942	0.00352046	0.00608824	0.0139711	-0.356422	0.258605	1.50696	-1.28025	1.19632	2.8421	0.523147	0.641073	0.022396
CLEC4A	HGNC:13257	C-type lectin domain family 4 member A	12p13	12	8276228	8291203	+	0.0585751	0.0842015	0.191092	0.11045	0.497295	1.48043	0.833062	1.41156	2.79032	1.78146	0.359794	0.0201418	0.142326
CLIC1	HGNC:2062	chloride intracellular channel 1	6p21.3	6	31698358	31707540	-	9.25392	9.52923	13.0869	11.8229	0.0273794	0.507593	0.340109	1.01916	1.42168	1.26585	0.901121	0.044716	0.149812
CLIC2	HGNC:2063	chloride intracellular channel 2	Xq28	X	154505500	154563966	-	0.163864	0.162085	0.14269	0.168661	-0.0137188	-0.201058	0.0428814	-1.00955	-1.14954	1.03017	0.865663	0.033637	0.599934
CLIP4	HGNC:26108	CAP-Gly domain containing linker protein family member 4	2p23	2	29320560	29412509	+	0.338712	0.410528	0.503733	0.471761	0.273775	0.540203	0.467737	1.20897	1.45418	1.38294	0.202453	0.0254681	0.0451035
CLK4	HGNC:13659	CDC like kinase 4	5q35	5	178029665	178057616	-	1.08106	1.27944	1.59587	1.7322	0.243227	0.502347	0.66478	1.18364	1.41652	1.58533	0.375286	0.0884773	0.0333331
CLMN	HGNC:19972	calmin	14q32.13	14	95654735	95786243	-	0.222652	0.269952	0.379161	0.218836	0.256273	0.778289	-0.0294881	1.19439	1.7151	-1.02065	0.404537	0.0282566	0.921841
CLN5	HGNC:2076	ceroid-lipofuscinosis, neuronal 5	13q22.3	13	77564795	77576652	+	1.73128	1.62176	1.15579	1.69327	-0.0956646	-0.608801	-0.02885	-1.06856	-1.52499	-1.0202	0.665516	0.0212875	0.895692
CLN6	HGNC:2077	ceroid-lipofuscinosis, neuronal 6, late infantile, variant	15q23	15	68499330	68549444	-	1.52608	1.4293	0.996576	1.58215	-0.0919931	-0.655909	0.0344695	-1.06584	-1.57561	1.02418	0.735556	0.0373062	0.898972
CLP1	HGNC:16999	cleavage and polyadenylation factor I subunit 1	11q12.1	11	57416465	57429340	+	0.984572	0.836963	0.677249	0.880535	-0.229079	-0.538739	-0.160823	-1.17209	-1.4527	-1.11792	0.197296	0.010745	0.352449
CLSTN3	HGNC:18371	calsyntenin 3	12p13.31	12	7282294	7311541	+	1.17917	1.43297	1.7286	1.27008	0.27663	0.551518	0.0962897	1.21136	1.46563	1.06902	0.115544	0.00785627	0.556017
CLU	HGNC:2095	clusterin	8p21-p12	8	27454434	27472548	-	5.37061	6.20647	7.77896	6.26436	0.206479	0.535257	0.223656	1.15387	1.4492	1.16769	0.091391	0.00109014	0.0713799
CMBL	HGNC:25090	carboxymethylenebutenolidase homolog	5p15.2	5	10275987	10308138	-	3.69918	3.38597	2.94457	2.87458	-0.129495	-0.3421	-0.362467	-1.09391	-1.2676	-1.28562	0.316063	0.0223105	0.017241
CMSS1	HGNC:28666	cms1 ribosomal small subunit homolog (yeast)	3q12.1	3	99536678	99897447	+	0.108565	0.111518	0.134333	0.151507	0.0305989	0.310764	0.472044	1.02144	1.24036	1.38707	0.874607	0.136558	0.0361661
CMTM1	HGNC:19172	CKLF like MARVEL transmembrane domain containing 1	16q22.1	16	66600294	66613040	+	0.900951	1.01981	0.913823	1.27717	0.174698	0.00859005	0.506081	1.12873	1.00597	1.42019	0.247422	0.952585	0.00683715
CMYA5	HGNC:14305	cardiomyopathy associated 5	5q14.1	5	78985700	79096063	+	0.0265887	0.0272121	0.0334974	0.0401271	0.0321472	0.278835	0.577745	1.02253	1.21322	1.49251	0.87904	0.210052	0.022362
CNIH4	HGNC:25013	cornichon family AMPA receptor auxiliary protein 4	1q42.12	1	224544552	224567161	+	3.15847	3.32948	3.47359	4.24682	0.0719357	0.125921	0.426685	1.05113	1.0912	1.34414	0.543494	0.299003	0.00551838
CNN1	HGNC:2155	calponin 1	19p13.2	19	11649579	11661138	+	0.0975662	0.146771	0.287415	0.216708	0.602343	1.58708	1.16458	1.51818	3.0044	2.24168	0.0727875	0.000615204	0.00399083
CNOT4	HGNC:7880	CCR4-NOT transcription complex subunit 4	7q33	7	135046547	135194875	-	0.342554	0.360049	0.433333	0.394539	0.0722654	0.327836	0.204373	1.05137	1.25513	1.15219	0.563973	0.025843	0.127181
CNP	HGNC:2158	2',3'-cyclic nucleotide 3' phosphodiesterase	17q21	17	40118759	40127194	+	9.97581	8.6831	7.46671	7.92826	-0.199156	-0.416191	-0.32909	-1.14803	-1.3344	-1.25622	0.0321609	0.000637976	0.0026941
CNTF	HGNC:2169	ciliary neurotrophic factor	11q12	11	58390146	58393198	+	0.684516	0.594426	0.337488	0.663913	-0.230085	-1.10115	-0.0531446	-1.1729	-2.14525	-1.03752	0.502944	0.00997956	0.875317
CNTN1	HGNC:2171	contactin 1	12q12	12	41086244	41465772	+	0.117098	0.125131	0.0910663	0.0645262	0.0807474	-0.381404	-0.936344	1.05757	-1.30261	-1.91367	0.842702	0.361283	0.0447537
CNTNAP3	HGNC:13834	contactin associated protein-like 3	9q12	9	39072764	39288456	-	0.032557	0.0441273	0.0583745	0.0434707	0.435248	0.80517	0.40094	1.35214	1.74735	1.32037	0.06204	0.00389473	0.0809119
CNTNAP3B	HGNC:32035	contactin associated protein-like 3B	9p12	9	43684902	43924049	+	0.0228273	0.0267219	0.0305084	0.0308404	0.222141	0.399005	0.419743	1.16646	1.3186	1.33769	0.174627	0.028108	0.0226719
COBLL1	HGNC:23571	cordon-bleu WH2 repeat protein like 1	2q24.3	2	165510134	165700189	-	0.24605	0.261235	0.239895	0.271115	0.0860533	-0.0362474	0.140471	1.06146	-1.02544	1.10227	0.151695	0.523234	0.0322725
COG3	HGNC:18619	component of oligomeric golgi complex 3	13q14.11	13	46039060	46110765	+	0.84473	0.857598	0.843639	1.02956	0.0198283	-0.00413785	0.279792	1.01384	-1.00287	1.21402	0.822368	0.962574	0.0112952
COL12A1	HGNC:2188	collagen type XII alpha 1 chain	6q12-q13	6	75794042	75915767	-	0.0662928	0.111383	0.315434	0.195704	0.628543	2.2053	1.47339	1.546	4.6117	2.77674	0.333909	0.00690417	0.0424823
COL23A1	HGNC:22990	collagen type XXIII alpha 1 chain	5q35.3	5	177664619	178017556	-	0.00474214	0.00718691	0.00931134	0.00621893	0.556931	0.86956	0.364773	1.47114	1.82711	1.28768	0.102125	0.0204488	0.261189
COL3A1	HGNC:2201	collagen type III alpha 1 chain	2q32.2	2	189839046	189877472	+	0.189201	0.160561	0.104637	0.104757	-0.242285	-0.856298	-0.879482	-1.18286	-1.81039	-1.83971	0.204362	0.0012182	0.00103174
COL6A2	HGNC:2212	collagen type VI alpha 2 chain	21q22.3	21	47518011	47552763	+	0.471332	0.607003	0.671289	0.566058	0.365698	0.500587	0.255229	1.2885	1.41479	1.19353	0.0820424	0.0262036	0.202748
COLEC11	HGNC:17213	collectin subfamily member 11	2p25.3	2	3642426	3692048	+	0.00637462	0.00824703	0.00775787	0.0155724	0.323405	0.133243	1.16952	1.25128	1.09676	2.24937	0.460542	0.75763	0.0230841
COPS8	HGNC:24335	COP9 signalosome subunit 8	2q37.3	2	237993955	238009109	+	2.57649	2.65746	3.68761	3.05938	0.0426179	0.511972	0.251821	1.02998	1.426	1.19071	0.7909	0.0109626	0.143888
COQ10B	HGNC:25819	coenzyme Q10B	2q33.1	2	198318147	198340032	+	0.802622	0.85713	1.1534	0.929101	0.0952115	0.520948	0.21355	1.06822	1.4349	1.15954	0.450328	0.00247132	0.11296
COQ8A	HGNC:16812	coenzyme Q8A	1q42.11	1	227085237	227175246	+	1.23314	1.15753	0.970978	1.00124	-0.0871897	-0.337802	-0.306955	-1.0623	-1.26383	-1.23709	0.545651	0.0402717	0.0570568
CORO2B	HGNC:2256	coronin 2B	15q22.31	15	68871308	69020145	+	0.0523726	0.0659543	0.0652432	0.0764213	0.338069	0.321578	0.546014	1.26406	1.2497	1.46005	0.110212	0.12593	0.0198665
COX18	HGNC:26801	COX18, cytochrome c oxidase assembly factor	4q13.3	4	73921797	73935472	-	1.75549	1.71724	1.86251	1.40375	-0.0323102	0.0827322	-0.322545	-1.02265	1.05902	-1.25053	0.520277	0.123427	0.000150781
COX19	HGNC:28074	COX19, cytochrome c oxidase assembly factor	7p22.3	7	938415	1015235	-	0.339418	0.338464	0.364532	0.448264	-0.00518585	0.0991905	0.401571	-1.0036	1.07117	1.32095	0.950123	0.252048	0.00105569
CPA4	HGNC:15740	carboxypeptidase A4	7q32	7	129932974	129964020	+	0.0649304	0.102129	0.272932	0.201786	0.52252	1.95436	1.5872	1.43646	3.87544	3.00466	0.293937	0.00299256	0.00919944
CPA5	HGNC:15722	carboxypeptidase A5	7q32	7	129984630	130008571	+	0.0071502	0.0101741	0.0317538	0.0137305	0.472589	2.08339	0.863683	1.3876	4.23802	1.81968	0.253909	0.000631512	0.0548659
CPA6	HGNC:17245	carboxypeptidase A6	8q12.3	8	68334360	68658620	-	0.0230732	0.0252824	0.0134374	0.00890719	0.120113	-0.803301	-1.33831	1.08682	-1.74509	-2.52854	0.640619	0.0118029	0.000642265
CPEB1	HGNC:21744	cytoplasmic polyadenylation element binding protein 1	15q25.1	15	83211954	83316728	-	0.227702	0.266152	0.294528	0.339489	0.227341	0.373631	0.573544	1.17068	1.29561	1.48817	0.0759807	0.010104	0.000885123
CPEB2	HGNC:21745	cytoplasmic polyadenylation element binding protein 2	4p15.33	4	15004298	15071777	+	0.284931	0.348286	0.487762	0.35913	0.288463	0.776627	0.334429	1.22134	1.71312	1.26088	0.0580877	0.000342063	0.0335385
CPLX2	HGNC:2310	complexin 2	5q35.2	5	175223313	175311023	+	0.0206775	0.0195155	0.0190717	0.0489284	-0.100772	-0.114982	1.1727	-1.07235	-1.08296	2.25434	0.692898	0.652764	0.0014163
CPLX3	HGNC:27652	complexin 3	15q24.1	15	75118887	75124143	+	0.0118234	0.0111467	0.0214694	0.0495354	-0.100164	0.745582	1.90619	-1.0719	1.67665	3.74818	0.889787	0.318036	0.0261522
CPNE1	HGNC:2314	copine 1	20q11.22	20	34213953	34252878	-	9.38598	8.63518	8.41063	8.28446	-0.120672	-0.1586	-0.180177	-1.08724	-1.1162	-1.13302	0.0140746	0.00339009	0.00160404
CPNE2	HGNC:2315	copine 2	16q13	16	57126506	57181878	+	0.300119	0.324128	0.310791	0.3674	0.112662	0.0480023	0.296244	1.08122	1.03383	1.22794	0.335159	0.673726	0.0272253
CPNE5	HGNC:2318	copine 5	6p21.2	6	36708552	36807778	-	0.00332124	0.00625213	0.0116754	0.00534717	0.904209	1.64841	0.702017	1.87152	3.13488	1.62678	0.0562664	0.00360324	0.121583
CPOX	HGNC:2321	coproporphyrinogen oxidase	3q12	3	98239976	98312567	-	1.08187	1.00177	0.951332	0.858892	-0.111568	-0.187298	-0.332952	-1.0804	-1.13863	-1.25959	0.0348565	0.00276301	6.47241e-05
CPPED1	HGNC:25632	calcineurin like phosphoesterase domain containing 1	16p13.12	16	12756919	12897738	-	0.0897333	0.0822005	0.0663523	0.0894338	-0.121048	-0.430063	-0.000357631	-1.08752	-1.34729	-1.00025	0.257033	0.00249124	0.997211
CPSF7	HGNC:30098	cleavage and polyadenylation specific factor 7	11q12.2	11	61170121	61197503	-	6.3273	5.98483	5.16322	6.98288	-0.0779711	-0.289049	0.146032	-1.05553	-1.22183	1.10652	0.33047	0.00494127	0.0882852
CPT2	HGNC:2330	carnitine palmitoyltransferase 2	1p32.3	1	53662101	53679869	+	1.9257	1.58404	1.00574	1.25175	-0.282712	-0.99769	-0.627336	-1.21648	-1.9968	-1.54471	0.234731	0.00191196	0.0214296
CPZ	HGNC:2333	carboxypeptidase Z	4p16.1	4	8594387	8621488	+	0.566392	0.56349	0.427312	0.563543	-0.0107179	-0.428303	-0.00881583	-1.00746	-1.34565	-1.00613	0.948884	0.0295594	0.957944
CR2	HGNC:2336	complement C3d receptor 2	1q32	1	207627575	207663240	+	0.447539	0.545107	0.626092	0.529902	0.282994	0.471162	0.240711	1.21672	1.38623	1.18157	0.110621	0.0174324	0.165607
CREB5	HGNC:16844	cAMP responsive element binding protein 5	7p15	7	28338940	28865511	+	0.136715	0.181088	0.319015	0.159033	0.343207	1.16663	0.215645	1.26857	2.24486	1.16122	0.323852	0.00725699	0.527467
CREBRF	HGNC:24050	CREB3 regulatory factor	5q35.2	5	172483355	172566291	+	0.142587	0.17033	0.204988	0.192407	0.25351	0.512986	0.431605	1.1921	1.427	1.34873	0.139838	0.0105928	0.0235405
CRHBP	HGNC:2356	corticotropin releasing hormone binding protein	5q13.3	5	76248538	76276983	+	0.000954671	0.0024068	0.00535409	0.003358	0.796887	2.05016	1.18749	1.73735	4.14153	2.27757	0.307502	0.0230568	0.143009
CRHR2	HGNC:2358	corticotropin releasing hormone receptor 2	7p14.3	7	30692200	30739745	-	0.0127057	0.0221749	0.0231295	0.0268263	0.80867	0.836961	1.07959	1.7516	1.78628	2.11343	0.0104926	0.00883302	0.00217862
CRLF1	HGNC:2364	cytokine receptor like factor 1	19p12	19	18704037	18717660	-	0.287307	0.405473	0.404273	0.29477	0.503124	0.493598	0.0484666	1.41728	1.40795	1.03417	0.0278952	0.0301801	0.802743
CRLF3	HGNC:17177	cytokine receptor like factor 3	17q11.2	17	29109726	29151778	-	1.29434	1.43439	1.74928	1.39766	0.150513	0.421145	0.113331	1.10996	1.33899	1.08172	0.320037	0.0179717	0.447775
CRNDE	HGNC:37078	colorectal neoplasia differentially expressed (non-protein coding)	16q12.2	16	54951749	54963101	-	3.30612	4.76313	6.40726	4.31242	0.52557	0.876738	0.341591	1.4395	1.83622	1.26715	0.112289	0.0177147	0.279725
CROT	HGNC:2366	carnitine O-octanoyltransferase	7q21.1	7	86974997	87029111	+	0.377335	0.354166	0.224212	0.376897	-0.110577	-0.858975	-0.00160023	-1.07966	-1.81375	-1.00111	0.770531	0.0471138	0.996623
CRY1	HGNC:2384	cryptochrome circadian clock 1	12q23-q24.1	12	107385142	107487607	-	0.53651	0.561316	0.669865	0.580809	0.0676814	0.322942	0.116448	1.04803	1.25088	1.08406	0.374818	0.00204401	0.144545
CRYAB	HGNC:2389	crystallin alpha B	11q23.1	11	111779289	111794446	-	0.026182	0.0562958	0.133666	0.0669487	1.07219	2.33832	1.31857	2.10262	5.05715	2.4942	0.00120212	5.20415e-06	0.000316551
CRYM-AS1	HGNC:34405	CRYM antisense RNA 1	16p12.2	16	21312170	21329912	+	0.0646306	0.0755079	0.133568	0.0924614	0.224321	1.01904	0.491551	1.16823	2.02658	1.40596	0.427937	0.0052867	0.104674
CSDC2	HGNC:30359	cold shock domain containing C2	22q13.2	22	41956767	42069998	+	6.03503	5.44595	5.1666	4.94775	-0.147398	-0.23139	-0.292725	-1.10757	-1.17397	-1.22495	0.216044	0.0680106	0.0284654
CSGALNACT2	HGNC:24292	chondroitin sulfate N-acetylgalactosaminyltransferase 2	10q11.21	10	43633934	43680756	+	0.954612	1.02216	1.12804	1.29997	0.100677	0.24299	0.449173	1.07228	1.18344	1.36526	0.253839	0.0179447	0.000583888
CSNK1G1	HGNC:2454	casein kinase 1 gamma 1	15q22.1-q22.31	15	64457716	64665968	-	0.352632	0.348256	0.32483	0.331089	-0.0182647	-0.118218	-0.0914186	-1.01274	-1.08539	-1.06542	0.60277	0.00800561	0.0266005
CSPG4	HGNC:2466	chondroitin sulfate proteoglycan 4	15q24.2	15	75966663	76005189	-	0.255766	0.382457	0.427774	0.343288	0.560938	0.746458	0.410488	1.47523	1.67767	1.32914	0.0616115	0.0201821	0.150599
CSRNP1	HGNC:14300	cysteine and serine rich nuclear protein 1	3p22	3	39183346	39196053	-	0.403701	0.600732	1.62764	0.630354	0.502016	1.84073	0.630887	1.41619	3.58192	1.54852	0.382429	0.00951932	0.278955
CSRNP2	HGNC:16006	cysteine and serine rich nuclear protein 2	12q13.12	12	51454990	51477447	-	1.27907	1.3495	1.36097	1.67805	0.0751295	0.0890543	0.390396	1.05346	1.06367	1.31075	0.502992	0.429915	0.00654857
CSRP1	HGNC:2469	cysteine and glycine rich protein 1	1q32	1	201452658	201478584	-	0.512644	0.603242	0.998359	0.789686	0.239466	0.912689	0.627662	1.18056	1.88255	1.54506	0.302081	0.0029798	0.0201627
CSRP2	HGNC:2470	cysteine and glycine rich protein 2	12q21.1	12	77252495	77272840	-	3.30748	3.45468	4.92138	3.15556	0.0552314	0.572896	-0.0775246	1.03903	1.48751	-1.05521	0.791248	0.0218454	0.710858
CSTF1	HGNC:2483	cleavage stimulation factor subunit 1	20q13.31	20	54967427	54979518	+	5.08263	4.68718	4.79824	4.35097	-0.116722	-0.0846073	-0.225606	-1.08427	-1.0604	-1.16927	0.0639165	0.157986	0.00319638
CSTF2	HGNC:2484	cleavage stimulation factor subunit 2	Xq22.1	X	100075384	100096485	+	3.85698	3.54443	3.23181	3.46877	-0.124146	-0.261484	-0.155128	-1.08986	-1.19871	-1.11352	0.236281	0.0272065	0.14828
CTAGE5	HGNC:7057	CTAGE family member 5, ER export factor	14q21.1	14	39734488	39856156	+	0.0620257	0.0732257	0.0792707	0.126441	0.240819	0.337369	1.00881	1.18166	1.26345	2.01225	0.194599	0.0826296	0.000349566
CTBP1-AS2	HGNC:28307	CTBP1 antisense RNA 2 (head to head)	4p16.3	4	1243088	1245224	+	6.01358	5.39523	3.30048	5.89927	-0.144164	-0.985869	-0.0239558	-1.10509	-1.98051	-1.01674	0.716453	0.0329435	0.95167
CTGF	HGNC:2500	connective tissue growth factor	6q23.2	6	132269316	132272513	-	0.735532	0.83295	5.37332	1.74819	0.177253	2.44004	1.18075	1.13073	5.42655	2.26694	0.807194	0.00840944	0.131379
CTH	HGNC:2501	cystathionine gamma-lyase	1p31.1	1	70876901	70905534	+	1.19595	1.58321	1.95444	2.67387	0.409987	0.693221	1.17029	1.32867	1.61689	2.25057	0.0479139	0.00426442	0.000159097
CTNNAL1	HGNC:2512	catenin alpha like 1	9q31.2	9	111704851	111775809	-	1.58468	1.67801	2.46405	1.73205	0.0808487	0.621159	0.122656	1.05764	1.53811	1.08874	0.549954	0.00136462	0.371462
CTNNBIP1	HGNC:16913	catenin beta interacting protein 1	1p36.22	1	9908334	9970394	-	0.306169	0.304994	0.242678	0.226781	-0.00990352	-0.360421	-0.443187	-1.00689	-1.2838	-1.3596	0.956823	0.0765086	0.0369556
CTR9	HGNC:16850	CTR9 homolog, Paf1/RNA polymerase II complex component	11p15.3	11	10772534	10801290	+	5.4613	4.98987	4.11904	5.02701	-0.127866	-0.403261	-0.117679	-1.09268	-1.32249	-1.08499	0.143919	0.000919884	0.174343
CTSD	HGNC:2529	cathepsin D	11p15.5	11	1773982	1785222	-	6.19631	5.48562	3.79389	6.02275	-0.163815	-0.698831	-0.0236625	-1.12025	-1.62319	-1.01654	0.339712	0.00250871	0.887039
CTTNBP2	HGNC:15679	cortactin binding protein 2	7q31	7	117350705	117514193	-	0.225784	0.218361	0.22208	0.185165	-0.0470398	-0.0225459	-0.286129	-1.03314	-1.01575	-1.21936	0.585105	0.79205	0.00857014
CUL1	HGNC:2551	cullin 1	7q36.1	7	148395006	148498201	+	2.09621	1.92437	1.6468	1.91569	-0.124194	-0.354685	-0.130733	-1.0899	-1.27871	-1.09485	0.169797	0.00258475	0.150906
CUL4A	HGNC:2554	cullin 4A	13q34	13	113862552	113919399	+	4.25541	4.08985	3.21868	4.31795	-0.0645851	-0.424336	0.0201114	-1.04578	-1.34195	1.01404	0.705233	0.032816	0.905837
CUZD1	HGNC:17937	CUB and zona pellucida like domains 1	10q26.13	10	124591665	124639146	-	0.369268	0.384224	0.399364	0.56818	0.0541115	0.0890715	0.58909	1.03822	1.06369	1.5043	0.825217	0.716956	0.0378569
CXCL6	HGNC:10643	C-X-C motif chemokine ligand 6	4q13.3	4	74702214	74714781	+	0.109879	0.102961	0.100374	0.0590922	-0.130336	-0.160734	-0.902942	-1.09455	-1.11786	-1.86988	0.640491	0.566092	0.00990409
CXorf40B	HGNC:17402	chromosome X open reading frame 40B	Xq28	X	149097745	149107029	-	2.47412	2.55918	3.21166	2.82384	0.0481933	0.367469	0.186041	1.03397	1.29009	1.13764	0.709744	0.0186744	0.174793
CXorf57	HGNC:25486	chromosome X open reading frame 57	Xq22.3	X	105855160	105922672	+	0.761765	0.796817	0.788384	0.908749	0.0658537	0.0500166	0.24965	1.0467	1.03528	1.18892	0.406353	0.524362	0.0105016
CXXC4	HGNC:24593	CXXC finger protein 4	4q24	4	105389469	105416058	-	0.311385	0.321196	0.158426	0.205547	0.000450512	-1.11065	-0.617969	1.00031	-2.15943	-1.53471	0.999219	0.0374601	0.203144
CYB561	HGNC:2571	cytochrome b561	17q23.3	17	61509668	61523722	-	0.758306	0.723053	0.560652	0.743541	-0.0804909	-0.450736	-0.0297483	-1.05738	-1.36674	-1.02083	0.675106	0.0408473	0.876279
CYB561A3	HGNC:23014	cytochrome b561 family member A3	11q12.2	11	61116226	61129771	-	1.47246	1.46869	0.964089	1.6185	-0.0021154	-0.632186	0.146866	-1.00147	-1.54991	1.10716	0.991608	0.0118288	0.472832
CYB5D2	HGNC:28471	cytochrome b5 domain containing 2	17p13.2	17	4046462	4060989	+	1.31723	1.26978	0.731222	1.21727	-0.0663144	-0.905393	-0.123188	-1.04704	-1.87305	-1.08914	0.807912	0.00894045	0.653069
CYBB	HGNC:2578	cytochrome b-245 beta chain	Xp21.1	X	37639264	37672714	+	0.0598146	0.0608816	0.0325022	0.0695677	0.00671649	-0.997031	0.216179	1.00467	-1.99589	1.16165	0.984147	0.0159885	0.527911
CYGB	HGNC:16505	cytoglobin	17q25.1	17	74523440	74533782	-	0.0728067	0.0628299	0.0446386	0.0596774	-0.206006	-0.708261	-0.267514	-1.15349	-1.63383	-1.20373	0.335947	0.0078525	0.220403
CYP1A1	HGNC:2595	cytochrome P450 family 1 subfamily A member 1	15q24.1	15	75011883	75017951	-	0.221896	0.265687	0.234434	0.453464	0.299978	0.0396641	1.07295	1.23113	1.02787	2.10373	0.489551	0.926065	0.0320906
CYP20A1	HGNC:20576	cytochrome P450 family 20 subfamily A member 1	2q33	2	204103663	204163009	+	0.122419	0.117272	0.0774674	0.145993	-0.0743716	-0.68395	0.262072	-1.0529	-1.60653	1.1992	0.753413	0.0173302	0.285016
CYP24A1	HGNC:2602	cytochrome P450 family 24 subfamily A member 1	20q13.2	20	52769988	52790512	-	0.0800955	0.106058	0.170787	0.0923046	0.393503	1.10383	0.197727	1.31358	2.14925	1.14689	0.102398	0.000850015	0.381225
CYP2F1	HGNC:2632	cytochrome P450 family 2 subfamily F member 1	19q13.1-q13.2	19	41620337	41634271	+	0.010187	0.0222536	0.013259	0.0110674	1.14502	0.392754	0.0996028	2.21149	1.3129	1.07148	0.00858607	0.269529	0.771197
CYP2U1	HGNC:20582	cytochrome P450 family 2 subfamily U member 1	4q25	4	108852525	108874613	+	0.614741	0.578783	0.372429	0.576309	-0.0889143	-0.810611	-0.0935746	-1.06357	-1.75395	-1.06701	0.744844	0.0153096	0.732068
CYP4F2	HGNC:2645	cytochrome P450 family 4 subfamily F member 2	19p13.12	19	15988834	16008884	-	0.00537098	0.0062534	0.0108713	0.0130025	0.176196	0.861449	1.11598	1.1299	1.81686	2.16743	0.70162	0.0880894	0.0360516
CYP4F3	HGNC:2646	cytochrome P450 family 4 subfamily F member 3	19p13.12	19	15751695	15773634	+	0.00770268	0.0124992	0.013937	0.0169342	0.624729	0.78079	1.10038	1.54192	1.71807	2.14411	0.0540201	0.0224893	0.00409326
CYP4V2	HGNC:23198	cytochrome P450 family 4 subfamily V member 2	4q35.2	4	187112674	187134616	+	0.842181	0.872058	0.432232	0.911207	0.00422539	-1.07839	0.104	1.00293	-2.11167	1.07475	0.991582	0.0239994	0.795548
CYR61	HGNC:2654	cysteine rich angiogenic inducer 61	1p22.3	1	86046444	86049645	+	12.2839	17.1977	115.082	20.4512	0.519226	2.82863	0.696076	1.43319	7.104	1.62009	0.554561	0.00993548	0.432331
CYTH1	HGNC:9501	cytohesin 1	17q25	17	76670130	76778379	-	0.411361	0.488007	0.821104	0.499602	0.23759	0.965133	0.272582	1.17902	1.95224	1.20797	0.247848	0.000972917	0.190571
CYTOR	HGNC:28717	cytoskeleton regulator RNA	2p11.2	2	87754887	87906324	+	0.0817024	0.104873	0.171226	0.112468	0.345739	1.05697	0.448057	1.2708	2.08056	1.3642	0.136648	0.000979882	0.0643763
DACH1	HGNC:2663	dachshund family transcription factor 1	13q21.33	13	72012098	72441330	-	0.131622	0.126448	0.0905642	0.0960015	-0.0602161	-0.561369	-0.458843	-1.04262	-1.47567	-1.37444	0.710729	0.00715483	0.0190335
DAG1	HGNC:2666	dystroglycan 1	3p21	3	49506146	49573048	+	1.71492	1.46728	1.03401	1.19523	-0.230762	-0.774188	-0.555334	-1.17345	-1.71023	-1.46951	0.434113	0.024576	0.0828378
DAPK1	HGNC:2674	death associated protein kinase 1	9q34.1	9	90112143	90323548	+	0.497035	0.479479	0.384853	0.427349	-0.0536875	-0.370503	-0.220978	-1.03791	-1.2928	-1.16552	0.606015	0.00600415	0.0581328
DARS2	HGNC:25538	aspartyl-tRNA synthetase 2, mitochondrial	1q25.1	1	173793641	173827684	+	9.45675	8.02847	6.73015	6.19094	-0.233017	-0.513868	-0.622176	-1.17529	-1.42787	-1.53919	0.287506	0.03622	0.0160081
DBNL	HGNC:2696	drebrin like	7p13	7	44084232	44109055	+	3.96072	3.71599	2.81454	4.14791	-0.0871888	-0.500175	0.0717682	-1.0623	-1.41439	1.051	0.688274	0.0440584	0.740794
DCAF16	HGNC:25987	DDB1 and CUL4 associated factor 16	4p15.32	4	17802278	17812381	-	8.59629	8.43543	5.90237	8.10587	-0.0271666	-0.622506	-0.087356	-1.01901	-1.53955	-1.06242	0.92198	0.0492245	0.753513
DCAF4	HGNC:20229	DDB1 and CUL4 associated factor 4	14q24.3	14	73393040	73426411	+	1.08648	1.12415	1.40228	1.14381	0.0567668	0.371235	0.0763678	1.04013	1.29346	1.05436	0.644992	0.0140101	0.537639
DCAF6	HGNC:30002	DDB1 and CUL4 associated factor 6	1q23.3	1	167905021	168045081	+	0.804144	0.744111	0.555643	0.693835	-0.126198	-0.566299	-0.215029	-1.09141	-1.48072	-1.16073	0.582936	0.0332585	0.358168
DCK	HGNC:2704	deoxycytidine kinase	4q13.3-q21.1	4	71858255	71896631	+	2.17102	2.22749	2.13322	1.92043	0.0379912	-0.0229035	-0.174762	1.02668	-1.016	-1.12878	0.543021	0.71173	0.0192301
DCLK2	HGNC:19002	doublecortin like kinase 2	4q31.3	4	150999426	151178609	+	0.160968	0.171015	0.215095	0.153249	0.0829826	0.395157	-0.0744686	1.05921	1.31509	-1.05297	0.617667	0.038563	0.653681
DCLK3	HGNC:19005	doublecortin like kinase 3	3p22.3	3	36753913	36781352	-	0.0381717	0.0392873	0.0352889	0.056785	0.0330071	-0.151629	0.565089	1.02314	-1.11082	1.47948	0.888444	0.524617	0.038162
DCLRE1B	HGNC:17641	DNA cross-link repair 1B	1p11.1	1	114447763	114456708	+	4.89492	4.42297	3.75126	4.57591	-0.146034	-0.380121	-0.0954022	-1.10652	-1.30145	-1.06836	0.115686	0.00177294	0.28235
DCLRE1C	HGNC:17642	DNA cross-link repair 1C	10p13	10	14939358	14996431	-	1.39812	1.42128	1.33754	1.63558	0.0226159	-0.0689214	0.227488	1.0158	-1.04893	1.17079	0.811258	0.473479	0.0379473
DCTD	HGNC:2710	dCMP deaminase	4q35.1	4	183811213	183839089	-	2.42491	2.24367	2.01744	2.44383	-0.11466	-0.268702	0.0126628	-1.08272	-1.20472	1.00882	0.280204	0.0264892	0.901382
DCTN2	HGNC:2712	dynactin subunit 2	12q13.3	12	57923885	57941114	-	7.76582	7.85806	9.10137	8.79601	0.0175494	0.229824	0.179732	1.01224	1.17269	1.13267	0.846942	0.0310812	0.0754484
DCUN1D2	HGNC:20328	defective in cullin neddylation 1 domain containing 2	13q34	13	114110134	114145267	-	1.63514	1.96275	2.48941	2.35531	0.263393	0.564054	0.51665	1.2003	1.47842	1.43063	0.2447	0.0275477	0.0391455
DCUN1D2-AS	HGNC:39889	DCUN1D2 antisense RNA	13q34	13	114123216	114130450	+	0.715054	0.832945	1.28254	0.981758	0.21876	0.79829	0.453883	1.16373	1.73904	1.36972	0.308333	0.00411975	0.0539626
DCUN1D3	HGNC:28734	defective in cullin neddylation 1 domain containing 3	16p12.3	16	20869396	20911706	-	0.122261	0.129964	0.193065	0.158119	0.0877535	0.608784	0.370403	1.06271	1.52497	1.29271	0.665081	0.0142813	0.0944296
DDIT3	HGNC:2726	DNA damage inducible transcript 3	12q13.1-q13.2	12	57910371	57914300	-	2.74886	3.77598	5.37079	10.4498	0.462624	0.96464	1.906	1.37805	1.95158	3.74768	0.047149	0.00121389	1.10199e-05
DDIT4	HGNC:24944	DNA damage inducible transcript 4	10q22.1	10	74033678	74035794	+	26.8692	39.4794	32.2428	78.0857	0.565092	0.16407	1.55025	1.47948	1.12044	2.92868	0.149502	0.655744	0.00236731
DDIT4L	HGNC:30555	DNA damage inducible transcript 4 like	4q23	4	101107027	101111939	-	0.120968	0.107524	0.0680199	0.0553578	-0.236005	-0.83914	-1.11921	-1.17773	-1.78898	-2.17228	0.481535	0.0304402	0.00807477
DDX18	HGNC:2741	DEAD-box helicase 18	2q21.2	2	118572226	118589955	+	9.02756	8.20242	7.94735	8.7858	-0.138736	-0.187162	-0.0410761	-1.10094	-1.13852	-1.02888	0.0655141	0.0206011	0.545364
DDX19B	HGNC:2742	DEAD-box helicase 19B	16q22.3	16	70328700	70369186	+	0.330631	0.294368	0.263189	0.331705	-0.173354	-0.331087	0.00324787	-1.12768	-1.25796	1.00225	0.167472	0.019911	0.978006
DDX23	HGNC:17347	DEAD-box helicase 23	12q13.11	12	49223840	49246625	-	11.2812	10.1853	9.41594	9.2571	-0.147365	-0.271227	-0.290277	-1.10754	-1.20683	-1.22287	0.238599	0.0471307	0.0364566
DDX42	HGNC:18676	DEAD-box helicase 42	17q23	17	61851567	61896676	+	7.5662	7.76051	7.61092	9.42511	0.0353721	-0.00139678	0.316543	1.02482	-1.00097	1.24534	0.782535	0.991282	0.0339275
DDX60L	HGNC:26429	DEAD-box helicase 60-like	4q32.3	4	169277886	169458937	-	0.0316793	0.0391738	0.0333487	0.040256	0.313259	0.0841298	0.3532	1.24251	1.06005	1.27739	0.0302618	0.50032	0.0180543
DEFB116	HGNC:18097	defensin beta 116	20q11.21	20	29891015	29896388	-	0.0128533	0.0134604	0.00590333	0.0165713	-0.0206389	-1.19063	0.35345	-1.01441	-2.28253	1.27761	0.968192	0.0450122	0.501088
DEPDC1B	HGNC:24902	DEP domain containing 1B	5q12	5	59892739	59996017	-	0.928064	0.90483	0.811509	0.787117	-0.0356778	-0.191285	-0.236011	-1.02504	-1.14178	-1.17773	0.664403	0.0422038	0.0176224
DEPDC4	HGNC:22952	DEP domain containing 4	12q23	12	100597447	100660857	-	0.890806	0.917305	0.989013	0.904319	0.0407718	0.15062	0.0214847	1.02866	1.11005	1.015	0.441811	0.0173527	0.681061
DEPDC5	HGNC:18423	DEP domain containing 5	22q12.3	22	32149944	32303001	+	0.137838	0.137418	0.105786	0.142181	-0.00422106	-0.392306	0.0417618	-1.00293	-1.31249	1.02937	0.979632	0.0400599	0.800985
DEPTOR	HGNC:22953	DEP domain containing MTOR-interacting protein	8q24.12	8	120885957	121063152	+	0.030816	0.0354262	0.0317023	0.0219529	0.194968	0.0366838	-0.48268	1.1447	1.02575	-1.39734	0.260815	0.825617	0.0171868
DERL1	HGNC:28454	derlin 1	8q24.13	8	124025458	124054663	-	1.50251	1.45793	1.36058	1.95927	-0.0450291	-0.153381	0.380637	-1.0317	-1.11217	1.30192	0.701304	0.212612	0.00991426
DESI2	HGNC:24264	desumoylating isopeptidase 2	1q44	1	244816237	244872335	+	3.18648	3.24333	3.84238	3.48454	0.0257232	0.266788	0.129346	1.01799	1.20313	1.0938	0.76523	0.0125256	0.158867
DFFB	HGNC:2773	DNA fragmentation factor subunit beta	1p36.3	1	3773845	3801993	+	1.44364	1.29924	1.27377	1.10179	-0.155771	-0.180478	-0.390598	-1.11402	-1.13326	-1.31094	0.0441887	0.0245432	0.000330393
DGAT2L6	HGNC:23250	diacylglycerol O-acyltransferase 2 like 6	Xq13.1	X	69397333	69425395	+	0.00488142	0.0088234	0.00877479	0.0102881	0.761539	0.734256	1.02769	1.6953	1.66354	2.03876	0.072478	0.0813052	0.0235414
DGKA	HGNC:2849	diacylglycerol kinase alpha	12q13.3	12	56321103	56347811	+	0.367467	0.492472	0.587978	0.523806	0.426999	0.661059	0.512368	1.34443	1.58124	1.42639	0.0357924	0.00453313	0.0164546
DHCR24	HGNC:2859	24-dehydrocholesterol reductase	1p32.3	1	55315300	55352921	-	8.63893	6.92441	4.22063	6.13748	-0.320697	-1.05644	-0.507968	-1.24893	-2.0798	-1.42205	0.147154	0.000739641	0.0345872
DHCR7	HGNC:2860	7-dehydrocholesterol reductase	11q13.4	11	71139239	71163914	-	4.27167	3.4125	2.43688	2.6632	-0.323116	-0.793772	-0.6653	-1.25103	-1.7336	-1.5859	0.0736422	0.000983672	0.00285112
DHDDS	HGNC:20603	dehydrodolichyl diphosphate synthase subunit	1p35.3	1	26758773	26797785	+	0.924227	0.875069	0.706292	1.08496	-0.0764348	-0.392576	0.231015	-1.05441	-1.31274	1.17366	0.440469	0.00312749	0.0397419
DHDH	HGNC:17887	dihydrodiol dehydrogenase	19q13.3	19	49436939	49448226	+	0.0503199	0.0766056	0.0967429	0.0654928	0.555442	0.94589	0.329406	1.46962	1.92638	1.2565	0.145574	0.0252309	0.366996
DHFR	HGNC:2861	dihydrofolate reductase	5q14.1	5	79922047	79950802	-	4.72607	3.91163	3.06496	3.30657	-0.278383	-0.633236	-0.513279	-1.21283	-1.55104	-1.42729	0.0823415	0.00195904	0.00639303
DHRS4	HGNC:16985	dehydrogenase/reductase 4	14q11.2	14	24422795	24438488	+	1.27843	1.15253	0.890669	1.19085	-0.157479	-0.542286	-0.105808	-1.11534	-1.45628	-1.0761	0.379141	0.0125069	0.549091
DHRS4-AS1	HGNC:23175	DHRS4 antisense RNA 1	14q11.2	14	24407940	24458048	-	1.11242	1.03155	0.737654	1.10033	-0.117433	-0.630224	-0.0179222	-1.0848	-1.54781	-1.0125	0.59592	0.018055	0.934913
DHRS9	HGNC:16888	dehydrogenase/reductase 9	2q31.1	2	169921299	169952677	+	0.00844967	0.0140845	0.0519399	0.0220635	0.557695	2.51301	1.35162	1.47192	5.70808	2.55198	0.310207	0.0012216	0.0303822
DHRSX	HGNC:18399	dehydrogenase/reductase X-linked	Xp22.33 and Yp11.2	X	2137557	2420846	-	0.0763052	0.0697467	0.0582436	0.0839221	-0.125214	-0.398433	0.139686	-1.09067	-1.31808	1.10167	0.440451	0.0324744	0.391653
DHRSX	HGNC:18399	dehydrogenase/reductase X-linked	Xp22.33 and Yp11.2	Y	2137557	2420846	-	0.0785331	0.0683589	0.0592433	0.0839999	-0.193939	-0.407218	0.104862	-1.14388	-1.32613	1.07539	0.241951	0.0291107	0.513763
DHRSX-IT1	HGNC:38713	DHRSX intronic transcript 1	Xp22.33 and Yp11	X	2252336	2254451	-	0.00372338	0.00721495	0.00430491	0.0131399	1.51937	0.831326	2.43128	2.86665	1.77932	5.39371	0.180491	0.445281	0.0468373
DHX35	HGNC:15861	DEAH-box helicase 35	20q11.22-q12	20	37590942	37668366	+	0.432126	0.453908	0.515112	0.49762	0.0712605	0.251189	0.205101	1.05063	1.19019	1.15277	0.361428	0.00919756	0.0237086
DHX37	HGNC:17210	DEAH-box helicase 37	12q24.31	12	125431371	125473668	-	2.66374	2.2366	1.94913	2.67843	-0.23526	-0.436903	0.0219191	-1.17712	-1.3537	1.01531	0.19674	0.0308853	0.898859
DHX57	HGNC:20086	DExH-box helicase 57	2p22.3	2	39024871	39103075	-	0.917204	0.840239	0.789252	0.825725	-0.12586	-0.216377	-0.152486	-1.09116	-1.16181	-1.11148	0.0303872	0.0019659	0.0129781
DIRC2	HGNC:16628	disrupted in renal carcinoma 2	3q21.1	3	122513642	122599986	+	0.172534	0.171023	0.219387	0.180855	-0.0151619	0.329575	0.0669157	-1.01056	1.25664	1.04747	0.910182	0.0352097	0.621244
DIS3L	HGNC:28698	DIS3 like exosome 3'-5' exoribonuclease	15q22.31	15	66585555	66626236	+	2.65893	2.49424	1.7256	2.77918	-0.0962636	-0.632824	0.0645784	-1.069	-1.5506	1.04578	0.405002	0.000415096	0.571659
DISP3	HGNC:29251	dispatched RND transporter family member 3	1p36.22	1	11539223	11597641	+	0.0463926	0.0470121	0.028645	0.0765072	0.0247635	-0.722642	0.708971	1.01731	-1.6502	1.63464	0.917288	0.0140662	0.0153845
DLAT	HGNC:2896	dihydrolipoamide S-acetyltransferase	11q23.1	11	111895538	111935114	+	4.53963	4.00115	3.32238	3.41441	-0.185257	-0.454499	-0.415136	-1.13702	-1.37031	-1.33342	0.0898176	0.00147676	0.00253478
DLEU7-AS1	HGNC:39966	DLEU7 antisense RNA 1	13q14.3	13	51381992	51423145	+	0.0131383	0.022764	0.0193929	0.031432	0.747565	0.474935	1.2137	1.67896	1.38986	2.31931	0.0397385	0.157724	0.00404558
DLG2	HGNC:2901	discs large MAGUK scaffold protein 2	11q21	11	83166055	85338966	-	0.00575572	0.00590225	0.0215268	0.0457004	0.0225572	1.18604	2.63924	1.01576	2.27527	6.23005	0.978894	0.189179	0.0127372
DLG4	HGNC:2903	discs large MAGUK scaffold protein 4	17p13.1	17	7093209	7123369	-	0.675578	0.935309	1.10389	0.955656	0.475064	0.679377	0.479484	1.38998	1.60145	1.39424	0.0778353	0.0201559	0.0755963
DLGAP1	HGNC:2905	DLG associated protein 1	18p11.3	18	3496030	4151290	-	0.00511063	0.00594253	0.00772563	0.00927587	0.20954	0.57544	0.800973	1.15632	1.49013	1.74228	0.431112	0.0523352	0.0132127
DLGAP2	HGNC:2906	DLG associated protein 2	8p23	8	1449531	1656642	+	0.00622276	0.00939689	0.00874203	0.0106603	0.551147	0.44863	0.7444	1.46525	1.36474	1.67528	0.0383914	0.07868	0.0101819
DLGAP5	HGNC:16864	DLG associated protein 5	14q22.3	14	55614830	55658396	-	3.94649	3.59851	3.65337	3.05746	-0.133067	-0.116164	-0.377094	-1.09662	-1.08385	-1.29872	0.378727	0.439527	0.0296925
DLL4	HGNC:2910	delta like canonical Notch ligand 4	15q14	15	41221538	41231237	+	0.266257	0.325424	0.411879	0.382314	0.297759	0.642782	0.536704	1.22923	1.56134	1.45065	0.14417	0.0081461	0.0193596
DLST	HGNC:2911	dihydrolipoamide S-succinyltransferase	14q23.1	14	75348594	75370448	+	7.15404	7.31578	8.00705	6.88446	0.0321724	0.161337	-0.0560301	1.02255	1.11832	-1.0396	0.439747	0.00354909	0.194547
DLX3	HGNC:2916	distal-less homeobox 3	17q21.33	17	48067369	48072588	-	0.044977	0.0484115	0.0217613	0.0382883	0.160363	-0.99451	-0.200443	1.11757	-1.9924	-1.14905	0.674915	0.0271171	0.601285
DMGDH	HGNC:24475	dimethylglycine dehydrogenase	5q14.1	5	78293438	78531861	-	0.00967982	0.0119579	0.013956	0.0297589	0.294391	0.434203	1.55603	1.22637	1.35116	2.94043	0.399742	0.225982	0.00153951
DNA2	HGNC:2939	DNA replication helicase/nuclease 2	10q21.3-q22.1	10	70173821	70231879	-	2.05117	2.07273	2.00241	1.72259	0.0121984	-0.0335529	-0.251132	1.00849	-1.02353	-1.19014	0.873567	0.663317	0.0096049
DNAH10	HGNC:2941	dynein axonemal heavy chain 10	12q24	12	124247042	124420753	+	0.0229437	0.02935	0.0459379	0.0388142	0.331037	1.00006	0.740913	1.25792	2.00009	1.67123	0.217386	0.00371016	0.0171561
DNAH10OS	HGNC:37121	dynein axonemal heavy chain 10 opposite strand	12q24.31	12	124410971	124419531	-	0.291522	0.366149	0.656085	0.44439	0.283389	1.17345	0.57496	1.21705	2.2555	1.48964	0.405712	0.00664451	0.112836
DNAH14	HGNC:2945	dynein axonemal heavy chain 14	1q42.13	1	225083964	225586996	+	0.15955	0.187492	0.255749	0.28198	0.235579	0.648698	0.810551	1.17738	1.56775	1.75388	0.345725	0.0247173	0.0087302
DNAH17	HGNC:2946	dynein axonemal heavy chain 17	17q25.3	17	76419778	76573476	-	0.149176	0.19052	0.453005	0.518795	0.351312	1.57603	1.81222	1.27572	2.98148	3.51182	0.493642	0.0122842	0.0060448
DNAH2	HGNC:2948	dynein axonemal heavy chain 2	17p13.1	17	7623039	7737058	+	0.0143791	0.0199044	0.0354498	0.0203083	0.499489	1.25237	0.522496	1.41371	2.38232	1.43644	0.127179	0.00273432	0.112893
DNAH6	HGNC:2951	dynein axonemal heavy chain 6	2p11.2	2	84743579	85046713	+	0.0486771	0.0417536	0.0353264	0.0400834	-0.217371	-0.461158	-0.276069	-1.16261	-1.37665	-1.21089	0.0957253	0.00392036	0.0433268
DNAJA1	HGNC:5229	DnaJ heat shock protein family (Hsp40) member A1	9p13.3	9	33025209	33039905	+	13.8171	11.1522	8.18972	15.1066	-0.343315	-0.785592	0.127582	-1.26867	-1.7238	1.09246	0.280446	0.0293143	0.678434
DNAJA4	HGNC:14885	DnaJ heat shock protein family (Hsp40) member A4	15q24.1	15	78556428	78574538	+	0.060036	0.0505171	0.036707	0.0700285	-0.282185	-0.779777	0.211249	-1.21604	-1.71687	1.15769	0.366634	0.0295172	0.494149
DNAJB1	HGNC:5270	DnaJ heat shock protein family (Hsp40) member B1	19p13.12	19	14625582	14640049	-	4.3377	3.69744	2.69615	4.24085	-0.217724	-0.68061	-0.016137	-1.1629	-1.60282	-1.01125	0.249344	0.0046542	0.928908
DNAJB5	HGNC:14887	DnaJ heat shock protein family (Hsp40) member B5	9p	9	34989638	34998897	+	0.649191	0.87257	1.5863	1.03435	0.424075	1.28004	0.674101	1.34171	2.42846	1.5956	0.191149	0.00257975	0.0528993
DNAJB9	HGNC:6968	DnaJ heat shock protein family (Hsp40) member B9	7q31	7	108210012	108215294	+	2.49915	2.34748	2.52457	3.10178	-0.0950926	0.00188483	0.311466	-1.06813	1.00131	1.24097	0.480872	0.988668	0.0417596
DNAJC1	HGNC:20090	DnaJ heat shock protein family (Hsp40) member C1	10p11.23	10	22045466	22292698	-	0.113093	0.126124	0.134573	0.179801	0.147546	0.2349	0.654806	1.10768	1.17683	1.5744	0.560157	0.361538	0.0271776
DNAJC12	HGNC:28908	DnaJ heat shock protein family (Hsp40) member C12	10q21.3	10	69556427	69597924	-	0.26379	0.304378	0.4015	0.295628	0.198765	0.60925	0.149478	1.14772	1.52547	1.10917	0.368221	0.0192069	0.493704
DNAJC16	HGNC:29157	DnaJ heat shock protein family (Hsp40) member C16	1p36.1	1	15853308	15918874	+	0.468973	0.452009	0.34865	0.49475	-0.05685	-0.444402	0.0685834	-1.04019	-1.36075	1.04869	0.768043	0.0441746	0.722329
DNAJC21	HGNC:27030	DnaJ heat shock protein family (Hsp40) member C21	5p13.2	5	34929698	34959069	+	3.63437	3.73591	4.24013	4.05701	0.0394772	0.222222	0.155561	1.02774	1.16653	1.11385	0.596	0.0145	0.0613071
DNAJC5	HGNC:16235	DnaJ heat shock protein family (Hsp40) member C5	20q13.33	20	62526518	62567384	+	3.63379	3.33235	2.79819	3.8889	-0.11976	-0.376616	0.0979717	-1.08655	-1.29829	1.07027	0.299367	0.00820143	0.390503
DNALI1	HGNC:14353	dynein axonemal light intermediate chain 1	1p35.1	1	38022520	38032458	+	0.0397366	0.046723	0.0512988	0.0813106	0.178468	0.317666	1.00699	1.13168	1.24631	2.00971	0.675397	0.461515	0.0398304
DOK3	HGNC:24583	docking protein 3	5q35	5	176928908	176938275	-	1.36399	0.931167	0.317546	1.60054	-0.616674	-2.20444	0.152446	-1.53334	-4.60896	1.11145	0.416128	0.0154588	0.837428
DOLK	HGNC:23406	dolichol kinase	9q34.13	9	131707809	131709898	-	7.28963	5.76925	2.88902	7.17907	-0.335737	-1.43596	0.00273041	-1.26202	-2.70563	1.00189	0.462414	0.0108415	0.995146
DOPEY1	HGNC:21194	dopey family member 1	6q15	6	83777385	83881069	+	1.68146	1.78294	1.91125	2.00015	0.0833461	0.186151	0.25307	1.05947	1.13772	1.19174	0.337174	0.0520573	0.0146686
DPF1	HGNC:20225	double PHD fingers 1	19q13.12	19	38701646	38720354	-	1.02443	1.05387	1.0715	1.15344	0.0403429	0.063399	0.171285	1.02836	1.04492	1.12606	0.470806	0.268351	0.0123568
DPF3	HGNC:17427	double PHD fingers 3	14q24.2	14	73075742	73360809	-	0.0243719	0.025152	0.0225299	0.0192083	0.0422115	-0.111518	-0.346056	1.02969	-1.08036	-1.27108	0.686927	0.301539	0.00899457
DPH2	HGNC:3004	DPH2 homolog	1p34	1	44435672	44439041	+	16.1058	13.3019	11.0207	16.2655	-0.274046	-0.546711	0.0167283	-1.20919	-1.46075	1.01166	0.0557167	0.00210542	0.894776
DRAM1	HGNC:25645	DNA damage regulated autophagy modulator 1	12q23.2	12	102271129	102405908	+	0.0485747	0.0572545	0.0513194	0.0697853	0.235523	0.0797009	0.51988	1.17733	1.0568	1.43384	0.00269067	0.185631	1.29736e-05
DRAM2	HGNC:28769	DNA damage regulated autophagy modulator 2	1p13.3	1	111659955	111682838	-	1.79475	1.98484	2.29478	2.16551	0.148586	0.356964	0.273516	1.10848	1.28073	1.20875	0.207918	0.0110031	0.0357098
DRG1	HGNC:3029	developmentally regulated GTP binding protein 1	22q12.2	22	31795509	31924726	+	1.41521	1.30042	1.24376	1.38182	-0.123827	-0.185164	-0.0337128	-1.08962	-1.13695	-1.02364	0.145012	0.0421955	0.671826
DSC1	HGNC:3035	desmocollin 1	18q12.1	18	28709199	28742819	-	0.00490753	0.00548408	0.00408526	0.0104088	0.117952	-0.270605	0.988426	1.08519	-1.20631	1.98402	0.666606	0.334948	0.00564588
DSCC1	HGNC:24453	DNA replication and sister chromatid cohesion 1	8q24.12	8	120846216	120868250	-	2.20865	2.22612	1.85852	1.95893	0.0114159	-0.258871	-0.173143	1.00794	-1.19654	-1.12751	0.911587	0.0316823	0.120391
DSCR9	HGNC:16301	Down syndrome critical region 9 (non-protein coding)	21q22	21	38580804	38594041	+	0.0395282	0.0501321	0.0466042	0.0733286	0.393519	0.29368	0.944701	1.31359	1.22576	1.92479	0.234817	0.365725	0.0150184
DTL	HGNC:30288	denticleless E3 ubiquitin protein ligase homolog	1q32	1	212208919	212280742	+	2.30187	2.44082	3.1141	2.24849	0.0782096	0.418411	-0.0353535	1.05571	1.33645	-1.02481	0.598253	0.0188554	0.810392
DTNA	HGNC:3057	dystrobrevin alpha	18q12	18	32073254	32471808	+	0.191318	0.225962	0.338373	0.223754	0.223572	0.801042	0.223303	1.16762	1.74236	1.1674	0.30799	0.00453979	0.308535
DTNBP1	HGNC:17328	dystrobrevin binding protein 1	6p22.3	6	15523032	15663289	-	0.123007	0.127474	0.120092	0.159412	0.0543485	-0.0366501	0.37892	1.03839	-1.02573	1.30037	0.732587	0.817393	0.0388832
DUSP1	HGNC:3064	dual specificity phosphatase 1	5q35.1	5	172195093	172198198	-	7.24347	9.58121	22.8661	8.19618	0.382713	1.45774	0.202906	1.30379	2.74677	1.15101	0.430613	0.0133668	0.671552
DUSP10	HGNC:3065	dual specificity phosphatase 10	1q41	1	221874766	221915518	-	0.0676661	0.076035	0.206903	0.0995528	0.128746	1.49369	0.558451	1.09334	2.81609	1.47269	0.742631	0.00426996	0.178533
DUSP12	HGNC:3067	dual specificity phosphatase 12	1q21-q22	1	161719548	161727028	+	3.62313	3.85878	4.08579	5.3707	0.0871442	0.17338	0.567591	1.06227	1.1277	1.48205	0.212615	0.0272964	2.14642e-05
DUSP26	HGNC:28161	dual specificity phosphatase 26 (putative)	8p12	8	33448856	33457624	-	0.19907	0.239949	0.214831	0.377556	0.264521	0.126501	0.935181	1.20124	1.09164	1.91213	0.205782	0.528668	0.00124223
DUSP28	HGNC:33237	dual specificity phosphatase 28	2q37.1	2	241499471	241503431	+	1.12766	0.941872	0.600446	1.24933	-0.269026	-1.01806	0.15064	-1.20499	-2.0252	1.11006	0.462087	0.0192047	0.676801
DUSP3	HGNC:3069	dual specificity phosphatase 3	17q21	17	41843490	41856368	-	5.62117	5.57197	5.88806	7.16837	-0.013668	0.0594145	0.342363	-1.00952	1.04204	1.26783	0.919299	0.661532	0.030694
DUSP5	HGNC:3071	dual specificity phosphatase 5	10q25	10	112257596	112271302	+	0.559872	0.57447	1.39903	0.606264	0.023669	1.16842	0.0869868	1.01654	2.24766	1.06215	0.956082	0.0230229	0.839808
DUSP8	HGNC:3074	dual specificity phosphatase 8	11p15.5	11	1575274	1593150	-	0.892134	1.31987	2.79727	1.45477	0.416242	1.59535	0.630958	1.33445	3.02167	1.54859	0.499812	0.0267152	0.315305
DUSP9	HGNC:3076	dual specificity phosphatase 9	Xq28	X	152907946	152916781	+	1.22602	1.44683	1.55282	1.17702	0.241215	0.3394	-0.0575035	1.18199	1.26523	-1.04066	0.014667	0.00240696	0.481025
DYNLL2	HGNC:24596	dynein light chain LC8-type 2	17q22	17	56160780	56167618	+	12.2328	10.7118	9.35705	11.3611	-0.19016	-0.382624	-0.114255	-1.14089	-1.30371	-1.08242	0.203674	0.0237317	0.429703
DYX1C1-CCPG1	HGNC:43019	DYX1C1-CCPG1 readthrough (NMD candidate)	15q21.3	15	55647438	55800432	-	0.38933	0.413557	0.443007	0.557704	0.083745	0.184169	0.520343	1.05977	1.13616	1.4343	0.453365	0.121306	0.00119878
E2F8	HGNC:24727	E2F transcription factor 8	11p15	11	19245610	19263389	-	1.59413	1.7106	1.77098	1.76313	0.105504	0.155587	0.148586	1.07587	1.11387	1.10848	0.108571	0.028665	0.0345321
EARS2	HGNC:29419	glutamyl-tRNA synthetase 2, mitochondrial	16p12.2	16	23533335	23568696	-	2.64298	2.23567	2.05839	1.92761	-0.243016	-0.384735	-0.462331	-1.18346	-1.30562	-1.37777	0.16278	0.0409602	0.0191547
EBF2	HGNC:19090	early B-cell factor 2	8p21.1	8	25699246	25902913	-	0.131239	0.148403	0.103322	0.0840965	0.176431	-0.357209	-0.657637	1.13008	-1.28095	-1.5775	0.312967	0.0608505	0.00387501
EBF4	HGNC:29278	early B-cell factor 4	20p13	20	2673480	2740754	+	0.329604	0.460567	0.717031	0.511394	0.490801	1.06173	0.643614	1.40523	2.08743	1.56224	0.178982	0.0128731	0.0895032
ECI2	HGNC:14601	enoyl-CoA delta isomerase 2	6p24.3	6	4115923	4135831	-	5.70461	5.33011	5.17187	4.29247	-0.103722	-0.140072	-0.414624	-1.07454	-1.10196	-1.33295	0.424742	0.288918	0.00990143
ECM1	HGNC:3153	extracellular matrix protein 1	1q21	1	150480538	150486265	+	0.168672	0.233357	0.287533	0.446494	0.439566	0.735139	1.32512	1.3562	1.66456	2.50554	0.290066	0.0947405	0.00915191
ECM2	HGNC:3154	extracellular matrix protein 2	9q22.3	9	95256365	95298937	-	0.00431796	0.00715121	0.00761595	0.020039	0.606768	0.69331	1.97438	1.52284	1.61699	3.92958	0.332797	0.272724	0.0100194
EDA	HGNC:3157	ectodysplasin A	Xq12-q13.1	X	68835911	69259319	+	0.0519398	0.0576166	0.0631674	0.0517265	0.1462	0.281162	-0.00335188	1.10665	1.21517	-1.00233	0.131741	0.012089	0.970244
EDNRB	HGNC:3180	endothelin receptor type B	13q22	13	78469616	78493903	-	0.007881	0.00886137	0.00423715	0.00577352	0.170656	-0.825222	-0.406131	1.12557	-1.77181	-1.32513	0.587378	0.0257068	0.215421
EFCAB6	HGNC:24204	EF-hand calcium binding domain 6	22q13.2	22	43924624	44208217	-	0.0462742	0.0406876	0.0361441	0.0513127	-0.183896	-0.382783	0.147016	-1.13595	-1.30385	1.10728	0.274095	0.0403094	0.375363
EFCAB6-AS1	HGNC:39999	EFCAB6 antisense RNA 1	22q13.2	22	43912134	43932485	+	0.0146995	0.0135152	0.00971194	0.0272413	-0.116521	-0.660515	0.843787	-1.08412	-1.58065	1.79476	0.744335	0.0919814	0.0402554
EFCAB8	HGNC:34532	EF-hand calcium binding domain 8	20q11.21	20	31547651	31549006	+	0.00138823	0.00182977	0.0026376	0.00728684	0.489095	1.06335	2.44679	1.40356	2.08978	5.45201	0.549575	0.21148	0.0141195
EFNA1	HGNC:3221	ephrin A1	1q21-q22	1	155099936	155107333	+	0.654897	0.795057	1.01479	0.992782	0.257052	0.63203	0.591447	1.19503	1.54974	1.50676	0.280157	0.0215474	0.0285801
EFNB2	HGNC:3227	ephrin B2	13q33	13	107142093	107187462	-	3.90512	3.61011	3.12131	3.00782	-0.113591	-0.334235	-0.380614	-1.08192	-1.26071	-1.3019	0.325142	0.0150135	0.00793197
EFTUD2	HGNC:30858	elongation factor Tu GTP binding domain containing 2	17q21.31	17	42927655	42976993	-	6.82094	6.152	5.89912	5.72098	-0.149177	-0.214118	-0.263161	-1.10894	-1.15999	-1.2001	0.203202	0.0818833	0.0402663
EGF	HGNC:3229	epidermal growth factor	4q25	4	110834040	110933422	+	0.0124032	0.0156165	0.0248604	0.0173795	0.323046	0.988707	0.45178	1.25097	1.98441	1.36773	0.17058	0.00173694	0.0683359
EGLN1	HGNC:1232	egl-9 family hypoxia inducible factor 1	1q42.1	1	231499497	231560790	-	2.12322	1.87862	1.55942	1.72405	-0.176445	-0.445678	-0.304683	-1.1301	-1.36195	-1.23515	0.0714323	0.000777062	0.00711785
EHBP1L1	HGNC:30682	EH domain binding protein 1 like 1	11q13.1	11	65343509	65360121	+	0.173034	0.256672	0.265354	0.25432	0.570557	0.594742	0.549994	1.4851	1.5102	1.46408	0.023726	0.0197862	0.0277099
EHHADH	HGNC:3247	enoyl-CoA hydratase and 3-hydroxyacyl CoA dehydrogenase	3q26.3-q28	3	184907503	184999778	-	0.24245	0.252177	0.177129	0.211796	0.0568071	-0.493603	-0.202863	1.04016	-1.40796	-1.15098	0.780155	0.0364564	0.332722
EI24	HGNC:13276	EI24, autophagy associated transmembrane protein	11q24.2	11	125439112	125454575	+	9.277	7.98482	6.69082	8.7275	-0.218362	-0.495086	-0.0907193	-1.16341	-1.4094	-1.0649	0.234994	0.0195368	0.608156
EIF1	HGNC:3249	eukaryotic translation initiation factor 1	17q21.2	17	39845137	39848920	+	42.1423	43.6997	54.0659	65.0687	0.0433792	0.351868	0.614982	1.03052	1.27621	1.53154	0.804919	0.0721174	0.0067864
EIF1AD	HGNC:28147	eukaryotic translation initiation factor 1A domain containing	11q13.1	11	65764016	65769647	-	3.96912	3.60132	3.35467	3.99104	-0.144637	-0.24398	0.0065755	-1.10545	-1.18426	1.00457	0.16282	0.0319698	0.946004
EIF1B	HGNC:30792	eukaryotic translation initiation factor 1B	3p22.1	3	40351175	40353915	+	6.35155	5.92315	8.31941	8.19458	-0.102544	0.394382	0.364014	-1.07367	1.31438	1.287	0.54546	0.0413357	0.0553415
EIF2AK1	HGNC:24921	eukaryotic translation initiation factor 2 alpha kinase 1	7p22	7	6061881	6098861	-	6.71547	6.60265	6.33365	6.0474	-0.0249575	-0.0857846	-0.152447	-1.01745	-1.06126	-1.11145	0.655337	0.14977	0.0221044
EIF2B5	HGNC:3261	eukaryotic translation initiation factor 2B subunit epsilon	3q27.3	3	183852826	184402546	+	4.01315	3.64253	3.32263	3.71918	-0.137055	-0.27211	-0.107634	-1.09966	-1.20757	-1.07746	0.0765789	0.00376164	0.149139
EIF2S2	HGNC:3266	eukaryotic translation initiation factor 2 subunit beta	20q11.2	20	32676104	32700138	-	3.01275	3.19612	3.66763	3.84268	0.0922406	0.293371	0.353609	1.06602	1.2255	1.27775	0.528956	0.0696847	0.0356506
EIF4A2	HGNC:3284	eukaryotic translation initiation factor 4A2	3q28	3	186500994	186507689	+	34.6451	39.2535	48.5683	35.1836	0.17813	0.486865	0.013535	1.13142	1.4014	1.00943	0.142457	0.00215059	0.90468
EIF4EBP1	HGNC:3288	eukaryotic translation initiation factor 4E binding protein 1	8p12	8	37887859	37917883	+	1.67081	1.92518	2.43054	3.48784	0.192345	0.533082	1.01301	1.14262	1.44702	2.01811	0.504698	0.0889338	0.00623361
EIF4G1	HGNC:3296	eukaryotic translation initiation factor 4 gamma 1	3q27.1	3	184032283	184053146	+	58.2955	50.8106	43.9767	51.1016	-0.197865	-0.414143	-0.196711	-1.147	-1.33251	-1.14608	0.133876	0.00818429	0.135853
EIF4G2	HGNC:3297	eukaryotic translation initiation factor 4 gamma 2	11p15	11	10818597	10830657	-	94.303	81.2233	71.9757	94.9477	-0.218739	-0.39253	0.00969766	-1.16372	-1.31269	1.00674	0.0731143	0.00603762	0.929403
ELAC1	HGNC:14197	elaC ribonuclease Z 1	18q21	18	48494386	48514491	+	0.411109	0.353369	0.177612	0.474795	-0.244027	-1.51252	0.205995	-1.18429	-2.85308	1.15348	0.665688	0.0239284	0.714832
ELF1	HGNC:3316	E74 like ETS transcription factor 1	13q13	13	41506056	41635576	-	0.540097	0.569256	0.687427	0.611035	0.0745993	0.343997	0.174941	1.05307	1.26927	1.12892	0.415748	0.00419216	0.0789632
ELK4	HGNC:3326	ELK4, ETS transcription factor	1q32	1	205566707	205601090	-	1.71734	1.91724	2.45802	1.68293	0.158275	0.508281	-0.0284299	1.11595	1.42235	-1.0199	0.232054	0.00319682	0.822154
ELSPBP1	HGNC:14417	epididymal sperm binding protein 1	19q13.33	19	48497908	48528403	+	0.0027686	0.00523289	0.00524535	0.0141607	0.881733	0.986349	2.32657	1.84259	1.98116	5.0161	0.0997505	0.0708946	0.00117738
EMC10	HGNC:27609	ER membrane protein complex subunit 10	19q13.33	19	50979736	50986607	+	7.10007	6.03826	3.75369	8.03483	-0.24733	-0.956856	0.164535	-1.18701	-1.94107	1.1208	0.479276	0.020804	0.634825
EMG1	HGNC:16912	EMG1, N1-specific pseudouridine methyltransferase	12p13	12	7079944	7095921	+	8.73668	7.97414	6.94151	7.14562	-0.137682	-0.333239	-0.295257	-1.10014	-1.25984	-1.2271	0.297449	0.0271863	0.043863
EMILIN1	HGNC:19880	elastin microfibril interfacer 1	2p23.3-p23.2	2	27301435	27309271	+	0.198888	0.196571	0.084557	0.209269	-0.017411	-1.37256	0.0793179	-1.01214	-2.5893	1.05652	0.966616	0.009304	0.848955
EMILIN2	HGNC:19881	elastin microfibril interfacer 2	18p11.3	18	2847028	2914090	+	0.0822986	0.146641	0.374994	0.340639	0.814331	2.17916	2.05564	1.75848	4.5289	4.15728	0.010466	2.01654e-05	3.0878e-05
EML2	HGNC:18035	echinoderm microtubule associated protein like 2	19q13.32	19	46112660	46148726	-	0.805492	1.01567	1.39285	0.822375	0.319822	0.784181	0.0161568	1.24818	1.72211	1.01126	0.175443	0.00654222	0.941981
EML6	HGNC:35412	echinoderm microtubule associated protein like 6	2p16.1	2	54950636	55199157	+	0.0915467	0.123111	0.152327	0.155607	0.421813	0.677025	0.749072	1.33961	1.59884	1.68071	0.102924	0.0182994	0.0113748
EMP1	HGNC:3333	epithelial membrane protein 1	12p13.1	12	13349650	13369708	+	0.0900779	0.113537	0.212925	0.0996686	0.29796	1.15924	0.131054	1.22941	2.23339	1.09509	0.347836	0.00467498	0.672529
EMP3	HGNC:3335	epithelial membrane protein 3	19q13.3	19	48828629	48833810	+	1.0578	1.64145	2.47844	2.15964	0.622095	1.21645	1.01326	1.53911	2.32374	2.01847	0.040348	0.00139442	0.00406258
EMSY	HGNC:18071	EMSY, BRCA2 interacting transcriptional repressor	11q13.5	11	76155967	76264069	+	0.52224	0.567134	0.839424	0.547013	0.104691	0.660019	0.0537874	1.07526	1.5801	1.03799	0.638319	0.0151262	0.808165
EN2	HGNC:3343	engrailed homeobox 2	7q36.2	7	155250824	155257526	+	6.52232	5.25998	4.12981	5.25827	-0.314154	-0.73672	-0.331066	-1.24328	-1.66638	-1.25794	0.302266	0.0323297	0.278748
ENDOU	HGNC:14369	endonuclease, poly(U) specific	12q13.1	12	48103517	48119350	-	0.0384357	0.0532884	0.0542949	0.0801062	0.541593	0.560011	1.12678	1.45558	1.47428	2.18371	0.218174	0.204372	0.0239094
ENO1-IT1	HGNC:41331	ENO1 intronic transcript 1	1p36.23	1	8935847	8938066	-	0.413363	0.481457	0.597936	0.532219	0.225476	0.548545	0.381335	1.16916	1.46261	1.30255	0.234238	0.0140172	0.0612592
ENO2	HGNC:3353	enolase 2	12p13.31	12	7022909	7032861	+	7.48331	8.90978	10.7011	8.86252	0.248713	0.516392	0.243693	1.18815	1.43037	1.18402	0.0371809	0.000840639	0.0402188
ENOX1	HGNC:25474	ecto-NOX disulfide-thiol exchanger 1	13q14.11	13	43787654	44361044	-	0.0605088	0.0577402	0.0520585	0.0587832	-0.067184	-0.220269	-0.043338	-1.04767	-1.16495	-1.0305	0.380322	0.0159637	0.565791
ENOX2	HGNC:2259	ecto-NOX disulfide-thiol exchanger 2	Xq25	X	129751713	130037208	-	0.144334	0.137435	0.101394	0.135167	-0.0672154	-0.518266	-0.102188	-1.04769	-1.43223	-1.0734	0.66248	0.00815035	0.510356
ENTHD1	HGNC:26352	ENTH domain containing 1	22q13.1	22	40139049	40289868	-	0.204901	0.127749	0.115814	0.10553	-0.665722	-0.807683	-0.956051	-1.58636	-1.7504	-1.93999	0.00233501	0.000711603	0.000233673
ENTPD4	HGNC:14573	ectonucleoside triphosphate diphosphohydrolase 4	8p21.3	8	23243296	23315208	-	1.3023	1.54973	2.16349	1.58419	0.247527	0.701377	0.275501	1.18717	1.62606	1.21041	0.186824	0.00348224	0.14676
EPB41L1	HGNC:3378	erythrocyte membrane protein band 4.1 like 1	20q11.2-q12	20	34679426	34820721	+	0.512591	0.485026	0.429318	0.34552	-0.0727816	-0.243654	-0.559325	-1.05174	-1.18399	-1.47358	0.56562	0.0797766	0.00174444
EPB42	HGNC:3381	erythrocyte membrane protein band 4.2	15q15-q21	15	43487571	43513481	-	0.0134857	0.0109262	0.00700232	0.0146879	-0.401558	-1.00309	0.0875623	-1.32093	-2.00429	1.06257	0.376158	0.0473618	0.843199
EPC2	HGNC:24543	enhancer of polycomb homolog 2	2q23	2	149402009	149545130	+	0.328793	0.309666	0.260756	0.386863	-0.0855246	-0.339342	0.231721	-1.06107	-1.26518	1.17424	0.486719	0.0201062	0.0836284
EPDR1	HGNC:17572	ependymin related 1	7p14.1	7	37723446	37991543	+	0.108939	0.101019	0.0836213	0.113797	-0.112381	-0.410995	0.0602133	-1.08101	-1.3296	1.04262	0.536591	0.0458737	0.738319
EPHA4	HGNC:3388	EPH receptor A4	2q36.3	2	222282747	222438922	-	0.262932	0.242929	0.15964	0.197407	-0.118815	-0.728831	-0.424755	-1.08584	-1.6573	-1.34234	0.604646	0.0107702	0.0902187
EPHA7	HGNC:3390	EPH receptor A7	6q16.3	6	93949738	94129265	-	0.876123	0.772847	0.547331	0.582263	-0.185714	-0.685554	-0.596076	-1.13738	-1.60832	-1.5116	0.339872	0.00565357	0.0115724
EPHA8	HGNC:3391	EPH receptor A8	1p36.12	1	22890057	22930087	+	0.364472	0.362797	0.326563	0.254207	-0.00406734	-0.160095	-0.520856	-1.00282	-1.11736	-1.43481	0.98271	0.404512	0.0210526
EPN2-AS1	HGNC:40849	EPN2 antisense RNA 1	17p11.2	17	19199909	19209574	-	0.0202211	0.0269289	0.0562757	0.0326102	0.417396	1.24095	0.657307	1.33551	2.36354	1.57714	0.424632	0.0368769	0.221827
EQTN	HGNC:1359	equatorin	9p21	9	27284656	27297137	-	0.00572283	0.0118661	0.0491577	0.00758612	1.009	2.85611	0.278097	2.01252	7.2406	1.21259	0.0816292	0.000489213	0.598128
ERC1	HGNC:17072	ELKS/RAB6-interacting/CAST family member 1	12p13.3	12	1099675	1605090	+	0.560971	1.5432	1.43135	1.51376	1.45662	1.29803	1.42569	2.74464	2.45893	2.68643	0.00017305	0.000377112	0.000200466
ERCC6L	HGNC:20794	ERCC excision repair 6 like, spindle assembly checkpoint helicase	Xq13.1	X	71424510	71458897	-	1.00672	0.837741	0.712712	0.813272	-0.266665	-0.499511	-0.309942	-1.20302	-1.41373	-1.23966	0.0932604	0.00731258	0.0577154
ERCC8	HGNC:3439	ERCC excision repair 8, CSA ubiquitin ligase complex subunit	5q12.1	5	60169658	60240900	-	0.414275	0.472037	0.5269	0.514769	0.195534	0.34969	0.320626	1.14515	1.27429	1.24887	0.0729703	0.00612844	0.00959189
ERGIC1	HGNC:29205	endoplasmic reticulum-golgi intermediate compartment 1	5q35.1	5	172261278	172379688	+	0.848489	0.794167	0.650631	0.713327	-0.0929958	-0.379589	-0.245214	-1.06658	-1.30097	-1.18527	0.356878	0.00400202	0.0327218
ERI3	HGNC:17276	ERI1 exoribonuclease family member 3	1p34.1	1	44686742	44820932	-	0.507624	0.531396	0.64063	0.51797	0.0649356	0.335452	0.0292187	1.04604	1.26177	1.02046	0.593166	0.0206937	0.808624
ERICH1	HGNC:27234	glutamate rich 1	8p23.3	8	564744	688106	-	0.693847	0.737663	0.882293	0.935241	0.0870504	0.327903	0.419107	1.0622	1.25519	1.3371	0.607744	0.0790181	0.0330362
ERLIN2	HGNC:1356	ER lipid raft associated 2	8p11.2	8	37594117	37616619	+	5.34989	5.02638	3.71168	4.74546	-0.0891719	-0.579836	-0.176637	-1.06376	-1.49468	-1.13025	0.700723	0.0320688	0.452709
ERMAP	HGNC:15743	erythroblast membrane associated protein (Scianna blood group)	1p34	1	43282795	43310660	+	0.680754	0.687097	0.462002	0.683626	0.0150076	-0.612436	0.0094729	1.01046	-1.52884	1.00659	0.947339	0.0238847	0.966743
ERRFI1	HGNC:18185	ERBB receptor feedback inhibitor 1	1p36.23	1	8064464	8086368	-	1.69564	1.90515	3.66132	1.84699	0.158262	1.02345	0.11985	1.11594	2.03278	1.08662	0.576282	0.00549027	0.67081
ESM1	HGNC:3466	endothelial cell specific molecule 1	5q11	5	54273692	54281491	-	0.0261746	0.0315745	0.0849561	0.0369054	0.28628	1.55071	0.324634	1.21949	2.92961	1.25235	0.651744	0.0347539	0.609463
ESPL1	HGNC:16856	extra spindle pole bodies like 1, separase	12q13.13	12	53662083	53687427	+	11.9415	11.2979	9.9928	10.718	-0.0781789	-0.254773	-0.152873	-1.05568	-1.19315	-1.11178	0.242738	0.00338895	0.0389305
ESRP1	HGNC:25966	epithelial splicing regulatory protein 1	8q22.1	8	95653302	95719694	+	0.0100756	0.0119422	0.0138519	0.0875248	0.208171	0.373548	3.04845	1.15522	1.29553	8.27322	0.505104	0.245912	7.22513e-06
ESRRB	HGNC:3473	estrogen related receptor beta	14q24.3	14	76776957	76968178	+	0.0485422	0.0621489	0.0715848	0.0604694	0.357675	0.547892	0.31881	1.28136	1.46195	1.2473	0.0161032	0.00163569	0.0267317
ETFA	HGNC:3481	electron transfer flavoprotein alpha subunit	15q23-q25	15	76507696	76603813	-	1.53974	1.47857	1.41203	1.2388	-0.0610935	-0.130936	-0.313189	-1.04326	-1.095	-1.24245	0.564161	0.233376	0.0150367
ETFDH	HGNC:3483	electron transfer flavoprotein dehydrogenase	4q32-q35	4	159593277	159630775	+	1.46869	1.45649	1.20475	1.14819	-0.0113888	-0.285887	-0.350882	-1.00793	-1.21916	-1.27534	0.919287	0.0304089	0.0122044
ETV1	HGNC:3490	ETS variant 1	7p22	7	13930853	14031050	-	0.0813675	0.0585313	0.0406486	0.0483253	-0.456678	-0.981751	-0.733521	-1.37238	-1.97486	-1.66269	0.0124798	0.000125239	0.000873073
ETV5	HGNC:3494	ETS variant 5	3q28	3	185764097	185828107	-	0.132334	0.148031	0.325182	0.190369	0.059158	1.18647	0.476179	1.04186	2.27596	1.39105	0.898915	0.0301863	0.322047
ETV7	HGNC:18160	ETS variant 7	6p21	6	36322419	36356164	-	0.0387047	0.0527699	0.0937788	0.116292	0.461316	1.259	1.59152	1.3768	2.39329	3.01366	0.0434395	0.000180483	3.44668e-05
EWSAT1	HGNC:26596	Ewing sarcoma associated transcript 1	15q23	15	69365266	69388148	+	0.0295269	0.0291928	0.0128295	0.0127433	-0.0457848	-1.27723	-1.24977	-1.03224	-2.42373	-2.37804	0.906687	0.00971313	0.010819
EXO1	HGNC:3511	exonuclease 1	1q43	1	242011269	242058450	+	3.63879	3.71124	5.00819	4.1107	0.0250883	0.444632	0.167604	1.01754	1.36097	1.12319	0.884663	0.0290702	0.346382
EXOC3-AS1	HGNC:25175	EXOC3 antisense RNA 1	5p15.33	5	441645	443258	-	2.64642	2.60006	1.13808	2.50746	-0.10631	-1.43002	-0.0829362	-1.07647	-2.6945	-1.05917	0.860122	0.0400647	0.890612
EXOC7	HGNC:23214	exocyst complex component 7	17q25.3	17	74077087	74099868	-	6.88502	6.30477	5.01929	7.41329	-0.125264	-0.463926	0.103074	-1.09071	-1.37929	1.07406	0.306647	0.00371438	0.39515
EXPH5	HGNC:30578	exophilin 5	11q22.3	11	108376158	108464465	-	0.166432	0.185437	0.245841	0.162496	0.149985	0.544365	-0.0373214	1.10956	1.45838	-1.02621	0.439398	0.0183397	0.844611
EXT1	HGNC:3512	exostosin glycosyltransferase 1	8q24.11	8	118806729	119124092	-	0.223335	0.223228	0.292621	0.223886	-0.000445864	0.369539	0.00211531	-1.00031	1.29194	1.00147	0.997338	0.0213794	0.98737
EXTL1	HGNC:3515	exostosin like glycosyltransferase 1	1p36.1	1	26346375	26362955	+	0.0535029	0.0756164	0.0548673	0.0449212	0.501545	0.0046638	-0.249478	1.41573	1.00324	-1.18878	0.0459511	0.983028	0.274173
EYA1	HGNC:3519	EYA transcriptional coactivator and phosphatase 1	8q13.3	8	72109668	72274467	-	0.0568669	0.0578429	0.0521228	0.0399692	0.0125839	-0.133056	-0.508665	1.00876	-1.09661	-1.42273	0.935528	0.403203	0.00972692
F12	HGNC:3530	coagulation factor XII	5q35.3	5	176829141	176836577	-	0.958803	1.22896	1.28858	1.08817	0.369497	0.439119	0.182328	1.2919	1.35578	1.13471	0.0363039	0.0174839	0.250414
F2R	HGNC:3537	coagulation factor II thrombin receptor	5q13	5	76011868	76031606	+	3.01659	2.7825	2.43551	2.11469	-0.120589	-0.315562	-0.53417	-1.08718	-1.2445	-1.44811	0.576697	0.166361	0.0327496
F8	HGNC:3546	coagulation factor VIII	Xq28	X	154064063	154255215	-	0.0856699	0.084644	0.0632976	0.0783855	-0.0232122	-0.48241	-0.128437	-1.01622	-1.39708	-1.09311	0.913042	0.047248	0.550249
FA2H	HGNC:21197	fatty acid 2-hydroxylase	16q23	16	74746853	74808730	-	0.0593319	0.0630099	0.055922	0.0386568	0.070653	-0.0807977	-0.600392	1.05019	-1.0576	-1.51613	0.774985	0.743943	0.0362111
FAAH2	HGNC:26440	fatty acid amide hydrolase 2	Xp11.1	X	57313139	57515629	+	0.177001	0.161831	0.150352	0.150017	-0.1272	-0.233714	-0.235291	-1.09217	-1.17586	-1.17714	0.173234	0.0251687	0.0244579
FAAP24	HGNC:28467	Fanconi anemia core complex associated protein 24	19q13.11	19	33463148	33467946	+	3.91529	3.50833	2.60217	3.29181	-0.161926	-0.642448	-0.274311	-1.11878	-1.56098	-1.20942	0.513051	0.0264349	0.279714
FADS1	HGNC:3574	fatty acid desaturase 1	11q12-q13.1	11	61567098	61647626	-	3.25764	2.70464	1.91805	2.03994	-0.264611	-0.761175	-0.676589	-1.20131	-1.69487	-1.59836	0.0481866	0.000152473	0.000339393
FADS2	HGNC:3575	fatty acid desaturase 2	11q12.2	11	61583728	61634826	+	3.37819	2.51667	1.44119	1.50019	-0.420718	-1.23295	-1.18461	-1.33859	-2.35047	-2.27302	0.0481391	0.000133793	0.000176357
FAF1	HGNC:3578	Fas associated factor 1	1p32.3	1	50905150	51425935	-	0.198392	0.202924	0.24697	0.240917	0.0315084	0.312471	0.279075	1.02208	1.24183	1.21342	0.64769	0.00152633	0.00297817
FAM110B	HGNC:28587	family with sequence similarity 110 member B	8q12.1	8	58907068	59116838	+	0.0514819	0.0509616	0.0493357	0.0567742	-0.0132438	-0.0598424	0.141258	-1.00922	-1.04235	1.10287	0.720933	0.133028	0.00425267
FAM114A2	HGNC:1333	family with sequence similarity 114 member A2	5q33.2	5	153369688	153418496	-	0.547922	0.513003	0.359533	0.561398	-0.110706	-0.621507	0.0394149	-1.07976	-1.53848	1.0277	0.595833	0.0146522	0.849016
FAM117B	HGNC:14440	family with sequence similarity 117 member B	2q33	2	203499901	203634480	+	0.240482	0.219182	0.169867	0.212646	-0.134757	-0.511181	-0.185576	-1.09791	-1.42522	-1.13727	0.339651	0.00486601	0.199574
FAM118B	HGNC:26110	family with sequence similarity 118 member B	11q24.2	11	126081309	126132881	+	0.319428	0.290723	0.242572	0.33937	-0.144683	-0.402757	0.0874887	-1.10549	-1.32203	1.06252	0.367877	0.0289633	0.579776
FAM120AOS	HGNC:23389	family with sequence similarity 120A opposite strand	9q22.32	9	96208776	96215874	-	6.28319	5.89225	5.15418	6.14166	-0.0908026	-0.28324	-0.0335266	-1.06496	-1.21692	-1.02351	0.344079	0.0138769	0.720076
FAM127C	HGNC:33156	family with sequence similarity 127 member C	Xq26.3	X	134154543	134156559	-	10.8693	10.6139	7.978	10.6859	-0.0351411	-0.471832	-0.0203464	-1.02466	-1.38687	-1.0142	0.854656	0.0346994	0.915473
FAM129A	HGNC:16784	family with sequence similarity 129 member A	1q25	1	184759858	184943682	-	0.16258	0.200718	0.248035	0.403448	0.267527	0.593087	1.26925	1.20374	1.50847	2.41036	0.486659	0.144616	0.00857112
FAM131A	HGNC:28308	family with sequence similarity 131 member A	3q27.1	3	184053714	184064063	+	1.46504	1.84374	2.4814	1.36904	0.31288	0.71961	-0.116701	1.24219	1.64674	-1.08425	0.309886	0.0373181	0.696532
FAM131B	HGNC:22202	family with sequence similarity 131 member B	7q34	7	143050493	143059863	-	0.853497	1.18077	2.20869	1.18102	0.439681	1.37437	0.462841	1.3563	2.59254	1.37825	0.269988	0.00600451	0.247487
FAM131C	HGNC:26717	family with sequence similarity 131 member C	1p36.13	1	16384264	16400127	-	0.221094	0.309138	0.428058	0.282437	0.474626	0.93473	0.354988	1.38956	1.91153	1.27897	0.136122	0.0114726	0.250366
FAM134A	HGNC:28450	family with sequence similarity 134 member A	2q36.1	2	220040947	220050201	+	2.6837	2.25819	1.56958	2.74336	-0.247592	-0.796107	0.0366664	-1.18722	-1.73641	1.02574	0.219896	0.00268954	0.848666
FAM134C	HGNC:27258	family with sequence similarity 134 member C	17q21.2	17	40731528	40761445	-	1.45496	1.46821	1.23733	1.4327	0.0159456	-0.235652	-0.0195258	1.01111	-1.17744	-1.01363	0.854581	0.0232915	0.822522
FAM160B1	HGNC:29320	family with sequence similarity 160 member B1	10q26.11	10	116581503	116659591	+	0.564207	0.579602	0.763285	0.620826	0.038816	0.419485	0.139925	1.02727	1.33745	1.10185	0.824612	0.0384192	0.433004
FAM163B	HGNC:33277	family with sequence similarity 163 member B	9q34.2	9	136444079	136451319	-	0.02942	0.0360465	0.0204892	0.0128067	0.319238	-0.655931	-1.18682	1.24767	-1.57563	-2.2765	0.531182	0.215604	0.0410084
FAM167A-AS1	HGNC:15548	FAM167A antisense RNA 1	8p23.1	8	11225911	11296167	+	0.101268	0.116253	0.0913844	0.132568	0.196853	-0.173839	0.385048	1.1462	-1.12806	1.3059	0.222164	0.276062	0.0321502
FAM182B	HGNC:34503	family with sequence similarity 182 member B	20p11.1	20	25744102	25848786	-	0.00758485	0.00979448	0.0116247	0.0104659	0.360295	0.582107	0.4338	1.28369	1.49703	1.35079	0.104982	0.0183369	0.0589238
FAM184A	HGNC:20991	family with sequence similarity 184 member A	6q22.31	6	119280928	119470552	-	0.447177	0.509544	0.53829	0.512982	0.189387	0.259808	0.198919	1.14028	1.19732	1.14784	0.071553	0.0215449	0.0608115
FAM188A	HGNC:23578	family with sequence similarity 188 member A	10p13	10	15820169	15902519	-	0.836135	0.967004	1.12116	1.08795	0.210797	0.409433	0.380575	1.15733	1.32816	1.30186	0.154701	0.0157631	0.0219036
FAM188B	HGNC:21916	family with sequence similarity 188 member B	7p14.3	7	30811033	30932002	+	0.119298	0.13682	0.25149	0.152971	0.18975	0.993726	0.354977	1.14057	1.99132	1.27896	0.476123	0.00444969	0.199512
FAM196A	HGNC:33859	family with sequence similarity 196 member A	10q26.2	10	128933694	128994422	-	0.0343392	0.0325415	0.0398054	0.0564338	-0.0782656	0.146733	0.710057	-1.05575	1.10706	1.63587	0.741162	0.539333	0.0146047
FAM200A	HGNC:25401	family with sequence similarity 200 member A	7q22.1	7	99143931	99156159	-	1.33855	1.12957	0.891065	1.22439	-0.245368	-0.599352	-0.145636	-1.1854	-1.51504	-1.10622	0.245989	0.0156341	0.47872
FAM204A	HGNC:25794	family with sequence similarity 204 member A	10q26.12	10	120065401	120101840	-	1.70314	1.83788	2.10638	2.35747	0.104063	0.308158	0.466427	1.0748	1.23813	1.38168	0.47163	0.0556769	0.00955552
FAM209B	HGNC:16101	family with sequence similarity 209 member B	20q13.31	20	55108302	55111576	+	0.0117157	0.0112864	0.0478753	0.0135552	-0.0945353	1.8648	-0.157649	-1.06772	3.64217	-1.11547	0.894385	0.0269382	0.824967
FAM214A	HGNC:25609	family with sequence similarity 214 member A	15q21.2-q21.3	15	52873530	52970820	-	0.190868	0.210543	0.184423	0.244225	0.142078	-0.0599585	0.352077	1.10349	-1.04244	1.2764	0.294234	0.648386	0.0238709
FAM217B	HGNC:16170	family with sequence similarity 217 member B	20q13.33	20	58508819	58523735	+	4.01897	3.29383	2.05147	2.87665	-0.305398	-1.06065	-0.496223	-1.23576	-2.08586	-1.41052	0.39653	0.0144239	0.183628
FAM219A	HGNC:19920	family with sequence similarity 219 member A	9p11.2	9	34398182	34458568	-	0.479689	0.560764	0.865498	0.636301	0.19499	0.824348	0.408859	1.14472	1.77073	1.32764	0.562303	0.0338927	0.240662
FAM222A	HGNC:25915	family with sequence similarity 222 member A	12q24.11	12	110152033	110208312	+	0.0911074	0.0727643	0.033115	0.0897193	-0.292698	-1.41863	0.0296974	-1.22493	-2.67332	1.0208	0.421898	0.00342578	0.933671
FAM24A	HGNC:23470	family with sequence similarity 24 member A	10q26.13	10	124670217	124672627	+	0.0102466	0.0105175	0.00829407	0.0314895	0.0370874	-0.358587	1.55148	1.02604	-1.28217	2.93117	0.930112	0.407046	0.00534182
FAM46A	HGNC:18345	family with sequence similarity 46 member A	6q14	6	82201156	82462491	-	0.0785099	0.074347	0.0760679	0.0629122	-0.0781496	-0.0396318	-0.319084	-1.05566	-1.02785	-1.24754	0.525258	0.74492	0.0265841
FAM46C	HGNC:24712	family with sequence similarity 46 member C	1p12	1	118148556	118170994	+	0.673904	0.617444	0.462916	0.437102	-0.139563	-0.565014	-0.65308	-1.10157	-1.4794	-1.57252	0.610391	0.064138	0.0380583
FAM47E	HGNC:34343	family with sequence similarity 47 member E	4q21.1	4	77135193	77232282	+	0.099415	0.107265	0.126864	0.103447	0.107867	0.347402	0.0539366	1.07763	1.27227	1.03809	0.28714	0.00628618	0.584202
FAM57A	HGNC:29646	family with sequence similarity 57 member A	17p13.3	17	635847	646074	+	4.49848	3.98437	2.99629	4.3653	-0.174319	-0.596972	-0.0402009	-1.12843	-1.51254	-1.02826	0.210915	0.00162884	0.761817
FAM81A	HGNC:28379	family with sequence similarity 81 member A	15q22.2	15	59664892	59815748	+	0.109869	0.11194	0.0767289	0.102328	0.0147224	-0.555202	-0.101514	1.01026	-1.46937	-1.0729	0.947144	0.0326385	0.649772
FAM81B	HGNC:26335	family with sequence similarity 81 member B	5q15	5	94727048	94786158	+	0.0144741	0.016282	0.0157524	0.0287189	0.170297	0.0999251	0.945883	1.12529	1.07172	1.92637	0.567397	0.735412	0.0106571
FAM83D	HGNC:16122	family with sequence similarity 83 member D	20q11.23	20	37554955	37581703	+	1.74459	1.43158	1.20152	1.23533	-0.286138	-0.532905	-0.503521	-1.21937	-1.44684	-1.41767	0.0563705	0.00320188	0.00440166
FAM83H	HGNC:24797	family with sequence similarity 83 member H	8q24.3	8	144806103	144815971	-	3.066	2.87844	1.93574	3.11238	-0.0802493	-0.675029	0.0118568	-1.0572	-1.59663	1.00825	0.754057	0.0259435	0.962963
FAM87B	HGNC:32236	family with sequence similarity 87 member B	1p36.33	1	752751	755214	+	0.0683536	0.0579143	0.0367995	0.0811912	-0.247631	-1.04203	0.235444	-1.18726	-2.05913	1.17727	0.533928	0.0256442	0.55377
FANCM	HGNC:23168	Fanconi anemia complementation group M	14q21.2	14	45605143	45670093	+	0.53767	0.585731	0.697485	0.53135	0.12255	0.370585	-0.0167222	1.08866	1.29288	-1.01166	0.289252	0.0089278	0.880762
FARSB	HGNC:17800	phenylalanyl-tRNA synthetase beta subunit	2q36.2	2	223435255	223521056	-	1.299	1.26839	1.53078	1.4559	-0.0390656	0.235255	0.164519	-1.02745	1.17711	1.12079	0.683786	0.0344779	0.113071
FAS	HGNC:11920	Fas cell surface death receptor	10q24.1	10	90729553	90775542	+	0.424446	0.438076	0.567474	0.52283	0.0507157	0.417244	0.302819	1.03578	1.33537	1.23355	0.658861	0.00545535	0.0255648
FASTKD2	HGNC:29160	FAST kinase domains 2	2q33.3	2	207630081	207657233	+	2.13828	1.87914	1.84866	1.60483	-0.181892	-0.211337	-0.422749	-1.13437	-1.15776	-1.34048	0.220083	0.160765	0.0148466
FASTKD5	HGNC:25790	FAST kinase domains 5	20p13	20	3127165	3140543	-	3.36479	2.56338	1.97215	2.27212	-0.394107	-0.78529	-0.561663	-1.31413	-1.72344	-1.47597	0.0456625	0.00152023	0.00979635
FBN3	HGNC:18794	fibrillin 3	19p13	19	8130287	8212650	-	0.0548383	0.0793007	0.10813	0.071044	0.518113	0.937701	0.341179	1.43208	1.91547	1.26679	0.0767844	0.0062634	0.21794
FBXL3	HGNC:13599	F-box and leucine rich repeat protein 3	13q22	13	77566740	77601330	-	2.65999	2.48779	2.1361	2.77033	-0.0971579	-0.320278	0.0576914	-1.06966	-1.24857	1.0408	0.183012	0.00134605	0.411909
FBXL5	HGNC:13602	F-box and leucine rich repeat protein 5	4p15.33	4	15606162	15683302	-	0.816524	0.905343	1.12776	0.810271	0.147109	0.464731	-0.0123847	1.10735	1.38006	-1.00862	0.156755	0.00113985	0.898583
FBXO32	HGNC:16731	F-box protein 32	8q24.13	8	124510129	124553446	-	0.482445	0.403969	0.345879	0.31321	-0.258885	-0.500178	-0.625361	-1.19655	-1.41439	-1.5426	0.104908	0.0077052	0.00223708
FBXO33	HGNC:19833	F-box protein 33	14q13.3	14	39866873	39901704	-	0.603914	0.537819	0.545378	0.51343	-0.165458	-0.146504	-0.23234	-1.12152	-1.10688	-1.17474	0.0431567	0.0662718	0.00977742
FBXO36	HGNC:27020	F-box protein 36	2q37.1	2	230787018	230877825	+	0.0326767	0.0447017	0.060141	0.0326186	0.447279	0.880082	-0.0294824	1.36347	1.84048	-1.02065	0.052437	0.00206293	0.884485
FBXW7	HGNC:16712	F-box and WD repeat domain containing 7	4q31.23	4	153242410	153456172	-	0.144534	0.157661	0.212094	0.182936	0.125296	0.5402	0.336989	1.09073	1.45417	1.26312	0.30327	0.00145805	0.0181773
FCGBP	HGNC:13572	Fc fragment of IgG binding protein	19q13.2	19	40353964	40440533	-	0.0317859	0.0311094	0.0343162	0.0679978	0.020871	0.169346	1.07146	1.01457	1.12455	2.10156	0.962933	0.707393	0.0392267
FCGR1A	HGNC:3613	Fc fragment of IgG receptor Ia	1q21.2-q21.3	1	149754227	149764074	+	0.0284942	0.0395942	0.0294498	0.0596247	0.474118	-0.0720487	1.05749	1.38907	-1.05121	2.0813	0.261528	0.858912	0.0273077
FCMR	HGNC:14315	Fc fragment of IgM receptor	1q32.1	1	207077731	207096592	-	0.0231294	0.0216669	0.0179328	0.0157571	-0.0847405	-0.353608	-0.579511	-1.0605	-1.27775	-1.49434	0.728594	0.17207	0.0394507
FCN3	HGNC:3625	ficolin 3	1p36.11	1	27695603	27701315	-	0.0225374	0.0195382	0.0103545	0.0142578	-0.173461	-1.2105	-0.776662	-1.12776	-2.31418	-1.71316	0.738252	0.0421971	0.159906
FCRLA	HGNC:18504	Fc receptor like A	1q23.3	1	161676762	161684142	+	0.0070787	0.00872922	0.00495098	0.0210326	0.283011	-0.676817	1.55566	1.21673	-1.59861	2.93968	0.615001	0.246186	0.0206367
FDFT1	HGNC:3629	farnesyl-diphosphate farnesyltransferase 1	8p23.1-p22	8	11653082	11696818	+	5.42272	4.67105	4.48648	3.36075	-0.216915	-0.278869	-0.693522	-1.16225	-1.21324	-1.61723	0.0996726	0.0436229	0.000341138
FECH	HGNC:3647	ferrochelatase	18q21.2-q21.3	18	55215515	55254004	-	3.23911	2.91587	2.34132	2.17586	-0.155179	-0.487878	-0.597663	-1.11356	-1.40238	-1.51326	0.538652	0.0781386	0.0384853
FEM1C	HGNC:16933	fem-1 homolog C	5q22	5	114856608	114880591	-	1.48966	1.53213	2.23509	1.42652	0.0309969	0.567042	-0.0587935	1.02172	1.48148	-1.04159	0.890992	0.0322093	0.795224
FEN1	HGNC:3650	flap structure-specific endonuclease 1	11q12	11	61560109	61564716	+	22.3861	18.7621	17.0938	16.9088	-0.259065	-0.388401	-0.404291	-1.1967	-1.30894	-1.32344	0.0298765	0.00421993	0.00337003
FEZ1	HGNC:3659	fasciculation and elongation protein zeta 1	11q24.2	11	125315646	125366213	-	0.166003	0.198982	0.268558	0.223864	0.274059	0.704667	0.437499	1.2092	1.62977	1.35425	0.0707545	0.000680478	0.0104516
FFAR4	HGNC:19061	free fatty acid receptor 4	10q23.33	10	95326422	95349829	+	0.00438815	0.0079761	0.00928071	0.0111185	0.83586	1.07689	1.3151	1.78492	2.10948	2.48819	0.0979126	0.0422795	0.0185015
FGF12-AS2	HGNC:40235	FGF12 antisense RNA 2	3q28	3	192232811	192234362	+	0.00366769	0.0135717	0.0137636	0.0404483	2.26017	2.05056	3.94555	4.79047	4.14266	15.4074	0.101352	0.131637	0.0120403
FGF18	HGNC:3674	fibroblast growth factor 18	5q34	5	170846660	170884627	+	0.00990258	0.0137844	0.016964	0.0340977	0.311344	0.495728	1.6887	1.24086	1.41003	3.22367	0.616398	0.430751	0.02227
FGF19	HGNC:3675	fibroblast growth factor 19	11q13.1	11	69513000	69519410	-	0.0257487	0.0539861	0.0541369	0.0335805	0.930791	0.999281	0.363378	1.90632	1.999	1.28643	0.0477204	0.0364971	0.388461
FGF21	HGNC:3678	fibroblast growth factor 21	19q13.33	19	49259344	49261580	+	0.0417714	0.0926716	0.146477	0.271729	1.26707	1.87924	2.7986	2.40672	3.6788	6.95765	0.0111125	0.00123777	8.76614e-05
FGF5	HGNC:3683	fibroblast growth factor 5	4q21	4	81187753	81257834	+	0.0821694	0.0962134	0.124823	0.084533	0.208252	0.601244	0.0218188	1.15529	1.51702	1.01524	0.255172	0.00763457	0.900989
FGF9	HGNC:3687	fibroblast growth factor 9	13q11-q12	13	22245522	22278637	+	0.456904	0.529695	0.62329	0.515058	0.213216	0.43285	0.172459	1.15927	1.3499	1.12698	0.130937	0.00914165	0.210603
FGFR1OP2	HGNC:23098	FGFR1 oncogene partner 2	12p12.1	12	27091316	27119583	+	1.89116	2.04242	2.40896	2.27218	0.109399	0.340096	0.261613	1.07878	1.26584	1.19882	0.368299	0.0180377	0.0520751
FGFR2	HGNC:3689	fibroblast growth factor receptor 2	10q25.3-q26	10	123237848	123357972	-	0.567682	0.581575	0.451034	0.460087	0.0346987	-0.336519	-0.305335	1.02434	-1.26271	-1.23571	0.683659	0.00344107	0.00587615
FHIT	HGNC:3701	fragile histidine triad	3p14.2	3	59735036	61237133	-	0.0108544	0.0137521	0.015242	0.0204615	0.328355	0.426078	0.883178	1.25558	1.34358	1.84443	0.229183	0.129621	0.00805852
FHL1	HGNC:3702	four and a half LIM domains 1	Xq26.3	X	135229559	135293518	+	4.85722	5.2237	5.91786	5.82517	0.103182	0.288676	0.261146	1.07414	1.22152	1.19843	0.415777	0.0431176	0.0616342
FHL2	HGNC:3703	four and a half LIM domains 2	2q12.2	2	105974169	106054960	-	0.232715	0.276074	0.626942	0.336322	0.225055	1.33147	0.524861	1.16882	2.51659	1.43879	0.527775	0.00451351	0.162297
FIBCD1	HGNC:25922	fibrinogen C domain containing 1	9q34.2	9	133777825	133814673	-	0.0155495	0.0221366	0.0304451	0.0304163	0.472286	0.935138	0.869951	1.38731	1.91207	1.8276	0.243781	0.0374426	0.0490959
FIBIN	HGNC:33747	fin bud initiation factor homolog (zebrafish)	11p14.2	11	27015628	27018630	+	0.241158	0.250016	0.146488	0.351697	0.0629178	-0.711243	0.56161	1.04458	-1.63721	1.47592	0.819122	0.0282984	0.0679338
FILIP1	HGNC:21015	filamin A interacting protein 1	6q14.1	6	76005626	76203496	-	0.0153896	0.0191967	0.0271688	0.0143048	0.312673	0.742943	-0.105205	1.24201	1.67359	-1.07565	0.196617	0.0101262	0.648203
FILIP1L	HGNC:24589	filamin A interacting protein 1 like	3q12.1	3	99548985	99833357	-	0.016415	0.0196156	0.0302039	0.0281848	0.249737	0.837191	0.750341	1.18899	1.78657	1.68219	0.364379	0.0121699	0.0202192
FKBP1B	HGNC:3712	FK506 binding protein 1B	2p23.3	2	24272571	24286551	+	0.304772	0.363066	0.403128	0.325293	0.252608	0.396599	0.0905151	1.19136	1.3164	1.06475	0.0426463	0.00538449	0.413357
FLG	HGNC:3748	filaggrin	1q21.3	1	152274651	152297679	-	0.487263	0.416814	0.195824	0.594371	-0.264525	-1.48815	0.200296	-1.20124	-2.80529	1.14893	0.670089	0.0376731	0.74639
FLG2	HGNC:33276	filaggrin family member 2	1q21.3	1	152321213	152332482	-	0.0242547	0.0193997	0.00942986	0.0368298	-0.490363	-1.64399	0.609449	-1.4048	-3.12528	1.52568	0.48488	0.0396185	0.389341
FLNC	HGNC:3756	filamin C	7q32-q35	7	128470431	128499328	+	0.109094	0.121248	0.185761	0.163085	0.123047	0.754384	0.572334	1.08903	1.68691	1.48693	0.559637	0.00577487	0.0221146
FLOT2	HGNC:3758	flotillin 2	17q11.2	17	27206353	27224712	-	8.7596	7.88819	6.68371	6.61797	-0.151074	-0.383721	-0.404337	-1.1104	-1.3047	-1.32348	0.344481	0.034081	0.0275454
FLRT1	HGNC:3760	fibronectin leucine rich transmembrane protein 1	11q13.1	11	63870660	63886645	+	0.0804568	0.0993588	0.157745	0.117437	0.32576	0.940548	0.540508	1.25332	1.91926	1.45448	0.300086	0.0126338	0.103313
FLRT3	HGNC:3762	fibronectin leucine rich transmembrane protein 3	20p11	20	14303634	14318262	-	0.402709	0.346856	0.165103	0.248803	-0.231454	-1.40161	-0.736023	-1.17402	-2.64196	-1.66558	0.607383	0.0119123	0.127476
FLVCR1-AS1	HGNC:39077	FLVCR1 antisense RNA 1 (head to head)	1q32.3	1	213025450	213031430	-	0.257726	0.256152	0.123897	0.239183	-0.0526123	-1.11117	-0.175599	-1.03714	-2.1602	-1.12943	0.886642	0.0144862	0.636487
FMN2	HGNC:14074	formin 2	1q43	1	240177648	240655529	+	0.187072	0.170056	0.151611	0.141953	-0.138505	-0.306196	-0.400805	-1.10076	-1.23644	-1.32024	0.262289	0.0285375	0.008201
FMNL3	HGNC:23698	formin like 3	12q13.12	12	50031724	50101948	-	0.509041	0.578582	0.60872	0.638062	0.180979	0.255987	0.326381	1.13365	1.19415	1.25386	0.0974467	0.0290725	0.0095862
FNBP4	HGNC:19752	formin binding protein 4	11q12.1	11	47738072	47788995	-	3.66557	3.99192	5.57145	4.17036	0.122463	0.583312	0.178808	1.08859	1.49829	1.13195	0.475823	0.00736577	0.306512
FNDC4	HGNC:20239	fibronectin type III domain containing 4	2p23.3	2	27714750	27718112	-	1.02442	1.14118	1.30603	1.31741	0.147574	0.340336	0.356949	1.10771	1.26605	1.28071	0.348736	0.0508371	0.04268
FNDC5	HGNC:20240	fibronectin type III domain containing 5	1p34.3	1	33327869	33338083	-	0.20168	0.232471	0.214131	0.282283	0.214234	0.0720493	0.48828	1.16009	1.05121	1.40277	0.30207	0.720287	0.0361391
FOSL2	HGNC:3798	FOS like 2, AP-1 transcription factor subunit	2p23.3	2	28615315	28640179	+	0.88475	1.11435	2.46032	1.24506	0.238034	1.39069	0.450947	1.17938	2.62204	1.36694	0.638001	0.0212614	0.381388
FOXB2	HGNC:23315	forkhead box B2	9q21.2	9	79634571	79635869	+	0.116036	0.0858823	0.0445708	0.0939369	-0.491785	-1.68974	-0.310986	-1.40618	-3.226	-1.24056	0.419858	0.0192409	0.605402
FOXD4	HGNC:3805	forkhead box D4	9p24.3	9	116237	118417	-	0.389038	0.35686	0.161873	0.852387	-0.0956445	-1.3397	1.13713	-1.06854	-2.53099	2.19943	0.850112	0.0256863	0.0488726
FOXD4L1	HGNC:18521	forkhead box D4-like 1	2q14.1	2	114256661	114258728	+	0.0724987	0.0681648	0.050069	0.14169	-0.0415207	-0.539683	0.966925	-1.0292	-1.45365	1.95467	0.921963	0.225262	0.0463697
FOXL2NB	HGNC:34428	FOXL2 neighbor	3q22.3	3	138666076	138672293	+	0.0377526	0.0350348	0.0199838	0.0809938	-0.0857993	-0.922205	1.14447	-1.06128	-1.89501	2.21064	0.829041	0.0433064	0.0177071
FOXM1	HGNC:3818	forkhead box M1	12p13	12	2966847	2986206	-	9.27876	8.44892	7.1224	9.39452	-0.132788	-0.383221	0.0183324	-1.09641	-1.30425	1.01279	0.20483	0.00404164	0.853614
FOXO4	HGNC:7139	forkhead box O4	Xq13.1	X	70316047	70323385	+	2.8452	2.65613	2.314	2.23315	-0.0985997	-0.29882	-0.35001	-1.07073	-1.23014	-1.27457	0.16309	0.00163389	0.000606897
FOXP1	HGNC:3823	forkhead box P1	3p13	3	71003844	71633140	-	0.0654841	0.0660271	0.0670843	0.0749156	0.0111525	0.0309425	0.189182	1.00776	1.02168	1.14012	0.894178	0.713145	0.0482191
FOXRED2	HGNC:26264	FAD dependent oxidoreductase domain containing 2	22q12.3	22	36883237	36903148	-	8.83762	7.98694	5.18964	7.44598	-0.147586	-0.792461	-0.254274	-1.10771	-1.73203	-1.19274	0.405471	0.00151161	0.168753
FPGT	HGNC:3825	fucose-1-phosphate guanylyltransferase	1p31.1	1	74663922	74699770	+	0.478177	0.46429	0.334932	0.401785	-0.0441272	-0.529226	-0.253187	-1.03106	-1.44315	-1.19184	0.730697	0.00270435	0.0750434
FPGT-TNNI3K	HGNC:42952	FPGT-TNNI3K readthrough	1p31.3	1	74663937	75010112	+	0.052705	0.0526927	0.0402362	0.0447885	-0.00128689	-0.403886	-0.235014	-1.00089	-1.32307	-1.17692	0.992279	0.0139455	0.105731
FRAT2	HGNC:16048	frequently rearranged in advanced T-cell lymphomas 2	10q23-q24.1	10	99092255	99094458	-	12.0064	9.67812	7.39183	8.8063	-0.313042	-0.697577	-0.453846	-1.24232	-1.62178	-1.36969	0.0261961	0.000301181	0.00426395
FREM1	HGNC:23399	FRAS1 related extracellular matrix 1	9p22.3	9	14734664	14910993	-	0.023755	0.0251516	0.0114194	0.00790536	0.0471753	-1.12063	-1.54175	1.03324	-2.17442	-2.91147	0.889785	0.00938522	0.00159173
FRMD1	HGNC:21240	FERM domain containing 1	6q27	6	168456425	168482237	-	0.00666673	0.0149332	0.0518955	0.0208994	1.00059	2.7338	1.49455	2.00082	6.65207	2.81777	0.251072	0.0096353	0.101778
FRMD5	HGNC:28214	FERM domain containing 5	15q15.3	15	44162962	44487450	-	0.0779031	0.0836402	0.0888939	0.0986767	0.100038	0.187468	0.337908	1.0718	1.13876	1.26392	0.425403	0.154188	0.0219236
FRMPD2	HGNC:28572	FERM and PDZ domain containing 2	10q11	10	49360856	49482941	-	0.00852039	0.00720153	0.00357002	0.00713761	-0.228357	-1.19845	-0.3189	-1.1715	-2.29492	-1.24738	0.486204	0.00500923	0.337817
FRMPD4	HGNC:29007	FERM and PDZ domain containing 4	Xp22.31	X	12156585	12742642	+	0.0595741	0.0613036	0.04568	0.0655546	0.042219	-0.400928	0.13416	1.0297	-1.32036	1.09745	0.814153	0.0499063	0.462282
FRY-AS1	HGNC:39725	FRY antisense RNA 1	13q13.1	13	32599451	32605776	-	0.014837	0.0212803	0.0289774	0.032233	0.606224	1.09268	1.25534	1.52227	2.1327	2.38724	0.240091	0.0514718	0.0302748
FSCN1	HGNC:11148	fascin actin-bundling protein 1	7p22	7	5632439	5646286	+	7.35215	6.87552	6.45088	4.36096	-0.089937	-0.181779	-0.73383	-1.06432	-1.13428	-1.66305	0.7455	0.516205	0.0253823
FSCN2	HGNC:3960	fascin actin-bundling protein 2, retinal	17q25	17	79495422	79504156	+	0.138859	0.200754	0.137153	0.236124	0.530324	-0.115233	0.759703	1.44425	-1.08315	1.69314	0.0936919	0.69027	0.0260653
FST	HGNC:3971	follistatin	5q11.2	5	52776239	52782964	+	0.297202	0.390035	0.461265	0.536462	0.385185	0.547791	0.840615	1.30603	1.46185	1.79081	0.258479	0.121883	0.0290402
FSTL3	HGNC:3973	follistatin like 3	19p13	19	676389	683392	+	0.312823	0.473092	1.0484	0.595164	0.520422	1.6866	0.917832	1.43438	3.21898	1.88927	0.168364	0.00118145	0.0283182
FSTL4	HGNC:21389	follistatin like 4	5q31.1	5	132532147	132948255	-	0.0547199	0.0600549	0.0729678	0.0625849	0.132486	0.420629	0.195745	1.09618	1.33851	1.14532	0.371375	0.0169026	0.19933
FTCD	HGNC:3974	formimidoyltransferase cyclodeaminase	21q22.3	21	47556176	47575481	-	0.0164324	0.0305193	0.0243805	0.0231899	0.889069	0.538591	0.511484	1.85198	1.45255	1.42552	0.0208278	0.120292	0.137315
FTSJ3	HGNC:17136	FtsJ homolog 3	17q23.3	17	61896795	61905031	-	24.394	21.1558	17.2805	20.6236	-0.209269	-0.503028	-0.244824	-1.1561	-1.41718	-1.18495	0.176861	0.00739946	0.121382
FUCA2	HGNC:4008	fucosidase, alpha-L- 2, plasma	6q24	6	143816614	143832827	-	6.0916	6.2127	6.19118	7.4903	0.0248511	0.0223633	0.298568	1.01737	1.01562	1.22992	0.845407	0.860683	0.0418656
FUT1	HGNC:4012	fucosyltransferase 1 (H blood group)	19q13.33	19	49251268	49258647	-	0.325386	0.655133	1.20225	1.96195	0.920689	1.89534	2.56111	1.89302	3.7201	5.90161	0.0278816	0.000560912	7.21011e-05
FUT3	HGNC:4014	fucosyltransferase 3 (Lewis blood group)	19p13.3	19	5842900	5851485	-	0.0129013	0.0268105	0.157296	0.0323318	1.30088	3.55433	1.57257	2.4638	11.7479	2.97433	0.188763	0.00438664	0.120663
FUT4	HGNC:4015	fucosyltransferase 4	11q21	11	94277017	94283063	+	2.06026	1.97453	1.49055	1.71224	-0.0621089	-0.501919	-0.279485	-1.04399	-1.4161	-1.21376	0.771302	0.0411941	0.212994
FXN	HGNC:3951	frataxin	9q21.11	9	71650175	71715094	+	0.414787	0.373367	0.285418	0.344868	-0.157922	-0.551307	-0.276121	-1.11568	-1.46541	-1.21093	0.418415	0.0176496	0.174142
FXR1	HGNC:4023	FMR1 autosomal homolog 1	3q28	3	180585929	180694950	+	1.54	1.66635	2.05633	1.49636	0.112077	0.415273	-0.0447649	1.08078	1.33355	-1.03152	0.275588	0.00249189	0.65268
FXYD1	HGNC:4025	FXYD domain containing ion transport regulator 1	19q13.1	19	35629728	35634013	+	0.119819	0.183521	0.341055	0.245953	0.544787	1.51293	1.05586	1.45881	2.85389	2.07896	0.123216	0.00138272	0.0102456
FYN	HGNC:4037	FYN proto-oncogene, Src family tyrosine kinase	6q21	6	111981535	112194655	-	0.476648	0.502762	0.538818	0.610385	0.0767764	0.175184	0.356088	1.05466	1.12911	1.27995	0.419594	0.0881553	0.00425874
FZD1	HGNC:4038	frizzled class receptor 1	7q21	7	90893783	90898123	+	4.61287	3.77636	3.22078	3.19022	-0.285737	-0.508867	-0.521891	-1.21903	-1.42293	-1.43584	0.135051	0.0181414	0.0161629
FZD6	HGNC:4044	frizzled class receptor 6	8q22.3-q23.1	8	104310661	104345094	+	1.19878	1.16957	0.862525	1.27715	-0.0390469	-0.482735	0.0902003	-1.02743	-1.39739	1.06452	0.722014	0.0018583	0.419298
G3BP1	HGNC:30292	G3BP stress granule assembly factor 1	5q33.1	5	151150606	151192346	+	11.2277	9.7623	8.30835	9.22283	-0.20303	-0.447707	-0.29378	-1.15111	-1.36387	-1.22585	0.2252	0.019952	0.0937288
GAB3	HGNC:17515	GRB2 associated binding protein 3	Xq28	X	153903529	153979858	-	0.00583292	0.00955382	0.00863426	0.0135188	0.669699	0.494383	1.14843	1.59074	1.40872	2.21673	0.034618	0.0974525	0.00241699
GABARAPL1	HGNC:4068	GABA type A receptor associated protein like 1	12p13.31	12	10365057	10375727	+	2.05936	2.57885	5.75763	2.83053	0.295175	1.40153	0.450192	1.22703	2.64182	1.36622	0.364754	0.00184414	0.180952
GABARAPL3	HGNC:4069	GABA type A receptor associated protein like 3 pseudogene	15q26.1	15	90890819	90892669	-	0.110949	0.144607	0.284257	0.208998	0.385639	1.26367	0.908814	1.30644	2.40106	1.8775	0.311707	0.00763866	0.0344577
GABRB3	HGNC:4083	gamma-aminobutyric acid type A receptor beta3 subunit	15q12	15	26788693	27184686	-	0.161026	0.151279	0.11433	0.19583	-0.0967314	-0.515326	0.2798	-1.06935	-1.42932	1.21403	0.617826	0.0244935	0.171711
GABRR2	HGNC:4091	gamma-aminobutyric acid type A receptor rho2 subunit	6q15	6	89967239	90025018	-	0.0149034	0.0177371	0.0144785	0.0250166	0.259415	-0.0890131	0.710417	1.19699	-1.06364	1.63628	0.380587	0.758334	0.0346476
GAD1	HGNC:4092	glutamate decarboxylase 1	2q31	2	171669723	171717661	+	0.519177	0.695399	0.977099	0.824989	0.418621	0.890216	0.622265	1.33665	1.85345	1.53929	0.211083	0.0201707	0.077966
GAD2	HGNC:4093	glutamate decarboxylase 2	10p13-p11.2	10	26505236	26593487	+	0.00301921	0.00384759	0.00151989	0.0102973	0.275137	-0.961113	1.58942	1.21011	-1.94681	3.00927	0.60415	0.0961615	0.0142872
GADD45A	HGNC:4095	growth arrest and DNA damage inducible alpha	1p31.2	1	68150744	68154021	+	11.3653	13.2786	38.1642	20.3833	0.176786	1.59925	0.757445	1.13036	3.02986	1.69049	0.767762	0.024527	0.226866
GADD45B	HGNC:4096	growth arrest and DNA damage inducible beta	19p13.3	19	2476123	2478257	+	1.9359	2.01392	3.88005	2.91151	0.0342023	0.987496	0.555748	1.02399	1.98274	1.46993	0.926999	0.0258529	0.163016
GADL1	HGNC:27949	glutamate decarboxylase like 1	3p24.1-p23	3	30767692	30936257	-	0.00939211	0.0102297	0.00607918	0.0046155	0.0780967	-0.607123	-1.0039	1.05562	-1.52322	-2.00542	0.814152	0.0956093	0.0141615
GALM	HGNC:24063	galactose mutarotase	2p22.3	2	38893052	38968379	+	0.255457	0.234474	0.209948	0.241995	-0.129098	-0.28333	-0.076138	-1.09361	-1.217	-1.05419	0.238191	0.0232848	0.473719
GALNT11	HGNC:19875	polypeptide N-acetylgalactosaminyltransferase 11	7q36.1	7	151722759	151819425	+	0.956211	0.935849	0.936652	0.801434	-0.0314951	-0.0285155	-0.254596	-1.02207	-1.01996	-1.193	0.617299	0.650495	0.00298997
GALNT3	HGNC:4125	polypeptide N-acetylgalactosaminyltransferase 3	2q24-q31	2	166604101	166651192	-	0.850512	0.902844	1.18447	0.85736	0.0816884	0.472538	0.00810693	1.05826	1.38755	1.00564	0.463152	0.00211943	0.940927
GARS	HGNC:4162	glycyl-tRNA synthetase	7p15	7	30634297	30673649	+	6.14848	6.82596	7.86347	9.36609	0.150236	0.344506	0.604231	1.10975	1.26972	1.52017	0.204661	0.0132645	0.000538607
GAS1	HGNC:4165	growth arrest specific 1	9q21.3-q22	9	89559279	89562104	-	11.7258	10.814	8.4183	7.31195	-0.107431	-0.481506	-0.689691	-1.07731	-1.3962	-1.61294	0.608253	0.0438083	0.00902989
GAS2L2	HGNC:24846	growth arrest specific 2 like 2	17q21	17	34071530	34079897	-	0.0411837	0.0946867	0.0913998	0.0945189	1.21722	1.03175	1.16462	2.32499	2.0445	2.24174	0.0141972	0.029446	0.017425
GAS2L3	HGNC:27475	growth arrest specific 2 like 3	12q23.1	12	100967461	101022064	+	1.16945	1.39667	2.34189	1.4468	0.232771	0.981997	0.292897	1.17509	1.9752	1.2251	0.376947	0.00425838	0.273013
GAS5	HGNC:16355	growth arrest specific 5 (non-protein coding)	1q25.1	1	173833038	173838020	-	7.05676	7.56294	12.8952	9.25004	0.100791	0.856814	0.364569	1.07236	1.81104	1.2875	0.698397	0.00915391	0.184266
GATAD1	HGNC:29941	GATA zinc finger domain containing 1	7q21-q22	7	92076767	92088150	+	5.70688	6.05426	7.2908	6.21744	0.0843559	0.345059	0.11935	1.06021	1.2702	1.08625	0.434686	0.0098737	0.27814
GATM	HGNC:4175	glycine amidinotransferase	15q15.1	15	45653322	45694416	-	0.024119	0.0202105	0.00874992	0.020737	-0.311073	-1.70309	-0.172603	-1.24063	-3.25597	-1.12709	0.640734	0.0290357	0.79469
GBA	HGNC:4177	glucosylceramidase beta	1q22	1	155204239	155214653	-	2.83259	2.37898	1.21282	3.10594	-0.26964	-1.29353	0.140873	-1.20551	-2.45128	1.10257	0.376815	0.00203218	0.63807
GBAS	HGNC:4179	glioblastoma amplified sequence	7p12	7	56019486	56067874	+	2.31531	2.1356	2.0976	1.80321	-0.118021	-0.142185	-0.361888	-1.08524	-1.10357	-1.28511	0.0792348	0.0417223	0.00026972
GBP1	HGNC:4182	guanylate binding protein 1	1p22.2	1	89518002	89531043	-	0.0104195	0.0133675	0.0258341	0.0141276	0.45358	1.29457	0.502084	1.36943	2.45303	1.41626	0.301475	0.0135487	0.256261
GCH1	HGNC:4193	GTP cyclohydrolase 1	14q22.1-q22.2	14	55308726	55369570	-	0.68256	0.689778	0.789131	0.686246	0.0149996	0.209654	0.00722542	1.01045	1.15641	1.00502	0.812833	0.00908068	0.909066
GCM1	HGNC:4197	glial cells missing homolog 1	6p21-p12	6	52991762	53013627	-	0.00430452	0.00643998	0.00595107	0.0105596	0.49945	0.425789	1.18053	1.41367	1.34331	2.26661	0.0871576	0.135219	0.00174117
GCM2	HGNC:4198	glial cells missing homolog 2	6p24.2	6	10873456	10882174	-	0.016161	0.0201721	0.0247125	0.0399538	0.31551	0.485981	1.30973	1.24445	1.40054	2.47895	0.485973	0.293182	0.0162582
GCNT1	HGNC:4203	glucosaminyl (N-acetyl) transferase 1, core 2	9q13	9	79034752	79122332	+	0.214649	0.206321	0.154025	0.119597	-0.0707934	-0.482435	-0.844538	-1.05029	-1.3971	-1.79569	0.740469	0.0476283	0.00347919
GCSAM	HGNC:20253	germinal center associated signaling and motility	3q13.13	3	111839688	111852152	-	0.585967	0.75867	0.957547	0.721339	0.378225	0.700961	0.311257	1.29974	1.62559	1.24079	0.0809533	0.00604168	0.139005
GDAP1	HGNC:15968	ganglioside induced differentiation associated protein 1	8q13.3	8	75233365	75401107	+	0.259792	0.255331	0.267	0.389647	-0.0237303	0.0428439	0.587703	-1.01658	1.03014	1.50285	0.803251	0.654323	0.000213963
GDAP1L1	HGNC:4213	ganglioside induced differentiation associated protein 1 like 1	20q12	20	42875887	42909013	+	0.0444045	0.0554168	0.0966516	0.212212	0.304908	1.11647	2.22645	1.23534	2.16816	4.6798	0.23022	0.00143509	1.25952e-05
GDF11	HGNC:4216	growth differentiation factor 11	12q13.13	12	56137064	56150911	+	4.57028	4.39455	2.6482	3.00191	-0.0799847	-0.836448	-0.624411	-1.05701	-1.78565	-1.54158	0.76579	0.0121806	0.0427657
GDF15	HGNC:30142	growth differentiation factor 15	19p13.11	19	18496968	18499986	+	1.55568	2.33023	3.55293	5.59118	0.576255	1.25003	1.7387	1.49097	2.37847	3.33735	0.388394	0.0832455	0.0249851
GDNF	HGNC:4232	glial cell derived neurotrophic factor	5p13.1-p12	5	37812779	37839788	-	0.346277	0.36354	0.506918	0.329689	0.0668423	0.552273	-0.0701836	1.04742	1.46639	-1.04985	0.504257	0.000416014	0.483828
GDPD2	HGNC:25974	glycerophosphodiester phosphodiesterase domain containing 2	Xq13.1	X	69642881	69653240	+	0.0206631	0.0224077	0.0105102	0.0221119	0.114015	-1.0021	0.121952	1.08224	-2.00292	1.08821	0.718992	0.0112468	0.700519
GEM	HGNC:4234	GTP binding protein overexpressed in skeletal muscle	8q13-q21	8	95261481	95274578	-	0.228126	0.35178	1.04618	0.387364	0.612038	2.13004	0.762959	1.52842	4.37731	1.69697	0.254506	0.00271604	0.164483
GEMIN4	HGNC:15717	gem nuclear organelle associated protein 4	17p13.3	17	647661	655501	-	15.863	13.9997	12.033	12.421	-0.183509	-0.398733	-0.352593	-1.13564	-1.31835	-1.27685	0.168296	0.0110002	0.0195752
GEMIN8	HGNC:26044	gem nuclear organelle associated protein 8	Xp22	X	14026398	14048012	-	0.776912	0.970674	1.14721	0.829224	0.319765	0.537013	0.0719964	1.24813	1.45097	1.05117	0.130543	0.0221762	0.714327
GFM2	HGNC:29682	G elongation factor mitochondrial 2	5q13	5	74017029	74063196	-	2.64017	2.53418	2.67956	2.2638	-0.0577262	0.0234913	-0.219443	-1.04082	1.01642	-1.16428	0.304855	0.667334	0.00313292
GFPT2	HGNC:4242	glutamine-fructose-6-phosphate transaminase 2	5q	5	179727690	179780387	-	0.255621	0.276751	0.263708	0.177166	0.108027	0.0246563	-0.527887	1.07775	1.01724	-1.44182	0.502364	0.876609	0.00892497
GGACT	HGNC:25100	gamma-glutamylamine cyclotransferase	13q32.3	13	101183801	101241782	-	0.0341519	0.0325039	0.0187952	0.0362958	-0.0747756	-0.889706	0.0894551	-1.0532	-1.8528	1.06397	0.739912	0.00348669	0.691718
GID8	HGNC:15857	GID complex subunit 8 homolog	20q13.33	20	61569471	61578019	+	10.2001	9.04624	8.27626	8.87583	-0.172424	-0.303134	-0.202591	-1.12695	-1.23382	-1.15076	0.0387228	0.00247144	0.0198334
GINM1	HGNC:21074	glycoprotein integral membrane 1	6q24.3	6	149887410	149912884	+	1.8707	1.99189	2.23418	1.92389	0.0865172	0.256353	0.03657	1.0618	1.19446	1.02567	0.431446	0.0396471	0.735252
GINS1	HGNC:28980	GINS complex subunit 1	20p11.21	20	25388363	25433264	+	2.15389	1.96631	1.85674	1.54619	-0.133056	-0.214283	-0.479571	-1.09661	-1.16013	-1.39433	0.340926	0.141612	0.00649974
GJA1	HGNC:4274	gap junction protein alpha 1	6q22.31	6	121756791	121770873	+	3.54751	3.16007	2.78325	2.48279	-0.169346	-0.352029	-0.516877	-1.12455	-1.27635	-1.43085	0.116272	0.00639506	0.000665703
GJD3	HGNC:19147	gap junction protein delta 3	17q21.1	17	38517235	38520067	-	0.479086	0.459245	0.27589	0.38147	-0.0692983	-0.907179	-0.341901	-1.04921	-1.87537	-1.26743	0.847668	0.0317427	0.35628
GKAP1	HGNC:17496	G kinase anchoring protein 1	9q22.1	9	86354336	86444431	-	0.230576	0.264447	0.357332	0.281718	0.192593	0.606061	0.26362	1.14282	1.5221	1.20049	0.36376	0.0163008	0.223953
GK-AS1	HGNC:40255	GK antisense RNA 1	Xp21.2	X	30718115	30742291	-	0.122929	0.138113	0.226617	0.136857	0.171966	0.837206	0.141192	1.12659	1.78659	1.10282	0.481172	0.00701755	0.560967
GLDC	HGNC:4313	glycine decarboxylase	9p22	9	6532464	6645650	-	0.486386	0.45152	0.417772	0.312143	-0.106188	-0.217781	-0.643178	-1.07638	-1.16294	-1.56177	0.378196	0.0920798	0.000481298
GLI1	HGNC:4317	GLI family zinc finger 1	12q13.3	12	57853918	57866045	+	0.151372	0.239762	0.419344	0.440334	0.621082	1.43464	1.49827	1.53803	2.70314	2.82504	0.141776	0.00550606	0.00434542
GLIS1	HGNC:29525	GLIS family zinc finger 1	1p32.3	1	53971910	54199877	-	0.0141861	0.0207917	0.0269599	0.0251148	0.554423	0.904589	0.817713	1.46858	1.87201	1.76261	0.0682886	0.00887265	0.0145279
GLRA4	HGNC:31715	glycine receptor alpha 4	Xq22.2	X	102962152	102983583	-	0.00472519	0.00897552	0.0117028	0.0119358	0.864674	1.17862	1.17697	1.82093	2.26359	2.26101	0.0411589	0.0106475	0.0107213
GLRB	HGNC:4329	glycine receptor beta	4q31.3	4	157997209	158093242	+	0.184959	0.213754	0.228994	0.192051	0.211665	0.305021	0.0583612	1.15802	1.23544	1.04128	0.0629814	0.0144484	0.568271
GLTSCR1L	HGNC:21111	GLTSCR1 like	6p21.1	6	42714696	42836296	+	0.187828	0.19927	0.129971	0.174111	0.0808085	-0.584174	-0.109307	1.05761	-1.49918	-1.07871	0.742571	0.0394231	0.657773
GLUL	HGNC:4341	glutamate-ammonia ligase	1q31	1	182350839	182361341	-	53.0168	53.326	45.8808	39.9269	0.00537478	-0.229217	-0.411814	1.00373	-1.1722	-1.33036	0.97144	0.153851	0.0221475
GLYAT	HGNC:13734	glycine-N-acyltransferase	11q12.1	11	58476537	58499447	-	0.0157732	0.0256464	0.0715048	0.0174193	0.657204	2.06582	0.164738	1.57702	4.1867	1.12096	0.139147	0.000861112	0.691387
GLYR1	HGNC:24434	glyoxylate reductase 1 homolog	16p13.3	16	4853204	4897343	-	2.67829	2.52766	2.04448	2.73836	-0.0858607	-0.401557	0.0334016	-1.06132	-1.32093	1.02342	0.529239	0.0152173	0.804535
GM2A	HGNC:4367	GM2 ganglioside activator	5q33.1	5	150591711	150650001	+	0.492464	0.479251	0.328542	0.292902	-0.0480058	-0.654308	-0.761708	-1.03383	-1.57386	-1.6955	0.868167	0.0477049	0.0262665
GMEB1	HGNC:4370	glucocorticoid modulatory element binding protein 1	1p35	1	28995244	29045865	+	0.365973	0.396028	0.435049	0.260352	0.101358	0.221705	-0.492021	1.07278	1.16611	-1.40641	0.581605	0.24455	0.0236527
GNA12	HGNC:4380	G protein subunit alpha 12	7p22.3	7	2767746	2883958	-	0.359719	0.309286	0.237024	0.302764	-0.211266	-0.595099	-0.261283	-1.1577	-1.51058	-1.19854	0.362757	0.0263086	0.266829
GNAI1	HGNC:4384	G protein subunit alpha i1	7q21.11	7	79763271	79848718	+	0.761244	0.729007	0.735791	0.598442	-0.0636588	-0.0512195	-0.345023	-1.04511	-1.03614	-1.27017	0.504924	0.589738	0.00536232
GNG2	HGNC:4404	G protein subunit gamma 2	14q21	14	52292913	52446060	+	0.0256507	0.0241178	0.015816	0.0181428	-0.107021	-0.700362	-0.499895	-1.077	-1.62491	-1.41411	0.683096	0.0242454	0.0832923
GNL1	HGNC:4413	G protein nucleolar 1 (putative)	6p21.3	6	30509154	30525008	-	5.42113	6.07342	6.56096	6.39729	0.163357	0.275001	0.237711	1.11989	1.21	1.17912	0.024226	0.00161025	0.00376949
GNPAT	HGNC:4416	glyceronephosphate O-acyltransferase	1q42	1	231376953	231413719	+	4.54723	4.54635	4.43658	3.90181	-0.000913372	-0.0392619	-0.220414	-1.00063	-1.02759	-1.16507	0.99069	0.618827	0.0197379
GNPDA1	HGNC:4417	glucosamine-6-phosphate deaminase 1	5q21	5	141371314	141392606	-	3.85907	3.29276	2.54694	3.63547	-0.233742	-0.618095	-0.0837776	-1.17588	-1.53485	-1.05979	0.168554	0.00393426	0.602223
GOLGA2	HGNC:4425	golgin A2	9q34.13	9	131018108	131038274	-	1.34601	1.51699	1.72506	1.68619	0.173332	0.357834	0.324164	1.12766	1.2815	1.25194	0.168486	0.0141093	0.0220999
GOLGA3	HGNC:4426	golgin A3	12q24.33	12	133345495	133405444	-	2.77651	2.84078	3.17867	3.24265	0.032251	0.193941	0.222211	1.02261	1.14388	1.16652	0.563345	0.00673519	0.0031949
GOLGA6L10	HGNC:37228	golgin A6 family-like 10	15q25.2	15	82635130	82641706	-	0.00982877	0.0125593	0.0190691	0.0122342	0.513248	1.08533	0.484779	1.42726	2.12186	1.39937	0.256966	0.0325524	0.282209
GOLM1	HGNC:15451	golgi membrane protein 1	9q21.33	9	88641061	88715088	-	3.26672	3.15059	2.6532	3.2744	-0.052184	-0.30847	0.00332972	-1.03683	-1.23839	1.00231	0.60064	0.0122142	0.973113
GOLPH3L	HGNC:24882	golgi phosphoprotein 3 like	1q21	1	150618701	150669672	-	0.730189	0.687634	0.518932	0.694595	-0.0975597	-0.521059	-0.0747937	-1.06996	-1.43501	-1.05321	0.633723	0.0294738	0.71405
GOLT1B	HGNC:20175	golgi transport 1B	12p13.1	12	21654715	21671091	+	3.59798	3.76331	4.68126	4.07389	0.0655151	0.374299	0.178924	1.04646	1.29621	1.13204	0.448664	0.00187135	0.0612813
GOSR2	HGNC:4431	golgi SNAP receptor complex member 2	17q21	17	45000486	45105003	+	0.472304	0.487013	0.416664	0.598504	0.0410792	-0.200608	0.34192	1.02888	-1.14918	1.26744	0.781357	0.198541	0.0438985
GOT2	HGNC:4433	glutamic-oxaloacetic transaminase 2	16q21	16	58741035	58768239	-	9.02508	8.03298	8.07581	6.88366	-0.169041	-0.16104	-0.392967	-1.12431	-1.11809	-1.31309	0.0865168	0.0997647	0.00189575
GP6	HGNC:14388	glycoprotein VI platelet	19q13.4	19	55525073	55549632	-	0.0171646	0.0180431	0.0419483	0.0248729	0.0138917	1.19115	0.442883	1.00968	2.28334	1.35932	0.977658	0.0382665	0.38392
GPAT3	HGNC:28157	glycerol-3-phosphate acyltransferase 3	4q21.23	4	84457067	84527028	+	0.32427	0.348463	0.398934	0.414446	0.102618	0.293587	0.348793	1.07372	1.22568	1.27349	0.300838	0.0133048	0.00554813
GPATCH2L	HGNC:20210	G-patch domain containing 2 like	14q24.3	14	76618259	76720685	+	0.980769	1.06625	1.34238	1.04638	0.110438	0.459194	0.0983302	1.07956	1.37477	1.07053	0.570185	0.0392216	0.612414
GPATCH3	HGNC:25720	G-patch domain containing 3	1p35.3-p35.1	1	27216979	27226962	-	1.51354	1.37956	1.17234	1.63054	-0.132058	-0.366907	0.112113	-1.09586	-1.28958	1.08081	0.318807	0.0183289	0.393171
GPBP1	HGNC:29520	GC-rich promoter binding protein 1	5q11.2	5	56469775	56560505	+	2.06454	2.1469	2.2919	2.13083	0.0562967	0.147633	0.0451836	1.03979	1.10775	1.03181	0.340533	0.0289151	0.439549
GPC2	HGNC:4450	glypican 2	7q22.1	7	99767229	99774995	-	0.661962	0.858975	1.17255	0.669339	0.34581	0.815099	-0.00281195	1.27086	1.75942	-1.00195	0.293887	0.0293607	0.992936
GPC6-AS1	HGNC:39909	GPC6 antisense RNA 1	13q31.3	13	94806447	94840245	-	0.00279389	0.00533481	0.00395548	0.0089809	0.832943	0.0533389	1.56192	1.78132	1.03766	2.95247	0.172147	0.925868	0.0227828
GPI	HGNC:4458	glucose-6-phosphate isomerase	19q13.1	19	34855645	34893318	+	25.3253	22.7909	20.4019	19.8849	-0.15183	-0.305251	-0.342703	-1.11098	-1.23563	-1.26813	0.172639	0.0167961	0.00964065
GPLD1	HGNC:4459	glycosylphosphatidylinositol specific phospholipase D1	6p22.1	6	24424793	24495433	-	0.258188	0.223656	0.17258	0.229017	-0.211049	-0.622109	-0.172472	-1.15753	-1.53912	-1.12699	0.30804	0.0124463	0.399638
GPN2	HGNC:25513	GPN-loop GTPase 2	1p36.11	1	27205773	27216788	-	2.84264	2.62368	2.52276	2.67001	-0.114358	-0.171954	-0.0895844	-1.08249	-1.12658	-1.06406	0.0655233	0.0124851	0.133338
GPR146	HGNC:21718	G protein-coupled receptor 146	7p22.3	7	1084212	1098897	+	0.120901	0.0996002	0.0448225	0.109007	-0.293765	-1.5248	-0.128249	-1.22584	-2.87747	-1.09297	0.544846	0.0111565	0.789518
GPR151	HGNC:23624	G protein-coupled receptor 151	5q32	5	145892666	145895753	-	0.0107628	0.0139558	0.0168847	0.0546861	0.304851	0.486807	2.0195	1.23529	1.40134	4.05444	0.708426	0.553171	0.0332499
GPR182	HGNC:13708	G protein-coupled receptor 182	12q13.3	12	57388230	57390468	+	0.0478976	0.0586619	0.109634	0.0453276	0.282486	1.20969	-0.0911471	1.21629	2.31288	-1.06522	0.408243	0.00572771	0.785402
GPR22	HGNC:4477	G protein-coupled receptor 22	7q22-q31.1	7	107110463	107116098	+	0.0146117	0.0102801	0.0173671	0.0406177	-0.641522	0.154219	1.39444	-1.55997	1.11282	2.62887	0.214791	0.754326	0.0190389
GPR3	HGNC:4484	G protein-coupled receptor 3	1p36.1-p35	1	27719148	27722318	+	0.351693	0.483391	1.28995	0.473675	0.330968	1.82925	0.353551	1.25786	3.55352	1.2777	0.483889	0.00364893	0.455563
GPR62	HGNC:13301	G protein-coupled receptor 62	3p21.1	3	51989330	51991509	+	0.019771	0.0453666	0.0313594	0.0455283	1.37501	0.79473	1.27524	2.59369	1.73475	2.42039	0.0339865	0.17821	0.0453691
GPR78	HGNC:4528	G protein-coupled receptor 78	4p16.1	4	8560452	8621486	+	0.251604	0.250382	0.190528	0.250502	-0.0102621	-0.42297	-0.00780695	-1.00714	-1.34068	-1.00543	0.951352	0.0318886	0.962979
GPR87	HGNC:4538	G protein-coupled receptor 87	3q24	3	151011891	151034740	-	0.00602104	0.00736089	0.00614416	0.0156594	0.332287	0.0582587	1.25059	1.25901	1.04121	2.37938	0.461771	0.895549	0.0196166
GPRASP2	HGNC:25169	G protein-coupled receptor associated sorting protein 2	Xq22.1	X	101967257	101973607	+	3.67177	3.09936	2.58668	3.3178	-0.241542	-0.534134	-0.149431	-1.18226	-1.44807	-1.10913	0.193501	0.0138222	0.405421
GPRC5A	HGNC:9836	G protein-coupled receptor class C group 5 member A	12p13.1	12	13043716	13070871	+	1.17926	1.58278	2.8469	1.63995	0.409271	1.2216	0.469628	1.32801	2.33205	1.38475	0.112681	0.000713053	0.07517
GPRC5B	HGNC:13308	G protein-coupled receptor class C group 5 member B	16p12	16	19868616	19896832	-	0.546512	0.518782	0.439506	0.397919	-0.0778075	-0.317948	-0.479925	-1.05541	-1.24656	-1.39467	0.63664	0.0797442	0.0163522
GPRC5D	HGNC:13310	G protein-coupled receptor class C group 5 member D	12p13.3	12	13093709	13105081	-	0.0106259	0.0211292	0.0769493	0.0247346	0.936969	2.53883	1.11074	1.9145	5.81119	2.15957	0.249855	0.0099036	0.17954
GPRIN2	HGNC:23730	G protein regulated inducer of neurite outgrowth 2	10q11.22	10	46994087	47005643	+	0.00607239	0.012456	0.0174544	0.00424759	0.855589	1.53796	-0.489056	1.8095	2.90383	-1.40353	0.151482	0.0214707	0.39123
GPT2	HGNC:18062	glutamic--pyruvic transaminase 2	16q12.1	16	46918290	46965201	+	1.9651	2.17579	2.15236	3.11818	0.153209	0.140829	0.6705	1.11204	1.10254	1.59163	0.223826	0.260099	0.000419127
GRAMD1C	HGNC:25252	GRAM domain containing 1C	3q13.31	3	113547029	113666021	+	0.126694	0.139136	0.153954	0.124635	0.129818	0.277832	-0.0243401	1.09416	1.21237	-1.01701	0.206726	0.0186974	0.803216
GRB10	HGNC:4564	growth factor receptor bound protein 10	7p12.2	7	50657760	50861159	-	0.560916	0.617185	0.594011	0.724712	0.135846	0.0842108	0.365876	1.09874	1.06011	1.28866	0.205448	0.417753	0.00593928
GRIK3	HGNC:4581	glutamate ionotropic receptor kainate type subunit 3	1p34.3	1	37261128	37499730	-	0.0263736	0.0282667	0.0251154	0.0410822	0.104264	-0.0728838	0.636996	1.07495	-1.05182	1.55509	0.707865	0.792888	0.0450493
GRIN1	HGNC:4584	glutamate ionotropic receptor NMDA type subunit 1	9q34.3	9	140032842	140063207	+	0.671864	0.726292	0.298955	0.490379	0.0718956	-1.36858	-0.519785	1.0511	-2.58217	-1.43374	0.889746	0.0260823	0.331109
GRIP2	HGNC:23841	glutamate receptor interacting protein 2	3p24-p23	3	14530619	14583588	-	0.101261	0.136816	0.218438	0.158887	0.429816	1.06753	0.623437	1.34706	2.09584	1.54054	0.250467	0.0151799	0.110037
GRM4	HGNC:4596	glutamate metabotropic receptor 4	6p21.3	6	33989628	34123399	-	0.00708846	0.0108972	0.0146263	0.00962524	0.746156	1.16996	0.576999	1.67732	2.25006	1.49174	0.133714	0.0308116	0.232935
GRPEL2	HGNC:21060	GrpE like 2, mitochondrial	5q33.1	5	148724993	148734146	+	10.0622	11.447	14.6271	11.6698	0.180517	0.531057	0.21314	1.13329	1.44499	1.15921	0.261688	0.00748113	0.191748
GRPEL2-AS1	HGNC:48999	GRPEL2 antisense RNA 1	5q32	5	148727679	148737205	-	9.15898	10.4688	13.3767	10.6863	0.187474	0.537404	0.221563	1.13877	1.45136	1.166	0.224248	0.00542045	0.158154
GRTP1-AS1	HGNC:39917	GRTP1 antisense RNA 1	13q34	13	114005988	114016183	+	0.52115	0.476683	0.331821	0.499049	-0.136259	-0.685459	-0.0539127	-1.09905	-1.60821	-1.03808	0.630184	0.0359254	0.847954
GSK3A	HGNC:4616	glycogen synthase kinase 3 alpha	19q13	19	42734338	42746777	-	7.68382	6.89774	6.42533	6.97948	-0.152088	-0.260884	-0.134957	-1.11118	-1.19821	-1.09806	0.139034	0.0225595	0.182996
GSPT2	HGNC:4622	G1 to S phase transition 2	Xp11.22	X	51486481	51489324	+	5.93304	4.9869	4.4668	5.25892	-0.260457	-0.41432	-0.175258	-1.19786	-1.33267	-1.12917	0.0541663	0.00711866	0.167697
GTF2E2	HGNC:4651	general transcription factor IIE subunit 2	8p12	8	30435835	30515768	-	0.488015	0.488367	0.631455	0.467373	-0.00224757	0.369236	-0.063044	-1.00156	1.29167	-1.04467	0.979936	0.00275181	0.487489
GTF2H2	HGNC:4656	general transcription factor IIH subunit 2	5q13.2	5	70330784	70363516	-	0.522102	0.603253	0.835778	0.611449	0.21047	0.634022	0.221246	1.15706	1.55189	1.16574	0.354457	0.0181235	0.331731
GTPBP2	HGNC:4670	GTP binding protein 2	6p21	6	43573053	43596936	-	5.57083	6.18496	7.46069	9.9263	0.14885	0.424647	0.801817	1.10869	1.34224	1.7433	0.515386	0.0881551	0.00634827
GUCD1	HGNC:14237	guanylyl cyclase domain containing 1	22q11.2	22	24936406	24951903	-	6.08305	5.43986	4.51715	5.13534	-0.155832	-0.421364	-0.235769	-1.11406	-1.33919	-1.17753	0.208681	0.00606528	0.0723601
GUCY1A3	HGNC:4685	guanylate cyclase 1 soluble subunit alpha	4q32.1	4	156587863	156653501	+	0.223936	0.232346	0.154403	0.231097	0.0456902	-0.568471	0.0357796	1.03218	-1.48295	1.02511	0.855918	0.0479252	0.886884
GUCY1B3	HGNC:4687	guanylate cyclase 1 soluble subunit beta	4q32.1	4	156680144	156728743	+	0.995023	1.0509	0.969452	0.780331	0.0762703	-0.0441981	-0.363175	1.05429	-1.03111	-1.28625	0.5951	0.756653	0.0299351
GULP1	HGNC:18649	GULP, engulfment adaptor PTB domain containing 1	2q32.3-q33	2	189156396	189460653	+	0.127336	0.127735	0.107049	0.111421	0.00342701	-0.253231	-0.193893	1.00238	-1.19187	-1.14385	0.975766	0.0492413	0.114135
GUSBP4	HGNC:18220	glucuronidase, beta pseudogene 4	6p11.2	6	58272352	58287779	-	0.642546	0.573102	0.280004	0.838727	-0.198558	-1.34502	0.371604	-1.14755	-2.54033	1.29379	0.711833	0.0319581	0.494106
GYS1	HGNC:4706	glycogen synthase 1	19q13.3	19	49471382	49496567	-	3.95779	3.53329	3.19757	2.86816	-0.160599	-0.306718	-0.460336	-1.11775	-1.23689	-1.37586	0.274085	0.0552082	0.0098486
GZF1	HGNC:15808	GDNF inducible zinc finger protein 1	20p11.21	20	23342787	23353700	+	3.33271	3.4042	3.71624	3.68337	0.0296413	0.156993	0.144429	1.02076	1.11496	1.10529	0.527351	0.00808492	0.0122496
H19	HGNC:4713	H19, imprinted maternally expressed transcript (non-protein coding)	11p15.5	11	2016406	2022700	-	0.0623829	0.161706	0.464583	0.0826413	1.10214	2.46511	0.40376	2.14672	5.5217	1.32295	0.200582	0.0142346	0.623166
H2AFY2	HGNC:14453	H2A histone family member Y2	10q22.1	10	71812552	71872032	+	1.16801	1.0809	0.855834	1.21847	-0.113694	-0.444632	0.0542678	-1.082	-1.36097	1.03833	0.435259	0.0123877	0.705277
HACE1	HGNC:21033	HECT domain and ankyrin repeat containing E3 ubiquitin protein ligase 1	6q21	6	105175968	105307794	-	0.482569	0.558599	0.679326	0.550808	0.211037	0.472318	0.191699	1.15752	1.38734	1.14211	0.168663	0.009544	0.206518
HADH	HGNC:4799	hydroxyacyl-CoA dehydrogenase	4q22-q26	4	108910870	108956331	+	1.95086	1.8988	1.72622	1.6422	-0.0423544	-0.178859	-0.248555	-1.02979	-1.13199	-1.18802	0.686332	0.114888	0.0394347
HAND1	HGNC:4807	heart and neural crest derivatives expressed 1	5q33	5	153854532	153857824	-	0.226974	0.238411	0.301167	0.151134	0.0621017	0.379173	-0.586234	1.04399	1.3006	-1.50132	0.730243	0.0608217	0.00976917
HAND2	HGNC:4808	heart and neural crest derivatives expressed 2	4q34.1	4	174446120	174451380	-	0.498995	0.491834	0.480586	0.335512	-0.0207184	-0.0779315	-0.581716	-1.01446	-1.0555	-1.49663	0.908279	0.666539	0.0102516
HAPLN3	HGNC:21446	hyaluronan and proteoglycan link protein 3	15q26.1	15	89420519	89438857	-	0.377143	0.509998	0.708906	0.425326	0.433033	0.87265	0.162165	1.35007	1.83102	1.11897	0.169504	0.0159951	0.587274
HAS3	HGNC:4820	hyaluronan synthase 3	16q22.1	16	69140160	69152622	+	1.163	1.0259	0.882791	1.00329	-0.179227	-0.400328	-0.213638	-1.13228	-1.31981	-1.15961	0.102932	0.00338371	0.059537
HAUS6	HGNC:25948	HAUS augmin like complex subunit 6	9p22.1	9	19053141	19103117	-	2.29957	2.20594	2.13929	1.89475	-0.0604416	-0.102613	-0.278605	-1.04278	-1.07372	-1.21302	0.535945	0.304195	0.0175768
HBEGF	HGNC:3059	heparin binding EGF like growth factor	5q23	5	139712428	139726216	-	0.572367	0.750777	1.22371	0.700615	0.36848	1.04502	0.2887	1.29099	2.06339	1.22154	0.179486	0.00311389	0.282371
HBP1	HGNC:23200	HMG-box transcription factor 1	7q22.3	7	106809406	106842974	+	1.1126	1.22712	1.29263	1.2276	0.139962	0.216075	0.142546	1.10188	1.16157	1.10385	0.0589644	0.00940379	0.0553438
HCFC2	HGNC:24972	host cell factor C2	12q23.3	12	104458235	104498639	+	0.703687	0.768532	0.949137	0.825298	0.126266	0.424252	0.230615	1.09146	1.34188	1.17334	0.255547	0.00336839	0.0557107
HCG15	HGNC:18361	HLA complex group 15 (non-protein coding)	6p21	6	28953980	28955261	+	1.56304	1.21143	0.595109	1.55831	-0.370179	-1.76067	-0.021295	-1.29251	-3.38855	-1.01487	0.556372	0.0193044	0.972697
HCG16	HGNC:20424	HLA complex group 16 (non-protein coding)	6p21.3	6	28954577	28956313	+	0.807474	0.608571	0.263147	0.699634	-0.451883	-2.16659	-0.210574	-1.36782	-4.48961	-1.15715	0.582717	0.0252591	0.796389
HCLS1	HGNC:4844	hematopoietic cell-specific Lyn substrate 1	3q13	3	121350246	121379774	-	0.00176527	0.00163302	0.00367349	0.0072435	-0.0271656	0.842013	1.67539	-1.01901	1.79255	3.19407	0.966238	0.212877	0.0273592
HCN4	HGNC:16882	hyperpolarization activated cyclic nucleotide gated potassium channel 4	15q24.1	15	73612200	73661605	-	0.0547806	0.0689739	0.0649676	0.0950417	0.32849	0.237826	0.775505	1.2557	1.17921	1.71179	0.111268	0.231166	0.00289414
HCP5	HGNC:21659	HLA complex P5 (non-protein coding)	6p21.3	6	31368479	31445283	+	0.223706	0.269279	0.286094	0.239535	0.263764	0.344226	0.0933784	1.20061	1.26947	1.06687	0.0556084	0.0192746	0.451059
HDAC1	HGNC:4852	histone deacetylase 1	1p34	1	32757687	32799236	+	5.91956	5.54531	4.62935	4.81004	-0.093365	-0.351688	-0.298112	-1.06686	-1.27605	-1.22953	0.516562	0.0338571	0.0621451
HECTD3	HGNC:26117	HECT domain E3 ubiquitin protein ligase 3	1p34.1	1	45468212	45477001	-	4.90024	4.52815	3.82447	5.12115	-0.107427	-0.349391	0.0714915	-1.07731	-1.27402	1.0508	0.36193	0.0137104	0.537946
HECW1	HGNC:22195	HECT, C2 and WW domain containing E3 ubiquitin protein ligase 1	7p13	7	43152198	43602938	+	0.0101979	0.012367	0.0160752	0.00976558	0.266088	0.663429	-0.0390377	1.20254	1.58384	-1.02743	0.351714	0.0389902	0.888245
HELQ	HGNC:18536	helicase, POLQ-like	4q21.23	4	84328496	84377009	-	0.276385	0.256329	0.189234	0.30331	-0.11458	-0.591749	0.132562	-1.08266	-1.50707	1.09624	0.628335	0.0316597	0.576434
HERC4	HGNC:24521	HECT and RLD domain containing E3 ubiquitin protein ligase 4	10q21.3	10	69681665	69835105	-	0.362353	0.390756	0.474845	0.429844	0.109762	0.374475	0.243643	1.07905	1.29637	1.18398	0.405278	0.017144	0.0869832
HERPUD1	HGNC:13744	homocysteine inducible ER protein with ubiquitin like domain 1	16q13	16	56965748	56977793	+	2.48515	2.69162	3.24161	3.91117	0.111617	0.376256	0.654751	1.08044	1.29797	1.57434	0.276908	0.00433786	0.000131757
HES2	HGNC:16005	hes family bHLH transcription factor 2	1p36.31	1	6472478	6484730	-	0.127982	0.243775	0.262445	0.201902	0.932193	0.930061	0.641285	1.90817	1.90536	1.55972	0.0219866	0.0222072	0.0869708
HEXB	HGNC:4879	hexosaminidase subunit beta	5q13.3	5	73935848	74018472	+	1.23939	1.28501	1.46407	1.29686	0.0511221	0.240185	0.0633126	1.03607	1.18114	1.04486	0.58924	0.0296037	0.505828
HEY2	HGNC:4881	hes related family bHLH transcription factor with YRPW motif 2	6q	6	126068810	126082415	+	0.881314	0.970493	0.980845	1.07101	0.138079	0.149196	0.274107	1.10044	1.10895	1.20925	0.203632	0.173064	0.0251296
HGH1	HGNC:24161	HGH1 homolog	8q24.3	8	145192672	145195746	+	3.94443	3.37896	2.32767	3.66303	-0.218896	-0.747979	-0.103279	-1.16384	-1.67944	-1.07421	0.255953	0.00307636	0.579635
HGH1	HGNC:24161	HGH1 homolog	8q24.3	8	145437880	145440953	+	3.49503	2.88342	2.11179	3.23302	-0.271906	-0.711062	-0.10106	-1.2074	-1.63701	-1.07256	0.17654	0.00469862	0.596725
HHIP	HGNC:14866	hedgehog interacting protein	4q31.21-q31.3	4	145567173	145666423	+	0.151705	0.200484	0.2135	0.269838	0.391424	0.478243	0.821731	1.31169	1.39305	1.76753	0.0571603	0.0265468	0.00162126
HHIPL1	HGNC:19710	HHIP like 1	14q32	14	100111447	100146906	+	0.00190389	0.00558502	0.00637942	0.00398734	1.4046	1.70746	1.02973	2.64745	3.26586	2.04165	0.0263375	0.0107971	0.0814614
HIBADH	HGNC:4907	3-hydroxyisobutyrate dehydrogenase	7p15	7	27565061	27702614	-	0.384437	0.396553	0.390329	0.297928	0.0446757	0.0230521	-0.365047	1.03145	1.01611	-1.28792	0.656098	0.817413	0.00540016
HIC1	HGNC:4909	HIC ZBTB transcriptional repressor 1	17p13.3	17	1958393	1962980	+	0.274877	0.388146	0.468461	0.291624	0.486678	0.743782	0.0504438	1.40122	1.67456	1.03558	0.10395	0.0230791	0.853948
HIF1AN	HGNC:17113	hypoxia inducible factor 1 alpha subunit inhibitor	10q24	10	102288829	102309763	+	4.74929	4.40866	3.67655	4.78108	-0.110098	-0.384692	0.00906851	-1.0793	-1.30558	1.00631	0.378102	0.0115258	0.940629
HIGD1B	HGNC:24318	HIG1 hypoxia inducible domain family member 1B	17q21.31	17	42925279	42927840	+	0.267197	0.259608	0.154791	0.222839	-0.0439536	-0.812469	-0.275837	-1.03094	-1.75621	-1.2107	0.845881	0.00594469	0.243172
HIGD1C	HGNC:28044	HIG1 hypoxia inducible domain family member 1C	12q13.12	12	51347705	51364289	+	0.00547505	0.00485109	0.00464626	0.0135959	-0.170611	-0.2875	1.19597	-1.12554	-1.22052	2.29098	0.628887	0.421773	0.00782156
HIRA	HGNC:4916	histone cell cycle regulator	22q11.2	22	19318221	19435224	-	1.76854	1.63771	1.37811	1.70454	-0.110359	-0.368145	-0.0551423	-1.0795	-1.29069	-1.03896	0.411672	0.0202269	0.676632
HIST1H2BJ	HGNC:4761	histone cluster 1 H2B family member j	6p22.1	6	27094058	27100541	-	0.315884	0.466802	0.846606	0.521594	0.516927	1.3795	0.619307	1.4309	2.60179	1.53614	0.283302	0.0153631	0.205533
HIST1H2BN	HGNC:4749	histone cluster 1 H2B family member n	6p22.1	6	27806323	27819974	+	0.335834	0.49233	0.741348	0.540137	0.546222	1.08819	0.688393	1.46026	2.12607	1.61149	0.0505786	0.00180355	0.0199859
HIST1H3H	HGNC:4775	histone cluster 1 H3 family member h	6p22.1	6	27777842	27778314	+	7.07735	8.85501	7.73796	8.94311	0.341054	0.138142	0.351987	1.26668	1.10049	1.27632	0.0530898	0.385227	0.0473949
HIST1H4K	HGNC:4784	histone cluster 1 H4 family member k	6p22.1	6	27798952	27799305	-	0.138865	0.205254	0.120074	0.689734	0.90096	-0.262506	2.32227	1.86731	-1.19956	5.00117	0.340378	0.775233	0.0309864
HIST2H2BA	HGNC:20560	histone cluster 2 H2B family member a (pseudogene)	1p11.2	1	120906028	120915073	+	0.0420738	0.0542063	0.0672176	0.059218	0.363309	0.642819	0.491211	1.28637	1.56138	1.40562	0.0619048	0.004962	0.0189189
HIST2H2BE	HGNC:4760	histone cluster 2 H2B family member e	1q21.2	1	149856010	149858232	-	2.11206	3.11439	5.7724	2.54697	0.55198	1.42016	0.112104	1.4661	2.67616	1.0808	0.233569	0.010615	0.800167
HIST2H3D	HGNC:25311	histone cluster 2 H3 family member d	1q21.2	1	149784826	149785236	-	0.0873891	0.143688	0.192559	0.327924	0.660888	1.11908	1.8451	1.58106	2.17208	3.59279	0.211733	0.0506032	0.00531634
HIST2H4A	HGNC:4794	histone cluster 2 H4 family member a	1q21.2	1	149804232	149811339	+	1.53295	2.20414	3.37336	2.43311	0.524233	1.1493	0.617993	1.43817	2.21806	1.53474	0.123611	0.00544704	0.0770402
HIST2H4B	HGNC:29607	histone cluster 2 H4 family member b	1q21.2	1	149825607	149832714	-	1.55116	2.2943	3.52801	2.44942	0.559905	1.1908	0.618314	1.47417	2.28279	1.53508	0.100836	0.00427578	0.0747923
HKDC1	HGNC:23302	hexokinase domain containing 1	10q22.1	10	70980059	71027315	+	0.0142383	0.0137683	0.013683	0.0323359	-0.0919313	-0.119914	1.1622	-1.0658	-1.08667	2.23798	0.77982	0.715864	0.00644388
HLA-DOA	HGNC:4936	major histocompatibility complex, class II, DO alpha	6p21.3	6	32971955	32977389	-	0.227868	0.268316	0.130057	0.181384	0.173117	-0.818545	-0.393089	1.12749	-1.76363	-1.3132	0.601063	0.0329392	0.251535
HLA-DRB5	HGNC:4953	major histocompatibility complex, class II, DR beta 5	6p21.3	6	32485120	32498064	-	0.0744442	0.107321	0.0766411	0.0711621	0.557414	0.0899336	-0.0178665	1.47163	1.06432	-1.01246	0.048902	0.717874	0.942543
HLA-E	HGNC:4962	major histocompatibility complex, class I, E	6p21.3	6	30457244	30461982	+	9.4953	9.50851	11.0351	9.44092	-0.000341199	0.219457	-0.00762937	-1.00024	1.1643	-1.0053	0.997022	0.0383156	0.933505
HLCS-IT1	HGNC:41343	HLCS intronic transcript 1	21q22.13	21	38176285	38178585	-	0.0225727	0.0422203	0.0682853	0.0830491	0.908917	1.5918	1.82851	1.87764	3.01426	3.5517	0.0134735	0.000555541	0.000220774
HLF	HGNC:4977	HLF, PAR bZIP transcription factor	17q22	17	53342321	53402426	+	0.109538	0.138067	0.161032	0.135503	0.328409	0.553896	0.303008	1.25563	1.46804	1.23371	0.00398084	0.00014701	0.00617068
HMBOX1	HGNC:26137	homeobox containing 1	8p12	8	28747911	28922281	+	0.369703	0.434512	0.551979	0.431336	0.224305	0.565391	0.216683	1.16821	1.47979	1.16206	0.192456	0.00710906	0.206426
HMGA1	HGNC:5010	high mobility group AT-hook 1	6p21	6	34204577	34214008	+	27.2416	23.9346	23.4331	20.3399	-0.187778	-0.227877	-0.42723	-1.13901	-1.17111	-1.34465	0.19815	0.126998	0.0127534
HMGCLL1	HGNC:21359	3-hydroxymethyl-3-methylglutaryl-CoA lyase like 1	6p12.1	6	55299167	55444012	-	0.0516831	0.0632149	0.0682656	0.04265	0.289602	0.39278	-0.274997	1.2223	1.31292	-1.20999	0.017098	0.00359607	0.0215537
HMGCR	HGNC:5006	3-hydroxy-3-methylglutaryl-CoA reductase	5q13.3-q14	5	74632154	74657929	+	5.91221	4.96653	3.48372	4.36401	-0.281844	-0.784753	-0.478246	-1.21575	-1.7228	-1.39305	0.324723	0.0192473	0.112878
HMGCS1	HGNC:5007	3-hydroxy-3-methylglutaryl-CoA synthase 1	5p12	5	43289497	43313614	-	10.1047	8.72056	7.73614	5.63448	-0.241979	-0.399077	-0.858611	-1.18261	-1.31866	-1.81329	0.347412	0.138327	0.00759862
HMGXB4	HGNC:5003	HMG-box containing 4	22q13	22	35653445	35691800	+	2.56622	2.4736	2.75458	2.03059	-0.0573054	0.100046	-0.339008	-1.04052	1.07181	-1.26489	0.575101	0.337513	0.00860836
HMMR	HGNC:5012	hyaluronan mediated motility receptor	5q34	5	162887175	162918947	+	4.86122	4.32199	3.71433	3.55677	-0.174287	-0.402993	-0.452268	-1.12841	-1.32225	-1.36819	0.304863	0.0349909	0.0216523
HMOX1	HGNC:5013	heme oxygenase 1	22q12	22	35776354	35790207	+	0.416419	0.462251	0.405515	1.35244	0.158741	-0.0740037	1.70909	1.11631	-1.05263	3.26953	0.732835	0.873184	0.0051909
HMSD	HGNC:23037	histocompatibility minor serpin domain containing	18q21.33	18	61616535	61649008	+	0.0511764	0.0685313	0.059769	0.0807405	0.411621	0.187916	0.640143	1.33018	1.13912	1.55848	0.116214	0.444582	0.0254826
HNF1A	HGNC:11621	HNF1 homeobox A	12q24.31	12	121416346	121442296	+	0.694079	0.57755	0.497055	0.749649	-0.259112	-0.473279	0.120638	-1.19674	-1.38826	1.08722	0.0728364	0.00545711	0.364578
HNF4G	HGNC:5026	hepatocyte nuclear factor 4 gamma	8q21-q22	8	76320149	76479078	+	0.033456	0.0396426	0.0345547	0.0446313	0.246509	0.0346031	0.410874	1.18633	1.02428	1.32949	0.13504	0.821363	0.0242756
HNRNPA0	HGNC:5030	heterogeneous nuclear ribonucleoprotein A0	5q31	5	137087075	137090039	-	66.8576	57.8249	46.3076	64.0932	-0.21695	-0.548589	-0.0611466	-1.16227	-1.46265	-1.04329	0.204504	0.00816117	0.707179
HNRNPA1L2	HGNC:27067	heterogeneous nuclear ribonucleoprotein A1-like 2	13q14.3	13	53191605	53217919	+	0.98301	1.05178	1.09074	1.31211	0.0963507	0.139607	0.40417	1.06907	1.1016	1.32333	0.553424	0.396303	0.0318841
HNRNPM	HGNC:5046	heterogeneous nuclear ribonucleoprotein M	19p13.2	19	8509651	8553885	+	10.2188	7.81229	5.09175	8.67171	-0.413827	-1.02885	-0.234689	-1.33222	-2.04039	-1.17665	0.114954	0.00229679	0.345261
HNRNPU	HGNC:5048	heterogeneous nuclear ribonucleoprotein U	1q44	1	245014468	245027844	-	125.599	112.084	82.1932	122.863	-0.176814	-0.642299	-0.0310432	-1.13039	-1.56081	-1.02175	0.489282	0.0300572	0.901893
HNRNPUL2	HGNC:25451	heterogeneous nuclear ribonucleoprotein U like 2	11q12	11	62480102	62494821	-	21.4622	20.2876	19.5326	18.0204	-0.0815985	-0.135867	-0.253326	-1.05819	-1.09875	-1.19195	0.0862001	0.0115837	0.000298481
HOMER1	HGNC:17512	homer scaffolding protein 1	5q14.2	5	78668459	78810040	-	0.593141	0.660763	0.88967	0.585127	0.146174	0.584523	-0.0330945	1.10663	1.49954	-1.0232	0.482572	0.018585	0.871739
HOMER2	HGNC:17513	homer scaffolding protein 2	15q24.3	15	83509838	83654661	-	0.56897	0.633102	0.804307	0.616014	0.149489	0.498449	0.112933	1.10918	1.41269	1.08142	0.167562	0.000976282	0.284687
HOTTIP	HGNC:37461	HOXA distal transcript antisense RNA	7p15.2	7	27238194	27246878	+	2.29107	2.17194	1.377	1.18461	-0.0777537	-0.825835	-0.997617	-1.05537	-1.77256	-1.9967	0.823075	0.039687	0.0180224
HOXA10	HGNC:5100	homeobox A10	7p15.2	7	27210210	27219880	-	11.435	10.4713	6.77485	9.77125	-0.143178	-0.773213	-0.257429	-1.10433	-1.70907	-1.19535	0.621143	0.02408	0.382433
HOXA11	HGNC:5101	homeobox A11	7p15.2	7	27221129	27224842	-	11.0688	11.0589	10.3055	7.5635	0.000422277	-0.111977	-0.556988	1.00029	-1.08071	-1.47119	0.998444	0.6082	0.029093
HOXA7	HGNC:5108	homeobox A7	7p15.2	7	27193335	27197555	-	2.67536	2.41469	1.26746	2.40854	-0.202974	-1.19222	-0.163973	-1.15107	-2.28503	-1.12037	0.670447	0.0319116	0.730486
HOXB13	HGNC:5112	homeobox B13	17q21.32	17	46802125	46806540	-	2.44544	2.3018	1.18446	1.39497	-0.0943482	-1.07886	-0.813127	-1.06758	-2.11236	-1.75702	0.651729	0.000677239	0.0037347
HOXD12	HGNC:5135	homeobox D12	2q31.1	2	176964458	176966408	+	0.382756	0.351984	0.127559	0.271636	-0.0985723	-1.64731	-0.480889	-1.07071	-3.13249	-1.3956	0.758042	0.00070447	0.158488
HPDL	HGNC:28242	4-hydroxyphenylpyruvate dioxygenase like	1p34.1	1	45792545	45794347	+	0.0702707	0.0905738	0.0517428	0.191487	0.468215	-0.397846	1.60808	1.3834	-1.31754	3.04846	0.478489	0.545212	0.0340007
HPGD	HGNC:5154	hydroxyprostaglandin dehydrogenase 15-(NAD)	4q34-q35	4	175411328	175444305	-	0.46927	0.438429	0.30709	0.297468	-0.108082	-0.668321	-0.676698	-1.07779	-1.58922	-1.59848	0.719138	0.0501687	0.0479574
HPS6	HGNC:18817	HPS6, biogenesis of lysosomal organelles complex 2 subunit 3	10q24.32	10	103825147	103827792	+	8.18317	6.35947	4.05914	5.39398	-0.374063	-1.12958	-0.603218	-1.296	-2.18795	-1.5191	0.396327	0.0268147	0.186415
HPSE	HGNC:5164	heparanase	4q21.3	4	84213614	84256306	-	0.196564	0.252699	0.307294	0.218135	0.354668	0.647546	0.135767	1.27869	1.5665	1.09868	0.0866224	0.0073437	0.476148
HR	HGNC:5172	hair growth associated	8p12	8	21971928	21990897	-	0.0617721	0.0798218	0.0751627	0.1013	0.34922	0.279111	0.679327	1.27387	1.21345	1.60139	0.177927	0.271719	0.0207288
HRASLS	HGNC:14922	HRAS like suppressor	3q29	3	192958914	192995527	+	0.279586	0.303239	0.35696	0.34703	0.12315	0.352823	0.312172	1.08911	1.27706	1.24158	0.425904	0.042954	0.0661611
HS6ST2	HGNC:19133	heparan sulfate 6-O-sulfotransferase 2	Xq26.2	X	131760038	132095423	-	0.222093	0.205414	0.146907	0.240506	-0.11423	-0.61038	0.112422	-1.0824	-1.52666	1.08104	0.36211	0.000859116	0.369363
HS6ST2-AS1	HGNC:40870	HS6ST2 antisense RNA 1	Xq26.2	X	131801670	131803916	+	0.0559265	0.0380988	0.0137434	0.0568073	-0.786916	-2.14295	-0.237447	-1.72538	-4.41666	-1.1789	0.308368	0.018082	0.75116
HS6ST3	HGNC:19134	heparan sulfate 6-O-sulfotransferase 3	13q32.2	13	96743093	97485671	+	0.0233415	0.0266988	0.0337299	0.0311177	0.182967	0.504545	0.41049	1.13522	1.41868	1.32914	0.289218	0.0140161	0.0343619
HSD17B14	HGNC:23238	hydroxysteroid 17-beta dehydrogenase 14	19q13.33	19	49316279	49339934	-	0.044546	0.0668157	0.0740341	0.0792039	0.581116	0.736744	0.841435	1.49601	1.66641	1.79183	0.0744377	0.0316288	0.0178928
HSD17B7	HGNC:5215	hydroxysteroid 17-beta dehydrogenase 7	1q23	1	162760492	162782607	+	0.541527	0.57453	0.464041	0.405312	0.0827444	-0.237703	-0.419841	1.05903	-1.17911	-1.33778	0.575655	0.132236	0.0181329
HSDL2	HGNC:18572	hydroxysteroid dehydrogenase like 2	9q32	9	115142217	115234690	+	0.965298	0.913004	0.837506	0.744293	-0.0779211	-0.211876	-0.378094	-1.0555	-1.15819	-1.29962	0.51361	0.100169	0.0105964
HSF2	HGNC:5225	heat shock transcription factor 2	6q22	6	122720691	122754264	+	2.49536	2.69368	3.78855	2.63969	0.109644	0.587016	0.080293	1.07896	1.50214	1.05723	0.399127	0.00141184	0.532557
HSFX2	HGNC:32701	heat shock transcription factor family, X-linked 2	Xq28	X	148674172	148676974	-	0.141836	0.122522	0.0754572	0.186859	-0.209398	-1.1013	0.416212	-1.15621	-2.14549	1.33442	0.662844	0.0445107	0.394577
HSPA14	HGNC:29526	heat shock protein family A (Hsp70) member 14	10p13	10	14880163	14913740	+	4.40001	4.25629	4.42164	5.00173	-0.0471106	0.00712027	0.18685	-1.03319	1.00495	1.13828	0.535047	0.924374	0.0330926
HSPA4	HGNC:5237	heat shock protein family A (Hsp70) member 4	5q31.1	5	132387654	132442141	+	9.74442	8.39245	8.6406	7.8024	-0.218313	-0.171584	-0.320756	-1.16337	-1.12629	-1.24898	0.0449755	0.0990533	0.00822528
HSPA8	HGNC:5241	heat shock protein family A (Hsp70) member 8	11q24.1	11	122928197	122933938	-	101.631	67.0221	42.3494	85.6906	-0.624934	-1.4415	-0.268432	-1.54214	-2.71604	-1.2045	0.169095	0.00823899	0.534357
HSPA9	HGNC:5244	heat shock protein family A (Hsp70) member 9	5q31.1	5	137890571	137911133	-	42.3421	41.1807	41.7394	58.632	-0.0430224	-0.0257304	0.475793	-1.03027	-1.01799	1.39068	0.811529	0.886462	0.0260186
HSPH1	HGNC:16969	heat shock protein family H (Hsp110) member 1	13q12.3	13	31710762	31736525	-	8.79427	6.89424	6.79342	8.4619	-0.352524	-0.368163	-0.0515304	-1.27679	-1.29071	-1.03636	0.00557633	0.00440223	0.597969
HTR3A	HGNC:5297	5-hydroxytryptamine receptor 3A	11q23.1-q23.2	11	113845603	113861035	+	0.0769631	0.056233	0.0192721	0.0238997	-0.493239	-2.039	-1.71623	-1.4076	-4.10962	-3.28577	0.261647	0.00106263	0.00298727
HYAL2	HGNC:5321	hyaluronoglucosaminidase 2	3p21.3	3	50355221	50360337	-	1.96837	1.74043	1.25895	1.54476	-0.182582	-0.650037	-0.361582	-1.13491	-1.56921	-1.28483	0.475168	0.0284742	0.176163
IARS2	HGNC:29685	isoleucyl-tRNA synthetase 2, mitochondrial	1q41	1	220267444	220321380	+	10.6417	9.56796	8.29527	6.59146	-0.154413	-0.377517	-0.708883	-1.11297	-1.2991	-1.63454	0.404045	0.0634056	0.00371414
IBA57	HGNC:27302	IBA57 homolog, iron-sulfur cluster assembly	1q42.13	1	228353516	228369958	+	1.47883	1.19487	0.889841	1.1791	-0.312259	-0.738418	-0.341766	-1.24165	-1.66835	-1.26731	0.220929	0.0138146	0.184269
IBTK	HGNC:17853	inhibitor of Bruton tyrosine kinase	6q14.3	6	82879700	82957471	-	3.38344	3.56284	4.11063	3.35902	0.0751229	0.2827	-0.013204	1.05345	1.21647	-1.00919	0.549839	0.0467395	0.915331
ICA1	HGNC:5343	islet cell autoantigen 1	7p22	7	8152814	8302317	-	0.0410963	0.061342	0.0877136	0.0706277	0.567673	1.06555	0.771349	1.48213	2.09297	1.70687	0.0209881	0.000663348	0.00458975
ICA1L	HGNC:14442	islet cell autoantigen 1 like	2q33	2	203640690	203736708	-	0.20707	0.227878	0.204736	0.314443	0.132343	-0.0395004	0.601117	1.09607	-1.02776	1.51689	0.489286	0.834166	0.0109946
ICAM3	HGNC:5346	intercellular adhesion molecule 3	19p13.2	19	10444454	10450345	-	1.16167	1.05339	0.564186	0.954369	-0.152441	-1.12522	-0.277863	-1.11145	-2.18135	-1.2124	0.647826	0.00805023	0.412277
ID3	HGNC:5362	inhibitor of DNA binding 3, HLH protein	1p36.13-p36.12	1	23884409	23886285	-	3.11905	3.8907	4.48088	8.80773	0.293964	0.575595	1.51678	1.226	1.49029	2.86151	0.45601	0.163636	0.00372723
IDH1	HGNC:5382	isocitrate dehydrogenase (NADP(+)) 1, cytosolic	2q34	2	209100951	209130798	-	2.12644	1.79576	1.12758	1.80821	-0.280932	-0.98252	-0.227167	-1.21498	-1.97591	-1.17053	0.408899	0.0158747	0.501011
IDI1	HGNC:5387	isopentenyl-diphosphate delta isomerase 1	10p15.3	10	1085848	1095110	-	18.9033	16.5499	10.5611	9.84824	-0.261461	-0.850982	-0.996228	-1.19869	-1.80373	-1.99478	0.473212	0.0399539	0.020898
IDI2-AS1	HGNC:30885	IDI2 antisense RNA 1	10p15.3	10	1068606	1090138	+	7.6649	6.67047	4.20938	4.0175	-0.269213	-0.877025	-0.984364	-1.20515	-1.83658	-1.97844	0.457762	0.0346287	0.0213941
IFI44	HGNC:16938	interferon induced protein 44	1p31.1	1	79115481	79129763	+	0.0175173	0.0232374	0.0193419	0.0066051	0.431157	0.117436	-1.35004	1.34831	1.08481	-2.54919	0.224268	0.729064	0.00332489
IFIT1	HGNC:5407	interferon induced protein with tetratricopeptide repeats 1	10q23.31	10	91152303	91163745	+	0.443709	0.408548	0.223962	0.203405	-0.187492	-1.04946	-1.16748	-1.13878	-2.06975	-2.24619	0.66886	0.0378277	0.024514
IFNAR2	HGNC:5433	interferon alpha and beta receptor subunit 2	21q22.1	21	34602206	34637969	+	1.39157	1.45504	1.70567	1.29713	0.0632673	0.278075	-0.101899	1.04483	1.21258	-1.07319	0.583349	0.0362616	0.384237
IFNGR1	HGNC:5439	interferon gamma receptor 1	6q23-q24	6	137518621	137540586	-	2.2861	2.33222	2.86258	2.6087	0.0289888	0.31953	0.19104	1.0203	1.24792	1.14159	0.682749	0.00159553	0.0234094
IFRD1	HGNC:5456	interferon related developmental regulator 1	7q31.1	7	112063023	112121072	+	2.40819	3.0933	4.02421	4.69418	0.363006	0.739331	0.960746	1.2861	1.6694	1.94632	0.00227753	1.9029e-05	2.67987e-06
IFT22	HGNC:21895	intraflagellar transport 22	7q22.1	7	100956975	100965104	-	1.83844	1.65946	1.23359	1.84824	-0.160314	-0.617213	-0.00668411	-1.11753	-1.53391	-1.00464	0.535658	0.0374318	0.979135
IGF2	HGNC:5466	insulin like growth factor 2	11p15.5	11	2150342	2182439	-	0.207585	0.295881	0.278331	0.42292	0.508711	0.393231	1.03098	1.42278	1.31333	2.04341	0.0602416	0.129455	0.00219282
IGFBP5	HGNC:5474	insulin like growth factor binding protein 5	2q35	2	217536828	217560248	-	4.90135	4.53845	2.48346	2.35925	-0.123841	-1.20455	-1.10461	-1.08963	-2.30466	-2.15041	0.807542	0.0399882	0.0549117
IGFN1	HGNC:24607	immunoglobulin-like and fibronectin type III domain containing 1	1q32.1	1	201159953	201198080	+	0.0315728	0.0395785	0.0581463	0.0659328	0.32486	0.860995	1.05679	1.25254	1.81629	2.0803	0.206483	0.00655511	0.00207735
IGSF9	HGNC:18132	immunoglobulin superfamily member 9	1q22-q23	1	159896829	159915394	-	0.227555	0.222796	0.129084	0.27473	-0.0616702	-0.873081	0.248217	-1.04367	-1.83157	1.18774	0.866315	0.0392577	0.503972
IL10RA	HGNC:5964	interleukin 10 receptor subunit alpha	11q23	11	117857063	117872196	+	0.0440523	0.0689957	0.131753	0.0630363	0.652704	1.58705	0.492901	1.57211	3.00434	1.40727	0.270453	0.0205578	0.397416
IL11	HGNC:5966	interleukin 11	19q13.3-q13.4	19	55875757	55881814	-	0.0549194	0.0880794	0.183026	0.0751667	0.696465	1.67304	0.425152	1.62053	3.18886	1.34271	0.119912	0.00307308	0.318979
IL12A	HGNC:5969	interleukin 12A	3q25.33	3	159706537	159713806	+	0.843908	1.17015	2.11876	0.880865	0.464799	1.29255	0.0433713	1.38012	2.4496	1.03052	0.0659094	0.000353651	0.847493
IL15RA	HGNC:5978	interleukin 15 receptor subunit alpha	10p15.1	10	5991038	6020150	-	0.19396	0.241329	0.332374	0.271398	0.288498	0.788202	0.499773	1.22137	1.72692	1.41399	0.371018	0.0321508	0.139268
IL17B	HGNC:5982	interleukin 17B	5q33.1	5	148750887	148783765	-	0.0396362	0.0352306	0.015597	0.0380216	-0.211631	-1.4208	-0.0686994	-1.158	-2.67734	-1.04877	0.603137	0.00665504	0.864918
IL17D	HGNC:5984	interleukin 17D	13q11	13	21276266	21297237	+	0.727378	0.621449	0.416466	0.612395	-0.23093	-0.906697	-0.259056	-1.17359	-1.87475	-1.1967	0.477339	0.0190924	0.427301
IL17F	HGNC:16404	interleukin 17F	6p12	6	52101479	52109335	-	0.00349369	0.00623362	0.00570353	0.0143289	1.27292	1.25048	2.62453	2.41649	2.3792	6.16683	0.246565	0.254299	0.032736
IL1B	HGNC:5992	interleukin 1 beta	2q14	2	113587328	113594480	-	0.00227209	0.0053307	0.00445	0.00810277	1.03353	0.727744	1.69118	2.04703	1.65605	3.22921	0.124703	0.261714	0.0229795
IL20RB-AS1	HGNC:40298	IL20RB antisense RNA 1	3q22.3	3	136677967	136701038	-	0.0137297	0.0139105	0.0110956	0.0336466	-0.0052782	-0.396182	1.29454	-1.00367	-1.31602	2.45299	0.991959	0.457609	0.0341709
IL31RA	HGNC:18969	interleukin 31 receptor A	5q11.2	5	55147207	55218678	+	0.00566322	0.00839168	0.025306	0.0106861	0.383559	1.9558	0.827603	1.30456	3.8793	1.77473	0.535752	0.0108735	0.200229
IL3RA	HGNC:6012	interleukin 3 receptor subunit alpha	Xp22.3 and Yp13.3	X	1455509	1501578	+	0.0150978	0.0221813	0.0228022	0.0346917	0.560627	0.477294	1.18977	1.47491	1.39213	2.28117	0.157689	0.221132	0.0107322
IL3RA	HGNC:6012	interleukin 3 receptor subunit alpha	Xp22.3 and Yp13.3	Y	1455509	1501578	+	0.0142568	0.024434	0.0256756	0.0366935	0.821351	0.799182	1.3702	1.76706	1.74011	2.58507	0.0555965	0.0610888	0.00575842
INA	HGNC:6057	internexin neuronal intermediate filament protein alpha	10q24	10	105036920	105050108	+	2.46396	2.15768	1.8416	2.98452	-0.19992	-0.435713	0.27722	-1.14863	-1.35258	1.21186	0.188364	0.013928	0.0812587
ING3	HGNC:14587	inhibitor of growth family member 3	7q31	7	120590803	120617270	+	1.63229	1.3529	1.06971	1.67203	-0.274893	-0.631661	0.0327121	-1.2099	-1.54935	1.02293	0.133463	0.00496513	0.84743
INHBA	HGNC:6066	inhibin beta A subunit	7p15-p13	7	41724712	41742706	-	0.0485167	0.11978	0.323059	0.0977495	1.00906	2.73162	1.0224	2.01259	6.64201	2.03129	0.158795	0.00296882	0.154012
INHBC	HGNC:6068	inhibin beta C subunit	12q13	12	57828527	57845842	+	0.0378124	0.0535813	0.0509062	0.123325	0.485258	0.18106	1.67441	1.39984	1.13372	3.19189	0.347058	0.719023	0.00873281
INHBE	HGNC:24029	inhibin beta E subunit	12q13.2	12	57846106	57853063	+	0.51077	0.842257	1.26277	3.42355	0.713973	1.32362	2.75819	1.64031	2.50294	6.76549	0.0220679	0.000772913	4.31749e-06
INMT-FAM188B	HGNC:41995	INMT-FAM188B readthrough (NMD candidate)	7p14.3	7	30791753	30931696	+	0.102882	0.118096	0.217351	0.131785	0.191032	0.995972	0.353477	1.14158	1.99442	1.27764	0.47404	0.00443977	0.201977
INPP1	HGNC:6071	inositol polyphosphate-1-phosphatase	2q32	2	191208196	191236391	+	0.452973	0.533886	0.718675	0.720302	0.233499	0.647865	0.6616	1.17568	1.56685	1.58184	0.178367	0.00346935	0.00307895
INPP5F	HGNC:17054	inositol polyphosphate-5-phosphatase F	10q26.13	10	121485609	121588652	+	0.583791	0.615356	0.737648	0.552975	0.0726672	0.339765	-0.084564	1.05166	1.26555	-1.06037	0.560762	0.0218961	0.500096
INPP5K	HGNC:33882	inositol polyphosphate-5-phosphatase K	17p13.3	17	1397872	1420182	-	1.30898	1.26853	1.05186	1.2711	-0.0459458	-0.314126	-0.0400342	-1.03236	-1.24326	-1.02814	0.660113	0.0141945	0.701157
INSC	HGNC:33116	inscuteable homolog (Drosophila)	11p15.2	11	15133970	15268754	+	0.0108235	0.0173731	0.0417869	0.0436913	0.642374	1.83611	1.82419	1.5609	3.57045	3.54107	0.201204	0.0040578	0.00420734
INSIG1	HGNC:6083	insulin induced gene 1	7q36	7	155089486	155101945	+	17.4687	15.1619	10.1206	8.2079	-0.250321	-0.788582	-1.15077	-1.18947	-1.72738	-2.22032	0.419223	0.0278127	0.00445138
INS-IGF2	HGNC:33527	INS-IGF2 readthrough	11p15.5	11	2153768	2182439	-	0.0914077	0.128195	0.111057	0.16641	0.511469	0.288029	0.888048	1.4255	1.22097	1.85067	0.0469018	0.222819	0.00355875
INTS3	HGNC:26153	integrator complex subunit 3	1q21.3	1	153700543	153746555	+	3.76947	3.4716	2.81276	3.50188	-0.117937	-0.428951	-0.109891	-1.08518	-1.34625	-1.07915	0.441134	0.0184932	0.471812
INTS4	HGNC:25048	integrator complex subunit 4	11q14.1	11	77589766	77705724	-	0.21203	0.20688	0.191594	0.218577	-0.0354144	-0.14739	0.0440198	-1.02485	-1.10756	1.03098	0.402801	0.00625099	0.304142
INTS5	HGNC:29352	integrator complex subunit 5	11q12.3	11	62414320	62420774	-	2.86755	2.35003	1.32319	2.31635	-0.284945	-1.18173	-0.309668	-1.21836	-2.26848	-1.23942	0.27233	0.0012106	0.236036
INTU	HGNC:29239	inturned planar cell polarity protein	4q28.2	4	128544426	128637930	+	0.16089	0.182844	0.214668	0.199941	0.192678	0.432073	0.325685	1.14288	1.34917	1.25326	0.288528	0.0342164	0.0909014
INVS	HGNC:17870	inversin	9q31	9	102861538	103063282	+	0.207947	0.209753	0.176304	0.216854	0.0119449	-0.243507	0.0587702	1.00831	-1.18387	1.04158	0.897907	0.0270787	0.532917
IPO13	HGNC:16853	importin 13	1p34.1	1	44412611	44433694	+	3.24526	3.02296	2.32276	3.74596	-0.10327	-0.502167	0.206244	-1.07421	-1.41634	1.15368	0.475317	0.00657004	0.173073
IPO4	HGNC:19426	importin 4	14q11.2	14	24649425	24658170	-	24.2332	20.326	16.8319	21.7462	-0.252624	-0.535571	-0.155839	-1.19137	-1.44952	-1.11407	0.0298015	0.000514525	0.142306
IQCB1	HGNC:28949	IQ motif containing B1	3q21.1	3	121488610	121553926	-	1.89814	1.95181	2.42184	2.06845	0.0361389	0.347997	0.120824	1.02537	1.27279	1.08736	0.719956	0.00722248	0.249468
IQCE	HGNC:29171	IQ motif containing E	7p22.3	7	2598632	2654368	+	0.501764	0.4595	0.358796	0.493438	-0.125592	-0.509305	-0.0227341	-1.09096	-1.42336	-1.01588	0.447028	0.0118314	0.888495
IQCJ-SCHIP1-AS1	HGNC:41303	IQCJ-SCHIP1 readthrough antisense RNA 1	3q25.33	3	159483176	159486401	-	0.0267182	0.0496637	0.0633085	0.0266204	0.900527	1.34081	0.158694	1.86675	2.53294	1.11628	0.141836	0.0414387	0.781279
IQGAP2	HGNC:6111	IQ motif containing GTPase activating protein 2	5q	5	75699074	76003957	+	0.568987	0.554892	0.505639	0.414806	-0.0366625	-0.170408	-0.457217	-1.02574	-1.12538	-1.37289	0.57082	0.0251716	7.8366e-05
IQGAP3	HGNC:20669	IQ motif containing GTPase activating protein 3	1q21.3	1	156495197	156542396	-	4.20075	5.36021	10.009	7.26044	0.320145	1.1795	0.72687	1.24846	2.26498	1.65504	0.498513	0.0310423	0.146164
IRF2BP2	HGNC:21729	interferon regulatory factor 2 binding protein 2	1q42.3	1	234740015	234745271	-	23.3262	24.8996	30.4364	29.3023	0.0974098	0.374033	0.334288	1.06985	1.29597	1.26076	0.475426	0.0206644	0.0331458
IRF6	HGNC:6121	interferon regulatory factor 6	1q32.2-q32.3	1	209959036	209979465	-	0.0422688	0.0688443	0.0665513	0.0506786	0.669884	0.648198	0.236464	1.59094	1.56721	1.1781	0.0103127	0.0121167	0.272984
IRGQ	HGNC:24868	immunity related GTPase Q	19q13.31	19	44088521	44100287	-	4.09013	4.65669	5.0996	4.9191	0.185231	0.314385	0.265253	1.137	1.24348	1.20185	0.107673	0.0152486	0.0319222
ISG20	HGNC:6130	interferon stimulated exonuclease gene 20	15q26	15	89179384	89199714	+	0.078549	0.101769	0.139604	0.157931	0.378653	0.827693	0.98777	1.30013	1.77485	1.98312	0.339125	0.0569994	0.0291743
ISG20L2	HGNC:25745	interferon stimulated exonuclease gene 20 like 2	1q23.1	1	156691683	156698591	-	15.5027	13.8033	14.0278	13.1182	-0.167919	-0.149521	-0.247351	-1.12344	-1.1092	-1.18703	0.120725	0.160678	0.0337726
ISL1	HGNC:6132	ISL LIM homeobox 1	5q11.2	5	50678921	50690564	+	0.0256587	0.0273838	0.0116878	0.013884	0.0931713	-1.0393	-0.818467	1.06671	-2.05523	-1.76353	0.794645	0.0170194	0.0456627
ISLR	HGNC:6133	immunoglobulin superfamily containing leucine rich repeat	15q23-q24	15	74466012	74469213	+	0.0147433	0.0178968	0.00536219	0.0112907	0.227413	-1.39289	-0.405694	1.17073	-2.62604	-1.32473	0.674768	0.0284983	0.459645
ISM1	HGNC:16213	isthmin 1	20p12.1	20	13202418	13281298	+	0.208685	0.184947	0.120573	0.175351	-0.189046	-0.840462	-0.269771	-1.14001	-1.79062	-1.20562	0.544146	0.0226327	0.392464
IST1	HGNC:28977	IST1, ESCRT-III associated factor	16q22.2	16	71919136	71962913	+	1.92989	1.93842	2.26969	1.97115	0.0059782	0.227163	0.0295214	1.00415	1.17053	1.02067	0.940255	0.0187482	0.712481
ITCH-IT1	HGNC:41397	ITCH intronic transcript 1	20q11.22	20	33038735	33042357	+	0.00919523	0.0120835	0.0443798	0.0229124	0.389593	2.44015	1.45408	1.31002	5.42698	2.73982	0.572089	0.00613601	0.0591347
ITGA3	HGNC:6139	integrin subunit alpha 3	17q21.33	17	48133332	48167848	+	0.40182	0.489944	0.517755	0.559957	0.285199	0.370187	0.476203	1.21858	1.29252	1.39108	0.142774	0.0679262	0.0265088
ITGA5	HGNC:6141	integrin subunit alpha 5	12q13.13	12	54789045	54813244	-	2.10939	2.55605	3.83196	2.56805	0.257276	0.839731	0.274588	1.19522	1.78972	1.20965	0.355304	0.0125734	0.325674
ITGA7	HGNC:6143	integrin subunit alpha 7	12q13	12	56078352	56109827	-	1.07687	1.36095	1.72594	1.48779	0.340636	0.661094	0.453873	1.26631	1.58128	1.36971	0.140034	0.0130137	0.0606111
ITGAD	HGNC:6146	integrin subunit alpha D	16p11.2	16	31404597	31437826	+	0.120725	0.114867	0.0572339	0.106907	-0.0795286	-1.21791	-0.174457	-1.05667	-2.32609	-1.12854	0.838791	0.0122666	0.657051
ITGAX	HGNC:6152	integrin subunit alpha X	16p11.2	16	31366509	31394318	+	0.0177147	0.025604	0.0370177	0.0394217	0.527596	1.01953	1.05528	1.44153	2.02726	2.07812	0.221996	0.0336977	0.0293124
ITGB2	HGNC:6155	integrin subunit beta 2	21q22.3	21	46305868	46351904	-	0.0539529	0.0515973	0.0270372	0.067764	-0.0720377	-1.03024	0.33937	-1.0512	-2.04236	1.2652	0.818699	0.00953116	0.296832
ITGB3	HGNC:6156	integrin subunit beta 3	17q21.32	17	45331208	45421658	+	0.032182	0.0482756	0.0498036	0.0498772	0.586414	0.591078	0.634065	1.50151	1.50637	1.55193	0.0239749	0.0231715	0.0169569
ITGB4	HGNC:6158	integrin subunit beta 4	17q25.1	17	73713474	73753898	+	0.0534957	0.0845593	0.0989692	0.0571988	0.719179	0.979733	0.153464	1.64624	1.9721	1.11224	0.109515	0.0397851	0.710879
ITIH5	HGNC:21449	inter-alpha-trypsin inhibitor heavy chain family member 5	10p14	10	7601232	7708961	-	0.0159167	0.0172675	0.0115448	0.0123716	0.112474	-0.473657	-0.368385	1.08108	-1.38862	-1.29091	0.539283	0.0270519	0.0689025
IVD	HGNC:6186	isovaleryl-CoA dehydrogenase	15q15.1	15	40697686	40728146	+	3.62585	3.21742	2.64602	3.00996	-0.173491	-0.462967	-0.267541	-1.12778	-1.37837	-1.20375	0.141366	0.00243049	0.0360103
IVNS1ABP	HGNC:16951	influenza virus NS1A binding protein	1q25.1-q31.1	1	185265520	185286461	-	9.3231	10.6864	12.8576	10.4072	0.193263	0.45677	0.156788	1.14335	1.37247	1.1148	0.12443	0.00365079	0.201274
JAKMIP2	HGNC:29067	janus kinase and microtubule interacting protein 2	5q32	5	146967990	147162338	-	0.184965	0.178299	0.125457	0.153034	-0.0567024	-0.612763	-0.268422	-1.04009	-1.52919	-1.20449	0.822717	0.0368251	0.304964
JAKMIP3	HGNC:23523	Janus kinase and microtubule interacting protein 3	10q26.3	10	133918175	133998313	+	0.0380104	0.0565081	0.0753047	0.0636827	0.557608	0.912546	0.726583	1.47183	1.88236	1.65472	0.0611487	0.00737138	0.021923
JAM2	HGNC:14686	junctional adhesion molecule 2	21q21.2	21	27011584	27089874	+	0.130193	0.176878	0.175763	0.214133	0.440571	0.406587	0.71502	1.35714	1.32555	1.64151	0.0145778	0.0210043	0.00100467
JDP2	HGNC:17546	Jun dimerization protein 2	14q24.2	14	75894419	75940814	+	0.095483	0.15075	0.139634	0.273081	0.653632	0.475265	1.46498	1.57312	1.39017	2.76059	0.0627479	0.154854	0.00128465
JMJD1C	HGNC:12313	jumonji domain containing 1C	10q22.1	10	64926981	65225722	-	0.525601	0.594557	0.886818	0.673231	0.16362	0.713179	0.35073	1.12009	1.63941	1.27521	0.497911	0.0147898	0.166556
JMJD4	HGNC:25724	jumonji domain containing 4	1q42.13	1	227918126	227923112	-	11.2264	9.29564	7.29611	10.5261	-0.2738	-0.631013	-0.093533	-1.20899	-1.54865	-1.06698	0.172273	0.00863704	0.622446
JRK	HGNC:6199	Jrk helix-turn-helix protein	8q24.3	8	143738874	143763386	-	2.14543	2.22556	1.50287	2.11139	0.0475485	-0.516584	-0.0318767	1.03351	-1.43056	-1.02234	0.812446	0.0286118	0.873488
JUN	HGNC:6204	Jun proto-oncogene, AP-1 transcription factor subunit	1p32-p31	1	59246465	59249785	-	105.319	158.647	290.138	121.544	0.567231	1.44053	0.274235	1.48168	2.71421	1.20935	0.337028	0.0319379	0.634765
KAT14	HGNC:15904	lysine acetyltransferase 14	20p11.23	20	18118499	18169031	+	0.689485	0.642159	0.477346	0.681813	-0.103071	-0.571513	-0.0251231	-1.07406	-1.48608	-1.01757	0.622083	0.0217357	0.903651
KAT6B	HGNC:17582	lysine acetyltransferase 6B	10q22.2	10	76585340	76792380	+	0.541315	0.508197	0.317761	0.476086	-0.0988055	-0.794201	-0.201999	-1.07089	-1.73412	-1.15029	0.623584	0.00342715	0.327275
KATNA1	HGNC:6216	katanin catalytic subunit A1	6q24.3	6	149916009	149970108	-	1.07341	1.0491	1.31201	1.21495	-0.0406397	0.285428	0.174453	-1.02857	1.21877	1.12854	0.75107	0.0499851	0.196344
KATNBL1	HGNC:26199	katanin regulatory subunit B1 like 1	15q13.2	15	34432875	34502297	-	0.313154	0.379396	0.539756	0.357151	0.270802	0.757021	0.188156	1.20648	1.69	1.13931	0.166608	0.00278566	0.321291
KBTBD11	HGNC:29104	kelch repeat and BTB domain containing 11	8p23.3	8	1922044	1955102	+	1.14653	1.11046	0.875244	1.01705	-0.0483024	-0.40375	-0.175021	-1.03405	-1.32294	-1.12898	0.746618	0.0233468	0.260102
KBTBD2	HGNC:21751	kelch repeat and BTB domain containing 2	7p14.3	7	32907784	32933743	-	1.52743	1.53072	1.57279	1.63117	0.00304298	0.0417232	0.0947367	1.00211	1.02934	1.06787	0.936793	0.294416	0.0343048
KBTBD7	HGNC:25266	kelch repeat and BTB domain containing 7	13q13.3	13	41763969	41768702	-	6.91115	5.98529	4.50108	5.05604	-0.207359	-0.640936	-0.453626	-1.15457	-1.55934	-1.36948	0.173726	0.00172022	0.0114131
KCNA4	HGNC:6222	potassium voltage-gated channel subfamily A member 4	11p14	11	30031288	30038570	-	0.0125102	0.00927457	0.00661134	0.00425913	-0.478549	-1.09752	-1.63126	-1.39334	-2.13986	-3.09783	0.476217	0.124859	0.0342979
KCNC3	HGNC:6235	potassium voltage-gated channel subfamily C member 3	19q13.33	19	50815194	50836772	-	0.213304	0.219404	0.150659	0.28075	0.034536	-0.559139	0.395689	1.02423	-1.47339	1.31557	0.884399	0.041192	0.12379
KCNG3	HGNC:18306	potassium voltage-gated channel modifier subfamily G member 3	2p21	2	42669157	42721237	-	0.146657	0.158722	0.183554	0.12971	0.111269	0.321011	-0.176349	1.08018	1.24921	-1.13002	0.206069	0.0041181	0.0607655
KCNH3	HGNC:6252	potassium voltage-gated channel subfamily H member 3	12q13	12	49932940	49952077	+	0.121676	0.198922	0.203214	0.150933	0.721207	0.716263	0.290359	1.64856	1.64292	1.22294	0.0445822	0.0457319	0.366124
KCNJ12	HGNC:6258	potassium voltage-gated channel subfamily J member 12	17p11.1	17	21279699	21320404	+	0.108028	0.0955345	0.0836436	0.0641726	-0.165981	-0.376423	-0.778583	-1.12193	-1.29812	-1.71544	0.588083	0.236569	0.0294131
KCNJ5	HGNC:6266	potassium voltage-gated channel subfamily J member 5	11q24	11	128760140	128790930	+	0.152028	0.151353	0.0870605	0.159262	0.00522801	-0.824909	0.0685062	1.00363	-1.77142	1.04863	0.980446	0.00400679	0.748903
KCNJ8	HGNC:6269	potassium voltage-gated channel subfamily J member 8	12p12.1	12	21917889	21928515	-	1.02715	0.9093	0.791657	0.822266	-0.1746	-0.378486	-0.334302	-1.12865	-1.29998	-1.26077	0.227064	0.021935	0.0366422
KCNK15-AS1	HGNC:49901	KCNK15 antisense RNA 1 (head to head)	20q13.12	20	43323533	43374662	-	0.0201529	0.0256373	0.0254427	0.0336852	0.391531	0.347349	0.761528	1.31178	1.27222	1.69529	0.1907	0.240362	0.0239038
KCNK3	HGNC:6278	potassium two pore domain channel subfamily K member 3	2p23	2	26915558	26956288	+	0.00388843	0.00398621	0.00627603	0.0103557	0.0150349	0.651469	1.28091	1.01048	1.57077	2.42993	0.972128	0.156929	0.0153232
KCNK9	HGNC:6283	potassium two pore domain channel subfamily K member 9	8q24.3	8	140613081	140715299	-	0.00345027	0.004681	0.00556688	0.0079812	0.457541	0.614513	1.18363	1.3732	1.53104	2.27148	0.283131	0.16085	0.0176946
KCNQ1OT1	HGNC:6295	KCNQ1 opposite strand/antisense transcript 1 (non-protein coding)	11p15.5	11	2696556	2721224	-	0.088651	0.106068	0.0796072	0.146121	0.216181	-0.17003	0.720239	1.16165	-1.12508	1.64745	0.377024	0.482983	0.0143163
KCNQ5	HGNC:6299	potassium voltage-gated channel subfamily Q member 5	6q14	6	73331520	73908574	+	0.0779489	0.0824756	0.0858873	0.0997021	0.0775943	0.142949	0.356199	1.05526	1.10416	1.28005	0.497672	0.226997	0.0115126
KCNS2	HGNC:6301	potassium voltage-gated channel modifier subfamily S member 2	8q22	8	99439250	99445076	+	0.0174484	0.0163273	0.0206771	0.0362655	-0.120187	0.25008	1.04494	-1.08688	1.18927	2.06328	0.728875	0.476429	0.0141992
KCTD1	HGNC:18249	potassium channel tetramerization domain containing 1	18q11.2	18	24034874	24209206	-	0.204548	0.195509	0.164365	0.186411	-0.0628984	-0.309247	-0.126986	-1.04456	-1.23906	-1.09201	0.565794	0.0185766	0.261117
KCTD12	HGNC:14678	potassium channel tetramerization domain containing 12	13q21	13	77454312	77460540	-	55.5158	47.0584	35.2667	25.6561	-0.232774	-0.706397	-1.11487	-1.17509	-1.63172	-2.16575	0.358121	0.0181796	0.00160312
KCTD15	HGNC:23297	potassium channel tetramerization domain containing 15	19q13.12	19	34287751	34306668	+	10.1786	11.3522	11.7751	17.2774	0.151984	0.209317	0.750539	1.1111	1.15614	1.68242	0.341825	0.201478	0.00106572
KCTD2	HGNC:21294	potassium channel tetramerization domain containing 2	17q25.2	17	73043279	73061979	+	2.10436	1.93454	1.56435	2.04202	-0.125344	-0.435868	-0.052343	-1.09077	-1.35272	-1.03695	0.38942	0.0133066	0.713829
KCTD21	HGNC:27452	potassium channel tetramerization domain containing 21	11q14.1	11	77882295	77899868	-	0.177043	0.177228	0.0888438	0.151389	0.0039797	-1.05296	-0.225821	1.00276	-2.07478	-1.16944	0.987159	0.00230818	0.373694
KCTD3	HGNC:21305	potassium channel tetramerization domain containing 3	1q41	1	215740735	215795073	+	3.10536	3.13657	2.5072	2.9443	0.00974102	-0.315399	-0.0804213	1.00677	-1.24436	-1.05733	0.933324	0.0233661	0.496257
KCTD4	HGNC:23227	potassium channel tetramerization domain containing 4	13q14.12-q14.13	13	45766988	45775175	-	0.00498366	0.0105418	0.0218132	0.0207414	0.733966	2.05856	2.13721	1.66321	4.16571	4.39911	0.402619	0.038195	0.0329582
KDM1A	HGNC:29079	lysine demethylase 1A	1p36.12	1	23345941	23410182	+	6.24819	5.7689	5.94939	4.94183	-0.114283	-0.0699388	-0.33575	-1.08244	-1.04967	-1.26203	0.159375	0.370162	0.00185423
KDM3A	HGNC:20815	lysine demethylase 3A	2p11.2	2	86667770	86719839	+	1.45565	1.43802	1.69804	1.82896	-0.0192868	0.213825	0.328795	-1.01346	1.15976	1.25596	0.858134	0.0748986	0.0136586
KDM5C-IT1	HGNC:41384	KDM5C intronic transcript 1	Xp11.22	X	53241590	53243861	-	0.0502592	0.0571608	0.0907194	0.135197	-0.0157119	0.824079	1.36311	-1.01095	1.7704	2.57238	0.975769	0.138894	0.0263068
KDM6B	HGNC:29012	lysine demethylase 6B	17p13.1	17	7743222	7758106	+	2.37277	2.92897	4.57736	3.96774	0.273868	0.935978	0.701374	1.20905	1.91319	1.62605	0.441804	0.0244654	0.0719671
KDM7A	HGNC:22224	lysine demethylase 7A	7q34	7	139784546	139876835	-	0.492675	0.664394	0.947382	0.668579	0.400168	0.932524	0.425328	1.31966	1.90861	1.34288	0.295047	0.0310863	0.267846
KDM8	HGNC:25840	lysine demethylase 8	16p12.1	16	27214807	27233089	+	0.487998	0.458046	0.285897	0.481684	-0.102951	-0.8301	-0.0268265	-1.07397	-1.77781	-1.01877	0.741374	0.0248581	0.931238
KEAP1	HGNC:23177	kelch like ECH associated protein 1	19p13.2	19	10596796	10614054	-	3.73226	3.27861	2.17144	3.51113	-0.175051	-0.769101	-0.0720207	-1.129	-1.70421	-1.05119	0.245872	0.000572693	0.620356
KHDRBS3	HGNC:18117	KH RNA binding domain containing, signal transduction associated 3	8q24.23	8	136469700	136668965	+	0.205274	0.231883	0.318122	0.285256	0.172195	0.631703	0.465472	1.12677	1.54939	1.38077	0.377569	0.008996	0.0355245
KIAA0196	HGNC:28984	KIAA0196	8q24.13	8	126036502	126104082	-	1.03407	0.94566	0.652359	0.918397	-0.133482	-0.695433	-0.182439	-1.09694	-1.61937	-1.1348	0.52875	0.00894972	0.394443
KIAA0391	HGNC:19958	KIAA0391	14q13.2	14	35591052	35743271	+	0.446791	0.419312	0.381005	0.322407	-0.0926732	-0.236704	-0.483208	-1.06634	-1.1783	-1.39785	0.596131	0.196353	0.0205947
KIAA0408	HGNC:21636	KIAA0408	6q22.33	6	127761488	127780536	-	1.43254	1.68971	1.90846	2.40558	0.241042	0.387669	0.724343	1.18185	1.30828	1.65215	0.333178	0.136228	0.0147783
KIAA0825	HGNC:28532	KIAA0825	5q15	5	93488671	93954309	-	0.0118412	0.0115066	0.00724422	0.0112857	-0.0547055	-0.730644	-0.0663885	-1.03865	-1.65938	-1.04709	0.857383	0.0381841	0.827447
KIAA0922	HGNC:29146	KIAA0922	4q31.3	4	154387498	154557863	+	0.41264	0.392187	0.393414	0.338303	-0.0738608	-0.0669872	-0.288315	-1.05253	-1.04753	-1.22121	0.392738	0.43636	0.0077757
KIAA1551	HGNC:25559	KIAA1551	12p11.21	12	32112304	32146039	+	1.42097	1.32865	1.38242	1.28041	-0.0966273	-0.0386326	-0.149584	-1.06927	-1.02714	-1.10925	0.120211	0.506554	0.0274034
KIAA1586	HGNC:21360	KIAA1586	6p12.1	6	56911347	56920023	+	3.62744	4.01683	4.86611	3.70114	0.145492	0.425139	0.031013	1.10611	1.3427	1.02173	0.322798	0.0151395	0.827915
KIAA1614-AS1	HGNC:50644	KIAA1614 antisense RNA 1	1q25.3	1	180918835	180924023	-	0.30718	0.254969	0.191903	0.353766	-0.272379	-0.755167	0.181786	-1.2078	-1.68783	1.13429	0.375416	0.0315103	0.548501
KIF1BP	HGNC:23419	KIF1 binding protein	10q22.1	10	70748487	70776738	+	3.75336	3.42472	3.24216	3.18134	-0.135353	-0.210464	-0.240031	-1.09836	-1.15706	-1.18102	0.16146	0.0432515	0.025611
KIF20A	HGNC:9787	kinesin family member 20A	5q31	5	137514408	137523404	+	20.7206	17.5788	13.5096	14.2465	-0.256251	-0.625991	-0.545854	-1.19437	-1.54327	-1.45988	0.295812	0.0257516	0.0443671
KIF23	HGNC:6392	kinesin family member 23	15q23	15	69706585	69740764	+	8.38891	8.25867	9.48607	8.29683	-0.0217983	0.17587	-0.0154367	-1.01522	1.12965	-1.01076	0.737106	0.0230379	0.811757
KIF24	HGNC:19916	kinesin family member 24	9p13.3	9	34252379	34329198	-	0.279312	0.28904	0.284012	0.329245	0.049388	0.0222406	0.232947	1.03483	1.01554	1.17523	0.582357	0.802877	0.0269534
KIZ	HGNC:15865	kizuna centrosomal protein	20p11.23	20	21106624	21227260	+	0.303774	0.358153	0.462654	0.34098	0.231607	0.583724	0.155528	1.17414	1.49871	1.11383	0.23674	0.0121742	0.415395
KLF4	HGNC:6348	Kruppel like factor 4	9q31	9	110247133	110252763	-	1.06567	1.25991	2.05734	1.69026	0.20654	0.934141	0.644537	1.15392	1.91075	1.56324	0.516445	0.0153509	0.0670185
KLF6	HGNC:2235	Kruppel like factor 6	10p15	10	3818188	3827473	-	6.01794	7.83036	23.6507	8.37969	0.304022	1.80181	0.467772	1.23458	3.48657	1.38297	0.544788	0.00564187	0.359059
KLF7	HGNC:6350	Kruppel like factor 7	2q32	2	207938861	208031991	-	0.136018	0.183151	0.372136	0.163066	0.383594	1.34363	0.25436	1.30459	2.5379	1.19281	0.352178	0.00856742	0.53084
KLF7-IT1	HGNC:41355	KLF7 intronic transcript 1	2q33.3	2	207985608	207986768	-	0.0524988	0.0739166	0.10349	0.127267	0.535283	0.886796	1.35104	1.44923	1.84907	2.55096	0.2854	0.0944747	0.0202197
KLHDC7B	HGNC:25145	kelch domain containing 7B	22q13.33	22	50986462	50989451	+	0.0571463	0.0431642	0.0737491	1.78445	-0.387623	0.201707	4.83217	-1.30824	1.15006	28.4858	0.621596	0.796135	0.000209312
KLHL10	HGNC:18829	kelch like family member 10	17q21.2	17	39991937	40004636	+	1.02729	0.777984	0.69982	0.748066	-0.398246	-0.553035	-0.453118	-1.3179	-1.46717	-1.369	0.0510293	0.0129162	0.0311845
KLHL13	HGNC:22931	kelch like family member 13	Xq23-q24	X	117031776	117251303	-	0.130032	0.122133	0.149442	0.0909149	-0.0937298	0.185631	-0.519496	-1.06713	1.13731	-1.43345	0.589888	0.298482	0.0144093
KLHL14	HGNC:29266	kelch like family member 14	18q12.1	18	30252634	30352974	-	0.135624	0.141149	0.109119	0.0986264	0.0574134	-0.339854	-0.462309	1.0406	-1.26563	-1.37775	0.719957	0.0591149	0.0173099
KLHL2	HGNC:6353	kelch like family member 2	4q21.2	4	166128770	166244308	+	0.226933	0.264865	0.295106	0.275554	0.222755	0.377738	0.27946	1.16696	1.2993	1.21374	0.000112982	2.33663e-06	2.22562e-05
KLHL41	HGNC:16905	kelch like family member 41	2q31.1	2	170366212	170382772	+	0.156751	0.187078	0.0992411	0.0761622	0.222491	-0.718565	-1.0555	1.16675	-1.64554	-2.07844	0.488418	0.0470214	0.00875803
KLHL42	HGNC:29252	kelch like family member 42	12p11.22	12	27932953	27955973	+	3.09721	3.1704	3.0037	3.74084	0.0352997	-0.0439274	0.278029	1.02477	-1.03092	1.21254	0.753815	0.696849	0.0338272
KLHL9	HGNC:18732	kelch like family member 9	9p22	9	21329670	21335379	-	13.941	13.1586	14.4244	12.4221	-0.0845642	0.0478187	-0.167674	-1.06037	1.0337	-1.12325	0.254452	0.50719	0.040927
KLK4	HGNC:6365	kallikrein related peptidase 4	19q13.41	19	51409608	51413994	-	0.0221412	0.0307606	0.0576486	0.0420635	0.336023	1.367	0.947029	1.26227	2.57933	1.9279	0.443876	0.0112477	0.0529032
KLKB1	HGNC:6371	kallikrein B1	4q35	4	187130133	187179625	+	0.239032	0.24798	0.126988	0.237343	0.0139296	-1.01901	-0.0266265	1.0097	-2.02653	-1.01863	0.972102	0.0297397	0.946708
KLLN	HGNC:37212	killin, p53-regulated DNA replication inhibitor	10q23	10	89621708	89622244	-	0.828264	0.741747	0.267471	0.725867	-0.191686	-1.63145	-0.219961	-1.1421	-3.09824	-1.1647	0.539897	0.000609148	0.48349
KLRD1	HGNC:6378	killer cell lectin like receptor D1	12p13	12	10378657	10469850	+	0.00108211	0.00185283	0.00462694	0.00350865	0.564574	1.5019	1.29753	1.47895	2.83216	2.45808	0.332937	0.0253992	0.0453698
KMT2E	HGNC:18541	lysine methyltransferase 2E	7q22.1	7	104654626	104754808	+	1.01995	1.0116	0.854428	1.08594	-0.0119761	-0.261249	0.0922497	-1.00834	-1.19852	1.06603	0.911761	0.0372343	0.404013
KPNA7	HGNC:21839	karyopherin subunit alpha 7	7q22.1	7	98771197	98805129	-	0.000999106	0.0016793	0.00735292	0.00248679	-0.0563692	2.19519	1.04193	-1.03985	4.57951	2.05897	0.949342	0.0340246	0.260209
KRBA2	HGNC:26989	KRAB-A domain containing 2	17p13.1	17	8271955	8280029	-	0.287072	0.304352	0.179949	0.22807	0.0792059	-0.731896	-0.32802	1.05644	-1.66082	-1.25529	0.763224	0.0204988	0.23278
KRBOX4	HGNC:26007	KRAB box domain containing 4	Xp11.3	X	46306292	46356857	+	0.26583	0.27261	0.230814	0.359879	0.0325053	-0.230822	0.435418	1.02279	-1.1735	1.3523	0.850247	0.203515	0.0310234
KREMEN1	HGNC:17550	kringle containing transmembrane protein 1	22q12.1	22	29469066	29564321	+	0.806919	0.821196	0.67625	0.588662	0.0235551	-0.255751	-0.460776	1.01646	-1.19396	-1.37628	0.881526	0.133347	0.0168173
KRT12	HGNC:6414	keratin 12	17q21.2	17	39017195	39023462	-	0.00942242	0.0157351	0.0200584	0.0244997	0.959874	1.38891	1.64406	1.94514	2.6188	3.12543	0.156304	0.0533925	0.0279326
KRT17	HGNC:6427	keratin 17	17q21.2	17	39775689	39781094	-	0.0996348	0.103984	0.335232	0.256464	-0.0201052	1.68704	1.24373	-1.01403	3.21996	2.3681	0.969225	0.0102317	0.0391775
KRT75	HGNC:24431	keratin 75	12q13.13	12	52817854	52828309	-	0.139522	0.374011	1.26051	0.51184	1.33006	3.23934	1.93511	2.51413	9.44359	3.82408	0.0442848	0.000402575	0.00846558
KRTAP5-2	HGNC:23597	keratin associated protein 5-2	11p15.5	11	1618409	1619524	-	0.203048	0.170944	0.271185	0.649381	-0.215542	0.424441	1.68559	-1.16114	1.34205	3.21672	0.457755	0.163022	0.000289134
L1CAM	HGNC:6470	L1 cell adhesion molecule	Xq28	X	153126969	153174677	-	0.156905	0.242072	0.351411	0.298439	0.580359	1.18359	0.918455	1.49522	2.27142	1.89009	0.160872	0.0135705	0.0402227
L3MBTL3	HGNC:23035	l(3)mbt-like 3 (Drosophila)	6q23	6	130334844	130462594	+	0.408961	0.417613	0.485476	0.360891	0.0309071	0.246481	-0.18071	1.02165	1.18631	-1.13344	0.71344	0.0161888	0.0567333
L3MBTL4	HGNC:26677	l(3)mbt-like 4 (Drosophila)	18p11.31-p11.23	18	5954705	6414910	-	0.0493406	0.0577433	0.0575755	0.0693896	0.224651	0.222705	0.49003	1.16849	1.16692	1.40447	0.0698928	0.0718895	0.00184647
LACTB	HGNC:16468	lactamase beta	15q22.1	15	63413999	63434260	+	0.783088	0.74806	0.708899	0.607806	-0.0672745	-0.147801	-0.364667	-1.04774	-1.10788	-1.28758	0.575849	0.23601	0.013373
LAMA4	HGNC:6484	laminin subunit alpha 4	6q21	6	112429963	112576141	-	0.789298	0.772096	0.509394	0.59482	-0.0319674	-0.663129	-0.420429	-1.02241	-1.58351	-1.33833	0.870242	0.00809217	0.0573316
LAMB1	HGNC:6486	laminin subunit beta 1	7q22	7	107564244	107643700	-	4.64847	5.12235	4.53792	3.84926	0.138261	-0.0361632	-0.272296	1.10058	-1.02538	-1.20773	0.144585	0.683517	0.0129161
LAMB2	HGNC:6487	laminin subunit beta 2	3p21.3-p21.2	3	49158547	49170551	-	7.09854	8.65972	8.88502	9.84727	0.289931	0.332901	0.474752	1.22258	1.25954	1.38968	0.0799301	0.0503267	0.0111436
LAMB3	HGNC:6490	laminin subunit beta 3	1q32	1	209788220	209825811	-	0.084639	0.104363	0.158147	0.177935	0.265287	0.880932	1.06025	1.20188	1.84157	2.08529	0.536179	0.0641576	0.0324632
LAMC2	HGNC:6493	laminin subunit gamma 2	1q25-q31	1	183155373	183214035	+	0.044089	0.0567376	0.122995	0.0662339	0.307552	1.34765	0.505339	1.23761	2.54498	1.41946	0.514913	0.0174564	0.295429
LAMP1	HGNC:6499	lysosomal associated membrane protein 1	13q34	13	113951556	113977987	+	3.3221	2.94417	2.24068	3.15374	-0.174974	-0.581415	-0.0709597	-1.12894	-1.49632	-1.05042	0.271961	0.00441581	0.645116
LAMP3	HGNC:14582	lysosomal associated membrane protein 3	3q26.3-q27	3	182840001	182881627	-	0.0975348	0.116787	0.119191	0.190296	0.257264	0.279997	0.938722	1.19521	1.21419	1.91683	0.14744	0.119054	0.000381995
LAMTOR1	HGNC:26068	late endosomal/lysosomal adaptor, MAPK and MTOR activator 1	11q13.4	11	71796941	71814433	-	2.12036	1.90078	1.38018	1.93485	-0.16351	-0.648132	-0.129689	-1.12001	-1.56714	-1.09406	0.417861	0.00955997	0.517214
LANCL2	HGNC:6509	LanC like 2	7q31.1-q31.33	7	55433141	55501435	+	0.415406	0.375663	0.287181	0.482271	-0.147867	-0.542762	0.209733	-1.10793	-1.45676	1.15647	0.395246	0.0109012	0.238369
LAPTM4B	HGNC:13646	lysosomal protein transmembrane 4 beta	8q22.1	8	98787285	98865241	+	2.28703	2.09116	1.86506	1.78352	-0.129247	-0.305281	-0.370095	-1.09372	-1.23566	-1.29244	0.356656	0.0496621	0.0231673
LARP6	HGNC:24012	La ribonucleoprotein domain family member 6	15q23	15	71121469	71146498	-	1.11624	1.29607	1.90443	2.15021	0.20516	0.774331	0.934737	1.15281	1.7104	1.91154	0.487586	0.0252031	0.0106158
LASP1	HGNC:6513	LIM and SH3 protein 1	17q11-q21.3	17	37026256	37078023	+	1.15669	1.04942	0.889538	1.08365	-0.136646	-0.375651	-0.0867383	-1.09935	-1.29743	-1.06197	0.27487	0.0121979	0.478145
LBH	HGNC:29532	limb bud and heart development	2p23.1	2	30454397	30546596	+	0.12216	0.121938	0.170917	0.131837	-0.0151178	0.466372	0.102889	-1.01053	1.38163	1.07392	0.941497	0.0477087	0.620231
LCA5	HGNC:31923	LCA5, lebercilin	6q14	6	80194708	80247175	-	0.264833	0.300182	0.355905	0.290791	0.177496	0.425007	0.129239	1.13092	1.34258	1.09372	0.0691348	0.00102183	0.165103
LCK	HGNC:6524	LCK proto-oncogene, Src family tyrosine kinase	1p34.3	1	32716840	32751766	+	0.00249864	0.00650147	0.003285	0.00679269	1.35168	0.410025	1.3401	2.55209	1.32871	2.53169	0.022573	0.417554	0.0234284
LCMT2	HGNC:17558	leucine carboxyl methyltransferase 2	15q15.3	15	43619974	43622803	-	9.02639	7.20685	4.57306	7.67133	-0.339389	-1.18224	-0.242548	-1.26522	-2.26929	-1.18308	0.486613	0.0346835	0.616337
LCORL	HGNC:30776	ligand dependent nuclear receptor corepressor like	4p15.32	4	17844839	18023499	-	0.302072	0.332057	0.403366	0.351793	0.134608	0.418793	0.219777	1.09779	1.33681	1.16455	0.13011	0.000775497	0.0248968
LDB3	HGNC:15710	LIM domain binding 3	10q22.3-q23.2	10	88426549	88495825	+	0.0253712	0.0302572	0.0248962	0.0334395	0.260252	-0.0169554	0.403897	1.19769	-1.01182	1.32308	0.0814707	0.899926	0.0148426
LDHAL6B	HGNC:21481	lactate dehydrogenase A like 6B	15q21.3	15	59499042	59500705	+	0.0162166	0.0449864	0.0250421	0.0386	1.45271	0.528941	1.24759	2.73721	1.44287	2.37444	0.00388619	0.182238	0.00875651
LDLR	HGNC:6547	low density lipoprotein receptor	19p13.2	19	11200038	11244492	+	1.32949	1.11063	0.814226	0.641103	-0.25792	-0.719306	-1.07791	-1.19575	-1.64639	-2.11097	0.239967	0.00761644	0.00072377
LEMD2	HGNC:21244	LEM domain containing 2	6p21.31	6	33738979	33756913	-	4.31415	5.0534	7.43233	5.72441	0.225231	0.729718	0.383941	1.16896	1.65832	1.3049	0.44394	0.0311809	0.207093
LEPROT	HGNC:29477	leptin receptor overlapping transcript	1p31.2	1	65886270	65901690	+	3.17014	2.85371	1.99265	2.62728	-0.165254	-0.719761	-0.26683	-1.12136	-1.64691	-1.20316	0.529561	0.0210867	0.319668
LETM2	HGNC:14648	leucine zipper and EF-hand containing transmembrane protein 2	8p11.23	8	38243725	38267045	+	0.554858	0.624944	0.768315	0.680056	0.173623	0.451112	0.292826	1.12789	1.36709	1.22504	0.25868	0.0134114	0.0744279
LGALSL	HGNC:25012	galectin like	2p14	2	64681103	64688515	+	4.50793	4.70108	5.87412	4.59663	0.0587605	0.371209	0.0280193	1.04157	1.29344	1.01961	0.588384	0.00738677	0.794878
LGI4	HGNC:18712	leucine rich repeat LGI family member 4	19q13.13	19	35615417	35633355	-	0.0890073	0.159314	0.276189	0.21588	0.839568	1.52522	1.23148	1.78951	2.8783	2.34807	0.0691532	0.00515267	0.0151782
LGR5	HGNC:4504	leucine rich repeat containing G protein-coupled receptor 5	12q21.1	12	71833550	71980090	+	0.548025	0.525891	0.32209	0.465916	-0.0654428	-0.930699	-0.238598	-1.04641	-1.9062	-1.17985	0.871864	0.0453548	0.560559
LGR6	HGNC:19719	leucine rich repeat containing G protein-coupled receptor 6	1q32.1	1	202162938	202288909	+	0.00380985	0.00651939	0.00774592	0.0076823	0.649868	0.891391	0.93247	1.56902	1.85496	1.90854	0.0756911	0.0232708	0.0190884
LHFPL4	HGNC:29568	lipoma HMGIC fusion partner-like 4	3p25.3	3	9543481	9595486	-	0.188828	0.157867	0.138724	0.213525	-0.259067	-0.439562	0.17486	-1.1967	-1.35619	1.12885	0.143976	0.025136	0.30614
LHX1	HGNC:6593	LIM homeobox 1	17q12	17	35294772	35301917	+	0.432694	0.459453	0.259504	0.370414	0.0857271	-0.796883	-0.238991	1.06122	-1.73734	-1.18017	0.806885	0.0467666	0.501152
LHX6	HGNC:21735	LIM homeobox 6	9q33.2	9	124964856	124991905	-	0.101448	0.12295	0.140346	0.131517	0.276691	0.453106	0.359259	1.21141	1.36898	1.28277	0.0990173	0.0156845	0.0416671
LINC00032	HGNC:16506	long intergenic non-protein coding RNA 32	9p21	9	27245682	27282791	-	0.00254559	0.00432742	0.012474	0.00523196	0.597288	2.06049	0.915002	1.51287	4.17128	1.88557	0.272299	0.00359838	0.108548
LINC00189	HGNC:18461	long intergenic non-protein coding RNA 189	21q22.11	21	30565801	30660526	+	0.00475065	0.00788974	0.00584932	0.011278	0.687403	0.165295	1.19245	1.61038	1.1214	2.28541	0.0973803	0.663752	0.0116005
LINC00222	HGNC:21560	long intergenic non-protein coding RNA 222	6q21	6	109072857	109091145	+	0.00386067	0.0106461	0.00768748	0.00889993	1.38891	0.888798	1.19876	2.6188	1.85163	2.29543	0.00926569	0.0608478	0.0186961
LINC00242	HGNC:21249	long intergenic non-protein coding RNA 242	6q28	6	170188886	170198921	-	0.0532494	0.0599642	0.0300963	0.0719325	0.138994	-0.853653	0.427924	1.10114	-1.80707	1.3453	0.580277	0.00762798	0.113957
LINC00282	HGNC:26737	long intergenic non-protein coding RNA 282	13q14.3	13	52387483	52419286	-	0.0372897	0.0416665	0.0252713	0.0406534	0.138421	-0.604759	0.127546	1.1007	-1.52072	1.09243	0.600831	0.0445701	0.629272
LINC00310	HGNC:16414	long intergenic non-protein coding RNA 310	21q22.11	21	35552978	35562220	+	0.0243188	0.0287172	0.0320685	0.0693759	0.251901	0.242549	1.52133	1.19078	1.18308	2.87056	0.559654	0.574015	0.00625755
LINC00313	HGNC:16416	long intergenic non-protein coding RNA 313	21q22.3	21	44881974	44899414	-	0.062227	0.0860669	0.0678632	0.128514	0.447536	-0.0048771	1.01318	1.36371	-1.00339	2.01835	0.310862	0.990882	0.0399915
LINC00323	HGNC:19720	long intergenic non-protein coding RNA 323	21q22.3	21	42513427	42520060	-	0.0294933	0.0425513	0.0390912	0.0617178	0.497842	0.356249	1.03566	1.4121	1.28009	2.05005	0.0946105	0.211995	0.00427569
LINC00337	HGNC:28620	long intergenic non-protein coding RNA 337	1p36.31	1	6296300	6299504	+	0.200292	0.226869	0.084252	0.211528	0.157124	-1.33446	0.0732572	1.11506	-2.5218	1.05209	0.786825	0.0448775	0.899475
LINC00365	HGNC:42687	long intergenic non-protein coding RNA 365	13q12.3	13	30677315	30683012	-	0.00259686	0.0107566	0.00764391	0.0137089	2.50444	1.85356	2.88105	5.67427	3.61392	7.36684	0.0282695	0.0833496	0.0152565
LINC00444	HGNC:42781	long intergenic non-protein coding RNA 444	13q14.2	13	48479464	48481492	-	0.0376048	0.00889453	0.0133114	0.037402	-2.03934	-1.54159	-0.35222	-4.11057	-2.91116	-1.27652	0.0205728	0.0612808	0.632506
LINC00449	HGNC:42786	long intergenic non-protein coding RNA 449	13q32.3	13	100151981	100153306	-	1.67573	1.55766	0.629702	1.13969	-0.097975	-1.51645	-0.57338	-1.07027	-2.86087	-1.48801	0.809997	0.00490186	0.183922
LINC00460	HGNC:42809	long intergenic non-protein coding RNA 460	13q33.3	13	107028911	107030565	+	0.451765	0.602819	1.61897	0.720994	0.373902	1.8288	0.68804	1.29585	3.55243	1.61109	0.233384	0.000231491	0.0450941
LINC00574	HGNC:21598	long intergenic non-protein coding RNA 574	6q27	6	170190417	170202969	+	0.0358579	0.0451317	0.0216933	0.0515959	0.327886	-0.766784	0.512136	1.25517	-1.70147	1.42616	0.182233	0.00914293	0.0519503
LINC00610	HGNC:23262	long intergenic non-protein coding RNA 610	11p13	11	36290834	36294971	-	0.0607637	0.0551102	0.0401784	0.079591	-0.131825	-0.638602	0.404732	-1.09568	-1.55682	1.32384	0.637317	0.0449985	0.17092
LINC00612	HGNC:28621	long intergenic non-protein coding RNA 612	12p13.31	12	9208182	9217672	-	0.0608254	0.0551659	0.0306341	0.0463668	-0.109605	-1.08696	-0.386432	-1.07893	-2.12426	-1.30716	0.792667	0.0272696	0.366
LINC01411	HGNC:50703	long intergenic non-protein coding RNA 1411	5q35.2	5	173763298	173959460	+	0.0191981	0.0317498	0.0653384	0.0545802	0.672306	1.69422	1.49226	1.59362	3.23601	2.8133	0.101742	0.00162823	0.00342581
LINC01465	HGNC:26364	long intergenic non-protein coding RNA 1465	12q14.1	12	62995531	62997214	-	0.0805064	0.0779221	0.0265457	0.0825011	0.239673	-1.35195	0.300745	1.18072	-2.55256	1.23178	0.682542	0.043633	0.608921
LINC01547	HGNC:15707	long intergenic non-protein coding RNA 1547	21q22.3	21	46352729	46359828	-	1.17952	1.04886	0.390499	1.15654	-0.188707	-1.81543	-0.036228	-1.13974	-3.51965	-1.02543	0.677762	0.00321978	0.93607
LINC01551	HGNC:19828	long intergenic non-protein coding RNA 1551	14q11.2	14	29241910	29282493	+	0.00453329	0.00572462	0.00306195	0.00936394	0.332935	-0.575776	0.95194	1.25957	-1.49048	1.93447	0.399792	0.162618	0.034564
LINC01556	HGNC:21195	long intergenic non-protein coding RNA 1556	6p22.1	6	28911654	28912314	+	0.175335	0.129096	0.209207	0.0271646	-0.349133	0.421293	-4.15939	-1.27379	1.33913	-17.8691	0.834179	0.800695	0.0327834
LINC01590	HGNC:21404	long intergenic non-protein coding RNA 1590	6q15-q16.1	6	88106840	88109467	+	0.102282	0.081071	0.042831	0.122152	-0.380108	-1.62017	0.137573	-1.30144	-3.07411	1.10005	0.597297	0.0470792	0.847165
LINS1	HGNC:30922	lines homolog 1	15q26.3	15	101099574	101143435	-	0.465458	0.48128	0.458822	0.565893	0.0453443	-0.0289518	0.282265	1.03193	-1.02027	1.2161	0.710476	0.81215	0.0435278
LIPT2	HGNC:37216	lipoyl(octanoyl) transferase 2 (putative)	11q13.4	11	74202757	74204778	-	1.6187	1.25652	0.658478	1.11637	-0.371147	-1.49853	-0.552061	-1.29338	-2.82555	-1.46618	0.408758	0.00785011	0.230903
LIX1	HGNC:18581	limb and CNS expressed 1	5q15	5	96427574	96478576	-	0.00633734	0.00722747	0.00277934	0.0049063	0.159638	-1.09951	-0.366817	1.11701	-2.14282	-1.2895	0.68631	0.0203491	0.363961
LMAN1L	HGNC:6632	lectin, mannose binding 1 like	15q24.1	15	75105057	75123592	+	0.0177127	0.0233674	0.0221289	0.0537538	0.326421	0.21008	1.44242	1.2539	1.15675	2.71776	0.514359	0.672227	0.0166938
LMAN2L	HGNC:19263	lectin, mannose binding 2 like	2q11.1	2	97371666	97405801	-	0.620411	0.554231	0.503241	0.740255	-0.162845	-0.299604	0.255819	-1.11949	-1.23081	1.19401	0.146206	0.0181212	0.0353553
LMCD1	HGNC:6633	LIM and cysteine rich domains 1	3p25.3	3	8543393	8609805	+	0.207522	0.253919	0.424666	0.243499	0.284863	0.984926	0.234341	1.21829	1.97921	1.17637	0.261432	0.00308904	0.34933
LMNB1	HGNC:6637	lamin B1	5q23.2	5	126112315	126172712	+	8.78194	7.89991	6.45551	7.02675	-0.160724	-0.443417	-0.323924	-1.11785	-1.35982	-1.25173	0.311532	0.0175959	0.0611412
LMO3	HGNC:6643	LIM domain only 3	12p13	12	16701307	16763528	-	0.0104193	0.00855843	0.00303736	0.00859731	-0.294235	-1.73708	-0.285404	-1.22623	-3.33361	-1.21875	0.543266	0.00564163	0.555154
LMO7	HGNC:6646	LIM domain 7	13q22.2	13	76194570	76434004	+	0.20514	0.240506	0.272262	0.243911	0.228007	0.399557	0.244672	1.17122	1.3191	1.18482	0.0638808	0.00549872	0.0499999
LMOD1	HGNC:6647	leiomodin 1	1q32.1	1	201865580	201915716	-	0.0705491	0.084491	0.0750657	0.0531972	0.262118	0.0904762	-0.39799	1.19924	1.06472	-1.31767	0.0357089	0.409409	0.00502507
LMOD2	HGNC:6648	leiomodin 2	7q31.32	7	123295861	123304344	+	0.00547645	0.006092	0.00470196	0.0141575	0.342011	-0.101972	1.51054	1.26752	-1.07324	2.84917	0.614122	0.879598	0.0491715
LONP1	HGNC:9479	lon peptidase 1, mitochondrial	19p13.2	19	5691845	5720463	-	10.6769	12.1908	15.4441	14.5074	0.186393	0.541403	0.451954	1.13792	1.45539	1.36789	0.433467	0.0434939	0.0805709
LONRF3	HGNC:21152	LON peptidase N-terminal domain and ring finger 3	Xq24	X	118108581	118156888	+	1.43058	1.68728	2.33104	1.67212	0.217145	0.706689	0.227103	1.16243	1.63205	1.17048	0.388486	0.0179349	0.368163
LPAR1	HGNC:3166	lysophosphatidic acid receptor 1	9q	9	113635543	113800981	-	0.0740705	0.0668825	0.0541557	0.0764	-0.147026	-0.469225	0.036822	-1.10728	-1.38437	1.02585	0.346939	0.0128222	0.808697
LPAR6	HGNC:15520	lysophosphatidic acid receptor 6	13q14	13	48963707	49018840	-	0.0117748	0.0122791	0.0199387	0.0241974	0.0218644	0.665167	0.981676	1.01527	1.58575	1.97476	0.954152	0.108775	0.0286549
LPIN1	HGNC:13345	lipin 1	2p25.1	2	11817721	11967535	+	0.343337	0.378141	0.551764	0.352918	0.122963	0.656886	0.0363796	1.08897	1.57668	1.02554	0.643019	0.0329973	0.89023
LPL	HGNC:6677	lipoprotein lipase	8p21.3	8	19759228	19824770	+	0.273565	0.303659	0.333435	0.257686	0.150759	0.275802	-0.0899506	1.11015	1.21067	-1.06433	0.235676	0.0469957	0.46622
LRCH1	HGNC:20309	leucine rich repeats and calponin homology domain containing 1	13q14.11	13	47127303	47325710	+	0.195409	0.217699	0.288358	0.185767	0.14984	0.537104	-0.0781663	1.10945	1.45106	-1.05568	0.378246	0.0101793	0.639608
LRCH2	HGNC:29292	leucine rich repeats and calponin homology domain containing 2	Xq24	X	114345185	114468635	-	0.446442	0.49655	0.636492	0.522165	0.146523	0.50037	0.215813	1.1069	1.41458	1.16136	0.368919	0.0116765	0.198401
LRFN3	HGNC:28370	leucine rich repeat and fibronectin type III domain containing 3	19q13.13	19	36428022	36436095	+	1.56712	1.44122	1.01916	1.41687	-0.101557	-0.594149	-0.125015	-1.07293	-1.50958	-1.09052	0.612669	0.0150806	0.534893
LRP12	HGNC:31708	LDL receptor related protein 12	8q22.2	8	105501459	105601417	-	0.230528	0.254614	0.334761	0.257596	0.137905	0.518978	0.148821	1.10031	1.43294	1.10866	0.479356	0.0234849	0.446467
LRP1B	HGNC:6693	LDL receptor related protein 1B	2q21.2	2	140988992	142889270	-	0.0061887	0.00711554	0.00895445	0.0114314	0.187674	0.475752	0.821404	1.13893	1.39064	1.76712	0.359603	0.0391013	0.00278615
LRP8	HGNC:6700	LDL receptor related protein 8	1p32.3	1	53711217	53793742	-	1.30377	1.34702	1.35776	1.06394	0.0452281	0.0567206	-0.297265	1.03185	1.0401	-1.22881	0.71161	0.643755	0.0359156
LRRC20	HGNC:23421	leucine rich repeat containing 20	10q22.2	10	72058729	72142382	-	0.265916	0.257947	0.197418	0.168743	-0.0455779	-0.436102	-0.655658	-1.0321	-1.35294	-1.57533	0.71757	0.00712672	0.000652802
LRRC3	HGNC:14965	leucine rich repeat containing 3	21q22.3	21	45875369	45878739	+	2.40451	2.06019	1.54249	1.35512	-0.229256	-0.636946	-0.884519	-1.17223	-1.55503	-1.84615	0.550159	0.121333	0.0427371
LRRC4	HGNC:15586	leucine rich repeat containing 4	7q31	7	127667124	127672160	-	0.718224	0.651243	0.422056	0.584646	-0.150147	-0.791148	-0.29349	-1.10968	-1.73045	-1.2256	0.493319	0.00537221	0.198208
LRRC49	HGNC:25965	leucine rich repeat containing 49	15q23	15	71145578	71342418	+	0.182407	0.199222	0.20962	0.263935	0.126335	0.190954	0.525361	1.09152	1.14152	1.43929	0.39761	0.213753	0.00590437
LRRC61	HGNC:21704	leucine rich repeat containing 61	7q36.1	7	150019728	150035239	+	2.46125	2.12583	1.7374	2.47956	-0.210209	-0.499252	0.0077509	-1.15686	-1.41348	1.00539	0.128879	0.00383417	0.951751
LRRC70	HGNC:35155	leucine rich repeat containing 70	5q12.1	5	61874562	61877275	+	0.149414	0.184234	0.559171	0.204444	0.27651	1.76995	0.403992	1.21126	3.41043	1.32316	0.539104	0.00340643	0.376016
LRRC75A	HGNC:32403	leucine rich repeat containing 75A	17p11.2	17	16344891	16395467	-	0.886659	1.12157	1.49972	1.27733	0.32388	0.723827	0.513119	1.25169	1.65156	1.42713	0.179608	0.0110791	0.0481753
LRRC75A-AS1	HGNC:28619	LRRC75A antisense RNA 1	17p11.2	17	16342289	16367300	+	6.87374	7.26191	7.86289	9.75058	0.0772344	0.172229	0.499037	1.05499	1.1268	1.41327	0.695459	0.39184	0.0305256
LRRC8D	HGNC:16992	leucine rich repeat containing 8 family member D	1p22.2	1	90286573	90402170	+	0.586305	0.686541	0.641928	0.921048	0.228133	0.0837579	0.649906	1.17132	1.05977	1.56907	0.280378	0.682005	0.0108901
LRRFIP1	HGNC:6702	LRR binding FLII interacting protein 1	2q37.3	2	238536219	238722325	+	0.614227	0.667887	0.928914	0.648391	0.118268	0.580509	0.0781665	1.08543	1.49538	1.05568	0.406699	0.00262115	0.578653
LRRIQ3	HGNC:28318	leucine rich repeats and IQ motif containing 3	1p31.1	1	74491699	74663871	-	0.0149388	0.0149416	0.00873203	0.0103036	-0.0293192	-0.853423	-0.520649	-1.02053	-1.80678	-1.4346	0.934686	0.0392268	0.171575
LRRIQ4	HGNC:34298	leucine rich repeats and IQ motif containing 4	3q26.2	3	169539710	169555563	+	0.0180268	0.0186589	0.00853943	0.0245225	0.0435035	-1.20646	0.42761	1.03061	-2.30771	1.345	0.934756	0.0472205	0.430443
LRTM1	HGNC:25023	leucine rich repeats and transmembrane domains 1	3p14.3	3	54952264	55001115	-	0.0012641	0.00251715	0.00670777	0.00571021	0.791509	2.04811	1.74047	1.73088	4.13564	3.34144	0.127023	0.00226839	0.00567099
LRTOMT	HGNC:25033	leucine rich transmembrane and O-methyltransferase domain containing	11q13.4	11	71791382	71821828	+	1.4904	1.32518	0.998701	1.34529	-0.17739	-0.603224	-0.145932	-1.13084	-1.51911	-1.10645	0.394894	0.0156497	0.480685
LSMEM1	HGNC:22036	leucine rich single-pass membrane protein 1	7q31.1	7	112120908	112130942	+	0.302223	0.395187	0.622178	0.800063	0.368418	0.867717	1.35195	1.29094	1.82477	2.55257	0.428614	0.085172	0.015594
LSS	HGNC:6708	lanosterol synthase (2,3-oxidosqualene-lanosterol cyclase)	21q22.3	21	47608360	47648738	-	5.18682	4.73383	3.85666	4.05878	-0.136941	-0.428565	-0.353338	-1.09957	-1.34589	-1.27751	0.174273	0.00160986	0.00489578
LTBR	HGNC:6718	lymphotoxin beta receptor	12p13	12	6484211	6500733	+	0.00604573	0.00964617	0.0172891	0.0157846	0.584836	1.23183	1.34082	1.49987	2.34865	2.53295	0.299023	0.0474801	0.034383
LURAP1	HGNC:32327	leucine rich adaptor protein 1	1p34.1	1	46669006	46686933	+	0.174745	0.235196	0.2418	0.209118	0.426511	0.463708	0.25814	1.34398	1.37908	1.19594	0.00336126	0.00206863	0.0374436
LURAP1L	HGNC:31452	leucine rich adaptor protein 1 like	9p22.3	9	12775020	12822130	+	0.0568494	0.0717084	0.126587	0.127336	0.334895	1.1063	1.15743	1.26129	2.15293	2.23059	0.185529	0.00138218	0.00104508
LY6E	HGNC:6727	lymphocyte antigen 6 complex, locus E	8q24.3	8	144099399	144105249	+	5.88386	4.93689	4.62796	4.13574	-0.257282	-0.344393	-0.511892	-1.19522	-1.26962	-1.42592	0.146568	0.0635733	0.0126369
LY6G5C	HGNC:13932	lymphocyte antigen 6 complex, locus G5C	6p21	6	31644461	31651817	-	0.15252	0.108141	0.0704699	0.172262	-0.493876	-1.13157	0.12739	-1.40822	-2.19097	1.09232	0.290639	0.0319944	0.77783
LYPD2	HGNC:25215	LY6/PLAUR domain containing 2	8q24.3	8	143831568	143833952	-	0.00763495	0.0177357	0.0875088	0.0132509	1.87351	4.23141	1.83731	3.66422	18.7838	3.57342	0.230435	0.0189473	0.238768
LYPD6	HGNC:28751	LY6/PLAUR domain containing 6	2q23.2	2	150186499	150330662	+	0.122403	0.119805	0.0999149	0.083546	-0.0269565	-0.323247	-0.548257	-1.01886	-1.25114	-1.46232	0.895783	0.143587	0.0250562
LYRM7	HGNC:28072	LYR motif containing 7	5q31.1	5	130506503	130541119	+	1.86056	1.73694	1.18637	1.5637	-0.100811	-0.706084	-0.256118	-1.07238	-1.63137	-1.19426	0.692717	0.0208241	0.328271
LYSMD1	HGNC:32070	LysM domain containing 1	1q21.2	1	151132224	151138424	-	2.04053	2.24974	3.00765	2.30885	0.140288	0.542459	0.178217	1.10213	1.45645	1.13149	0.352863	0.00513442	0.245592
LYSMD3	HGNC:26969	LysM domain containing 3	5q14.3	5	89811428	89825401	-	4.10509	3.92208	3.72178	4.5749	-0.0667617	-0.140798	0.154548	-1.04736	-1.10252	1.11307	0.29109	0.0442823	0.0308134
LYST	HGNC:1968	lysosomal trafficking regulator	1q42.1-q42.2	1	235824341	236046940	-	0.316088	0.359893	0.470025	0.395057	0.183603	0.583501	0.322888	1.13572	1.49848	1.25083	0.345873	0.0129373	0.116199
LZTFL1	HGNC:6741	leucine zipper transcription factor like 1	3p21.3	3	45864808	45957534	-	0.252319	0.226436	0.183768	0.253003	-0.175246	-0.465852	0.00879652	-1.12916	-1.38113	1.00612	0.405752	0.0479473	0.965944
LZTS1	HGNC:13861	leucine zipper tumor suppressor 1	8p22	8	20103676	20161474	-	0.050384	0.0563467	0.0338637	0.0409338	0.170359	-0.59881	-0.307229	1.12534	-1.51447	-1.23733	0.524868	0.0476529	0.264859
MAB21L3	HGNC:26787	mab-21 like 3	1p13.1	1	116654376	116677861	+	0.0102124	0.00787272	0.00394117	0.0150361	-0.499834	-1.43932	0.574788	-1.41405	-2.71193	1.48946	0.412842	0.0376739	0.349634
MAD2L1	HGNC:6763	MAD2 mitotic arrest deficient-like 1 (yeast)	4q27	4	120980577	120988229	-	13.1896	12.4527	13.1974	10.8979	-0.0858725	-0.00109709	-0.276253	-1.06133	-1.00076	-1.21105	0.343363	0.990049	0.0118788
MAFA-AS1	HGNC:51203	MAFA antisense RNA 1	8q24.3	8	144499849	144501320	+	0.0202603	0.031536	0.0513504	0.0233085	0.565335	1.34358	0.150478	1.47973	2.5378	1.10994	0.227323	0.0144953	0.736776
MAFF	HGNC:6780	MAF bZIP transcription factor F	22q13.1	22	38597889	38612518	+	0.089775	0.135573	0.467249	0.147018	0.454435	2.12021	0.692898	1.37025	4.34757	1.61653	0.541326	0.0176957	0.359179
MAGEA8	HGNC:6806	MAGE family member A8	Xq28	X	149009941	149014609	+	0.0239731	0.0295269	0.0146845	0.0497511	0.359776	-0.762357	1.0975	1.28323	-1.69626	2.13983	0.409957	0.102695	0.0291614
MAGEC1	HGNC:6812	MAGE family member C1	Xq26	X	140991680	140997174	+	0.0324966	0.0139843	0.014042	0.0397065	-1.15279	-1.17633	0.270718	-2.22343	-2.26002	1.20641	0.0230981	0.0211497	0.52889
MAGED1	HGNC:6813	MAGE family member D1	Xp11.23	X	51546103	51645453	+	0.86507	0.75383	0.594301	0.58209	-0.202205	-0.538117	-0.562564	-1.15046	-1.45208	-1.47689	0.186825	0.00493354	0.00385996
MAGEE1	HGNC:24934	MAGE family member E1	Xq13	X	75648046	75651744	+	0.57984	0.501876	0.318157	0.438482	-0.221593	-0.88297	-0.393632	-1.16602	-1.84417	-1.3137	0.39312	0.00701891	0.147538
MAL2	HGNC:13634	mal, T-cell differentiation protein 2 (gene/pseudogene)	8q23	8	120177273	120257913	+	0.51136	0.477468	0.560195	0.607951	-0.0973745	0.127047	0.244297	-1.06982	1.09206	1.18452	0.365369	0.245939	0.0426799
MAML2	HGNC:16259	mastermind like transcriptional coactivator 2	11q	11	95709762	96076382	-	0.0323	0.0346426	0.0304295	0.0257055	0.096016	-0.0833096	-0.332451	1.06882	-1.05945	-1.25915	0.457435	0.517249	0.0269375
MAML3	HGNC:16272	mastermind like transcriptional coactivator 3	4q31.1	4	140640419	141075338	-	0.0193185	0.0186935	0.0135853	0.0149953	-0.0530361	-0.495912	-0.351996	-1.03745	-1.41021	-1.27633	0.789243	0.0323876	0.10392
MANBA	HGNC:6831	mannosidase beta	4q24	4	103552660	103682151	-	0.223072	0.258068	0.278046	0.264258	0.211223	0.31281	0.241154	1.15767	1.24212	1.18194	0.0601187	0.0118751	0.0370619
MANEA	HGNC:21072	mannosidase endo-alpha	6q16.2	6	96025419	96057333	+	1.49104	1.39879	1.27215	1.15573	-0.0874547	-0.227548	-0.360665	-1.06249	-1.17084	-1.28402	0.459422	0.0778041	0.012517
MANEAL	HGNC:26452	mannosidase endo-alpha like	1p34.3	1	38259474	38266809	+	10.4943	8.80321	7.6325	9.48453	-0.248433	-0.454309	-0.137888	-1.18792	-1.37013	-1.10029	0.0562995	0.00354421	0.250918
MAOA	HGNC:6833	monoamine oxidase A	Xp11.4-p11.3	X	43515467	43606068	+	0.271045	0.281159	0.295992	0.200516	0.0522533	0.115564	-0.446819	1.03688	1.0834	-1.36303	0.746859	0.481021	0.0212392
MAP1A	HGNC:6835	microtubule associated protein 1A	15q15.3	15	43803156	43829571	+	1.16711	1.13897	0.849088	1.3065	-0.0432487	-0.472375	0.151374	-1.03043	-1.38739	1.11063	0.80278	0.0224937	0.392564
MAP2	HGNC:6839	microtubule associated protein 2	2q34-q35	2	210288782	210598842	+	0.0336623	0.0438993	0.0476332	0.0503904	0.376212	0.495095	0.561963	1.29793	1.40941	1.47628	0.0151359	0.00367304	0.00175664
MAP2K4	HGNC:6844	mitogen-activated protein kinase kinase 4	17p12	17	11924135	12047050	+	0.601768	0.541688	0.474644	0.527696	-0.151923	-0.351156	-0.190518	-1.11105	-1.27558	-1.14117	0.175052	0.00882987	0.0989988
MAP2K5	HGNC:6845	mitogen-activated protein kinase kinase 5	15q22.31	15	67835021	68116181	+	0.081591	0.100552	0.104483	0.100797	0.296672	0.344581	0.300769	1.22831	1.26978	1.2318	0.0293477	0.0152182	0.0277299
MAP2K6	HGNC:6846	mitogen-activated protein kinase kinase 6	17q24.3	17	67410838	67538451	+	0.0708455	0.054412	0.0229117	0.0307321	-0.459573	-1.70236	-1.26786	-1.37513	-3.25433	-2.40804	0.329015	0.00487662	0.020911
MAP4K3	HGNC:6865	mitogen-activated protein kinase kinase kinase kinase 3	2p22.3	2	39476407	39664453	-	0.166957	0.189688	0.227437	0.190919	0.18397	0.43505	0.195392	1.13601	1.35196	1.14503	0.17428	0.00777658	0.151934
MAP6	HGNC:6868	microtubule associated protein 6	11q13.5	11	75297963	75380165	-	0.0820844	0.108729	0.133559	0.109536	0.405136	0.715975	0.426765	1.32421	1.64259	1.34422	0.0417695	0.00269147	0.0341484
MAP7	HGNC:6869	microtubule associated protein 7	6q23.2	6	136663875	136871792	-	0.444595	0.492957	0.633437	0.472114	0.144899	0.493719	0.0884018	1.10565	1.40807	1.06319	0.452175	0.0273859	0.642636
MAP7D3	HGNC:25742	MAP7 domain containing 3	Xq26.3	X	135295381	135338641	-	2.3205	2.34551	2.51615	2.37331	0.0162809	0.116197	0.0325052	1.01135	1.08387	1.02279	0.740229	0.0399338	0.512468
MAPK1IP1L	HGNC:19840	mitogen-activated protein kinase 1 interacting protein 1 like	14q22.3	14	55518349	55532931	+	10.7543	10.0933	10.9834	9.83137	-0.0921297	0.0309631	-0.129571	-1.06594	1.02169	-1.09397	0.0716777	0.505343	0.0193455
MAPK7	HGNC:6880	mitogen-activated protein kinase 7	17p11.2	17	19281034	19286857	+	3.16177	2.79965	2.33376	3.3915	-0.170402	-0.446943	0.104242	-1.12537	-1.36315	1.07493	0.374838	0.0390189	0.581161
MAPKAP1	HGNC:18752	mitogen-activated protein kinase associated protein 1	9q34.11	9	128199672	128469513	-	0.404705	0.38454	0.352063	0.403611	-0.074469	-0.20003	-0.00333664	-1.05297	-1.14872	-1.00232	0.338469	0.025668	0.964737
MAPKAPK5	HGNC:6889	mitogen-activated protein kinase-activated protein kinase 5	12q24.13	12	112279782	112334343	+	1.24197	1.26252	1.40636	1.27731	0.0235739	0.174121	0.0405023	1.01647	1.12828	1.02847	0.746315	0.0384939	0.58085
MAPKBP1	HGNC:29536	mitogen-activated protein kinase binding protein 1	15q15.1	15	42066632	42120053	+	0.780596	0.863933	1.02966	0.794023	0.146014	0.383769	0.0232967	1.10651	1.30475	1.01628	0.340907	0.0287452	0.87566
MAPRE2	HGNC:6891	microtubule associated protein RP/EB family member 2	18q12.1	18	32556892	32725381	+	0.547777	0.517834	0.436173	0.425009	-0.082824	-0.331968	-0.37714	-1.05909	-1.25873	-1.29876	0.556979	0.0395366	0.0235324
MAPRE3	HGNC:6892	microtubule associated protein RP/EB family member 3	2p23.3-p23.1	2	27193480	27250064	+	0.310942	0.368755	0.581205	0.399548	0.234715	0.870409	0.34673	1.17667	1.82818	1.27167	0.404558	0.0114744	0.229851
MARC1	HGNC:26189	mitochondrial amidoxime reducing component 1	1q41	1	220960101	220987735	+	2.4209	2.29986	1.46214	2.12685	-0.091975	-0.746283	-0.190702	-1.06583	-1.67747	-1.14132	0.709952	0.0140678	0.447255
MARCH5	HGNC:26025	membrane associated ring-CH-type finger 5	10q23.32-q23.33	10	94050920	94113721	+	1.43805	1.4037	1.77742	1.48341	-0.0381585	0.294846	0.0414549	-1.0268	1.22675	1.02915	0.765663	0.0443449	0.746217
MARCH7	HGNC:17393	membrane associated ring-CH-type finger 7	2q24.2	2	160569000	160625359	+	2.31291	2.34482	3.03622	2.21122	0.0174586	0.375195	-0.0656749	1.01217	1.29701	-1.04657	0.905946	0.0306131	0.658621
MARCH8	HGNC:23356	membrane associated ring-CH-type finger 8	10q11.22	10	45950035	46090354	-	0.265778	0.245255	0.163227	0.24092	-0.128502	-0.753485	-0.175514	-1.09316	-1.68586	-1.12937	0.666613	0.0305552	0.558307
MARS	HGNC:6898	methionyl-tRNA synthetase	12q13.3	12	57869228	57911352	+	9.43402	10.5444	11.4061	14.3399	0.159428	0.272877	0.60482	1.11684	1.20822	1.52079	0.0985997	0.0126406	0.000103071
MARVELD1	HGNC:28674	MARVEL domain containing 1	10q24.2	10	99472930	99484694	+	4.40536	3.87178	2.55756	3.7901	-0.185412	-0.842631	-0.21828	-1.13714	-1.79332	-1.16335	0.446386	0.00659605	0.37341
MASTL	HGNC:19042	microtubule associated serine/threonine kinase like	10p12.1	10	27443753	27475848	+	2.9823	3.18893	4.11353	2.84699	0.0935198	0.460031	-0.0672886	1.06697	1.37557	-1.04775	0.238644	0.000242085	0.386351
MATK	HGNC:6906	megakaryocyte-associated tyrosine kinase	19p13.3	19	3777968	3801810	-	1.06903	1.07381	1.17281	0.720492	-2.52844e-06	0.130348	-0.571643	-1	1.09456	-1.48621	0.99999	0.543448	0.0238232
MBD6	HGNC:20445	methyl-CpG binding domain protein 6	12q13.2	12	57914493	57923931	+	5.10591	5.26387	4.75735	6.18904	0.0464664	-0.0985418	0.280941	1.03273	-1.07069	1.21499	0.534042	0.205515	0.00436495
MBLAC2	HGNC:33711	metallo-beta-lactamase domain containing 2	5q14.3	5	89754020	89770585	-	1.98992	1.81929	1.08374	1.69404	-0.136796	-1.10456	-0.227568	-1.09946	-2.15033	-1.17086	0.776632	0.0452729	0.638505
MBNL2	HGNC:16746	muscleblind like splicing regulator 2	13q31.1	13	97873688	98046374	+	0.250672	0.293149	0.500447	0.248476	0.199333	0.935882	-0.0274418	1.14817	1.91306	-1.0192	0.548211	0.0186182	0.933349
MCAM	HGNC:6934	melanoma cell adhesion molecule	11q23.3	11	119179241	119191799	-	6.80542	7.84866	9.63387	9.25511	0.207509	0.506721	0.443066	1.15469	1.42082	1.35949	0.148398	0.00450875	0.00915533
MCAT	HGNC:29622	malonyl-CoA-acyl carrier protein transacylase	22q13.2	22	43528886	43539400	-	2.76006	2.29256	1.9463	2.1003	-0.266903	-0.493766	-0.399137	-1.20322	-1.40812	-1.31872	0.204909	0.0340119	0.0729307
MCCC2	HGNC:6937	methylcrotonoyl-CoA carboxylase 2	5q12-q13	5	70883115	70954531	+	2.81079	2.61146	2.17788	2.06011	-0.106352	-0.370345	-0.447084	-1.0765	-1.29266	-1.36328	0.192643	0.00111532	0.000330515
MCF2L2	HGNC:30319	MCF.2 cell line derived transforming sequence-like 2	3q27	3	182895831	183146566	-	0.147487	0.145067	0.165563	0.14503	-0.0234596	0.16669	-0.0243302	-1.01639	1.12248	-1.01701	0.440075	0.000418176	0.423961
MCM3AP	HGNC:6946	minichromosome maintenance complex component 3 associated protein	21q22.3	21	47655047	47706211	-	8.97568	8.89175	7.78832	9.61611	-0.0136692	-0.207264	0.0991464	-1.00952	-1.1545	1.07114	0.859442	0.0241856	0.221298
MCM4	HGNC:6947	minichromosome maintenance complex component 4	8q12-q13	8	48872745	48890720	+	42.3145	39.475	36.6159	31.3351	-0.1021	-0.220675	-0.456802	-1.07333	-1.16528	-1.3725	0.56679	0.232725	0.0282479
MCM6	HGNC:6949	minichromosome maintenance complex component 6	2q14-q21	2	136597196	136633996	-	8.69964	7.87585	7.6938	6.43468	-0.144002	-0.199561	-0.452263	-1.10497	-1.14835	-1.36818	0.425479	0.278108	0.0298477
MCM9	HGNC:21484	minichromosome maintenance 9 homologous recombination repair factor	6q22.31	6	119134618	119256327	-	0.606446	0.553406	0.480237	0.674962	-0.135396	-0.346508	0.15305	-1.09839	-1.27148	1.11192	0.338626	0.0314013	0.283222
MCOLN2	HGNC:13357	mucolipin 2	1p22	1	85391268	85462796	-	0.6214	0.738859	0.818163	0.6566	0.246626	0.380402	0.0784256	1.18643	1.3017	1.05587	0.136561	0.0340468	0.613009
MCTP2	HGNC:25636	multiple C2 and transmembrane domain containing 2	15q26.2	15	94774767	95027180	+	0.0122053	0.0142223	0.0161441	0.0124525	0.216515	0.381178	0.025574	1.16192	1.3024	1.01788	0.159133	0.0257148	0.859061
MDH2	HGNC:6971	malate dehydrogenase 2	7q11.23	7	75677369	75696826	+	14.6107	13.3738	13.207	11.3964	-0.131105	-0.142046	-0.352719	-1.09513	-1.10347	-1.27697	0.272848	0.237842	0.013238
MDM2	HGNC:6973	MDM2 proto-oncogene	12q13-q14	12	69201956	69239214	+	7.27074	6.72928	5.93604	7.72526	-0.1097	-0.292272	0.0917062	-1.079	-1.22457	1.06563	0.263071	0.0124749	0.343711
ME1	HGNC:6983	malic enzyme 1	6q12	6	83920108	84140797	-	0.473303	0.466899	0.52659	0.560862	-0.0195493	0.152762	0.243889	-1.01364	1.1117	1.18418	0.709956	0.0167643	0.00134065
MED17	HGNC:2375	mediator complex subunit 17	11q21	11	93517393	93547861	+	1.55244	1.36492	1.04355	1.5245	-0.191646	-0.581056	-0.0422619	-1.14207	-1.49594	-1.02973	0.36654	0.0198348	0.838117
MED20	HGNC:16840	mediator complex subunit 20	6p21.1	6	41873092	41888877	-	1.4494	1.21629	1.08214	1.26157	-0.254552	-0.434034	-0.203933	-1.19296	-1.35101	-1.15183	0.0836344	0.00980978	0.152164
MED29	HGNC:23074	mediator complex subunit 29	19q13.2	19	39881963	39891201	+	9.20009	8.09128	6.70333	9.53568	-0.18546	-0.462373	0.0536824	-1.13718	-1.37781	1.03791	0.119404	0.00245588	0.627395
MEIS2	HGNC:7001	Meis homeobox 2	15q14	15	37181409	37393504	-	0.159132	0.150537	0.107249	0.153864	-0.0927413	-0.5868	-0.0635445	-1.06639	-1.50191	-1.04503	0.69014	0.0308421	0.784151
MELK	HGNC:16870	maternal embryonic leucine zipper kinase	9p13.1	9	36572859	36677678	+	1.02041	1.06028	1.21919	1.07818	0.0552516	0.256816	0.0785157	1.03904	1.19484	1.05593	0.496004	0.0106191	0.340498
MEOX1	HGNC:7013	mesenchyme homeobox 1	17q21.31	17	41717756	41739322	-	0.0271381	0.0232122	0.00703028	0.00995065	-0.340761	-2.32861	-1.39719	-1.26642	-5.0232	-2.63387	0.679354	0.0189837	0.116744
MEPCE	HGNC:20247	methylphosphate capping enzyme	7q22.1	7	100026413	100031741	+	14.5821	11.9211	7.45375	13.0113	-0.289994	-1.0042	-0.167424	-1.22264	-2.00583	-1.12305	0.185934	0.00103912	0.427751
MERTK	HGNC:7027	MER proto-oncogene, tyrosine kinase	2q14.1	2	112656056	112787138	+	0.200395	0.22015	0.267167	0.2031	0.128544	0.412369	0.0182254	1.09319	1.33087	1.01271	0.279827	0.00588409	0.873536
METRNL	HGNC:27584	meteorin like, glial cell differentiation regulator	17q25.3	17	81037567	81052585	+	0.382503	0.459445	0.631526	0.470769	0.257278	0.713455	0.278021	1.19522	1.63973	1.21253	0.3766	0.0318162	0.341341
METTL22	HGNC:28368	methyltransferase like 22	16p13.2	16	8715545	8740079	+	1.1231	1.43071	2.51382	1.53846	0.32556	1.06783	0.433505	1.25315	2.09627	1.35051	0.361325	0.013086	0.233367
METTL7A	HGNC:24550	methyltransferase like 7A	12q13.12	12	51317255	51326300	+	2.69255	2.45929	1.46356	1.42338	-0.18124	-0.946729	-0.936085	-1.13386	-1.9275	-1.91333	0.657524	0.0428643	0.0447114
METTL7B	HGNC:28276	methyltransferase like 7B	12q13.2	12	56075330	56078395	+	0.970456	0.830102	0.368355	0.589197	-0.284583	-1.43095	-0.725356	-1.21806	-2.69624	-1.65331	0.539579	0.012202	0.141056
METTL9	HGNC:24586	methyltransferase like 9	16p12.2	16	21610797	21668794	+	2.0798	2.0837	2.02565	1.79075	-5.58651e-05	-0.0396509	-0.219863	-1.00004	-1.02787	-1.16462	0.999469	0.639232	0.0270266
MFSD1	HGNC:25874	major facilitator superfamily domain containing 1	3q25.32	3	158449987	158547508	+	0.188965	0.176907	0.110686	0.204911	-0.11746	-0.861869	0.120398	-1.08482	-1.81739	1.08703	0.741753	0.0367436	0.735579
MFSD2A	HGNC:25897	major facilitator superfamily domain containing 2A	1p34.2	1	40420802	40435638	+	1.03518	1.08362	1.67115	1.28862	0.0672406	0.685926	0.323288	1.04771	1.60873	1.25118	0.719528	0.00527285	0.111457
MFSD5	HGNC:28156	major facilitator superfamily domain containing 5	12q13.13	12	53645035	53648189	+	4.13068	3.19446	2.29484	3.71039	-0.400235	-0.918141	-0.158128	-1.31972	-1.88968	-1.11584	0.237823	0.0190952	0.627812
MGAT1	HGNC:7044	mannosyl (alpha-1,3-)-glycoprotein beta-1,2-N-acetylglucosaminyltransferase	5q35.3	5	180217541	180242652	-	2.12049	2.0505	1.68302	2.25469	-0.0491685	-0.340767	0.0892095	-1.03467	-1.26643	1.06379	0.742307	0.0460074	0.553979
MGLL	HGNC:17038	monoglyceride lipase	3p13-q13.33	3	127407909	127558019	-	0.0280006	0.0363153	0.0547536	0.0334518	0.368739	0.893101	0.231988	1.29122	1.85716	1.17445	0.248369	0.0166759	0.456031
MIAT	HGNC:33425	myocardial infarction associated transcript (non-protein coding)	22q12.1	22	27042392	27072438	+	0.0577833	0.0867553	0.137223	0.0952183	0.580193	1.23538	0.726658	1.49505	2.35444	1.6548	0.0273911	0.000437445	0.00975402
MICA	HGNC:7090	MHC class I polypeptide-related sequence A	6p21.3	6	31367561	31384016	+	1.00297	1.16971	1.27232	1.02287	0.220031	0.331509	0.0233355	1.16476	1.25833	1.01631	0.100996	0.0234872	0.849096
MICB	HGNC:7091	MHC class I polypeptide-related sequence B	6p21.3	6	31462658	31478901	+	0.609425	0.721553	0.886067	0.681388	0.243978	0.537728	0.156856	1.18425	1.45168	1.11486	0.0106666	8.39177e-05	0.0658633
MIOS	HGNC:21905	meiosis regulator for oocyte development	7p21.3	7	7606503	7648560	+	0.829032	0.850814	1.02704	0.904981	0.0360604	0.304236	0.12441	1.02531	1.23476	1.09006	0.678514	0.00670247	0.17619
MIPEP	HGNC:7104	mitochondrial intermediate peptidase	13q12	13	24304328	24463558	-	0.199663	0.180845	0.146772	0.154367	-0.14432	-0.446342	-0.379453	-1.10521	-1.36258	-1.30085	0.229056	0.00380056	0.00903385
MIPOL1	HGNC:21460	mirror-image polydactyly 1	14q13.3	14	37667118	38021566	+	0.141635	0.159707	0.183731	0.150222	0.172888	0.371936	0.0829013	1.12731	1.29409	1.05915	0.0316443	0.000514876	0.247853
MIR1-1HG	HGNC:16159	MIR1-1 host gene	20q13.33	20	61147660	61167971	+	0.00579047	0.00570372	0.00173142	0.00219874	-0.119772	-1.99639	-1.25728	-1.08656	-3.98999	-2.39044	0.877417	0.0290538	0.133122
MIR1302-11	HGNC:38246	microRNA 1302-11	19p13.3	9	29554	31109	+	0.0346464	0.0341248	0.0185411	0.0311402	-0.0349359	-0.904964	-0.180656	-1.02451	-1.8725	-1.1334	0.881255	0.00397816	0.448188
MIR196A1	HGNC:31567	microRNA 196a-1	17q21.32	17	46709837	46709938	-	7.85934	7.70676	3.8503	7.47827	-0.0633942	-1.12172	-0.0742749	-1.04492	-2.17606	-1.05283	0.84849	0.00817886	0.822963
MIR3179-3	HGNC:38214	microRNA 3179-3	16p12.3	16	16394007	16394683	+	0.203265	0.160166	0.0951183	0.200299	-0.467784	-1.3105	-0.0429622	-1.38298	-2.48028	-1.03023	0.42557	0.0465478	0.940437
MIR3187	HGNC:38319	microRNA 3187	19	19	812518	821967	-	0.135945	0.156643	0.183019	0.0984168	0.196316	0.443052	-0.449512	1.14577	1.35948	-1.36558	0.303304	0.0379553	0.0358736
MIR31HG	HGNC:37187	MIR31 host gene	9p21.3	9	21455641	21559668	-	0.0170585	0.0215675	0.0184068	0.0331672	0.35135	0.0682047	0.96847	1.27575	1.04841	1.95676	0.396005	0.866119	0.0385904
MIS18BP1	HGNC:20190	MIS18 binding protein 1	14q21.1	14	45672393	45722743	-	1.60394	1.45618	1.44478	1.17191	-0.137677	-0.148108	-0.450948	-1.10013	-1.10812	-1.36694	0.099839	0.0803203	0.000291324
MKNK1	HGNC:7110	MAP kinase interacting serine/threonine kinase 1	1p33	1	47023090	47082515	-	0.489177	0.464668	0.363025	0.502626	-0.0775687	-0.448521	0.0413162	-1.05524	-1.36464	1.02905	0.630644	0.020193	0.796791
MLKL	HGNC:26617	mixed lineage kinase domain like	16q22.3	16	74705755	74734789	-	0.419964	0.366602	0.265481	0.362803	-0.204018	-0.685955	-0.209817	-1.1519	-1.60877	-1.15654	0.335444	0.0087513	0.322705
MMAA	HGNC:18871	methylmalonic aciduria (cobalamin deficiency) cblA type	4q31.1	4	146539415	146581187	+	0.17432	0.174967	0.153299	0.13816	0.00602824	-0.193034	-0.337992	1.00419	-1.14316	-1.264	0.961677	0.151078	0.0239429
MMAB	HGNC:19331	methylmalonic aciduria (cobalamin deficiency) cblB type	12q24	12	109993255	110011679	-	1.71711	1.55839	1.03991	1.28358	-0.153117	-0.767803	-0.421675	-1.11197	-1.70267	-1.33948	0.503	0.00788415	0.0895343
MMACHC	HGNC:24525	methylmalonic aciduria (cobalamin deficiency) cblC type, with homocystinuria	1p34.1	1	45965725	45976739	+	1.97974	1.77184	1.41483	1.49197	-0.161552	-0.49109	-0.414021	-1.11849	-1.40551	-1.33239	0.18246	0.00217474	0.00569527
MMD	HGNC:7153	monocyte to macrophage differentiation associated	17q22	17	53469974	53499341	-	0.863074	0.94279	1.04436	0.672014	0.124016	0.271716	-0.363028	1.08976	1.20724	-1.28612	0.183593	0.0128188	0.0027578
MME	HGNC:7154	membrane metalloendopeptidase	3q25.2	3	154741913	154901497	+	0.0689471	0.0725556	0.0571684	0.051766	0.0671198	-0.273844	-0.424772	1.04762	-1.20902	-1.34236	0.670734	0.109528	0.0234751
MMP10	HGNC:7156	matrix metallopeptidase 10	11q22.3	11	102641234	102651359	-	0.0111763	0.0144762	0.038854	0.0255645	0.408312	1.77712	1.19636	1.32713	3.42742	2.29161	0.309086	0.00148871	0.0129543
MMP15	HGNC:7161	matrix metallopeptidase 15	16q13	16	58059470	58080805	+	1.38324	1.36257	1.40059	0.873144	-0.0172166	0.0350333	-0.654997	-1.01201	1.02458	-1.57461	0.94924	0.896972	0.0370015
MMP21	HGNC:14357	matrix metallopeptidase 21	10q26.3	10	127455022	127464390	-	0.0327515	0.0268072	0.00711865	0.0560952	-0.507408	-2.14615	0.708054	-1.42149	-4.42645	1.6336	0.51768	0.0210801	0.372662
MN1	HGNC:7180	MN1 proto-oncogene, transcriptional regulator	22q12.1	22	28144265	28197486	-	0.229344	0.220307	0.131897	0.161748	-0.0490163	-0.788369	-0.498324	-1.03456	-1.72712	-1.41257	0.725116	0.000379141	0.00601589
MOB3A	HGNC:29802	MOB kinase activator 3A	19p13.3	19	2071037	2096269	-	0.623945	0.590446	0.438832	0.549915	-0.0751295	-0.507959	-0.173371	-1.05346	-1.42204	-1.12769	0.704116	0.0287349	0.390201
MOCOS	HGNC:18234	molybdenum cofactor sulfurase	18q12	18	33767482	33852120	+	0.163847	0.192491	0.204352	0.229229	0.230324	0.32255	0.473851	1.1731	1.25054	1.38881	0.200987	0.0868087	0.0209345
MOCS3	HGNC:15765	molybdenum cofactor synthesis 3	20q13.13	20	49575363	49577820	+	7.28777	6.04166	4.222	6.80692	-0.279985	-0.832356	-0.0988424	-1.21418	-1.78059	-1.07091	0.23918	0.00538218	0.665368
MORC4	HGNC:23485	MORC family CW-type zinc finger 4	Xq22.3	X	106183964	106243474	-	1.65657	1.67181	1.89797	2.02374	0.0112951	0.194037	0.282147	1.00786	1.14396	1.216	0.92806	0.148145	0.0483622
MORN1	HGNC:25852	MORN repeat containing 1	1p36.33-p36.32	1	2252692	2323146	-	0.552158	0.488364	0.290313	0.575013	-0.181008	-0.985338	0.0420943	-1.13368	-1.97978	1.02961	0.562241	0.0110086	0.891672
MORN3	HGNC:29807	MORN repeat containing 3	12q24.31	12	122089024	122110537	-	0.0318007	0.0459469	0.0644231	0.0472831	0.521954	0.991817	0.550559	1.4359	1.98869	1.46465	0.0255441	0.000820428	0.020273
MOSPD1	HGNC:25235	motile sperm domain containing 1	Xq26.3	X	134021656	134049297	-	0.690678	0.668065	0.638219	1.01194	-0.054724	-0.118861	0.55671	-1.03866	-1.08588	1.47091	0.748777	0.491998	0.00974985
MOV10L1	HGNC:7201	Mov10 RISC complex RNA helicase like 1	22q13.33	22	50528308	50600119	+	0.00115087	0.00218383	0.00208774	0.00867997	0.808571	0.758569	2.56607	1.75148	1.69181	5.92192	0.166847	0.191538	0.00131163
MOXD1	HGNC:21063	monooxygenase DBH like 1	6q23.2	6	132617194	132722684	-	0.700285	0.813287	1.04706	0.778538	0.21014	0.581264	0.140755	1.1568	1.49616	1.10248	0.159285	0.00264171	0.32897
MPI	HGNC:7216	mannose phosphate isomerase	15q24.1	15	75182363	75191798	+	12.999	12.6137	11.5051	10.9442	-0.0406512	-0.170667	-0.241845	-1.02858	-1.12558	-1.1825	0.68291	0.113114	0.0357521
MRC2	HGNC:16875	mannose receptor C type 2	17q23	17	60704762	60770956	+	0.680483	1.01725	1.36638	1.10148	0.569819	1.00939	0.701793	1.48434	2.01306	1.62653	0.0563749	0.00424374	0.0252379
MRO	HGNC:24121	maestro	18q21	18	48321491	48351754	-	0.0313769	0.0280539	0.0186881	0.0175804	-0.212224	-0.78902	-0.839225	-1.15847	-1.7279	-1.78909	0.550147	0.0489893	0.0389133
MRPL44	HGNC:16650	mitochondrial ribosomal protein L44	2p24.3-p24.1	2	224822121	224832431	+	3.4225	3.1377	3.47119	2.60824	-0.126615	0.0236125	-0.391935	-1.09173	1.0165	-1.31215	0.327267	0.850569	0.0120602
MRPL49	HGNC:1176	mitochondrial ribosomal protein L49	11q13.1	11	64889655	64894843	+	9.84697	8.07537	6.94118	8.00702	-0.28749	-0.536657	-0.309322	-1.22052	-1.45061	-1.23913	0.156471	0.0193113	0.130941
MRS2	HGNC:13785	MRS2, magnesium transporter	6p22.3-p22.1	6	24403153	24425810	+	3.67802	3.11602	2.75607	3.12376	-0.248113	-0.420285	-0.233156	-1.18765	-1.33819	-1.1754	0.119555	0.01837	0.140134
MSANTD3-TMEFF1	HGNC:38838	MSANTD3-TMEFF1 readthrough	9q31.1	9	103204553	103339918	+	0.514824	0.557884	0.727261	0.610265	0.112167	0.493215	0.236629	1.08085	1.40758	1.17824	0.454488	0.00861364	0.135852
MSANTD4	HGNC:29383	Myb/SANT DNA binding domain containing 4 with coiled-coils	11q22	11	105866350	105893130	-	1.94787	2.06041	2.76467	2.09401	0.0783925	0.473163	0.100436	1.05584	1.38815	1.0721	0.68373	0.0341415	0.602973
MSC	HGNC:7321	musculin	8q13.3	8	72753784	72756703	-	1.38133	1.21501	0.604905	0.93259	-0.229158	-1.23013	-0.583155	-1.17215	-2.34587	-1.49812	0.550119	0.0101004	0.151068
MSH2	HGNC:7325	mutS homolog 2	2p21	2	47630108	47789450	+	1.56215	1.45115	1.3521	1.26301	-0.110053	-0.205385	-0.304819	-1.07927	-1.15299	-1.23526	0.274789	0.0601225	0.0117527
MSH4	HGNC:7327	mutS homolog 4	1p31	1	76262567	76378923	+	0.00538818	0.00593372	0.00509633	0.0162726	0.119628	-0.105188	1.54902	1.08645	-1.07563	2.92617	0.799976	0.823612	0.00947275
MTBP	HGNC:7417	MDM2 binding protein	8q24.1-q24.2	8	121457640	121554373	+	0.569173	0.599772	0.612892	0.666546	0.0758898	0.102681	0.226659	1.05401	1.07377	1.17012	0.345677	0.212204	0.0172624
MTCP1	HGNC:7423	mature T-cell proliferation 1	Xq28	X	154289897	154376212	-	1.14832	1.06828	0.787151	1.18378	-0.113471	-0.599151	0.0469343	-1.08183	-1.51482	1.03307	0.661549	0.043188	0.855565
MTF2	HGNC:29535	metal response element binding transcription factor 2	1p22.1	1	93544792	93604638	+	1.75981	1.81634	2.13101	1.61384	0.0469503	0.275316	-0.123631	1.03308	1.21026	-1.08947	0.477328	0.00237634	0.0852694
MTFP1	HGNC:26945	mitochondrial fission process 1	22q	22	30821518	30825045	+	4.93502	4.21003	3.30094	4.98978	-0.252269	-0.571881	0.0200519	-1.19108	-1.48646	1.014	0.227924	0.0181427	0.91989
MTFR1	HGNC:29510	mitochondrial fission regulator 1	8q13.1	8	66556124	66683496	+	0.71313	0.745665	0.852872	0.744168	0.063456	0.257681	0.0606584	1.04497	1.19556	1.04294	0.184023	0.000359958	0.202011
MTHFD1	HGNC:7432	methylenetetrahydrofolate dehydrogenase, cyclohydrolase and formyltetrahydrofolate synthetase 1	14q24	14	64854749	64926725	+	9.42371	8.87876	8.11001	7.94005	-0.0853075	-0.214681	-0.245572	-1.06091	-1.16045	-1.18556	0.298723	0.023319	0.0126306
MTHFD2	HGNC:7434	methylenetetrahydrofolate dehydrogenase (NADP+ dependent) 2, methenyltetrahydrofolate cyclohydrolase	2p13.1	2	74425689	74444692	+	10.6513	12.3273	13.0614	16.2245	0.211526	0.289389	0.607609	1.15791	1.22212	1.52373	0.0522325	0.0143027	0.00017967
MTHFR	HGNC:7436	methylenetetrahydrofolate reductase	1p36.3	1	11845780	11866977	-	1.53092	1.40604	1.00013	1.48701	-0.119296	-0.627962	-0.0418219	-1.0862	-1.54538	-1.02941	0.458129	0.00342284	0.79157
MTMR7	HGNC:7454	myotubularin related protein 7	8p22	8	17155539	17271037	-	0.376688	0.428618	0.4273	0.406615	0.184514	0.180608	0.109093	1.13643	1.13336	1.07855	0.0157526	0.017381	0.108721
MTMR8	HGNC:16825	myotubularin related protein 8	Xq11.2	X	63444187	63615333	-	0.0298693	0.0316446	0.0338008	0.0362208	0.0820173	0.173642	0.272068	1.0585	1.1279	1.20754	0.235858	0.0265163	0.00279337
MTRNR2L4	HGNC:37161	MT-RNR2-like 4	16p13.3	16	3421053	3422283	-	0.122254	0.231584	0.136732	0.178875	0.979202	0.15831	0.537809	1.97137	1.11598	1.45177	0.0394365	0.701462	0.213949
MTRNR2L8	HGNC:37165	MT-RNR2-like 8	11p15.4	11	10529434	10530723	-	0.3695	0.731462	0.513584	0.034985	1.02843	0.255172	-3.42749	2.03981	1.19348	-10.7591	0.121095	0.678334	0.000414597
MTRR	HGNC:7473	5-methyltetrahydrofolate-homocysteine methyltransferase reductase	5p15.31	5	7851299	7906138	+	3.00616	2.82804	2.52219	3.01312	-0.0902278	-0.253927	0.00451369	-1.06454	-1.19245	1.00313	0.31877	0.0172845	0.958891
MTURN	HGNC:25457	maturin, neural progenitor differentiation regulator homolog	7p15.1	7	30174426	30202378	+	1.99719	1.78278	1.31515	1.57823	-0.166975	-0.66971	-0.3365	-1.1227	-1.59075	-1.26269	0.530009	0.0300572	0.222475
MUT	HGNC:7526	methylmalonyl-CoA mutase	6p21	6	49398073	49430904	-	2.35178	2.36081	2.20972	1.92278	0.00500631	-0.0897162	-0.291344	1.00348	-1.06416	-1.22378	0.95176	0.29577	0.00666045
MVB12B	HGNC:23368	multivesicular body subunit 12B	9q34.12	9	129089128	129269320	+	0.136647	0.128454	0.0948356	0.144084	-0.0938461	-0.535729	0.0606077	-1.06721	-1.44967	1.0429	0.60594	0.0154656	0.737729
MVK	HGNC:7530	mevalonate kinase	12q24	12	110011060	110035067	+	0.716136	0.641039	0.378548	0.543049	-0.197789	-0.943419	-0.39646	-1.14694	-1.92308	-1.31627	0.547697	0.0172285	0.243801
MX1	HGNC:7532	MX dynamin like GTPase 1	21q22.3	21	42792231	42831141	+	0.0439055	0.0486026	0.0377422	0.0683024	0.131597	-0.192574	0.653804	1.09551	-1.1428	1.57331	0.645327	0.503933	0.0448508
MXD1	HGNC:6761	MAX dimerization protein 1	2p13-p12	2	70124820	70170077	+	0.763741	0.818874	1.03858	0.954886	0.105546	0.437193	0.322275	1.0759	1.35397	1.2503	0.457921	0.0120508	0.0444601
MXD4	HGNC:13906	MAX dimerization protein 4	4p16.3	4	2249159	2264021	-	2.50044	2.53737	1.89706	2.66772	0.0265327	-0.400086	0.0855694	1.01856	-1.31959	1.06111	0.861645	0.0264977	0.577596
MXI1	HGNC:7534	MAX interactor 1, dimerization protein	10q24-q25	10	111967363	112047123	+	0.788099	0.85808	1.09496	0.842314	0.124489	0.472069	0.0964189	1.09012	1.3871	1.06912	0.171289	0.000455023	0.277977
MYADM	HGNC:7544	myeloid associated differentiation marker	19q13.42	19	54369477	54379691	+	2.12628	2.10964	3.17895	1.94959	-0.0151592	0.525737	-0.125417	-1.01056	1.43967	-1.09082	0.94741	0.0459353	0.588819
MYB	HGNC:7545	MYB proto-oncogene, transcription factor	6q22-q23	6	135502453	135540311	+	0.615843	0.675548	0.744558	0.415967	0.133519	0.27271	-0.571037	1.09697	1.20808	-1.48559	0.120535	0.00752638	7.40271e-05
MYB-AS1	HGNC:37457	MYB antisense RNA 1	6q22-q23	6	135516221	135517133	-	2.22141	2.64527	2.88479	1.49208	0.247147	0.368074	-0.591305	1.18686	1.29063	-1.50661	0.141984	0.0414666	0.00456281
MYBL2	HGNC:7548	MYB proto-oncogene like 2	20q13.1	20	42295754	42345136	+	7.9362	7.87597	9.05786	9.62044	-0.00615163	0.196128	0.283939	-1.00427	1.14562	1.21751	0.957367	0.116718	0.0343996
MYC	HGNC:7553	v-myc avian myelocytomatosis viral oncogene homolog	8q24	8	128747680	128753674	+	32.7676	33.8321	34.2109	24.2427	0.0494286	0.0684263	-0.429055	1.03485	1.04857	-1.34635	0.654758	0.538306	0.00378348
MYCNOS	HGNC:16911	MYCN opposite strand	2p24.1	2	16061159	16082371	-	0.00600717	0.00754678	0.00264547	0.00303327	0.228261	-1.14413	-0.870623	1.17142	-2.21013	-1.82845	0.634075	0.0381179	0.0958577
MYD88	HGNC:7562	myeloid differentiation primary response 88	3p22	3	38179969	38184513	+	1.96359	1.78383	1.30062	1.94761	-0.151555	-0.602263	-0.00510984	-1.11077	-1.5181	-1.00355	0.452912	0.0139098	0.979431
MYH15	HGNC:31073	myosin heavy chain 15	3q13	3	108099216	108248169	-	0.00543552	0.00716368	0.0074293	0.014009	0.333634	0.364158	1.30129	1.26018	1.28713	2.46449	0.352932	0.313137	0.00490238
MYL12A	HGNC:16701	myosin light chain 12A	18p11.31	18	3247528	3256234	+	6.14225	6.70241	9.24036	7.56343	0.121136	0.596467	0.285783	1.08759	1.51201	1.21907	0.555104	0.0162494	0.184317
MYNN	HGNC:14955	myoneurin	3q26.31	3	169490853	169507504	+	1.85619	1.95139	2.57022	2.40925	0.0742804	0.467335	0.378276	1.05284	1.38255	1.29979	0.556005	0.00477085	0.0140374
MYO1A	HGNC:7595	myosin IA	12q13.3	12	57422301	57444982	-	0.0211517	0.0278568	0.0305738	0.0470828	0.386333	0.399185	1.10533	1.30707	1.31876	2.15148	0.289732	0.27512	0.0118115
MYO1B	HGNC:7596	myosin IB	2q12-q34	2	192109911	192290115	+	0.812412	0.865313	1.01008	0.808956	0.0911535	0.309219	-0.00823033	1.06522	1.23904	-1.00572	0.259743	0.00336868	0.915488
MYO1G	HGNC:13880	myosin IG	7p13	7	45002261	45018697	-	0.00282758	0.0054778	0.00432469	0.0128414	0.743885	0.342953	2.05373	1.67468	1.26835	4.15177	0.312038	0.632251	0.0176288
MYO3A	HGNC:7601	myosin IIIA	10p11.1	10	26223196	26501456	+	0.0655511	0.0718737	0.0649076	0.120877	0.125937	-0.0264689	0.880541	1.09122	-1.01852	1.84107	0.378478	0.849544	0.000184519
MYOCD	HGNC:16067	myocardin	17p11.2	17	12569207	12672266	+	0.00191866	0.00231743	0.0016203	0.00661523	0.229048	-0.223642	1.50263	1.17206	-1.16768	2.83358	0.50679	0.516592	0.00185278
MYOF	HGNC:3656	myoferlin	10q24	10	95066186	95242074	-	0.0183942	0.0218973	0.0347165	0.0453183	0.253206	0.870053	1.22145	1.19185	1.82773	2.33181	0.51913	0.0491509	0.011653
MYOM1	HGNC:7613	myomesin 1	18p11.31	18	3066805	3220106	-	0.0175063	0.0228965	0.0354655	0.0161583	0.349209	0.976529	-0.11813	1.27386	1.96773	-1.08533	0.181616	0.00348014	0.633974
MYOM2	HGNC:7614	myomesin 2	8p23.3	8	1993155	2113475	+	0.735967	0.659425	0.325784	0.296389	-0.158485	-1.18622	-1.30958	-1.11611	-2.27556	-2.47869	0.247471	1.41237e-05	6.76121e-06
MYPN	HGNC:23246	myopalladin	10q22.1	10	69865912	69971774	+	0.00868346	0.010229	0.0133533	0.0150269	0.200379	0.597514	0.771071	1.149	1.51311	1.70654	0.366861	0.0214135	0.00621563
MYT1	HGNC:7622	myelin transcription factor 1	20q13.33	20	62783144	62873604	+	0.121104	0.155791	0.180654	0.112237	0.348565	0.584383	-0.098877	1.27329	1.4994	-1.07094	0.0625685	0.00673248	0.556667
NAA40	HGNC:25845	N(alpha)-acetyltransferase 40, NatD catalytic subunit	11q13.1	11	63706431	63724800	+	2.02924	1.80609	1.22238	2.38458	-0.190468	-0.778414	0.235578	-1.14113	-1.71524	1.17738	0.49501	0.0192435	0.402382
NAALADL1	HGNC:23536	N-acetylated alpha-linked acidic dipeptidase like 1	11q12	11	64812290	64826021	-	0.0124159	0.0182884	0.0777098	0.0267562	0.424725	2.45917	0.764183	1.34232	5.49899	1.69841	0.676175	0.0364059	0.457962
NAGA	HGNC:7631	alpha-N-acetylgalactosaminidase	22q13.2	22	42428724	42466846	-	1.12027	1.10471	0.904717	1.01139	-0.0167015	-0.309741	-0.145025	-1.01164	-1.23949	-1.10575	0.889959	0.0293092	0.250037
NAGK	HGNC:17174	N-acetylglucosamine kinase	2p13.3	2	71291474	71306935	+	0.988248	1.10921	0.949742	1.48228	0.155087	-0.0783114	0.565366	1.11349	-1.05578	1.47976	0.538316	0.753809	0.0471622
NAIF1	HGNC:25446	nuclear apoptosis inducing factor 1	9q34.11	9	130823512	130830485	-	1.0436	1.00306	0.741691	1.03564	-0.0451926	-0.480309	-0.00506402	-1.03182	-1.39504	-1.00352	0.767368	0.0116507	0.973481
NAMPT	HGNC:30092	nicotinamide phosphoribosyltransferase	7q22.3	7	105888731	105926772	-	3.33492	3.43052	4.04706	3.65941	0.0415086	0.278955	0.133982	1.02919	1.21332	1.09732	0.678008	0.0200467	0.201855
NAP1L3	HGNC:7639	nucleosome assembly protein 1 like 3	Xq21.3-q22	X	92925929	92928567	-	1.19998	1.03425	0.518857	1.19024	-0.264303	-1.29089	-0.0401826	-1.20106	-2.44678	-1.02824	0.591308	0.0257911	0.934333
NARF	HGNC:29916	nuclear prelamin A recognition factor	17q25.3	17	80416060	80446141	+	1.15517	1.0558	0.879258	1.10202	-0.132282	-0.411788	-0.0763513	-1.09603	-1.33033	-1.05435	0.437994	0.0346621	0.650136
NARS	HGNC:7643	asparaginyl-tRNA synthetase	18q21.31	18	55267896	55289177	-	22.4063	23.744	26.8632	27.6128	0.0836611	0.26036	0.301114	1.0597	1.19778	1.2321	0.0581195	0.000127538	4.5571e-05
NBPF1	HGNC:26088	neuroblastoma breakpoint family member 1	1p36.13	1	16888818	16940083	-	1.0416	1.06274	0.975483	1.42901	0.025387	-0.106664	0.453088	1.01775	-1.07674	1.36897	0.843634	0.416862	0.00662321
NBPF12	HGNC:24297	neuroblastoma breakpoint family member 12	1q21.1	1	146373546	146467744	+	0.0166126	0.0186655	0.0192672	0.0237006	0.16159	0.179308	0.493829	1.11852	1.13234	1.40818	0.370652	0.323327	0.0199338
NBPF9	HGNC:31991	neuroblastoma breakpoint family member 9	1q21.1	1	144811744	144830302	+	0.0515977	0.0668188	0.0825541	0.0733644	0.358051	0.655164	0.50091	1.28169	1.57479	1.41511	0.0596763	0.00388382	0.0154072
NCAPH	HGNC:1112	non-SMC condensin I complex subunit H	2q11.2	2	97001525	97039583	+	3.79166	3.67122	3.45856	3.40026	-0.0462639	-0.131119	-0.157013	-1.03259	-1.09514	-1.11498	0.446078	0.0527967	0.0262631
NCDN	HGNC:17597	neurochondrin	1p34.3	1	36023074	36032875	+	5.68941	5.01515	3.41803	6.18593	-0.179247	-0.777973	0.123097	-1.13229	-1.71472	1.08907	0.543804	0.0249999	0.674803
NCF2	HGNC:7661	neutrophil cytosolic factor 2	1q25	1	183524698	183560011	-	0.00146328	0.00256793	0.00228263	0.00573398	0.667734	0.352202	1.6568	1.58858	1.27651	3.15315	0.272732	0.551735	0.0192227
NCKAP1L	HGNC:4862	NCK associated protein 1 like	12q13.1	12	54891495	54937726	+	0.0588356	0.0538914	0.041004	0.0283745	-0.127975	-0.521448	-1.06483	-1.09276	-1.4354	-2.09192	0.426279	0.00915373	0.000115618
NCOA5	HGNC:15909	nuclear receptor coactivator 5	20q13.12	20	44689624	44718591	-	2.9642	2.08009	0.904077	3.0616	-0.525167	-1.89857	0.0478102	-1.4391	-3.72845	1.03369	0.253777	0.00215282	0.913628
NCSTN	HGNC:17091	nicastrin	1q22-q23	1	160313062	160328742	+	7.53102	7.24704	5.56269	7.78953	-0.0586088	-0.46874	0.0409294	-1.04146	-1.3839	1.02878	0.755985	0.0330131	0.82792
NDFIP1	HGNC:17592	Nedd4 family interacting protein 1	5q31.3	5	141488070	141534008	+	2.48019	2.3445	2.26819	2.07762	-0.0852545	-0.131477	-0.258045	-1.06087	-1.09541	-1.19586	0.407136	0.214206	0.0293438
NDFIP2-AS1	HGNC:40844	NDFIP2 antisense RNA 1	13q31.1	13	80051499	80055366	-	0.0592801	0.0482621	0.04308	0.020538	-0.299555	-0.688982	-1.60449	-1.23076	-1.61215	-3.04088	0.570564	0.210826	0.013238
NDNF	HGNC:26256	neuron derived neurotrophic factor	4q27	4	121956768	121994176	-	0.372483	0.395237	0.275234	0.246756	0.0843625	-0.467171	-0.598568	1.06022	-1.3824	-1.51421	0.649236	0.0308324	0.0100501
NDRG3	HGNC:14462	NDRG family member 3	20q11.21-q11.23	20	35280169	35374481	-	0.666513	0.631552	0.567409	0.523236	-0.0787285	-0.239426	-0.352812	-1.05609	-1.18052	-1.27705	0.515374	0.0722722	0.0158273
NDRG4	HGNC:14466	NDRG family member 4	16q21	16	58497606	58547523	+	0.397234	0.550175	0.852947	0.561079	0.465465	1.07674	0.499586	1.38076	2.10926	1.41381	0.0944985	0.00232774	0.0762215
NDUFA10	HGNC:7684	NADH:ubiquinone oxidoreductase subunit A10	2q37.3	2	240831867	240964819	-	0.815332	0.834847	0.985759	0.867426	0.0336485	0.268972	0.0867694	1.0236	1.20495	1.06199	0.699924	0.0127254	0.332969
NDUFA4L2	HGNC:29836	NDUFA4, mitochondrial complex associated like 2	12q13.3	12	57628686	57634498	-	0.100087	0.153824	0.148881	0.314965	0.591171	0.415223	1.64458	1.50647	1.3335	3.12657	0.189986	0.343908	0.00403817
NDUFAF5	HGNC:15899	NADH:ubiquinone oxidoreductase complex assembly factor 5	20p12.1	20	13765596	13799067	+	0.336695	0.412638	0.769853	0.428658	0.300423	1.15147	0.349772	1.23151	2.2214	1.27436	0.2089	0.000784999	0.150236
NDUFS2	HGNC:7708	NADH:ubiquinone oxidoreductase core subunit S2	1q23.3	1	161166894	161184185	+	7.3271	7.10073	6.65463	5.45395	-0.045446	-0.152009	-0.440946	-1.032	-1.11112	-1.35749	0.761345	0.323871	0.015836
NECAB1	HGNC:20983	N-terminal EF-hand calcium binding protein 1	8q21.3	8	91803778	91971636	+	0.0824637	0.0976669	0.116564	0.101419	0.240972	0.486912	0.286861	1.18179	1.40144	1.21998	0.192411	0.0206291	0.128611
NECAP2	HGNC:25528	NECAP endocytosis associated 2	1p36.13	1	16767167	16786573	+	1.83273	1.71183	1.30075	1.8546	-0.105426	-0.509786	0.0160565	-1.07581	-1.42384	1.01119	0.562124	0.0191706	0.928884
NECTIN3	HGNC:17664	nectin cell adhesion molecule 3	3q13	3	110788918	110994410	+	0.0123933	0.0147293	0.0148113	0.0227902	0.241509	0.262353	0.868395	1.18223	1.19943	1.82563	0.357531	0.319878	0.00795788
NECTIN4	HGNC:19688	nectin cell adhesion molecule 4	1q23.3	1	161040785	161059389	-	0.123527	0.149948	0.20593	0.203491	0.265042	0.754752	0.696031	1.20167	1.68734	1.62004	0.371719	0.0273003	0.0378171
NEDD1	HGNC:7723	neural precursor cell expressed, developmentally down-regulated 1	12q23.1	12	97301001	97347129	+	2.62441	2.7814	3.32914	2.4547	0.0846681	0.342586	-0.0977714	1.06044	1.26803	-1.07012	0.19318	0.000429716	0.139512
NEDD4L	HGNC:7728	neural precursor cell expressed, developmentally down-regulated 4-like, E3 ubiquitin protein ligase	18q21.31	18	55711619	56068772	+	0.184401	0.209786	0.283751	0.210169	0.161426	0.608956	0.171892	1.11839	1.52515	1.12653	0.500196	0.0286499	0.473688
NEFL	HGNC:7739	neurofilament, light polypeptide	8p21.2	8	24808468	24814624	-	36.4097	36.065	35.8471	27.8192	-0.0124395	-0.0222576	-0.389024	-1.00866	-1.01555	-1.30951	0.93531	0.884586	0.0306859
NEFM	HGNC:7734	neurofilament, medium polypeptide	8p21	8	24770525	24776607	+	0.314539	0.307119	0.162605	0.231309	-0.0641993	-1.11673	-0.455873	-1.0455	-2.16855	-1.37161	0.892301	0.041127	0.350042
NEGR1	HGNC:17302	neuronal growth regulator 1	1p31.1	1	71868625	72748417	-	0.0199537	0.0181853	0.0163305	0.0165478	-0.13716	-0.28161	-0.260422	-1.09974	-1.21555	-1.19783	0.247381	0.033544	0.0453021
NEIL2	HGNC:18956	nei like DNA glycosylase 2	8p23.1	8	11627144	11644855	+	1.0342	1.05067	0.872453	0.835987	0.0191484	-0.247787	-0.310828	1.01336	-1.18738	-1.24042	0.883576	0.0861471	0.0396858
NEK4	HGNC:11399	NIMA related kinase 4	3p21.1	3	52744800	52804965	-	1.4463	1.35277	1.24802	1.30799	-0.0964134	-0.215542	-0.146067	-1.06911	-1.16114	-1.10655	0.117729	0.00442728	0.0290068
NEK8	HGNC:13387	NIMA related kinase 8	17q11.1	17	27055822	27069784	+	2.13752	2.0056	1.09756	1.36419	-0.101466	-1.02457	-0.669956	-1.07286	-2.03435	-1.59102	0.7861	0.0220174	0.101001
NELFCD	HGNC:15934	negative elongation factor complex member C/D	20q13	20	57556296	57570188	+	15.2603	14.181	15.376	12.6449	-0.10649	0.00326807	-0.268855	-1.07661	1.00227	-1.20485	0.376248	0.977767	0.0455815
NES	HGNC:7756	nestin	1q23	1	156638555	156647189	-	0.296624	0.392896	0.354964	0.315817	0.39723	0.250533	0.0821156	1.31698	1.18965	1.05857	0.0381384	0.156481	0.622098
NFE2L2	HGNC:7782	nuclear factor, erythroid 2 like 2	2q31	2	178092323	178257425	-	0.353163	0.372158	0.399735	0.408186	0.0739813	0.177464	0.206256	1.05262	1.13089	1.15369	0.294083	0.0273537	0.0140084
NFIA-AS1	HGNC:40402	NFIA antisense RNA 1	1p31.3	1	61714617	61719182	-	0.00726169	0.0134151	0.0109598	0.0262807	0.862019	0.0626353	1.7069	1.81758	1.04437	3.26459	0.241986	0.929109	0.0368341
NFIL3	HGNC:7787	nuclear factor, interleukin 3 regulated	9q22	9	94171327	94186144	-	0.607304	0.7338	1.32084	1.06815	0.25382	1.07441	0.803111	1.19236	2.10586	1.74486	0.44961	0.00986193	0.0360814
NFKBIL1	HGNC:7800	NFKB inhibitor like 1	6p21.3	6	31514647	31527677	+	0.894186	1.06853	1.23496	1.29929	0.250664	0.467456	0.516292	1.18975	1.38267	1.43027	0.243381	0.0467796	0.0319131
NFS1	HGNC:15910	NFS1, cysteine desulfurase	20q11.22	20	34220262	34287281	-	4.59196	4.00946	3.41009	3.41039	-0.196861	-0.43959	-0.434845	-1.1462	-1.35622	-1.35177	0.143585	0.00677639	0.00717201
NGF	HGNC:7808	nerve growth factor	1p13.1	1	115828539	115880857	-	0.0082443	0.0107592	0.0192036	0.0247435	0.263513	1.17112	1.43123	1.2004	2.25187	2.69677	0.585319	0.0354533	0.0149453
NGFR	HGNC:7809	nerve growth factor receptor	17q21-q22	17	47572655	47592379	+	0.0796927	0.100687	0.1462	0.0973926	0.329374	0.849297	0.281169	1.25647	1.80162	1.21518	0.259406	0.0140143	0.330396
NHLH2	HGNC:7818	nescient helix-loop-helix 2	1p12-p11	1	116378998	116386538	-	0.00170267	0.00774075	0.00490091	0.0117259	2.19541	1.74282	2.93256	4.58019	3.34689	7.63464	0.0334265	0.0761913	0.00901823
NHS	HGNC:7820	NHS actin remodeling regulator	Xp22.3-p21.1	X	17393543	17754114	+	0.0221382	0.0268033	0.0298464	0.0230223	0.265823	0.42087	0.0569771	1.20232	1.33873	1.04028	0.0466304	0.00585628	0.627944
NHSL1	HGNC:21021	NHS like 1	6q23.3	6	138743180	139013708	-	0.165796	0.204492	0.233103	0.284222	0.287462	0.489007	0.774094	1.22049	1.40348	1.71012	0.0873707	0.01066	0.000779968
NID2	HGNC:13389	nidogen 2	14q22.1	14	52471521	52536545	-	1.42202	1.39986	1.09897	0.941954	-0.0202593	-0.366984	-0.588801	-1.01414	-1.28965	-1.504	0.837039	0.00488353	0.000266406
NIPAL2	HGNC:25854	NIPA like domain containing 2	8q22.2	8	99202061	99306621	-	0.0541414	0.0542189	0.0361946	0.0645462	-0.0049451	-0.624524	0.24918	-1.00343	-1.5417	1.18853	0.982227	0.0198169	0.280241
NIPAL4	HGNC:28018	NIPA like domain containing 4	5q33.3	5	156887027	156901725	+	0.0714899	0.095413	0.178782	0.135044	0.418654	1.32912	0.928275	1.33668	2.5125	1.903	0.329655	0.0109376	0.0503627
NIPSNAP1	HGNC:7827	nipsnap homolog 1 (C. elegans)	22q12	22	29950797	29977326	-	3.41217	3.50418	3.57473	2.32126	0.0400932	0.0673518	-0.553991	1.02818	1.04779	-1.46814	0.719232	0.54896	0.000878246
NKX6-2	HGNC:19321	NK6 homeobox 2	10q26.3	10	134598297	134599556	-	0.0223267	0.0102549	0.0762744	0.0613186	-0.936361	1.94258	1.39755	-1.9137	3.84393	2.63453	0.185952	0.0170277	0.0628384
NLGN1	HGNC:14291	neuroligin 1	3q26.32	3	173114074	174004434	+	0.0206851	0.0236522	0.0237975	0.0248178	0.187547	0.196486	0.259875	1.13883	1.1459	1.19738	0.0699282	0.0598763	0.0199786
NLRC5	HGNC:29933	NLR family CARD domain containing 5	16q13	16	57023397	57117443	+	0.123831	0.148218	0.202184	0.154218	0.263611	0.673525	0.311783	1.20048	1.59497	1.24124	0.28804	0.0196596	0.215202
NLRP14	HGNC:22939	NLR family pyrin domain containing 14	11p15.4	11	7041677	7092539	+	0.0211175	0.0211726	0.0311459	0.0179421	-0.00174089	0.553899	-0.220245	-1.00121	1.46805	-1.16493	0.991795	0.00970732	0.216387
NMI	HGNC:7854	N-myc and STAT interactor	2q23	2	152126979	152146571	-	0.0935192	0.118818	0.116828	0.188543	0.331249	0.309044	1.02197	1.2581	1.23889	2.03068	0.232554	0.262623	0.00403405
NOD2	HGNC:5331	nucleotide binding oligomerization domain containing 2	16q12	16	50727514	50766987	+	0.0220113	0.0297979	0.0230974	0.0223275	0.437617	0.067982	0.0263352	1.35437	1.04825	1.01842	0.0153074	0.645996	0.857944
NOL4	HGNC:7870	nucleolar protein 4	18q12	18	31431064	31803515	-	0.0525591	0.0511901	0.0524706	0.0406564	-0.0401666	-0.00495724	-0.367154	-1.02823	-1.00344	-1.28981	0.580888	0.945137	0.000765495
NOL4L	HGNC:16106	nucleolar protein 4 like	20q11.21	20	31030862	31172876	-	0.143317	0.17985	0.204496	0.154731	0.323077	0.493879	0.10003	1.251	1.40823	1.0718	0.111881	0.025823	0.595344
NOL6	HGNC:19910	nucleolar protein 6	9p12	9	33461439	33473941	-	7.34557	6.31381	5.9688	7.26704	-0.216109	-0.308857	-0.0140368	-1.1616	-1.23873	-1.00978	0.138114	0.0463722	0.917427
NOL9	HGNC:26265	nucleolar protein 9	1p36.31	1	6581407	6614595	-	1.68495	1.58385	1.39543	1.72565	-0.0908595	-0.276093	0.03611	-1.065	-1.21091	1.02535	0.338527	0.0148218	0.696421
NOTUM	HGNC:27106	NOTUM, palmitoleoyl-protein carboxylesterase	17q25.3	17	79910388	79919716	-	0.0425925	0.0776994	0.131972	0.100711	0.860945	1.63058	1.26214	1.81623	3.09638	2.39851	0.0338555	0.00128653	0.00564752
NOV	HGNC:7885	nephroblastoma overexpressed	8q24.12	8	120428546	120436593	+	0.347831	0.362446	0.458194	1.08009	0.0684531	0.372508	1.59648	1.04859	1.2946	3.02405	0.798329	0.188504	0.000270725
NOXO1	HGNC:19404	NADPH oxidase organizer 1	16p13.3	16	2028918	2031468	-	2.05658	1.6339	0.823628	2.92388	-0.381771	-1.31633	0.522035	-1.30294	-2.49032	1.43598	0.2514	0.00275078	0.129386
NPAS4	HGNC:18983	neuronal PAS domain protein 4	11q13.2	11	66188475	66194178	+	0.01034	0.0237319	0.0623038	0.0349566	1.35268	2.69308	1.53727	2.55386	6.46692	2.90244	0.104141	0.00649848	0.0707573
NPB	HGNC:30099	neuropeptide B	17q25.3	17	79860072	79860780	+	1.98659	1.63419	0.824391	1.04447	-0.241813	-1.29501	-0.91052	-1.18248	-2.45378	-1.87972	0.500277	0.00538461	0.028893
NPEPPS	HGNC:7900	aminopeptidase puromycin sensitive	17q12-q21	17	45600306	45700642	+	2.30322	2.10247	1.94527	1.85507	-0.131245	-0.241605	-0.318223	-1.09524	-1.18231	-1.24679	0.288433	0.0696778	0.0247929
NPHP3	HGNC:7907	nephrocystin 3	3q22	3	132276986	132441303	-	0.924501	1.03873	1.17899	1.14735	0.168573	0.339894	0.305412	1.12395	1.26566	1.23577	0.183286	0.0187886	0.0297469
NPPB	HGNC:7940	natriuretic peptide B	1p36.2	1	11917521	11918988	-	0.0415788	0.0497249	0.198798	0.2239	0.536403	2.57294	2.56715	1.45035	5.95022	5.92637	0.497528	0.00924426	0.00934974
NPR1	HGNC:7943	natriuretic peptide receptor 1	1q21-q22	1	153651113	153666468	+	0.0416741	0.0727592	0.052496	0.0437081	0.780219	0.308462	0.0575038	1.71739	1.23839	1.04066	0.00427635	0.15762	0.778729
NPTX1	HGNC:7952	neuronal pentraxin 1	17q25.3	17	78440633	78450404	-	16.2633	14.3444	11.1974	11.3967	-0.177812	-0.539083	-0.512953	-1.13117	-1.45305	-1.42697	0.151704	0.00134813	0.00182239
NR2E1	HGNC:7973	nuclear receptor subfamily 2 group E member 1	6q21	6	108487262	108510013	+	0.197781	0.245638	0.288924	0.260137	0.321716	0.551939	0.405383	1.24982	1.46605	1.32444	0.0234514	0.00137014	0.00785398
NRDC	HGNC:7995	nardilysin convertase	1p32.2-p32.1	1	52254863	52344477	-	3.0317	2.8896	2.72667	2.67476	-0.0702434	-0.154897	-0.184464	-1.04989	-1.11334	-1.13639	0.368898	0.0689772	0.0369185
NRF1	HGNC:7996	nuclear respiratory factor 1	7q32	7	129251555	129396922	+	0.327457	0.321007	0.306668	0.343137	-0.0290717	-0.0945086	0.067409	-1.02036	-1.0677	1.04783	0.248955	0.00372622	0.0204214
NRL	HGNC:8002	neural retina leucine zipper	14q11.1-q11.2	14	24549316	24584223	-	1.21307	1.65827	1.69301	2.34618	0.442818	0.469838	0.947719	1.35926	1.38495	1.92882	0.0500612	0.0401939	0.00114419
NRP1	HGNC:8004	neuropilin 1	10p12	10	33466420	33625190	-	0.466657	0.459393	0.332066	0.47851	-0.0227447	-0.49416	0.026765	-1.01589	-1.4085	1.01873	0.845813	0.0023992	0.819082
NRXN3	HGNC:8010	neurexin 3	14q31	14	78708734	80330762	+	0.0342896	0.0334781	0.0225706	0.0231364	-0.0426057	-0.62659	-0.569466	-1.02997	-1.54391	-1.48397	0.866133	0.0336453	0.0484148
NSDHL	HGNC:13398	NAD(P) dependent steroid dehydrogenase-like	Xq28	X	151999511	152038273	+	0.971429	0.786941	0.543256	0.684304	-0.331426	-0.853288	-0.50961	-1.25826	-1.80661	-1.42367	0.240796	0.011493	0.0872394
NSMAF	HGNC:8017	neutral sphingomyelinase activation associated factor	8q12.1	8	59496063	59572403	-	0.300854	0.303835	0.235422	0.360404	0.00298876	-0.365666	0.259348	1.00207	-1.28848	1.19694	0.985385	0.0495168	0.139648
NSUN2	HGNC:25994	NOP2/Sun RNA methyltransferase family member 2	5p15.32	5	6599352	6633404	-	13.6662	11.8699	10.3631	10.9177	-0.206196	-0.404734	-0.330384	-1.15364	-1.32384	-1.25735	0.101758	0.0067069	0.0181096
NT5C1B	HGNC:17818	5'-nucleotidase, cytosolic IB	2p24.2	2	18744138	18770838	-	0.0118906	0.0132622	0.00866824	0.0218956	0.180225	-0.399625	0.871867	1.13306	-1.31916	1.83003	0.496966	0.153272	0.00879494
NT5DC2	HGNC:25717	5'-nucleotidase domain containing 2	3p21.1	3	52558386	52569070	-	13.9812	11.9382	9.44319	11.4128	-0.229259	-0.584208	-0.288239	-1.17223	-1.49922	-1.22115	0.218179	0.009285	0.131428
NT5DC3	HGNC:30826	5'-nucleotidase domain containing 3	12q22-q23.1	12	104164231	104234975	-	0.727423	0.808176	0.934519	0.714073	0.144183	0.365223	-0.0221312	1.1051	1.28808	-1.01546	0.292511	0.0213439	0.866988
NT5DC4	HGNC:27678	5'-nucleotidase domain containing 4	2q13	2	113479063	113500456	+	0.645395	0.547816	0.513971	0.52729	-0.235758	-0.340462	-0.290882	-1.17753	-1.26616	-1.22339	0.0695379	0.016444	0.0324071
NTF3	HGNC:8023	neurotrophin 3	12p13	12	5541278	5630702	+	0.0157805	0.0182617	0.0270911	0.0197241	0.199342	0.752142	0.288038	1.14817	1.68429	1.22098	0.344708	0.00532102	0.184849
NTF4	HGNC:8024	neurotrophin 4	19q13.3	19	49564397	49567124	-	0.0386259	0.0990185	0.108143	0.0837748	1.46919	1.57889	1.20058	2.76867	2.9874	2.29833	0.0081069	0.0055538	0.0212104
NTN5	HGNC:25208	netrin 5	19q13.33	19	49164666	49176264	-	0.0113813	0.0253302	0.029181	0.020044	1.09623	1.21289	0.789407	2.13796	2.31801	1.72836	0.0129679	0.00784503	0.0511817
NUBPL	HGNC:20278	nucleotide binding protein like	14q12	14	31959162	32330430	+	0.110799	0.101988	0.0927401	0.0815008	-0.119483	-0.256451	-0.442537	-1.08635	-1.19454	-1.35899	0.282703	0.0385955	0.00274057
NUCB1	HGNC:8043	nucleobindin 1	19q13.33	19	49403307	49426528	+	1.80837	1.74145	1.40467	1.60079	-0.0489966	-0.358239	-0.166904	-1.03455	-1.28186	-1.12265	0.663251	0.0107777	0.162169
NUDCD3	HGNC:22208	NudC domain containing 3	7p13-p12	7	44421969	44530479	-	1.39562	1.38975	1.28988	1.52598	-0.00573612	-0.116075	0.129401	-1.00398	-1.08378	1.09384	0.918188	0.0642638	0.0437621
NUDT12	HGNC:18826	nudix hydrolase 12	5q15	5	102884556	102898494	-	4.70822	4.60603	4.1464	3.54634	-0.0354869	-0.195132	-0.41269	-1.0249	-1.14483	-1.33117	0.780618	0.151855	0.0100798
NUDT19	HGNC:32036	nudix hydrolase 19	19q13.11	19	33182867	33204701	+	7.69394	6.52419	6.16997	6.04635	-0.235202	-0.316037	-0.34557	-1.17707	-1.24491	-1.27065	0.00346134	0.000572078	0.000317453
NUP214	HGNC:8064	nucleoporin 214	9q34	9	134000948	134110057	+	1.62516	1.45373	1.30454	1.52904	-0.159872	-0.316651	-0.0900137	-1.11719	-1.24544	-1.06438	0.107535	0.00709228	0.337443
NUP50	HGNC:8065	nucleoporin 50	22q13.3	22	45559722	45583892	+	4.88343	4.69937	4.52515	5.3915	-0.0560786	-0.111185	0.142335	-1.03964	-1.08011	1.10369	0.355684	0.0878762	0.037643
NUPR1	HGNC:29990	nuclear protein 1, transcriptional regulator	16p11.2	16	28548606	28550495	-	0.877353	1.3967	2.35963	7.96572	0.668884	1.36846	3.13975	1.58984	2.58195	8.81371	0.0487837	0.00144508	4.44972e-06
NUTM2B	HGNC:23445	NUT family member 2B	10q22.3	10	81462983	81474437	+	0.0999126	0.106841	0.0666713	0.124949	0.0980325	-0.622785	0.323347	1.07031	-1.53984	1.25123	0.610454	0.0098224	0.118525
NUTM2D	HGNC:23447	NUT family member 2D	10q23.31	10	89117425	89130452	+	0.224421	0.219026	0.119667	0.264923	-0.0351477	-1.14029	0.241448	-1.02466	-2.20426	1.18218	0.944913	0.0494536	0.637445
NXPE4	HGNC:23117	neurexophilin and PC-esterase domain family member 4	11q23.3	11	114441313	114466484	-	0.0381687	0.0338535	0.0256641	0.0266138	-0.171778	-0.582892	-0.514981	-1.12645	-1.49785	-1.42898	0.44773	0.0267018	0.0436287
NXT2	HGNC:18151	nuclear transport factor 2 like export factor 2	Xq22.3	X	108779010	108787919	+	1.27312	1.10424	0.834894	1.01264	-0.208674	-0.632346	-0.319485	-1.15563	-1.55008	-1.24788	0.417988	0.0322325	0.227412
NYNRIN	HGNC:20165	NYN domain and retroviral integrase containing	14q12	14	24867992	24888494	+	2.61173	2.67016	2.07218	1.80343	0.026065	-0.331748	-0.533952	1.01823	-1.25854	-1.44789	0.911668	0.183154	0.0470142
OAZ3	HGNC:8097	ornithine decarboxylase antizyme 3	1q21.3	1	151735445	151743808	+	2.30136	2.1961	1.90386	2.29017	-0.071763	-0.280472	-0.00796171	-1.051	-1.21459	-1.00553	0.492062	0.0227129	0.938301
OBFC1	HGNC:26200	oligonucleotide/oligosaccharide binding fold containing 1	10q24.33	10	105642300	105677963	-	0.441208	0.46048	0.525003	0.431821	0.0621885	0.250797	-0.0333989	1.04405	1.18986	-1.02342	0.346131	0.00375156	0.605477
OBSCN	HGNC:15719	obscurin, cytoskeletal calmodulin and titin-interacting RhoGEF	1q42	1	228395831	228566575	+	0.143932	0.182017	0.194079	0.184026	0.340885	0.429395	0.36021	1.26653	1.34667	1.28361	0.0350158	0.0127567	0.0280103
OCEL1	HGNC:26221	occludin/ELL domain containing 1	19p13.11	19	17337055	17340027	+	1.7459	1.99742	1.62165	1.10591	0.17208	-0.159283	-0.681912	1.12668	-1.11673	-1.60426	0.556531	0.585651	0.0411074
OGDH	HGNC:8124	oxoglutarate dehydrogenase	7p13-p11.2	7	44646171	44748665	+	0.955432	0.947673	0.661009	0.628336	-0.0129014	-0.528546	-0.61807	-1.00898	-1.44247	-1.53482	0.955772	0.0471027	0.0253979
OGT	HGNC:8127	O-linked N-acetylglucosamine (GlcNAc) transferase	Xq13	X	70752933	70795747	+	10.4384	12.6606	14.6377	22.1402	0.275144	0.441269	1.03501	1.21011	1.3578	2.04913	0.345172	0.146328	0.00543854
OLAH	HGNC:25625	oleoyl-ACP hydrolase	10p13	10	15074226	15115851	+	0.0110651	0.0114587	0.00392363	0.0157851	-0.217149	-1.50587	0.523357	-1.16243	-2.83997	1.4373	0.744261	0.0472651	0.439221
OLFM1	HGNC:17187	olfactomedin 1	9q34.3	9	137967268	138013025	+	0.164223	0.166464	0.123768	0.198721	0.0335925	-0.389453	0.291032	1.02356	-1.3099	1.22352	0.839002	0.040989	0.106515
OLFM2	HGNC:17189	olfactomedin 2	19p13.2	19	9964395	10047070	-	0.0870203	0.125332	0.193182	0.146161	0.530114	1.15001	0.764273	1.44404	2.21915	1.69851	0.131315	0.00653015	0.0416422
OLFML2A	HGNC:27270	olfactomedin like 2A	9q34.11	9	127539437	127577164	+	0.120015	0.16501	0.137351	0.112274	0.485176	0.208392	-0.0802847	1.39976	1.1554	-1.05723	0.0493174	0.349216	0.711664
OLFML2B	HGNC:24558	olfactomedin like 2B	1q23.1	1	161952982	161993644	-	0.164442	0.184268	0.140641	0.10929	0.179808	-0.244248	-0.576062	1.13273	-1.18448	-1.49077	0.43644	0.298162	0.0304486
OLIG2	HGNC:9398	oligodendrocyte lineage transcription factor 2	21q22.11	21	34398153	34401504	+	1.85973	2.19294	3.59128	2.07315	0.193055	0.939238	0.145668	1.14318	1.91751	1.10624	0.547136	0.0156249	0.64796
OLIG3	HGNC:18003	oligodendrocyte transcription factor 3	6q23.3	6	137813336	137815531	-	0.0386956	0.0442627	0.00800896	0.00969563	0.0747672	-3.17653	-1.88826	1.05319	-9.0413	-3.70188	0.955186	0.0391142	0.181267
OLMALINC	HGNC:28060	oligodendrocyte maturation-associated long intergenic non-coding RNA	10q24.31	10	102133372	102143125	+	2.61773	2.74674	1.55776	1.28369	0.0589467	-0.786766	-1.02182	1.0417	-1.7252	-2.03047	0.818471	0.0132788	0.0033833
ONECUT3	HGNC:13399	one cut homeobox 3	19p13.3	19	1752372	1780987	+	0.00879854	0.0132552	0.027234	0.0271798	0.569772	1.54777	1.62738	1.48429	2.92365	3.08951	0.152987	0.00265372	0.00197594
OPA3	HGNC:8142	optic atrophy 3 (autosomal recessive, with chorea and spastic paraplegia)	19q13.32	19	46030685	46105470	-	0.265499	0.241176	0.152727	0.240531	-0.150835	-0.823537	-0.155111	-1.11021	-1.76974	-1.11351	0.486329	0.00403562	0.474453
OPTN	HGNC:17142	optineurin	10p14	10	13141449	13180291	+	1.29008	1.51995	1.91007	1.75909	0.238652	0.56491	0.446641	1.17989	1.47929	1.36286	0.0478498	0.000556986	0.00238551
OR1F1	HGNC:8194	olfactory receptor family 1 subfamily F member 1	16p13.3	16	3254247	3255188	+	0.880117	0.756386	0.370915	0.52475	-0.206743	-1.41691	-0.773829	-1.15408	-2.67012	-1.7098	0.639468	0.01029	0.105927
OR51C1P	HGNC:15191	olfactory receptor family 51 subfamily C member 1 pseudogene	11p15.4	11	4711988	4713394	-	0.0421072	0.0667888	0.0351234	0.0110094	0.734876	-0.297409	-3.03625	1.66425	-1.22894	-8.20354	0.590189	0.8261	0.0490977
OR51E1	HGNC:15194	olfactory receptor family 51 subfamily E member 1	11p15.4	11	4664650	4676718	+	0.0127349	0.0114267	0.00150952	0.00110135	-0.139214	-2.79958	-3.09544	-1.1013	-6.96238	-8.54713	0.77082	0.000302394	0.000152561
OR51E2	HGNC:15195	olfactory receptor family 51 subfamily E member 2	11p15	11	4701401	4719084	-	0.14452	0.147863	0.109286	0.0562145	0.0152313	-0.550118	-1.42411	1.01061	-1.46421	-2.68349	0.97314	0.24503	0.0117383
OR7D2	HGNC:8378	olfactory receptor family 7 subfamily D member 2	19p13.2	19	9296279	9299493	+	0.0154219	0.0223846	0.0499071	0.0180868	0.380282	1.53204	-0.0561501	1.3016	2.89194	-1.03969	0.576423	0.0469898	0.9336
ORC2	HGNC:8488	origin recognition complex subunit 2	2q33	2	201773696	201828403	-	1.6332	1.70032	1.92852	1.68452	0.0579579	0.236036	0.0449593	1.04099	1.17775	1.03165	0.366152	0.00453714	0.478683
ORMDL1	HGNC:16036	ORMDL sphingolipid biosynthesis regulator 1	2q32	2	190635049	190649097	-	2.39315	2.49152	2.53734	3.5308	0.0460099	0.0761758	0.541464	1.03241	1.05422	1.45545	0.827801	0.719467	0.0294806
OS9	HGNC:16994	OS9, endoplasmic reticulum lectin	12q13	12	58087738	58115340	+	4.38772	4.31486	3.44862	5.05408	-0.0219191	-0.356539	0.21021	-1.01531	-1.28035	1.15686	0.881374	0.0365958	0.177785
OSBPL2	HGNC:15761	oxysterol binding protein like 2	20q13.3	20	60813580	60871268	+	1.46942	1.47727	1.66071	1.54061	0.00797706	0.175902	0.0686403	1.00554	1.12967	1.04873	0.874493	0.00702023	0.198119
OSCAR	HGNC:29960	osteoclast associated, immunoglobulin-like receptor	19q13.42	19	54597933	54606000	-	0.0622761	0.0963308	0.0604048	0.0739472	0.628979	-0.10347	0.231754	1.54647	-1.07435	1.17426	0.0447844	0.706035	0.406729
OSER1	HGNC:16105	oxidative stress responsive serine rich 1	20q13.11	20	42825136	42839431	-	2.49213	2.61813	4.01412	2.96986	0.0654946	0.652147	0.249457	1.04644	1.5715	1.18876	0.736098	0.00838013	0.220415
OSMR	HGNC:8507	oncostatin M receptor	5p13.2	5	38845960	38945698	+	0.43685	0.494904	0.570712	0.521671	0.180474	0.378112	0.256071	1.13326	1.29964	1.19422	0.0856345	0.00340575	0.0238784
OTP	HGNC:8518	orthopedia homeobox	5q14.1	5	76924538	76935513	-	0.256756	0.228626	0.125768	0.184308	-0.177909	-1.20085	-0.481625	-1.13124	-2.29874	-1.39632	0.664343	0.0160527	0.25741
OTUB2	HGNC:20351	OTU deubiquitinase, ubiquitin aldehyde binding 2	14q32.12	14	94492675	94515276	+	0.611622	0.662699	0.589953	0.44514	0.106325	-0.0658826	-0.478992	1.07648	-1.04673	-1.39377	0.613729	0.753234	0.045551
OTUD1	HGNC:27346	OTU deubiquitinase 1	10p12.31	10	23728198	23731308	+	5.31307	6.54631	13.4536	5.36132	0.253315	1.27535	0.0036871	1.19194	2.42058	1.00256	0.595469	0.0237982	0.993777
OTX1	HGNC:8521	orthodenticle homeobox 1	2p15	2	63277192	63284971	+	0.52559	0.50554	0.376074	0.402985	-0.0418128	-0.46186	-0.362867	-1.02941	-1.37732	-1.28598	0.78613	0.014675	0.0408676
OVGP1	HGNC:8524	oviductal glycoprotein 1	1p13.2	1	111956936	111970399	-	0.705112	1.06106	1.95265	1.01426	0.584524	1.29657	0.490808	1.49954	2.45644	1.40523	0.197257	0.0142397	0.271572
OXGR1	HGNC:4531	oxoglutarate receptor 1	13q32.2	13	97637973	97646984	-	0.166105	0.167136	0.113603	0.163872	0.000600767	-0.56517	-0.0263039	1.00042	-1.47956	-1.0184	0.997478	0.0154149	0.890018
OXR1	HGNC:15822	oxidation resistance 1	8q23	8	107282473	107764922	+	0.236694	0.260134	0.328818	0.228679	0.131011	0.455207	-0.0567776	1.09506	1.37098	-1.04014	0.427263	0.0197173	0.726418
OXSM	HGNC:26063	3-oxoacyl-ACP synthase, mitochondrial	3p24.2	3	25824408	25836025	+	1.11956	1.16472	1.04638	0.961729	0.0567003	-0.107987	-0.218867	1.04008	-1.07772	-1.16382	0.562481	0.283118	0.0480069
P2RX1	HGNC:8533	purinergic receptor P2X 1	17p13.3	17	3799891	3819960	-	0.00556058	0.00532788	0.00518466	0.0108957	-0.0752138	-0.133359	0.868311	-1.05352	-1.09684	1.82553	0.799524	0.653957	0.016281
P2RX3	HGNC:8534	purinergic receptor P2X 3	11q12	11	57105848	57138073	+	0.012192	0.0112562	0.00510097	0.0113158	-0.162065	-1.2675	-0.075071	-1.11889	-2.40744	-1.05341	0.728306	0.0227023	0.871767
P2RX5	HGNC:8536	purinergic receptor P2X 5	17p13.3	17	3575748	3599698	-	0.386715	0.376247	0.374027	0.471326	-0.0384953	-0.0466015	0.273848	-1.02704	-1.03283	1.20903	0.719808	0.66472	0.029538
P2RY1	HGNC:8539	purinergic receptor P2Y1	3q25.2	3	152552736	152555841	+	7.77995	7.93372	10.0488	5.49625	0.0221911	0.363051	-0.505634	1.0155	1.28614	-1.41975	0.905927	0.0810761	0.0239525
P4HA2	HGNC:8547	prolyl 4-hydroxylase subunit alpha 2	5q31	5	131527531	131631008	-	0.258773	0.299386	0.378575	0.480352	0.213711	0.554954	0.883457	1.15967	1.46912	1.84479	0.162995	0.00400745	0.000220313
PABPC5-AS1	HGNC:31845	PABPC5 antisense RNA 1	Xq21.31	X	90669877	90689998	-	0.00613585	0.00940426	0.0274503	0.0124524	0.554184	1.81347	0.964632	1.46834	3.51486	1.95157	0.27634	0.00506892	0.0764418
PADI2	HGNC:18341	peptidyl arginine deiminase 2	1p35.2-p35.1	1	17393256	17445948	-	0.161555	0.189116	0.160766	0.0694825	0.225646	-0.00867405	-1.2415	1.1693	-1.00603	-2.36444	0.396477	0.973372	0.00115079
PALB2	HGNC:26144	partner and localizer of BRCA2	16p12.2	16	23614483	23652678	-	1.25583	1.19082	0.963351	1.40985	-0.0776194	-0.400318	0.170051	-1.05528	-1.3198	1.1251	0.644167	0.0384163	0.323834
PALLD	HGNC:17068	palladin, cytoskeletal associated protein	4q32.3	4	169418217	169849608	+	0.288253	0.30909	0.449884	0.298583	0.090243	0.605967	0.0418064	1.06455	1.522	1.0294	0.72509	0.040182	0.870176
PALM3	HGNC:33274	paralemmin 3	19p13.12	19	14164179	14169971	-	0.503783	0.606754	0.748681	0.721503	0.244181	0.562066	0.507424	1.18442	1.47638	1.42151	0.32829	0.0434253	0.0624612
PAM	HGNC:8596	peptidylglycine alpha-amidating monooxygenase	5q	5	102089685	102366809	+	0.455003	0.523859	0.565223	0.484939	0.202399	0.313066	0.0881245	1.15061	1.24234	1.06299	0.0487637	0.00706716	0.341605
PAPD4	HGNC:26776	poly(A) RNA polymerase D4, non-canonical	5q14.1	5	78907943	78982471	+	1.39165	1.47483	1.71461	1.45385	0.0822653	0.30016	0.0620069	1.05868	1.23128	1.04392	0.328654	0.00527101	0.455594
PAPOLA	HGNC:14981	poly(A) polymerase alpha	14q32.2	14	96967770	97033448	+	8.59488	7.71078	6.0032	7.42462	-0.16219	-0.535689	-0.222231	-1.11898	-1.44963	-1.16654	0.379675	0.0153245	0.238423
PAQR3	HGNC:30130	progestin and adipoQ receptor family member 3	4q21	4	79808281	79860592	-	2.2533	2.43013	2.94307	2.37804	0.108342	0.385589	0.0725595	1.07799	1.30639	1.05158	0.315363	0.00514722	0.493566
PARN	HGNC:8609	poly(A)-specific ribonuclease	16p13	16	14529559	14724124	-	0.382729	0.345705	0.282522	0.364985	-0.159341	-0.455633	-0.0704652	-1.11678	-1.37138	-1.05006	0.399943	0.0345975	0.704482
PARP12	HGNC:21919	poly(ADP-ribose) polymerase family member 12	7q34	7	139723544	139763521	-	0.603475	0.7757	0.897217	0.808171	0.365904	0.553972	0.419447	1.28869	1.46812	1.33742	0.0948725	0.0209206	0.0617322
PARP2	HGNC:272	poly(ADP-ribose) polymerase 2	14q11.2	14	20811741	20826064	+	6.55295	6.88833	9.30089	6.75499	0.0690476	0.495974	0.0464841	1.04902	1.41027	1.03275	0.660597	0.0112782	0.766752
PARS2	HGNC:30563	prolyl-tRNA synthetase 2, mitochondrial (putative)	1p32.2	1	55222571	55230187	-	1.29707	1.25031	0.789664	1.06184	-0.0425773	-0.735019	-0.281838	-1.02995	-1.66442	-1.21574	0.843341	0.00779887	0.213569
PARVA	HGNC:14652	parvin alpha	11p15.3	11	12398732	12552348	+	0.119735	0.106174	0.0982052	0.136555	-0.172794	-0.290586	0.187135	-1.12724	-1.22314	1.1385	0.0641032	0.0068807	0.0485485
PATZ1	HGNC:13071	POZ/BTB and AT hook containing zinc finger 1	22q12.2	22	31721790	31742218	-	2.0784	1.98501	1.57763	2.28549	-0.0626963	-0.390635	0.14501	-1.04442	-1.31097	1.10574	0.607069	0.0103142	0.25087
PCBD2	HGNC:24474	pterin-4 alpha-carbinolamine dehydratase 2	5q31.1	5	134240596	134343649	+	0.488239	0.491155	0.136909	0.163315	-0.0376724	-1.95813	-1.60145	-1.02646	-3.88557	-3.03449	0.927782	0.00125337	0.00408449
PCBP3	HGNC:8651	poly(rC) binding protein 3	21q22.3	21	47063608	47362368	+	0.0269182	0.0325173	0.0385739	0.0448796	0.263119	0.493306	0.692062	1.20007	1.40767	1.61559	0.309741	0.0764693	0.0213975
PCCA	HGNC:8653	propionyl-CoA carboxylase alpha subunit	13q32	13	100741269	101182686	+	0.0745175	0.0806844	0.0821544	0.0737581	0.114093	0.139495	-0.0147291	1.08229	1.10152	-1.01026	0.00564156	0.0017967	0.641468
PCCB	HGNC:8654	propionyl-CoA carboxylase beta subunit	3q21-q22	3	135969148	136056738	+	1.74017	1.70704	1.71253	1.35799	-0.0276428	-0.0254832	-0.355015	-1.01935	-1.01782	-1.279	0.790181	0.806166	0.00769122
PCDH18	HGNC:14268	protocadherin 18	4q28.3	4	138440072	138453648	-	0.44485	0.459268	0.364744	0.315328	0.0372232	-0.281424	-0.510229	1.02614	-1.21539	-1.42428	0.829645	0.13132	0.0158876
PCDH7	HGNC:8659	protocadherin 7	4p15	4	30722037	31144728	+	0.246542	0.210401	0.181093	0.201975	-0.228781	-0.463598	-0.288599	-1.17184	-1.37898	-1.22145	0.098545	0.00533095	0.0461178
PCDHB15	HGNC:8686	protocadherin beta 15	5q31	5	140625147	140627799	+	0.0164271	0.0103675	0.014207	0.0337614	-0.579757	-0.193259	1.03377	-1.4946	-1.14334	2.04737	0.192272	0.647711	0.0347606
PCDHB5	HGNC:8690	protocadherin beta 5	5q31	5	140514800	140517703	+	0.0791042	0.0755749	0.0399437	0.0604133	-0.163138	-0.974207	-0.377456	-1.11972	-1.96456	-1.29905	0.630412	0.0174153	0.280539
PCDHGA1	HGNC:8696	protocadherin gamma subfamily A, 1	5q31	5	140710252	140892546	+	0.215059	0.192666	0.129754	0.189543	-0.154906	-0.751639	-0.17805	-1.11335	-1.6837	-1.13135	0.355449	0.00142913	0.292307
PCDHGA10	HGNC:8697	protocadherin gamma subfamily A, 10	5q31	5	140792743	140892546	+	0.337861	0.298407	0.197103	0.274285	-0.174413	-0.792192	-0.295183	-1.12851	-1.7317	-1.22704	0.250346	0.000493256	0.069208
PCDHGA11	HGNC:8698	protocadherin gamma subfamily A, 11	5q31	5	140800762	140891835	+	0.352494	0.310305	0.204225	0.281082	-0.179576	-0.803876	-0.323067	-1.13255	-1.74579	-1.25099	0.239483	0.000460142	0.0515568
PCDHGA12	HGNC:8699	protocadherin gamma subfamily A, 12	5q31	5	140810185	140892546	+	0.353462	0.316851	0.209566	0.288417	-0.152525	-0.766745	-0.287051	-1.11151	-1.70143	-1.22014	0.302814	0.000549927	0.0719434
PCDHGA2	HGNC:8700	protocadherin gamma subfamily A, 2	5q31	5	140718539	140892546	+	0.223428	0.199508	0.134713	0.195141	-0.159425	-0.751999	-0.190893	-1.11684	-1.68412	-1.14147	0.338845	0.00135912	0.257945
PCDHGA3	HGNC:8701	protocadherin gamma subfamily A, 3	5q31	5	140723601	140892546	+	0.229923	0.20489	0.13846	0.200418	-0.162408	-0.753614	-0.193803	-1.11915	-1.68601	-1.14377	0.32794	0.00129728	0.248976
PCDHGA5	HGNC:8703	protocadherin gamma subfamily A, 5	5q31	5	140743898	140892546	+	0.25451	0.225805	0.152405	0.220426	-0.16828	-0.760144	-0.202583	-1.12372	-1.69366	-1.15076	0.304328	0.00110989	0.22294
PCDHGA6	HGNC:8704	protocadherin gamma subfamily A, 6	5q31	5	140753651	140892546	+	0.268837	0.238202	0.160576	0.232	-0.170217	-0.763637	-0.20799	-1.12523	-1.69777	-1.15508	0.295011	0.00101817	0.208157
PCDHGA7	HGNC:8705	protocadherin gamma subfamily A, 7	5q31	5	140762467	140892546	+	0.285409	0.252712	0.169946	0.245447	-0.171436	-0.768346	-0.213441	-1.12618	-1.70332	-1.15945	0.290203	0.000957995	0.196199
PCDHGA8	HGNC:8706	protocadherin gamma subfamily A, 8	5q31	5	140772381	140892546	+	0.30657	0.271634	0.182467	0.262746	-0.170547	-0.76834	-0.218455	-1.12549	-1.70331	-1.16349	0.285857	0.000872141	0.181129
PCDHGB1	HGNC:8708	protocadherin gamma subfamily B, 1	5q31	5	140729828	140892546	+	0.238548	0.212559	0.14364	0.207857	-0.162566	-0.753855	-0.194383	-1.11928	-1.68629	-1.14423	0.327495	0.00129467	0.247676
PCDHGB2	HGNC:8709	protocadherin gamma subfamily B, 2	5q31	5	140739703	140892546	+	0.248833	0.221848	0.149464	0.216416	-0.161308	-0.755936	-0.196557	-1.1183	-1.68873	-1.14596	0.324276	0.00116117	0.236481
PCDHGB4	HGNC:8711	protocadherin gamma subfamily B, 4	5q31	5	140767452	140892546	+	0.296232	0.262203	0.17636	0.254724	-0.172031	-0.768814	-0.213731	-1.12664	-1.70387	-1.15968	0.288471	0.000951923	0.195494
PCDHGB6	HGNC:8713	protocadherin gamma subfamily B, 6	5q31	5	140787770	140892546	+	0.324733	0.287409	0.190387	0.266442	-0.171678	-0.785302	-0.279932	-1.12637	-1.72345	-1.21414	0.260109	0.000544924	0.0835431
PCDHGB7	HGNC:8714	protocadherin gamma subfamily B, 7	5q31	5	140797427	140892546	+	0.353036	0.312085	0.205896	0.286084	-0.17309	-0.792858	-0.297819	-1.12747	-1.7325	-1.22928	0.254424	0.000496168	0.0676056
PCDHGC3	HGNC:8716	protocadherin gamma subfamily C, 3	5q31	5	140855580	140892542	+	0.779288	0.696832	0.458543	0.630653	-0.156154	-0.77802	-0.299139	-1.11431	-1.71478	-1.23041	0.289088	0.000477601	0.0613386
PCF11	HGNC:30097	PCF11 cleavage and polyadenylation factor subunit	11q13	11	82868030	82898493	+	3.54669	3.19516	1.91684	3.48092	-0.154205	-1.06152	-0.0293346	-1.11281	-2.08712	-1.02054	0.703193	0.026296	0.941953
PCGF1	HGNC:17615	polycomb group ring finger 1	2p13.1	2	74732170	74735707	-	1.99218	2.16946	3.22803	2.66082	0.100199	0.686053	0.397762	1.07192	1.60888	1.31746	0.693442	0.023244	0.143322
PCID2	HGNC:25653	PCI domain containing 2	13q34	13	113831891	113863029	-	3.23013	3.6785	5.15052	3.76558	0.185348	0.632823	0.212546	1.13709	1.5506	1.15873	0.41167	0.0182303	0.349719
PCK2	HGNC:8725	phosphoenolpyruvate carboxykinase 2, mitochondrial	14q12	14	24563262	24579807	+	2.39756	3.33197	3.4248	4.73594	0.465546	0.507664	0.979088	1.38084	1.42175	1.97122	0.0559188	0.0407891	0.00154346
PCNT	HGNC:16068	pericentrin	21q22.3	21	47744036	47865682	+	3.63509	3.62294	3.13322	3.80331	-0.00388673	-0.220029	0.0650661	-1.0027	-1.16476	1.04613	0.963916	0.0296078	0.457085
PCNX2	HGNC:8736	pecanex homolog 2 (Drosophila)	1q42.2	1	233119881	233431459	-	0.306891	0.338451	0.370971	0.451286	0.139309	0.272226	0.55122	1.10138	1.20767	1.46532	0.111032	0.00807602	0.000103257
PCNX4	HGNC:20349	pecanex homolog 4 (Drosophila)	14q23.1	14	60558629	60635851	+	1.5908	1.59949	1.24585	1.70725	0.00439606	-0.372495	0.100519	1.00305	-1.29459	1.07216	0.978263	0.0444129	0.538358
PCTP	HGNC:8752	phosphatidylcholine transfer protein	17q22	17	53828356	53854748	+	0.536841	0.440409	0.318395	0.383001	-0.301363	-0.783925	-0.498023	-1.23231	-1.72181	-1.41228	0.216947	0.0082392	0.0576274
PDCD1	HGNC:8760	programmed cell death 1	2q37.3	2	242792033	242801060	-	0.00340672	0.00879352	0.0105766	0.017888	2.01905	1.9882	2.85292	4.05317	3.96743	7.22461	0.0953855	0.0997163	0.0283199
PDCD5	HGNC:8764	programmed cell death 5	19q13.11	19	33072096	33078322	+	17.8217	20.7519	32.7897	22.9825	0.221815	0.836247	0.32998	1.1662	1.7854	1.257	0.489819	0.0258985	0.312996
PDCL	HGNC:8770	phosducin like	9q12-q13	9	125560668	125590910	-	1.11378	1.05131	0.972791	0.896538	-0.0837056	-0.200354	-0.312355	-1.05974	-1.14898	-1.24173	0.31238	0.0325797	0.00382308
PDE1B	HGNC:8775	phosphodiesterase 1B	12q13	12	54943134	54973023	+	0.458854	0.45063	0.345789	0.26974	-0.0200321	-0.394726	-0.752955	-1.01398	-1.31469	-1.68524	0.88296	0.0172061	0.000447729
PDE2A	HGNC:8777	phosphodiesterase 2A	11q13.1-q14.1	11	72287185	72385635	-	0.00466033	0.00650253	0.0105643	0.0099708	0.42827	1.02457	1.01948	1.34562	2.03435	2.02719	0.225848	0.0138209	0.0141505
PDE3B	HGNC:8779	phosphodiesterase 3B	11p15.2	11	14665269	14892350	+	0.213361	0.194468	0.136315	0.179566	-0.13913	-0.695703	-0.24708	-1.10124	-1.61967	-1.1868	0.591642	0.0234198	0.350144
PDE5A	HGNC:8784	phosphodiesterase 5A	4q27	4	120415550	120550146	-	0.369261	0.434189	0.485789	0.386612	0.231859	0.38919	0.0693529	1.17435	1.30966	1.04925	0.0852425	0.0109359	0.573259
PDE7A	HGNC:8791	phosphodiesterase 7A	8q13	8	66629745	66754557	-	0.35421	0.398766	0.458605	0.434359	0.169647	0.366561	0.293417	1.12478	1.28928	1.22554	0.0471787	0.000973371	0.00367015
PDF	HGNC:30012	peptide deformylase (mitochondrial)	16q22.1	16	69362524	69364498	-	6.94366	6.63133	5.49058	6.91508	-0.0669722	-0.346026	-0.00966559	-1.04752	-1.27105	-1.00672	0.599378	0.0223013	0.939029
PDGFB	HGNC:8800	platelet derived growth factor subunit B	22q13.1	22	39619364	39640756	-	0.0345648	0.0552976	0.0741207	0.036404	0.719805	1.16019	0.102848	1.64696	2.23486	1.07389	0.049351	0.00578506	0.749377
PDGFD	HGNC:30620	platelet derived growth factor D	11q22.3	11	103777914	104035107	-	0.0348279	0.0357593	0.0208988	0.0263352	0.0163052	-0.749671	-0.431668	1.01137	-1.68141	-1.34879	0.947374	0.0139886	0.10905
PDIA4	HGNC:30167	protein disulfide isomerase family A member 4	7q35	7	148700154	148725733	-	10.7576	9.299	6.81776	9.74039	-0.220548	-0.680514	-0.138264	-1.16518	-1.60271	-1.10058	0.277883	0.0070616	0.486297
PDK2	HGNC:8810	pyruvate dehydrogenase kinase 2	17q21.33	17	48172101	48189516	+	1.57583	1.35451	1.00499	1.21076	-0.222106	-0.656775	-0.377288	-1.16643	-1.57655	-1.2989	0.157561	0.00173107	0.0293175
PDK4	HGNC:8812	pyruvate dehydrogenase kinase 4	7q21.3-q22.1	7	95212811	95225828	-	0.595522	0.64753	0.848074	0.44777	0.114427	0.498827	-0.415481	1.08255	1.41306	-1.33374	0.388173	0.00407354	0.0106462
PDLIM3	HGNC:20767	PDZ and LIM domain 3	4q35	4	186422903	186456766	-	0.679791	0.79846	1.1226	0.867093	0.233438	0.724587	0.353026	1.17563	1.65243	1.27724	0.0242341	2.57831e-05	0.00303128
PDP1	HGNC:9279	pyruvate dehyrogenase phosphatase catalytic subunit 1	8q22.1	8	94870035	94938294	+	0.165827	0.191898	0.263494	0.218696	0.208814	0.645266	0.386392	1.15574	1.56403	1.30712	0.256808	0.0054391	0.0537597
PDPK1	HGNC:8816	3-phosphoinositide dependent protein kinase 1	16p13.3	16	2587965	2653189	+	1.61286	1.55407	1.26268	1.77617	-0.054555	-0.358646	0.136074	-1.03854	-1.28222	1.09891	0.665748	0.0184848	0.295826
PDZRN3-AS1	HGNC:40814	PDZRN3 antisense RNA 1	3p13	3	73672719	73674658	+	0.60848	0.522161	0.348594	0.350656	-0.219161	-0.775164	-0.782742	-1.16406	-1.71138	-1.7204	0.37235	0.0101974	0.0097148
PEA15	HGNC:8822	phosphoprotein enriched in astrocytes 15	1q21.1	1	160175127	160185166	+	5.91852	5.66379	7.94975	9.63195	-0.0625152	0.416002	0.703359	-1.04428	1.33423	1.62829	0.620264	0.00896617	0.000406155
PEG10	HGNC:14005	paternally expressed 10	7q21	7	94285637	94299007	+	59.0775	48.9359	34.5722	35.4234	-0.270997	-0.784957	-0.748635	-1.20664	-1.72304	-1.6802	0.106755	0.000761933	0.00102783
PELI1	HGNC:8827	pellino E3 ubiquitin protein ligase 1	2p13.3	2	64319786	64371588	-	0.567545	0.613722	0.78667	0.618924	0.110866	0.456497	0.121512	1.07988	1.37221	1.08787	0.409644	0.00716438	0.368232
PER1	HGNC:8845	period circadian clock 1	17p13.1	17	8043809	8059678	-	1.79512	1.88239	2.72637	1.8197	0.0702117	0.564436	0.0266839	1.04987	1.47881	1.01867	0.759207	0.0341723	0.907017
PEX13	HGNC:8855	peroxisomal biogenesis factor 13	2p16.1	2	61244360	61276394	+	0.570579	0.592169	0.685207	0.63854	0.0541574	0.259053	0.161922	1.03825	1.19669	1.11878	0.490448	0.00860672	0.0627153
PEX5L	HGNC:30024	peroxisomal biogenesis factor 5 like	3q27.1	3	179512746	179754841	-	0.00541785	0.00691037	0.00640665	0.0115949	0.35671	0.220036	1.0522	1.2805	1.16476	2.07368	0.18629	0.398561	0.00274561
PF4V1	HGNC:8862	platelet factor 4 variant 1	4q12-q21	4	74718906	74719872	+	0.230878	0.140771	0.0858472	0.112502	-0.770159	-1.48441	-1.23881	-1.70546	-2.79802	-2.36004	0.182752	0.0227873	0.0469438
PFAS	HGNC:8863	phosphoribosylformylglycinamidine synthase	17p13.1	17	8152604	8173809	+	13.943	11.7937	8.23414	11.3253	-0.239783	-0.767579	-0.302385	-1.18081	-1.70241	-1.23318	0.100482	0.0003448	0.0473349
PFKFB1	HGNC:8872	6-phosphofructo-2-kinase/fructose-2,6-biphosphatase 1	Xp11.21	X	54959394	55024967	-	0.0202567	0.0221169	0.0109525	0.0210683	0.134176	-0.946617	0.0505812	1.09747	-1.92735	1.03568	0.69239	0.0200659	0.880925
PFKM	HGNC:8877	phosphofructokinase, muscle	12q13.11	12	48498922	48540187	+	3.22686	3.37111	3.45417	2.70139	0.063054	0.094507	-0.259771	1.04467	1.0677	-1.19729	0.408625	0.227545	0.00705982
PGA5	HGNC:8887	pepsinogen 5, group I (pepsinogen A)	11q13	11	61008514	61018929	+	0.0011866	0.00458303	0.0053884	0.00471348	1.9518	1.90416	2.01101	3.86858	3.74291	4.03064	0.0359967	0.0396135	0.0319648
PGAM4	HGNC:21731	phosphoglycerate mutase family member 4	Xq21.1	X	77223458	77225135	-	0.320264	2.3795	1.33553	1.22009	2.86975	2.02768	1.93735	7.3094	4.0775	3.83002	4.10067e-05	0.000453269	0.000610085
PGBD2	HGNC:19399	piggyBac transposable element derived 2	1q	1	249200395	249214145	+	0.184662	0.162356	0.0991351	0.206513	-0.23529	-0.998157	0.125062	-1.17714	-1.99745	1.09055	0.562084	0.0333548	0.756106
PHACTR1	HGNC:20990	phosphatase and actin regulator 1	6p23	6	12717893	13288645	+	0.0267278	0.0319121	0.0376406	0.0266929	0.238537	0.477236	-0.0143187	1.1798	1.39207	-1.00997	0.280938	0.0494344	0.94637
PHC1	HGNC:3182	polyhomeotic homolog 1	12p13	12	9066492	9094063	+	1.43041	1.46582	1.66909	1.73737	0.0350759	0.221697	0.28033	1.02461	1.1661	1.21447	0.374844	0.000345928	6.85817e-05
PHC3	HGNC:15682	polyhomeotic homolog 3	3q26.32	3	169804520	169899537	-	0.687734	0.752907	1.00608	0.680132	0.122558	0.532653	-0.00926428	1.08866	1.44659	-1.00644	0.587302	0.0394838	0.966957
PHF10	HGNC:18250	PHD finger protein 10	6q27	6	170104001	170124151	-	18.3423	18.6391	20.338	19.0638	0.02338	0.148147	0.0564104	1.01634	1.10815	1.03988	0.692853	0.0318458	0.351975
PHF21B	HGNC:25161	PHD finger protein 21B	22q13.31	22	45277042	45405880	-	0.193623	0.251327	0.465604	0.324947	0.376457	1.17668	0.728988	1.29815	2.26056	1.65748	0.371656	0.0181991	0.104217
PHF23	HGNC:28428	PHD finger protein 23	17p13.1	17	7138350	7142825	-	7.05875	6.19196	4.90357	7.01023	-0.189724	-0.531166	-0.00095791	-1.14055	-1.4451	-1.00066	0.389555	0.0343388	0.996448
PHKA1	HGNC:8925	phosphorylase kinase regulatory subunit alpha 1	Xq12-q13	X	71798664	71934167	-	1.27274	1.43787	1.85923	1.34205	0.167603	0.556188	0.0797972	1.12319	1.47038	1.05687	0.452001	0.0304869	0.716413
PHKG1	HGNC:8930	phosphorylase kinase catalytic subunit gamma 1	7p11.2	7	56148440	56160689	-	0.082841	0.0993813	0.246776	0.156688	0.261396	1.40306	0.890241	1.19864	2.64461	1.85349	0.604302	0.0200389	0.10352
PHLDA1	HGNC:8933	pleckstrin homology like domain family A member 1	12q15	12	76419227	76427712	-	0.749406	0.711607	0.733833	0.531846	-0.0721335	-0.0212213	-0.488917	-1.05127	-1.01482	-1.40339	0.583711	0.870775	0.0047422
PHLDA2	HGNC:12385	pleckstrin homology like domain family A member 2	11p15.4	11	2949503	2950685	-	0.766801	0.966267	1.55329	1.13234	0.266658	1.00786	0.472741	1.20302	2.01093	1.38774	0.481044	0.0234496	0.226537
PHLDB2	HGNC:29573	pleckstrin homology like domain family B member 2	3q13.13	3	111451327	111695364	+	0.0840303	0.100557	0.165508	0.0907558	0.247464	0.939937	0.0866272	1.18712	1.91844	1.06188	0.368489	0.00678467	0.74725
PHYHIP	HGNC:16865	phytanoyl-CoA 2-hydroxylase interacting protein	8p21.2	8	22077222	22089854	-	0.015022	0.0203508	0.0242386	0.0292812	0.531128	0.761117	1.03462	1.44506	1.6948	2.04858	0.225091	0.0963423	0.0336092
PIAS2	HGNC:17311	protein inhibitor of activated STAT 2	18q21.1	18	44392060	44497468	-	0.447994	0.504423	0.583066	0.487144	0.169258	0.3708	0.119732	1.12448	1.29307	1.08653	0.118651	0.00502723	0.251414
PICALM	HGNC:15514	phosphatidylinositol binding clathrin assembly protein	11q14	11	85668727	85780924	-	1.00914	1.04133	1.09096	1.168	0.0455476	0.112518	0.208064	1.03207	1.08111	1.15514	0.400267	0.059496	0.00364308
PICK1	HGNC:9394	protein interacting with PRKCA 1	22q13.1	22	38452318	38471708	+	1.28685	1.54746	2.07376	1.85121	0.272968	0.66421	0.506839	1.20829	1.5847	1.42093	0.29445	0.0258502	0.0707732
PIGA	HGNC:8957	phosphatidylinositol glycan anchor biosynthesis class A	Xp22.1	X	15337573	15353676	-	2.01551	1.87104	2.16085	2.23165	-0.105086	0.101217	0.149149	-1.07556	1.07268	1.10892	0.126894	0.139485	0.0420018
PIGM	HGNC:18858	phosphatidylinositol glycan anchor biosynthesis class M	1q23.2	1	159997462	160001783	-	9.78322	8.78598	5.20991	8.35282	-0.17622	-0.991247	-0.220014	-1.12992	-1.9879	-1.16475	0.599698	0.0152666	0.514385
PIGV	HGNC:26031	phosphatidylinositol glycan anchor biosynthesis class V	1p36.11	1	27113963	27124889	+	1.17816	1.11948	0.772426	0.925066	-0.0758176	-0.667423	-0.345723	-1.05396	-1.58823	-1.27079	0.750492	0.019967	0.171771
PIGW	HGNC:23213	phosphatidylinositol glycan anchor biosynthesis class W	17q21.1	17	34890847	34895150	+	11.925	9.62781	5.95959	11.0456	-0.330698	-1.07737	-0.120561	-1.25762	-2.11019	-1.08716	0.381203	0.0165853	0.744183
PIK3CD	HGNC:8977	phosphatidylinositol-4,5-bisphosphate 3-kinase catalytic subunit delta	1p36.2	1	9711790	9789172	+	0.249651	0.333034	0.391752	0.203866	0.404953	0.657375	-0.295698	1.32405	1.57721	-1.22748	0.122494	0.0230902	0.242892
PIK3R1	HGNC:8979	phosphoinositide-3-kinase regulatory subunit 1	5q13.1	5	67511548	67597649	+	0.620159	0.545172	0.400364	0.539026	-0.192196	-0.641082	-0.21823	-1.1425	-1.5595	-1.16331	0.416375	0.0211972	0.359008
PIK3R4	HGNC:8982	phosphoinositide-3-kinase regulatory subunit 4	3q22.1	3	130397779	130465673	-	1.12651	1.01747	0.988371	0.83835	-0.151742	-0.198759	-0.43124	-1.11091	-1.14771	-1.34839	0.344506	0.224672	0.0213149
PIM1	HGNC:8986	Pim-1 proto-oncogene, serine/threonine kinase	6p21	6	37137979	37143202	+	4.67239	4.99879	8.5342	3.93548	0.0857716	0.812573	-0.250923	1.06126	1.75634	-1.18997	0.768072	0.020184	0.398133
PIP	HGNC:8993	prolactin induced protein	7q34	7	142829170	142836839	+	0.00247879	0.0028611	0.00278457	0.0113142	0.298134	0.12696	2.0092	1.22955	1.09199	4.02559	0.620082	0.831709	0.00838467
PIP4K2B	HGNC:8998	phosphatidylinositol-5-phosphate 4-kinase type 2 beta	17q21.2	17	36921942	36956158	-	3.64571	3.35961	2.6423	3.17868	-0.12107	-0.477239	-0.205241	-1.08754	-1.39208	-1.15288	0.524254	0.0304338	0.291725
PIP5K1A	HGNC:8994	phosphatidylinositol-4-phosphate 5-kinase type 1 alpha	1q21.3	1	151170425	151222012	+	2.84453	2.8571	3.61941	2.96721	0.00513632	0.341913	0.0487206	1.00357	1.26744	1.03435	0.971173	0.0380032	0.732743
PIP5KL1	HGNC:28711	phosphatidylinositol-4-phosphate 5-kinase like 1	9q34.13	9	130683158	130693076	-	0.12018	0.173587	0.295328	0.216195	0.524475	1.18843	0.810978	1.43841	2.27905	1.7544	0.173168	0.00952039	0.0495093
PIPOX	HGNC:17804	pipecolic acid and sarcosine oxidase	17p13.2	17	27369918	27384234	+	0.0652918	0.0779005	0.0501999	0.103213	0.238074	-0.413767	0.662999	1.17942	-1.33216	1.58337	0.346369	0.120258	0.0236964
PITPNA	HGNC:9001	phosphatidylinositol transfer protein alpha	17p13.3	17	1421287	1466110	-	3.11335	2.86818	2.55847	2.57668	-0.117102	-0.282375	-0.284973	-1.08455	-1.2162	-1.21839	0.366901	0.0499927	0.0483642
PITPNC1	HGNC:21045	phosphatidylinositol transfer protein, cytoplasmic 1	17q24.3	17	65373924	65689645	+	0.0351372	0.0399689	0.0526178	0.0396071	0.178	0.56428	0.176175	1.13131	1.47865	1.12988	0.429425	0.0297952	0.433985
PKNOX1	HGNC:9022	PBX/knotted 1 homeobox 1	21q22.3	21	44394620	44454172	+	0.937517	0.865966	0.682564	0.819744	-0.117753	-0.475471	-0.194615	-1.08504	-1.39037	-1.14442	0.455245	0.0132256	0.230826
PKP2	HGNC:9024	plakophilin 2	12p11	12	32943679	33049774	-	1.02452	0.927386	0.849568	0.694439	-0.14205	-0.290796	-0.5761	-1.10347	-1.22331	-1.49081	0.520266	0.205953	0.0259638
PLA2G10	HGNC:9029	phospholipase A2 group X	16p13.1-p12	16	14766402	14827644	-	0.00720573	0.00932947	0.0131338	0.0146015	0.413023	0.838838	1.01922	1.33147	1.78861	2.02682	0.245456	0.0344103	0.0148226
PLA2G3	HGNC:17934	phospholipase A2 group III	22q12.2	22	31530795	31536593	-	0.0349712	0.0284969	0.00759874	0.0118747	-0.348188	-2.18664	-1.73592	-1.27296	-4.55243	-3.33091	0.60456	0.0095716	0.0276158
PLA2G4A	HGNC:9035	phospholipase A2 group IVA	1q31.1	1	186798085	186958113	+	0.0890948	0.0964521	0.0986746	0.0545306	0.131301	0.161364	-0.688634	1.09528	1.11834	-1.61176	0.412571	0.319146	0.00191644
PLAG1	HGNC:9045	PLAG1 zinc finger	8q12	8	57073463	57123883	-	0.420053	0.474581	0.620046	0.399828	0.177853	0.552664	-0.0663859	1.1312	1.46679	-1.04709	0.27129	0.0062934	0.670851
PLAGL1	HGNC:9046	PLAG1 like zinc finger 1	6q24-q25	6	144261437	144385735	-	0.010492	0.0152726	0.0180387	0.0228144	0.496415	0.714209	1.06889	1.4107	1.64058	2.09781	0.126697	0.0397969	0.00630912
PLAU	HGNC:9052	plasminogen activator, urokinase	10q24	10	75668935	75677255	+	0.395369	0.506641	0.924737	0.543826	0.355666	1.21512	0.43405	1.27958	2.3216	1.35102	0.0885462	0.00016539	0.0455465
PLCB2	HGNC:9055	phospholipase C beta 2	15q15.1	15	40570377	40600136	-	0.14225	0.157912	0.0891789	0.155524	0.150904	-0.727011	0.123976	1.11026	-1.65521	1.08973	0.529925	0.0133373	0.604323
PLCB4	HGNC:9059	phospholipase C beta 4	20p12	20	9049410	9461889	+	0.0636709	0.0714881	0.083949	0.078341	0.164268	0.385255	0.296869	1.1206	1.30609	1.22848	0.270228	0.0240032	0.0647195
PLCD4	HGNC:9062	phospholipase C delta 4	2q35	2	219472488	219501907	+	0.300002	0.309598	0.290995	0.368555	0.0492898	-0.0467391	0.295601	1.03476	-1.03293	1.2274	0.677164	0.69283	0.0320799
PLCE1	HGNC:17175	phospholipase C epsilon 1	10q23	10	95753746	96088149	+	0.153362	0.174548	0.219722	0.154059	0.177421	0.517634	0.00621977	1.13086	1.43161	1.00432	0.42382	0.0393854	0.977153
PLCH2	HGNC:29037	phospholipase C eta 2	1p36.32	1	2398898	2436969	+	0.0123771	0.0144804	0.0139697	0.0272631	0.312314	0.166649	1.15308	1.2417	1.12245	2.22389	0.508671	0.721622	0.0339639
PLCL2-AS1	HGNC:40449	PLCL2 antisense RNA 1	3p24.3	3	17084268	17085684	-	0.800382	0.761669	0.482434	0.770077	-0.0667789	-0.716478	-0.0607197	-1.04738	-1.64317	-1.04299	0.737907	0.00589165	0.760779
PLD4	HGNC:23792	phospholipase D family member 4	14q32.33	14	105391153	105399574	+	0.0140301	0.022198	0.0116734	0.0329328	0.733954	-0.380477	1.24801	1.66319	-1.30177	2.37513	0.211775	0.501675	0.0498666
PLEKHA1	HGNC:14335	pleckstrin homology domain containing A1	10q26.3	10	124134173	124191867	+	1.45082	1.59426	1.88024	1.61566	0.135603	0.366514	0.150839	1.09855	1.28923	1.11022	0.199653	0.00539875	0.158532
PLEKHF2	HGNC:20757	pleckstrin homology and FYVE domain containing 2	8q22.1	8	96146032	96168912	+	0.491316	0.46477	0.600304	0.564176	-0.0790265	0.277384	0.199763	-1.05631	1.21199	1.14851	0.478442	0.0311449	0.0969919
PLEKHH2	HGNC:30506	pleckstrin homology, MyTH4 and FERM domain containing H2	2p22	2	43864412	43995126	+	0.217008	0.270033	0.373412	0.268349	0.314623	0.777019	0.304453	1.24369	1.71359	1.23495	0.0257439	0.000145271	0.0295191
PLEKHS1	HGNC:26285	pleckstrin homology domain containing S1	10q26.11	10	115511213	115543188	+	0.00641886	0.00388679	0.00244577	0.00508562	-0.672052	-1.2124	-0.268994	-1.59334	-2.31722	-1.20497	0.0916983	0.00861509	0.465203
PLGLB2	HGNC:9073	plasminogen-like B2	2p11.2	2	88045917	88058312	+	0.0496646	0.0524136	0.02826	0.0702826	0.074206	-0.966716	0.502767	1.05278	-1.95439	1.41693	0.844779	0.0299615	0.207835
PLK1	HGNC:9077	polo like kinase 1	16p	16	23690143	23701688	+	16.33	14.3215	13.1557	13.5827	-0.185951	-0.31518	-0.265754	-1.13757	-1.24417	-1.20226	0.123402	0.0193373	0.039271
PLK2	HGNC:19699	polo like kinase 2	5q12.1-q13.2	5	57749809	57756087	-	3.46199	3.05329	4.07742	2.8367	-0.174225	0.245027	-0.281778	-1.12836	1.18511	-1.21569	0.135727	0.0479363	0.0277996
PLK4	HGNC:11397	polo like kinase 4	4q28.1	4	128802016	128820350	+	4.00127	4.1412	5.10574	3.70074	0.0510091	0.350055	-0.112983	1.03599	1.27461	-1.08146	0.478716	0.000930909	0.138431
PLOD2	HGNC:9082	procollagen-lysine,2-oxoglutarate 5-dioxygenase 2	3q24	3	145787227	145881440	-	1.44927	1.49034	1.21794	1.42656	0.036384	-0.259691	-0.023733	1.02554	-1.19722	-1.01659	0.727991	0.0330643	0.820124
PLPP3	HGNC:9229	phospholipid phosphatase 3	1p32.2	1	56960419	57110974	-	0.193769	0.162702	0.106753	0.119119	-0.26297	-0.874651	-0.711224	-1.19995	-1.83356	-1.63719	0.204063	0.00175628	0.0057037
PLPP6	HGNC:23682	phospholipid phosphatase 6	9p24	9	4662298	4665256	+	6.5562	7.29696	7.9258	7.09536	0.152706	0.272034	0.113831	1.11165	1.20751	1.0821	0.0440652	0.00279093	0.113071
PLPP7	HGNC:28174	phospholipid phosphatase 7 (inactive)	9q34.2-q34.3	9	134165081	134184649	+	0.0129618	0.0226218	0.0120798	0.0130832	0.770471	-0.107398	0.0301945	1.70583	-1.07728	1.02115	0.0209077	0.699826	0.913292
PLRG1	HGNC:9089	pleiotropic regulator 1	4q31.2-q32.1	4	155456158	155471587	-	5.88836	5.8698	5.85635	6.66266	-0.00669344	-0.00772654	0.177785	-1.00465	-1.00537	1.13115	0.931779	0.921288	0.0469477
PLTP	HGNC:9093	phospholipid transfer protein	20q13.12	20	44527399	44540794	-	0.0550883	0.083413	0.0568034	0.0632617	0.655002	0.084466	0.262892	1.57462	1.0603	1.19988	0.0406301	0.761174	0.356297
PMAIP1	HGNC:9108	phorbol-12-myristate-13-acetate-induced protein 1	18q21.32	18	57567180	57571538	+	153.715	182.491	312.735	174.293	0.243117	1.00621	0.172561	1.18355	2.00862	1.12706	0.154315	0.0001859	0.296559
PMEPA1	HGNC:14107	prostate transmembrane protein, androgen induced 1	20q13.31-q13.33	20	56223448	56286592	-	0.191354	0.244611	0.387535	0.29901	0.337957	0.983473	0.637409	1.26397	1.97722	1.55553	0.156148	0.00186198	0.0183633
PMPCA	HGNC:18667	peptidase, mitochondrial processing alpha subunit	9q34.3	9	139305110	139318213	+	13.9554	12.6335	12.1014	10.4469	-0.148653	-0.20161	-0.416251	-1.10853	-1.14998	-1.33445	0.241721	0.12475	0.00761814
PMVK	HGNC:9141	phosphomevalonate kinase	1q21.3	1	154897210	154909467	-	1.1869	1.16186	0.841432	1.20407	-0.029455	-0.516291	0.0228633	-1.02063	-1.43027	1.01597	0.89625	0.0460052	0.91936
PNLDC1	HGNC:21185	PARN like, ribonuclease domain containing 1	6q25.3	6	160221301	160241736	+	0.00868558	0.00736323	0.00876611	0.0260552	-0.48269	-0.0721536	1.51321	-1.39735	-1.05128	2.85445	0.425881	0.903301	0.0301824
PNMA1	HGNC:9158	paraneoplastic Ma antigen 1	14q24.3	14	74178494	74181128	-	32.4264	29.3457	25.9535	32.4723	-0.14119	-0.321251	0.00367547	-1.10281	-1.24941	1.00255	0.112337	0.00364275	0.964106
PNPLA3	HGNC:18590	patatin like phospholipase domain containing 3	22q13.31	22	44319619	44360368	+	0.914378	0.933764	0.947822	0.749135	0.031802	0.0554348	-0.292273	1.02229	1.03917	-1.22457	0.793301	0.649347	0.0375227
POC1B	HGNC:30836	POC1 centriolar protein B	12q21.33	12	89813495	89919801	-	0.557897	0.560033	0.637622	0.574521	0.0058321	0.193163	0.0426874	1.00405	1.14327	1.03003	0.91435	0.00625118	0.440032
PODXL	HGNC:9171	podocalyxin like	7q32-q33	7	131185021	131242976	-	1.79367	1.70707	1.52601	1.3932	-0.0716964	-0.238762	-0.365733	-1.05095	-1.17998	-1.28854	0.510464	0.0509761	0.00792268
POFUT1	HGNC:14988	protein O-fucosyltransferase 1	20q11	20	30795683	30826470	+	4.54419	4.20184	3.04271	4.08116	-0.117328	-0.625876	-0.174968	-1.08472	-1.54315	-1.12894	0.641999	0.0327783	0.491809
POGZ	HGNC:18801	pogo transposable element with ZNF domain	1q21.1	1	151375200	151431941	-	3.08603	3.29418	3.32916	3.42306	0.0931881	0.108469	0.149027	1.06672	1.07808	1.10882	0.0906246	0.0555186	0.0152073
POLDIP2	HGNC:23781	DNA polymerase delta interacting protein 2	17q11.2	17	26673659	26684545	-	16.1286	13.85	11.9036	14.4565	-0.219961	-0.431706	-0.152324	-1.1647	-1.34883	-1.11136	0.159033	0.0158708	0.313541
POLG	HGNC:9179	DNA polymerase gamma, catalytic subunit	15q24	15	89859534	89878092	-	16.4474	128.371	185.491	117.694	2.94446	3.45247	2.83437	7.6979	10.947	7.13232	2.27841e-06	6.72371e-07	3.04382e-06
POLK	HGNC:9183	DNA polymerase kappa	5q13	5	74807581	74896969	+	0.945407	1.06835	1.5484	0.889761	0.174183	0.677233	-0.0879527	1.12833	1.59907	-1.06286	0.421523	0.0109595	0.680101
POLQ	HGNC:9186	DNA polymerase theta	3q13.3	3	121150274	121265488	-	0.781736	0.829041	0.936228	0.922056	0.0814981	0.264916	0.243005	1.05812	1.20157	1.18346	0.465641	0.0375141	0.0517323
POLR1D	HGNC:20422	RNA polymerase I subunit D	13q12.2	13	28194903	28241548	+	1.17009	1.23294	1.42606	1.27811	0.0754942	0.286358	0.125947	1.05372	1.21956	1.09122	0.43936	0.0149693	0.211673
POLR1E	HGNC:17631	RNA polymerase I subunit E	9p13.1	9	37485932	37503694	+	1.77021	1.88644	2.85744	1.90466	0.0856024	0.644148	0.0984423	1.06113	1.56282	1.07062	0.703936	0.0180315	0.662584
POLR3B	HGNC:30348	RNA polymerase III subunit B	12q23.3	12	106751436	106903976	+	0.325352	0.289148	0.186208	0.306528	-0.188439	-0.836913	-0.113343	-1.13953	-1.78622	-1.08173	0.526182	0.0186234	0.700635
POLR3C	HGNC:30076	RNA polymerase III subunit C	1q21	1	145592605	145611025	-	2.78146	2.48248	1.96418	3.68518	-0.161613	-0.501469	0.399788	-1.11854	-1.41565	1.31931	0.238346	0.00421326	0.0135547
POLR3H	HGNC:30349	RNA polymerase III subunit H	22q13	22	41921808	41940610	-	5.29736	4.45404	3.05829	4.7661	-0.253324	-0.820853	-0.150469	-1.19195	-1.76645	-1.10993	0.281975	0.0057222	0.512582
POP1	HGNC:30129	POP1 homolog, ribonuclease P/MRP subunit	8q22.2	8	99129525	99172062	+	0.921779	0.756704	0.514116	0.733543	-0.291355	-0.905331	-0.341814	-1.22379	-1.87297	-1.26735	0.297496	0.00853572	0.227428
POPDC2	HGNC:17648	popeye domain containing 2	3q13.33	3	119355304	119384171	-	0.021892	0.0246673	0.0176216	0.0367603	0.188263	-0.291067	0.732646	1.13939	-1.22355	1.66168	0.549721	0.362597	0.0411946
POU3F1	HGNC:9214	POU class 3 homeobox 1	1p34.3	1	38509523	38512450	-	0.194556	0.17213	0.0814252	0.128564	-0.163837	-1.44788	-0.681643	-1.12026	-2.72807	-1.60397	0.776103	0.0316264	0.255787
POU3F2	HGNC:9215	POU class 3 homeobox 2	6q16.2	6	99282580	99286660	+	14.5168	13.807	8.88647	9.73432	-0.0943111	-0.752232	-0.613343	-1.06756	-1.6844	-1.5298	0.765021	0.0389087	0.0791214
PPARG	HGNC:9236	peroxisome proliferator activated receptor gamma	3p25	3	12328867	12475855	+	0.22474	0.241254	0.303526	0.267155	0.101575	0.434013	0.249169	1.07294	1.35099	1.18852	0.153003	0.000145571	0.00471987
PPEF1	HGNC:9243	protein phosphatase with EF-hand domain 1	Xp22	X	18694029	18846039	+	0.0204524	0.0214196	0.0289086	0.0197258	0.0743341	0.50209	-0.0673435	1.05287	1.41626	-1.04779	0.714078	0.0334168	0.739746
PPFIA1	HGNC:9245	PTPRF interacting protein alpha 1	11q13.3	11	70116806	70230509	+	1.16152	1.13876	1.00794	1.19694	-0.0264709	-0.209451	0.0447514	-1.01852	-1.15625	1.03151	0.770011	0.0436328	0.622919
PPIF	HGNC:9259	peptidylprolyl isomerase F	10q22.3	10	81107225	81115093	+	24.15	20.3343	18.0083	19.7523	-0.250767	-0.419194	-0.287859	-1.18984	-1.33718	-1.22083	0.0921081	0.0126538	0.0593696
PPIG	HGNC:14650	peptidylprolyl isomerase G	2q31.1	2	170440850	170504696	+	2.17866	2.23169	2.68842	2.04582	0.0348545	0.295143	-0.0912436	1.02445	1.22701	-1.06529	0.678765	0.00660322	0.293269
PPL	HGNC:9273	periplakin	16p13.3	16	4932508	4987136	-	0.0691969	0.0848504	0.0931292	0.07662	0.285101	0.411103	0.141103	1.2185	1.3297	1.10275	0.0956315	0.0261157	0.377289
PPM1B	HGNC:9276	protein phosphatase, Mg2+/Mn2+ dependent 1B	2p22.1	2	44395108	44471523	+	0.666839	0.695322	0.812929	0.708099	0.0584769	0.280751	0.0825808	1.04137	1.21483	1.05891	0.564421	0.0203282	0.420637
PPM1D	HGNC:9277	protein phosphatase, Mg2+/Mn2+ dependent 1D	17q23.3	17	58677554	58742036	+	0.761624	0.713565	0.664474	0.726293	-0.0932972	-0.198882	-0.06858	-1.06681	-1.14781	-1.04868	0.133947	0.00745607	0.255124
PPM1H	HGNC:18583	protein phosphatase, Mg2+/Mn2+ dependent 1H	12q14.1	12	63038367	63328817	-	0.159995	0.151519	0.111321	0.122761	-0.0843626	-0.53932	-0.398667	-1.06022	-1.45329	-1.31829	0.709359	0.0387435	0.105373
PPM1J	HGNC:20785	protein phosphatase, Mg2+/Mn2+ dependent 1J	1p13.1	1	113245236	113258099	-	2.36054	2.61332	3.01253	2.42507	0.139378	0.355339	0.0375673	1.10143	1.27929	1.02638	0.368545	0.0412437	0.803786
PPM1K	HGNC:25415	protein phosphatase, Mg2+/Mn2+ dependent 1K	4q22.1	4	89183315	89205921	-	1.00351	1.09093	1.39362	0.877625	0.114889	0.467	-0.190786	1.08289	1.38223	-1.14139	0.529308	0.0282445	0.306672
PPP1R10	HGNC:9284	protein phosphatase 1 regulatory subunit 10	6p21.3	6	30568177	30586389	-	9.43566	7.978	4.2109	8.2133	-0.242232	-1.33647	-0.197922	-1.18282	-2.52533	-1.14705	0.562987	0.0104017	0.63527
PPP1R15A	HGNC:14375	protein phosphatase 1 regulatory subunit 15A	19q13.2	19	49375649	49379318	+	5.93906	7.18362	24.0975	21.3453	0.226821	1.86573	1.77379	1.17025	3.64453	3.41952	0.689273	0.00920988	0.0118264
PPP1R15B	HGNC:14951	protein phosphatase 1 regulatory subunit 15B	1q32.1	1	204372515	204380945	-	16.6746	17.2493	23.1992	17.3475	0.0462315	0.455955	0.0569806	1.03256	1.37169	1.04029	0.735648	0.00871903	0.677909
PPP1R18	HGNC:29413	protein phosphatase 1 regulatory subunit 18	6p21.3	6	30644166	30655672	-	1.36998	1.72949	2.21586	2.05261	0.340057	0.698072	0.586586	1.26581	1.62234	1.50169	0.0898156	0.004174	0.0104154
PPP1R1B	HGNC:9287	protein phosphatase 1 regulatory inhibitor subunit 1B	17q12	17	37783179	37792879	+	0.0162411	0.0158782	0.00827789	0.0170184	-0.0311532	-1.13516	0.0368326	-1.02183	-2.19644	1.02586	0.94904	0.0429816	0.939769
PPP1R32	HGNC:28869	protein phosphatase 1 regulatory subunit 32	11q12.2	11	61248592	61258403	+	0.230573	0.425179	0.92916	0.411056	0.887587	1.87688	0.804089	1.85008	3.67279	1.74604	0.0802755	0.00286364	0.107297
PPP1R3B	HGNC:14942	protein phosphatase 1 regulatory subunit 3B	8p23.1	8	8993765	9009084	-	1.52267	1.32747	1.0894	1.42473	-0.192034	-0.481932	-0.0973639	-1.14237	-1.39661	-1.06982	0.136337	0.00318418	0.425532
PPP1R3D	HGNC:9294	protein phosphatase 1 regulatory subunit 3D	20q13.3	20	58511894	58515352	-	3.14397	2.93915	2.72658	2.49601	-0.0977448	-0.221605	-0.33369	-1.0701	-1.16603	-1.26023	0.418199	0.0890231	0.0194759
PPP2R3C	HGNC:17485	protein phosphatase 2 regulatory subunit B''gamma	14q13.2	14	35554673	35591723	-	0.771677	0.716308	0.630571	0.815076	-0.108404	-0.296547	0.081206	-1.07804	-1.2282	1.0579	0.380922	0.0348979	0.506971
PPP2R5A	HGNC:9309	protein phosphatase 2 regulatory subunit B'alpha	1q32.2-q32.3	1	212458782	212535200	+	0.717801	0.658754	0.638479	0.612106	-0.123145	-0.171874	-0.230053	-1.08911	-1.12652	-1.17288	0.17477	0.0712879	0.0238512
PPP2R5D	HGNC:9312	protein phosphatase 2 regulatory subunit B'delta	6p21.1	6	42952237	42980080	+	4.69972	4.22619	4.06052	3.663	-0.152807	-0.218617	-0.361412	-1.11173	-1.16362	-1.28468	0.141764	0.0480183	0.00484277
PPP3CC	HGNC:9316	protein phosphatase 3 catalytic subunit gamma	8p21.3	8	22298332	22398652	+	0.306257	0.335039	0.453721	0.358836	0.127094	0.544151	0.220611	1.09209	1.45816	1.16523	0.473286	0.012203	0.227766
PPP4R1	HGNC:9320	protein phosphatase 4 regulatory subunit 1	18p11.22	18	9546789	9614567	-	1.87941	1.71215	1.34556	1.86822	-0.13637	-0.486755	-0.0105581	-1.09914	-1.40129	-1.00735	0.160172	0.000556443	0.907547
PPP4R4	HGNC:23788	protein phosphatase 4 regulatory subunit 4	14q32.2	14	94612465	94746072	+	0.295641	0.352089	0.438616	0.299002	0.252185	0.54484	0.0174818	1.19101	1.45886	1.01219	0.174559	0.0122559	0.920277
PPTC7	HGNC:30695	PTC7 protein phosphatase homolog	12q24.11	12	110969120	111021125	-	1.70139	1.75309	2.286	1.64769	0.0401418	0.402699	-0.0522174	1.02821	1.32198	-1.03686	0.818583	0.0446877	0.765694
PRAC2	HGNC:30143	prostate cancer susceptibility candidate 2	17q21.3	17	46800530	46802819	+	0.543757	0.508729	0.300859	0.362791	-0.0922436	-0.893515	-0.641579	-1.06603	-1.8577	-1.56004	0.797521	0.0331601	0.102272
PRC1	HGNC:9341	protein regulator of cytokinesis 1	15q26.1	15	91509270	91538859	-	12.6338	13.269	17.2037	12.523	0.0695757	0.442817	-0.0161203	1.04941	1.35926	-1.01124	0.457377	0.00109352	0.860933
PRCD	HGNC:32528	progressive rod-cone degeneration	17q25.1	17	74523871	74541458	+	0.0589994	0.0462533	0.0290734	0.0549331	-0.349287	-1.07346	-0.125727	-1.27393	-2.10447	-1.09106	0.277554	0.00718235	0.68598
PRDM11	HGNC:13996	PR/SET domain 11	11p11	11	45115564	45247734	+	0.115276	0.111356	0.0875991	0.112342	-0.0516824	-0.3944	-0.0426012	-1.03647	-1.3144	-1.02997	0.732887	0.0271904	0.778201
PRDM5	HGNC:9349	PR/SET domain 5	4q27	4	121606074	121844025	-	0.117746	0.129934	0.119574	0.151101	0.142237	0.00758648	0.361192	1.10361	1.00527	1.28449	0.343835	0.958521	0.0339199
PRDM6	HGNC:9350	PR/SET domain 6	5q23.2	5	122424816	122523745	+	0.139997	0.160834	0.22256	0.135662	0.187248	0.625805	-0.0416499	1.13859	1.54307	-1.02929	0.432957	0.0247026	0.858864
PRDX3	HGNC:9354	peroxiredoxin 3	10q25-q26	10	120927215	120938345	-	34.9024	31.8757	29.6524	25.6874	-0.136832	-0.236156	-0.441539	-1.09949	-1.17785	-1.35805	0.380363	0.147759	0.0171815
PREB	HGNC:9356	prolactin regulatory element binding	2p23	2	27353624	27357543	-	15.8749	13.2921	13.3419	13.4937	-0.256098	-0.249896	-0.232343	-1.19424	-1.18912	-1.17474	0.00959506	0.0108371	0.0153607
PREP	HGNC:9358	prolyl endopeptidase	6q22	6	105725440	105850959	-	0.807045	0.758194	0.67209	0.63089	-0.0906099	-0.26769	-0.362514	-1.06482	-1.20388	-1.28566	0.422692	0.0371603	0.00963515
PRIMA1	HGNC:18319	proline rich membrane anchor 1	14q32.13	14	94184644	94254827	-	0.111811	0.103996	0.0705943	0.105076	-0.09946	-0.663208	-0.0822559	-1.07137	-1.5836	-1.05867	0.514712	0.00188617	0.588386
PRKAA1	HGNC:9376	protein kinase AMP-activated catalytic subunit alpha 1	5p13.1	5	40759481	40798476	-	3.50752	3.60206	3.02076	3.43082	0.036071	-0.218172	-0.030093	1.02532	-1.16326	-1.02108	0.71131	0.0489337	0.757183
PRKAG2	HGNC:9386	protein kinase AMP-activated non-catalytic subunit gamma 2	7q35-q36	7	151253210	151574210	-	0.0645672	0.0724477	0.0890664	0.0713582	0.161275	0.446373	0.138511	1.11827	1.36261	1.10077	0.333048	0.0214327	0.402075
PRKAR1B	HGNC:9390	protein kinase cAMP-dependent type I regulatory subunit beta	7p22.3	7	588834	767287	-	0.147105	0.114939	0.0785454	0.147265	-0.365624	-0.90675	0.0036502	-1.28844	-1.87482	1.00253	0.0475213	0.000405313	0.981945
PRKAR2B	HGNC:9392	protein kinase cAMP-dependent type II regulatory subunit beta	7q22.3	7	106685094	106802256	+	0.863341	0.814191	0.632907	0.609274	-0.092944	-0.46014	-0.502427	-1.06654	-1.37568	-1.4166	0.646897	0.0462566	0.0330063
PRKCQ	HGNC:9410	protein kinase C theta	10p15	10	6469105	6622263	-	0.159572	0.15747	0.137683	0.14211	-0.0190715	-0.214848	-0.17351	-1.01331	-1.16058	-1.1278	0.823326	0.0316618	0.0690417
PRKRA	HGNC:9438	protein activator of interferon induced protein kinase EIF2AK2	2q31.2	2	179296141	179316239	-	3.17739	3.38044	3.6068	4.01392	0.0877979	0.18345	0.331867	1.06275	1.1356	1.25864	0.43706	0.125806	0.0148485
PRNP	HGNC:9449	prion protein	20p13	20	4666882	4682236	+	4.35198	4.06512	3.99183	5.54499	-0.100192	-0.136287	0.351367	-1.07192	-1.09907	1.27577	0.51539	0.381695	0.0440962
PRNT	HGNC:18046	prion protein (testis specific)	20p13	20	4711928	4721314	-	0.0269625	0.0227124	0.00818636	0.0117092	-0.253448	-1.71459	-1.25697	-1.19205	-3.28204	-2.38993	0.51328	0.00169356	0.00946602
PROK2	HGNC:18455	prokineticin 2	3p21.1	3	71820807	71834357	-	0.467429	0.545544	0.582986	0.509489	0.217149	0.319109	0.125447	1.16243	1.24756	1.09085	0.0897498	0.0219498	0.297288
PROSC	HGNC:9457	proline synthetase cotranscribed homolog (bacterial)	8p11.2	8	37620111	37637283	+	3.01482	2.81137	2.45152	3.11153	-0.0969391	-0.292726	0.0508823	-1.0695	-1.22495	1.0359	0.233909	0.00462288	0.518219
PROZ	HGNC:9460	protein Z, vitamin K dependent plasma glycoprotein	13q34	13	113812968	113826694	+	0.156324	0.104328	0.0443386	0.185084	-0.650399	-2.01929	0.135497	-1.5696	-4.05384	1.09847	0.343218	0.0140619	0.839009
PRPF18	HGNC:17351	pre-mRNA processing factor 18	10p12.33	10	13628927	13672868	+	0.543869	0.538729	0.579076	0.640607	-0.0149946	0.0821543	0.235978	-1.01045	1.0586	1.17771	0.880867	0.421212	0.0408775
PRPF4	HGNC:17349	pre-mRNA processing factor 4	9q31-q33	9	116037623	116055466	+	4.46483	3.94513	3.65094	4.23772	-0.17959	-0.29927	-0.0839083	-1.13256	-1.23052	-1.05989	0.165448	0.0345252	0.496042
PRPS2	HGNC:9465	phosphoribosyl pyrophosphate synthetase 2	Xp22.2	X	12809474	12842341	+	3.82129	3.25918	2.92409	2.39487	-0.232727	-0.390959	-0.673791	-1.17505	-1.31126	-1.59526	0.0260033	0.00180312	4.81279e-05
PRPSAP1	HGNC:9466	phosphoribosyl pyrophosphate synthetase associated protein 1	17q24-q25	17	74307014	74380602	-	0.620929	0.654063	0.781222	0.659891	0.0759248	0.321682	0.0886552	1.05404	1.24979	1.06338	0.463383	0.0114805	0.394805
PRPSAP2	HGNC:9467	phosphoribosyl pyrophosphate synthetase associated protein 2	17p12-p11.2	17	18743398	18834581	+	0.770107	0.713483	0.579884	0.744441	-0.114799	-0.424237	-0.0476159	-1.08282	-1.34186	-1.03356	0.43422	0.0160078	0.741552
PRR26	HGNC:30724	proline rich 26	10p15.3	10	695888	709947	+	0.0053166	0.00854465	0.00951565	0.0189917	0.682345	0.761676	1.73669	1.60475	1.69546	3.33271	0.198969	0.156635	0.00735526
PRR3	HGNC:21149	proline rich 3	6p21.32	6	30524663	30531500	+	6.54393	6.52504	6.96132	8.90769	-0.00560861	0.0838392	0.4414	-1.0039	1.05983	1.35792	0.972108	0.604408	0.0218473
PRR34	HGNC:25606	proline rich 34	22q13.31	22	46445358	46450024	-	0.28507	0.206463	0.100822	0.158704	-0.496706	-1.65446	-0.842825	-1.41099	-3.14805	-1.79356	0.296087	0.0058437	0.0944402
PRR35	HGNC:14139	proline rich 35	16p13.3	16	610422	615528	+	0.408275	0.658798	0.915693	0.863233	0.689649	1.14295	1.04248	1.61289	2.20833	2.05977	0.0118539	0.000668114	0.0011943
PRR4	HGNC:18020	proline rich 4 (lacrimal)	12p13	12	10977559	11324212	-	0.0967737	0.119835	0.109104	0.180104	0.313861	0.0629913	0.884445	1.24303	1.04463	1.84605	0.405834	0.864593	0.0385574
PRR5L	HGNC:25878	proline rich 5 like	11p13-p12	11	36317838	36486754	+	0.0245053	0.0309659	0.0434393	0.0333658	0.323817	0.805282	0.434599	1.25164	1.74749	1.35153	0.235182	0.0127586	0.123211
PRRT3	HGNC:26591	proline rich transmembrane protein 3	3p25.3	3	9987226	9994078	-	0.86073	0.778869	0.452475	0.684647	-0.134547	-0.947201	-0.340214	-1.09775	-1.92813	-1.26594	0.587165	0.00405097	0.19053
PRRT3-AS1	HGNC:41151	PRRT3 antisense RNA 1	3p25.3	3	9989088	9996471	+	0.573092	0.508421	0.32778	0.462466	-0.163636	-0.832059	-0.313386	-1.12011	-1.78022	-1.24262	0.464896	0.00453178	0.179854
PRSS12	HGNC:9477	protease, serine 12	4q25-q26	4	119201193	119274158	-	0.921244	1.04715	0.907226	0.7471	0.185335	-0.0232707	-0.304486	1.13708	-1.01626	-1.23498	0.0178615	0.718867	0.00122437
PRSS8	HGNC:9491	protease, serine 8	16p11.2	16	31142754	31147151	-	0.0640145	0.099373	0.0949788	0.0808148	0.643055	0.593211	0.373318	1.56163	1.5086	1.29533	0.0284615	0.0392594	0.160039
PRUNE2	HGNC:25209	prune homolog 2	9q21.32	9	79226292	79521003	-	0.11267	0.115546	0.0762012	0.0813851	0.021282	-0.583235	-0.47956	1.01486	-1.4982	-1.39432	0.933447	0.0458456	0.0881034
PSAT1	HGNC:19129	phosphoserine aminotransferase 1	9q21.2	9	80912043	80945009	+	6.33627	7.27176	7.39222	10.7626	0.195538	0.188549	0.756192	1.14515	1.13962	1.68903	0.360784	0.377315	0.00563617
PSD2	HGNC:19092	pleckstrin and Sec7 domain containing 2	5q31.3	5	139175406	139224051	+	0.0104706	0.0185511	0.0283516	0.0142152	0.829213	1.38237	0.458378	1.77672	2.60696	1.374	0.0575116	0.00608812	0.255363
PSD4	HGNC:19096	pleckstrin and Sec7 domain containing 4	2q13	2	113914902	113960814	+	0.0412936	0.0541764	0.0361909	0.0704895	0.44376	-0.174378	0.827997	1.36014	-1.12848	1.77522	0.221348	0.616355	0.0384261
PSG4	HGNC:9521	pregnancy specific beta-1-glycoprotein 4	19q13.2	19	43696854	43709926	-	0.0142071	0.015589	0.0239125	0.025678	0.0740198	0.728794	0.825528	1.05265	1.65725	1.77218	0.798868	0.0319221	0.0187635
PSKH1	HGNC:9529	protein serine kinase H1	16q22.1	16	67927175	67963581	+	0.396032	0.369027	0.238049	0.465547	-0.102324	-0.838343	0.216297	-1.0735	-1.788	1.16175	0.757642	0.030821	0.518673
PSMB8	HGNC:9545	proteasome subunit beta 8	6p21.3	6	32808494	32812480	-	0.00993101	0.014361	0.0170701	0.0402438	0.263562	0.61815	2.00855	1.20044	1.53491	4.02378	0.712444	0.396506	0.0195661
PSORS1C3	HGNC:17203	psoriasis susceptibility 1 candidate 3 (non-protein coding)	6p21.33	6	31141512	31145676	-	0.00485914	0.0185031	0.0353601	0.0206448	1.76792	2.70798	1.93409	3.40563	6.53407	3.82137	0.00567812	0.000437051	0.00346076
PSTPIP2	HGNC:9581	proline-serine-threonine phosphatase interacting protein 2	18q12	18	43563502	43652238	-	0.703181	0.688555	0.755135	0.637567	-0.0301975	0.103446	-0.140906	-1.02115	1.07434	-1.1026	0.457035	0.028056	0.00652822
PTAFR	HGNC:9582	platelet activating factor receptor	1p35-p34.3	1	28473677	28520447	-	0.009764	0.00707059	0.00436681	0.0118513	-0.504459	-1.06892	0.280528	-1.41859	-2.09786	1.21464	0.120616	0.00621628	0.362396
PTBP2	HGNC:17662	polypyrimidine tract binding protein 2	1p21.3	1	97187221	97280349	+	1.86279	1.94338	2.13631	1.75975	0.0617749	0.197749	-0.0803861	1.04375	1.14691	-1.0573	0.397452	0.0210997	0.278247
PTCD3	HGNC:24717	pentatricopeptide repeat domain 3	2p11.2	2	86333305	86369280	+	4.07356	4.07325	4.59868	3.57098	7.058e-05	0.171273	-0.191628	1.00005	1.12605	-1.14205	0.999204	0.0370929	0.0234063
PTCHD1	HGNC:26392	patched domain containing 1	Xp22.13	X	23352133	23422489	+	0.00611172	0.0075213	0.00905882	0.012598	0.296749	0.556991	1.00556	1.22837	1.4712	2.00772	0.208833	0.0333539	0.00168405
PTF1A	HGNC:23734	pancreas specific transcription factor, 1a	10p12.31	10	23481256	23483181	+	0.0108467	0.0230709	0.0339184	0.0328411	0.979599	1.53387	1.54676	1.97192	2.89562	2.92161	0.0579107	0.008525	0.00816827
PTGER2	HGNC:9594	prostaglandin E receptor 2	14q22	14	52781023	52795324	+	0.142796	0.152779	0.0714489	0.135575	0.0297595	-1.08515	-0.0957286	1.02084	-2.1216	-1.0686	0.939358	0.0210729	0.807011
PTGER4	HGNC:9596	prostaglandin E receptor 4	5p13.1	5	40679600	40693837	+	0.111672	0.105646	0.0646869	0.0918712	-0.081948	-0.83523	-0.292853	-1.05845	-1.78414	-1.22506	0.741988	0.00839182	0.257884
PTGES	HGNC:9599	prostaglandin E synthase	9q34.3	9	132500610	132515326	-	0.0458321	0.0565919	0.0424924	0.0300013	0.3142	-0.165157	-0.593443	1.24332	-1.12129	-1.50884	0.233464	0.517211	0.040925
PTGR2	HGNC:20149	prostaglandin reductase 2	14q24.3	14	74318547	74353530	+	1.30183	1.45112	1.25747	0.992331	0.157392	-0.0624299	-0.388693	1.11527	-1.04422	-1.30921	0.318925	0.684461	0.0304358
PTGS1	HGNC:9604	prostaglandin-endoperoxide synthase 1	9q32-q33.3	9	125132824	125157982	+	0.0112193	0.0134822	0.0291234	0.0160386	0.310937	1.23171	0.53577	1.24051	2.34845	1.44972	0.505175	0.0245414	0.263707
PTHLH	HGNC:9607	parathyroid hormone like hormone	12p12.1-p11.2	12	28111017	28125638	-	0.146319	0.148222	0.335888	0.155235	-0.00715882	1.14507	0.0674176	-1.00497	2.21156	1.04784	0.983352	0.00877961	0.844402
PTP4A3	HGNC:9636	protein tyrosine phosphatase type IVA, member 3	8q24.3	8	142402093	142441620	+	0.0573411	0.0991969	0.103392	0.0878759	0.845278	0.901777	0.699592	1.79661	1.86837	1.62405	0.0421807	0.0328007	0.0806744
PTPDC1	HGNC:30184	protein tyrosine phosphatase domain containing 1	9q22.32	9	96793076	96872138	+	0.236836	0.273783	0.331405	0.461229	0.204772	0.481894	0.9196	1.1525	1.39658	1.89159	0.415739	0.0780969	0.00484879
PTPN12	HGNC:9645	protein tyrosine phosphatase, non-receptor type 12	7q11.23	7	77166592	77269388	+	0.45116	0.467258	0.506884	0.457641	0.0499939	0.167261	0.0212423	1.03526	1.12292	1.01483	0.341717	0.00961778	0.678911
PTPN21	HGNC:9651	protein tyrosine phosphatase, non-receptor type 21	14q31	14	88932122	89021077	-	0.286755	0.338493	0.447842	0.39597	0.21927	0.648089	0.45692	1.16414	1.56709	1.37261	0.264977	0.00758987	0.0370748
PTPRH	HGNC:9672	protein tyrosine phosphatase, receptor type H	19q13.4	19	55692618	55720874	-	0.0274339	0.0388493	0.0633836	0.0902238	0.488686	1.24724	1.67427	1.40317	2.37386	3.19157	0.318262	0.0263988	0.00652885
PTPRM	HGNC:9675	protein tyrosine phosphatase, receptor type M	18p11.2	18	7567817	8406859	+	0.0666398	0.078576	0.0994456	0.0882995	0.228251	0.57793	0.407274	1.17141	1.49271	1.32618	0.294086	0.0217139	0.0800879
PTPRO	HGNC:9678	protein tyrosine phosphatase, receptor type O	12p13-p12	12	15475331	15750333	+	0.0165745	0.0191559	0.0157447	0.0235119	0.20082	-0.104541	0.486166	1.14935	-1.07515	1.40072	0.297609	0.577919	0.0272008
PTX3	HGNC:9692	pentraxin 3	3q25	3	157154578	157161417	+	0.587738	0.731043	1.49348	0.660874	0.302341	1.30319	0.180344	1.23314	2.46775	1.13315	0.338776	0.00233305	0.560788
PUDP	HGNC:16818	pseudouridine 5'-phosphatase	Xp22.32	X	6966961	7066231	-	0.1184	0.108654	0.0790787	0.0941833	-0.124445	-0.626074	-0.327434	-1.09009	-1.54336	-1.25478	0.554016	0.0145106	0.142825
PUM3	HGNC:29676	pumilio RNA binding family member 3	9p24.2	9	2720469	2844241	-	0.586523	0.576239	0.716793	0.642576	-0.0238259	0.285352	0.132798	-1.01665	1.21871	1.09642	0.787362	0.0102191	0.158613
PURA	HGNC:9701	purine rich element binding protein A	5q31	5	139487362	139496321	+	5.65832	5.31888	4.39318	5.4488	-0.0909848	-0.367014	-0.0533124	-1.0651	-1.28968	-1.03764	0.278455	0.00156127	0.514923
PVRL3-AS1	HGNC:40813	PVRL3 antisense RNA 1	3q13.13	3	110612555	110790400	-	0.00360232	0.00392669	0.0104396	0.00487429	0.112733	1.3499	0.41233	1.08127	2.54895	1.33083	0.794408	0.0121219	0.353236
PXDC1	HGNC:21361	PX domain containing 1	6p25.1	6	3722854	3752260	-	0.444132	0.604135	0.914369	0.785353	0.430782	1.01332	0.79941	1.34796	2.01855	1.74039	0.0925246	0.00202082	0.00756986
PXK	HGNC:23326	PX domain containing serine/threonine kinase like	3p21.2	3	58318607	58411748	+	0.354848	0.405555	0.518773	0.402684	0.188661	0.531554	0.17691	1.13971	1.44549	1.13046	0.214098	0.0052186	0.2413
PYCRL	HGNC:25846	pyrroline-5-carboxylate reductase-like	8q24.3	8	144686083	144691943	-	2.73794	2.21252	1.42675	1.86179	-0.322894	-0.954987	-0.571413	-1.25084	-1.93856	-1.48598	0.272188	0.00822668	0.0703645
PYY	HGNC:9748	peptide YY	17q21.1	17	42030111	42081837	-	0.00744058	0.00923385	0.0239599	0.00719528	0.237447	1.35508	-0.0795149	1.1789	2.55811	-1.05666	0.682516	0.0417518	0.89052
QARS	HGNC:9751	glutaminyl-tRNA synthetase	3p21.31	3	49133365	49142553	-	24.3017	23.7903	21.4739	19.4172	-0.030304	-0.190226	-0.327504	-1.02123	-1.14094	-1.25484	0.791155	0.123957	0.018165
QPRT	HGNC:9755	quinolinate phosphoribosyltransferase	16p11.2	16	29674600	29709325	+	0.529687	0.581141	0.454029	0.392781	0.128016	-0.238569	-0.457521	1.09279	-1.17982	-1.37318	0.525009	0.250636	0.0448827
QRFPR	HGNC:15565	pyroglutamylated RFamide peptide receptor	4q27	4	122250467	122302214	-	0.282371	0.313583	0.358496	0.283022	0.150178	0.342545	-0.00367459	1.10971	1.26799	-1.00255	0.262093	0.0249851	0.977173
QRICH1	HGNC:24713	glutamine rich 1	3p21.31	3	49067140	49131796	-	1.70239	1.59464	1.53796	1.41151	-0.0991763	-0.143639	-0.268071	-1.07116	-1.10469	-1.2042	0.350691	0.18911	0.0279799
QSOX2	HGNC:30249	quiescin sulfhydryl oxidase 2	9q34.3	9	139098179	139137687	-	2.76517	2.92516	3.24974	3.02212	0.0790353	0.232581	0.124363	1.05631	1.17493	1.09003	0.381627	0.0260703	0.183282
R3HCC1	HGNC:27329	R3H domain and coiled-coil containing 1	8p21.3	8	23127633	23153792	+	1.40202	1.17019	0.905044	1.38331	-0.269784	-0.657771	-0.0243512	-1.20563	-1.57764	-1.01702	0.287133	0.0239135	0.920553
R3HDM2	HGNC:29167	R3H domain containing 2	12q13.3	12	57643392	57824788	-	0.697205	0.847467	0.866599	0.761587	0.280352	0.317733	0.13226	1.21449	1.24637	1.09601	0.062858	0.0401106	0.33817
RAB12	HGNC:31332	RAB12, member RAS oncogene family	18p11.22	18	8609443	8639380	+	2.22152	2.38665	3.35294	2.65978	0.103112	0.578646	0.247323	1.07409	1.49345	1.187	0.556961	0.00883059	0.179737
RAB18	HGNC:14244	RAB18, member RAS oncogene family	10p12	10	27793197	27829092	+	2.17099	2.24739	2.83855	2.48245	0.0492134	0.384757	0.191729	1.0347	1.30564	1.14213	0.676815	0.00962476	0.130502
RAB25	HGNC:18238	RAB25, member RAS oncogene family	1q22	1	156030951	156040295	+	0.0075741	0.0154019	0.0120324	0.0203354	0.940142	0.573941	1.33331	1.91872	1.48858	2.5198	0.0720178	0.241524	0.018757
RAB27A	HGNC:9766	RAB27A, member RAS oncogene family	15q21.3	15	55495164	55582001	-	0.157381	0.181295	0.214887	0.185718	0.207477	0.449695	0.231505	1.15467	1.36575	1.17406	0.171158	0.0115548	0.131977
RAB27B	HGNC:9767	RAB27B, member RAS oncogene family	18q21.2	18	52495708	52562747	+	0.113617	0.0921064	0.0492699	0.062632	-0.341351	-1.28245	-0.903277	-1.26694	-2.43251	-1.87031	0.410593	0.011499	0.0506836
RAB28	HGNC:9768	RAB28, member RAS oncogene family	4p16.1	4	13362978	13485989	-	0.233417	0.257824	0.266517	0.226039	0.146156	0.19337	-0.0435384	1.10662	1.14343	-1.03064	0.0596377	0.0198465	0.531895
RAB2B	HGNC:20246	RAB2B, member RAS oncogene family	14q11.1	14	21927179	21945132	-	1.318	1.59834	1.79929	1.7508	0.277533	0.439713	0.406225	1.21212	1.35633	1.32521	0.0921477	0.0162993	0.0232116
RAB30	HGNC:9770	RAB30, member RAS oncogene family	11q14.1	11	82684175	82782965	-	0.0712462	0.0811931	0.115584	0.0752937	0.176319	0.672398	0.0606874	1.13	1.59372	1.04296	0.469692	0.0200755	0.800538
RAB33A	HGNC:9773	RAB33A, member RAS oncogene family	Xq26	X	129305623	129318844	+	0.00555167	0.00835303	0.0044815	0.0101337	0.52986	-0.333318	0.836855	1.44379	-1.25991	1.78615	0.117215	0.301509	0.0241881
RAB35	HGNC:9774	RAB35, member RAS oncogene family	12q24	12	120532899	120555306	-	2.0065	1.77704	1.56775	1.8549	-0.168915	-0.352893	-0.10937	-1.12421	-1.27712	-1.07876	0.139229	0.00895081	0.318757
RAB36	HGNC:9775	RAB36, member RAS oncogene family	22q11.22	22	23487513	23506537	+	1.08406	0.9735	0.692866	1.04373	-0.154685	-0.719994	-0.0556775	-1.11318	-1.64718	-1.03935	0.559557	0.0220277	0.832041
RAB39B	HGNC:16499	RAB39B, member RAS oncogene family	Xq28	X	154487526	154493874	-	2.26843	2.66732	3.09551	3.99734	0.227205	0.433585	0.812914	1.17056	1.35059	1.75676	0.190289	0.0258065	0.000906937
RAB3D	HGNC:9779	RAB3D, member RAS oncogene family	19p13.2	19	11432723	11450344	-	0.454292	0.499738	0.336021	0.322191	0.135605	-0.457775	-0.490723	1.09855	-1.37342	-1.40515	0.498412	0.0436016	0.0333336
RAB3GAP1	HGNC:17063	RAB3 GTPase activating protein catalytic subunit 1	2q21.3	2	135809835	135933964	+	0.974456	1.01529	1.2552	1.1914	0.0563206	0.346833	0.284089	1.03981	1.27177	1.21764	0.711319	0.0458259	0.0890888
RAB40AL	HGNC:25410	RAB40A, member RAS oncogene family-like	Xq22.2	X	102192200	102193228	+	0.197851	0.259375	0.227494	0.482534	0.439164	0.147294	1.32163	1.35582	1.10749	2.49949	0.256446	0.69264	0.00623815
RAB42	HGNC:28702	RAB42, member RAS oncogene family	1p35.3	1	28918712	28921955	+	0.0272178	0.036934	0.0557292	0.0594012	0.515443	0.968423	1.17185	1.42943	1.9567	2.253	0.27394	0.0583706	0.0283461
RAB5A	HGNC:9783	RAB5A, member RAS oncogene family	3p24.3	3	19988571	20026667	+	1.88321	1.94277	2.39366	2.30078	0.0455659	0.351277	0.290849	1.03209	1.27569	1.22336	0.671953	0.00952907	0.0230151
RAB6A	HGNC:9786	RAB6A, member RAS oncogene family	11q13.3	11	73386938	73472182	-	1.02812	1.01977	1.10403	1.19703	-0.0161038	0.1033	0.218113	-1.01122	1.07423	1.16321	0.86018	0.276865	0.0390872
RAB9A	HGNC:9792	RAB9A, member RAS oncogene family	Xp22.2	X	13707244	13728625	+	0.972835	1.04487	1.60329	1.57384	0.0870984	0.716664	0.677557	1.06223	1.64338	1.59943	0.626203	0.00313435	0.00429741
RABGAP1L	HGNC:24663	RAB GTPase activating protein 1 like	1q24	1	174128548	174964445	+	0.0727388	0.0823329	0.103594	0.0759523	0.174005	0.497838	0.0594403	1.12819	1.4121	1.04206	0.35807	0.0235651	0.747625
RAD18	HGNC:18278	RAD18, E3 ubiquitin protein ligase	3p25.3	3	8817088	9005457	-	0.446927	0.447458	0.592582	0.49829	-0.00249794	0.399419	0.155011	-1.00173	1.31898	1.11343	0.987393	0.0312921	0.341333
RAD51B	HGNC:9822	RAD51 paralog B	14q23-q24.2	14	68286496	69196935	+	0.0299985	0.0348102	0.0407049	0.0446393	0.20934	0.430017	0.563944	1.15616	1.34725	1.47831	0.0483699	0.00138978	0.000240612
RAD54B	HGNC:17228	RAD54 homolog B (S. cerevisiae)	8q22.1	8	95384188	95487337	-	0.611231	0.63124	0.796572	0.560343	0.0477938	0.379339	-0.125616	1.03368	1.30075	-1.09097	0.689694	0.0110788	0.308148
RAD54L	HGNC:9826	RAD54-like (S. cerevisiae)	1p32	1	46713360	46744145	+	3.22545	3.61901	5.00901	3.99226	0.162022	0.624737	0.303234	1.11885	1.54193	1.23391	0.300986	0.00274821	0.0722938
[truncated: 859 more rows]

## Sheet: RNAseq RawRPKM chrM DN-POLG
Probe	Description	Chromosome	Start	End	Strand	ID	Type	RPKM DN-POLG Day 0 Rep 1	RPKM DN-POLG Day 0 Rep 2	RPKM DN-POLG Day 0 Rep 3	RPKM DN-POLG Day 3 Rep 1	RPKM DN-POLG Day 3 Rep 2	RPKM DN-POLG Day 3 Rep 3	RPKM DN-POLG Day 6 Rep 1	RPKM DN-POLG Day 6 Rep 2	RPKM DN-POLG Day 6 Rep 3	RPKM DN-POLG Day 9 Rep 1	RPKM DN-POLG Day 9 Rep 2	RPKM DN-POLG Day 9 Rep 3
[truncated: 13 more rows]

[truncated: 6 more sheets: Mean RPM by ChIPseq HEK293 chrM, qPCR-validated, Charts Side-by-Side mtDNA, Charts Side-by-Side Validated, Transpose Side-by-Side All, RPKM DNPOLG OAL D0vD3vD6vD9]
