# Supplementary material for: Mitochondrial nicotinamide adenine dinucleotide reduced (NADH) oxidation links the tricarboxylic acid (TCA) cycle with methionine metabolism and nuclear DNA methylation
Source: PLoS Biol. 2018 Apr 18;16(4):e2005707. doi: 10.1371/journal.pbio.2005707 (PMC5927466; doi:10.1371/journal.pbio.2005707)
Supplement: S2 Data — DEGs, differentially expressed genes; DN-POLG, dominant-negative DNA polymerase gamma transgene; mtDNA, mitochondrial DNA. (XLSX) [file pbio.2005707.s008.xlsx]

## Sheet: DN-POLG-all
Ingenuity Canonical Pathways	-log(p-value)	Ratio	Molecules
tRNA Charging	5.9	0.436	CARS,IARS2,GARS,DARS2,TARS,MARS,FARSB,QARS,NARS,WARS,PARS2,TARS2,RARS,YARS,EARS2,AARS2,SARS
Superpathway of Cholesterol Biosynthesis	5.01	0.464	SQLE,NSDHL,PMVK,IDI1,MVK,HSD17B7,FDFT1,DHCR7,DHCR24,ACAT1,LSS,HMGCR,HMGCS1
Glutamate Degradation III (via 4-aminobutyrate)	4.53	1	GAD2,SUCLG2,ABAT,GAD1,ALDH5A1
D-myo-inositol-5-phosphate Metabolism	3.81	0.228	PLCB2,DUSP8,NUDT12,PIP4K2B,STYX,PLCH2,PPM1K,PTPN12,MTMR8,SACM1L,DUSP5,PLCE1,PDCD1,PTPRO,DUSP10,DUSP12,PLCD4,CDC25A,PPFIA1,DUSP28,PLPP7,PPP1R1B,PPP2R5D,PPTC7,PPP4R1,PGAM4,PTPRM,PPP2R5A,PLPP6,PLD4,PTPRH,PLCB4,INPP5F,DUSP1,PPM1H,CILP,MTMR7
Cholesterol Biosynthesis I	3.41	0.538	FDFT1,SQLE,DHCR7,NSDHL,DHCR24,HSD17B7,LSS
Cholesterol Biosynthesis II (via 24,25-dihydrolanosterol)	3.41	0.538	FDFT1,SQLE,DHCR7,NSDHL,DHCR24,HSD17B7,LSS
Cholesterol Biosynthesis III (via Desmosterol)	3.41	0.538	FDFT1,SQLE,DHCR7,NSDHL,DHCR24,HSD17B7,LSS
Superpathway of Inositol Phosphate Compounds	3.22	0.2	FYN,PLCB2,DUSP8,PIK3R1,NUDT12,PIP4K2B,STYX,PLCH2,PPM1K,PIK3R4,PTPN12,MTMR8,SACM1L,DUSP5,LCK,PLCE1,PDCD1,PTPRO,DUSP10,PIP5KL1,DUSP12,PLCD4,PMPCA,CDC25A,DUSP28,PPFIA1,PLPP7,PPP1R1B,PPP2R5D,PPTC7,FGFR2,PPP4R1,PGAM4,PTPRM,PPP2R5A,PLPP6,PLD4,PLCB4,PTPRH,PIP5K1A,INPP5F,DUSP1,PPM1H,CILP,MTMR7,PIK3CD,INPP5K
Putrescine Degradation III	2.96	0.391	ALDH4A1,ALDH1B1,ALDH1A3,SMOX,ALDH3A2,ALDH1A2,SAT1,ALDH9A1,MAOA
4-aminobutyrate Degradation I	2.72	1	SUCLG2,ABAT,ALDH5A1
AMPK Signaling	2.7	0.194	FOXO4,TSC1,PFKFB1,DPF1,PIK3R1,CHRNB4,PDPK1,PIK3R4,CCND1,EIF4EBP1,PPM1D,CCNA2,GYS1,PCK2,PPM1J,PRKAA1,PRKAR1B,AK7,AKT1S1,ADRA1B,ADRB2,RAB27A,ACACB,PPP2R5D,CHRNA9,FGFR2,CREB5,SLC2A4,PPP2R5A,ADRA1D,CHRM5,PFKM,PRKAR2B,PPM1B,CDKN1A,PRKAG2,CPT2,AK4,PIK3CD,HMGCR,RAB6A,PHF10
Wnt/β-catenin Signaling	2.69	0.203	CSNK1G1,SOX1,TLE1,WNT16,GSK3A,KREMEN1,FZD1,RARG,HNF1A,CCND1,WNT8B,MYC,JUN,CDH3,PPM1J,TGFB2,SOX5,SOX4,SFRP4,GJA1,WNT9B,PPP2R5D,HDAC1,ACVR1,MDM2,PPP2R5A,CDH1,WNT3A,FZD6,TLE4,CD44,SOX9,SFRP1,SOX15,WNT5A
Ethanol Degradation IV	2.66	0.36	ALDH4A1,ALDH1B1,ACSS3,ALDH1A3,ALDH3A2,CAT,ALDH1A2,CYGB,ALDH9A1
Unfolded protein response	2.65	0.273	PPARG,HSPA14,DDIT3,INSIG1,HSPH1,HSPA9,XBP1,OS9,DNAJB9,CEBPG,HSPA8,HSPA4,VCP,PPP1R15A,NFE2L2
3-phosphoinositide Biosynthesis	2.57	0.195	FYN,DUSP8,PIK3R1,NUDT12,PIP4K2B,STYX,PPM1K,PIK3R4,PTPN12,MTMR8,SACM1L,DUSP5,LCK,PDCD1,PTPRO,DUSP10,PIP5KL1,DUSP12,CDC25A,DUSP28,PPFIA1,PLPP7,PPP1R1B,PPP2R5D,PPTC7,FGFR2,PPP4R1,PGAM4,PTPRM,PPP2R5A,PLPP6,PTPRH,PIP5K1A,INPP5F,DUSP1,PPM1H,CILP,PIK3CD,MTMR7
Mevalonate Pathway I	2.54	0.462	PMVK,IDI1,MVK,ACAT1,HMGCR,HMGCS1
D-myo-inositol (1,4,5,6)-Tetrakisphosphate Biosynthesis	2.54	0.208	DUSP28,PPFIA1,PLPP7,DUSP8,PPP1R1B,PPP2R5D,NUDT12,PPTC7,STYX,PGAM4,PPP4R1,PPM1K,PTPN12,PTPRM,PPP2R5A,MTMR8,SACM1L,PLPP6,DUSP5,PTPRH,INPP5F,PDCD1,PTPRO,DUSP1,DUSP10,PPM1H,CILP,MTMR7,DUSP12,CDC25A
D-myo-inositol (3,4,5,6)-tetrakisphosphate Biosynthesis	2.54	0.208	DUSP28,PPFIA1,PLPP7,DUSP8,PPP1R1B,PPP2R5D,NUDT12,PPTC7,STYX,PGAM4,PPP4R1,PPM1K,PTPN12,PTPRM,PPP2R5A,MTMR8,SACM1L,PLPP6,DUSP5,PTPRH,INPP5F,PDCD1,PTPRO,DUSP1,DUSP10,PPM1H,CILP,MTMR7,DUSP12,CDC25A
Estrogen-mediated S-phase Entry	2.53	0.346	MYC,CCNA2,CCNE1,TFDP1,CDKN1A,CCND1,E2F8,CDC25A,SKP2
D-myo-inositol (1,4,5)-Trisphosphate Biosynthesis	2.4	0.333	PLD4,PIP5K1A,PLCB4,PLCB2,PLCE1,PIP5KL1,PIP4K2B,PLCH2,PLCD4
Glycine Betaine Degradation	2.37	0.5	BHMT,DMGDH,PIPOX,BHMT2,SHMT2
Phagosome Formation	2.33	0.208	PLCB2,PIK3R1,NOTUM,PLCH2,PIK3R4,FCGR1A,ITGA3,PLCE1,RHOB,RHOU,TLR3,PLCD4,CR2,PRKCQ,C5AR1,MRC2,ITGA5,FGFR2,ITGB2,PLCB4,RHOQ,RND3,SYK,TLR6,PIK3CD,C3AR1,ITGAX
Aldosterone Signaling in Epithelial Cells	2.32	0.196	PLCB2,CRYAB,HSPA14,PIK3R1,DNAJC12,NOTUM,PDPK1,PIP4K2B,PLCH2,DNAJA1,PIK3R4,HSPA4,PLCE1,PIP5KL1,DNAJB1,SCNN1B,DNAJC16,PLCD4,PRKCQ,HSPH1,HSPA9,FGFR2,DNAJC1,DNAJB9,HSPA8,DNAJC21,PIP5K1A,PLCB4,DNAJC5,DUSP1,ASIC1,PIK3CD,DNAJB5
Human Embryonic Stem Cell Pluripotency	2.3	0.203	NTF3,NTF4,BMP3,PIK3R1,PDPK1,WNT16,GSK3A,FZD1,NGF,PIK3R4,HNF1A,WNT8B,SPHK1,TGFB2,S1PR5,WNT9B,ACVR1,FGFR2,INHBA,PDGFB,S1PR3,WNT3A,FZD6,S1PR1,PIK3CD,PDGFD,BMP6,SALL4,WNT5A
Glioblastoma Multiforme Signaling	2.3	0.198	TSC1,PLCB2,PIK3R1,NOTUM,EGF,WNT16,FZD1,PLCH2,PIK3R4,CCND1,WNT8B,MYC,PLCE1,RHOB,RHOU,PLCD4,E2F8,WNT9B,FGFR2,MDM2,PDGFB,IGF2,CCNE1,PLCB4,RHOQ,WNT3A,RND3,CDKN1A,FZD6,PIK3CD,PDGFD,WNT5A
Sphingosine-1-phosphate Signaling	2.27	0.208	PLCB2,PIK3R1,NOTUM,PIK3R4,PLCH2,PLCE1,RHOB,CASQ1,RHOU,SPHK1,PLCD4,CASP3,S1PR5,GNA12,GNAI1,FGFR2,PDGFB,S1PR3,PLCB4,RHOQ,RND3,S1PR1,PIK3CD,PDGFD,ADCY10,CASP7
Melatonin Signaling	2.21	0.236	MAP2K6,MAP2K4,PLCB2,PRKCQ,NOTUM,GNAI1,PLCH2,SLC2A4,CALM1 (includes others),PLCB4,PRKAR2B,PLCE1,RORA,PRKAR1B,PRKAG2,PLCD4,MAP2K5
3-phosphoinositide Degradation	2.2	0.196	DUSP8,NUDT12,STYX,PPM1K,PTPN12,SACM1L,MTMR8,DUSP5,PTPRO,PDCD1,DUSP10,DUSP12,CDC25A,PPFIA1,DUSP28,PLPP7,PPP1R1B,PPP2R5D,PPTC7,PPP4R1,PGAM4,PTPRM,PPP2R5A,PLPP6,PTPRH,INPP5F,DUSP1,PPM1H,CILP,MTMR7,INPP5K
HMGB1 Signaling	2.19	0.203	MAP2K6,MAP2K4,IL12A,PIK3R1,CNTF,RBBP7,PIK3R4,IL17B,JUN,RHOB,IL17D,NGFR,RHOU,TGFB2,IL17F,SERPINE1,TNFRSF11B,TNFRSF1A,FGFR2,IFNGR1,RHOQ,KAT6B,RND3,IL1B,PIK3CD,MAP2K5,IL11
Methylmalonyl Pathway	2.16	0.75	PCCA,PCCB,MUT
Thyroid Cancer Signaling	2.11	0.275	PPARG,MYC,CDH1,NTF3,NTF4,GDNF,NGF,RXRA,RET,HNF1A,CCND1
Noradrenaline and Adrenaline Degradation	2.11	0.275	ALDH4A1,ALDH1B1,DHRS9,ALDH1A3,SMOX,ALDH3A2,ALDH1A2,LRTOMT,ALDH9A1,MAOA,DHRS4
Tryptophan Degradation X (Mammalian, via Tryptamine)	2.07	0.32	ALDH4A1,ALDH1B1,ALDH1A3,SMOX,ALDH3A2,ALDH1A2,ALDH9A1,MAOA
Ceramide Signaling	2.03	0.215	MAP2K4,S1PR5,TNFRSF1A,PPP2R5D,PIK3R1,SPHK2,FGFR2,CERK,PIK3R4,PPP2R5A,S1PR3,CTSD,JUN,NGFR,PPM1J,S1PR1,SPHK1,PIK3CD,NSMAF,TNFRSF11B
Oxidative Ethanol Degradation III	1.97	0.333	ALDH4A1,ALDH1B1,ACSS3,ALDH1A3,ALDH3A2,ALDH1A2,ALDH9A1
Dopamine Degradation	1.9	0.27	ALDH4A1,ALDH1B1,SULT1C4,ALDH1A3,SMOX,ALDH3A2,ALDH1A2,LRTOMT,ALDH9A1,MAOA
Sperm Motility	1.9	0.197	CACNA1G,SLC16A10,PDE2A,PLCB2,PRKCQ,GUCY1A3,ZP3,PLA2G10,NOTUM,PLA2G3,PLCH2,NPPB,PLA2G4A,CALM1 (includes others),PLCB4,PRKAR2B,PLCE1,NPR1,PDE1B,PRKAR1B,PRKAG2,PNPLA3,ADCY10,PLCD4,GUCY1B3
Superpathway of Geranylgeranyldiphosphate Biosynthesis I (via Mevalonate)	1.88	0.353	PMVK,IDI1,MVK,ACAT1,HMGCR,HMGCS1
Dolichol and Dolichyl Phosphate Biosynthesis	1.81	1	DOLK,DHDDS
Epoxysqualene Biosynthesis	1.81	1	FDFT1,SQLE
Glutamate Dependent Acid Resistance	1.81	1	GAD2,GAD1
2-oxobutanoate Degradation I	1.8	0.6	PCCA,PCCB,MUT
Choline Biosynthesis III	1.8	0.385	PLD4,HMOX1,CEPT1,GPLD1,PHKA1
Oleate Biosynthesis II (Animals)	1.8	0.385	SCD,SCD5,UFSP1,FADS2,FADS1
p53 Signaling	1.77	0.198	PMAIP1,GADD45B,SNAI2,PLAGL1,PIK3R1,HDAC1,TNFRSF10B,FGFR2,MDM2,PIK3R4,CCND1,FAS,BCL2L1,JUN,CCND2,GADD45A,STAG1,COQ8A,CDKN1A,PIK3CD,TRIM29,DRAM1
Endothelin-1 Signaling	1.76	0.179	PLCB2,PIK3R1,PLA2G10,NOTUM,SHC3,PLCH2,PIK3R4,MYC,HMOX1,PLCE1,JUN,CASQ1,GPLD1,PNPLA3,PLCD4,GUCY1B3,PRKCQ,CASP3,EDNRB,GUCY1A3,GNA12,PTGS1,GNAI1,PLA2G3,FGFR2,PLD4,PLA2G4A,PLCB4,SHC2,PIK3CD,PTGER2,MAPK7,ADCY10,CASP7
Cyclins and Cell Cycle Regulation	1.75	0.212	TFDP1,PPP2R5D,HDAC1,CCNB3,CUL1,CCND1,PPP2R5A,SKP2,CCNA2,MYT1,CCNE1,CCND2,PPM1J,CDKN1A,TGFB2,E2F8,CDC25A
Folate Transformations I	1.75	0.444	MTHFR,MTHFD2,MTHFD1,SHMT2
Dopamine-DARPP32 Feedback in cAMP Signaling	1.73	0.183	PLCB2,CSNK1G1,NOTUM,PLCH2,PLCE1,PPP1R10,PPM1J,PRKAR1B,PLCD4,GUCY1B3,CALY,KCNJ12,GRIN1,KCNJ8,PRKCQ,GUCY1A3,PPP1R1B,PPP2R5D,GNAI1,CACNA1C,PPP3CC,CREB5,PPP2R5A,CALM1 (includes others),PPP1R3D,PLCB4,PRKAR2B,KCNJ5,PRKAG2,ADCY10
Inhibition of Angiogenesis by TSP1	1.7	0.265	VEGFA,MAP2K4,FYN,CD47,JUN,GUCY1A3,CASP3,SDC2,GUCY1B3
Gustation Pathway	1.64	0.189	PLCB2,PDE2A,PDE7A,GNG2,P2RX1,P2RX5,TAS2R13,TAS1R2,LPAR6,PRKAR2B,PDE3B,PDE1B,PRKAR1B,ASIC1,TAS2R5,PRKAG2,PDE5A,P2RY1,SCNN1B,ADCY10,APEX1,P2RX3,TAS2R46,TAS2R14
GADD45 Signaling	1.63	0.316	CCNE1,GADD45B,CCND2,GADD45A,CDKN1A,CCND1
Histamine Degradation	1.63	0.316	ALDH4A1,ALDH1B1,ALDH1A3,ALDH3A2,ALDH1A2,ALDH9A1
Aryl Hydrocarbon Receptor Signaling	1.61	0.184	ALDH4A1,CCND1,RARG,FAS,TGM2,MYC,CTSD,CCNA2,JUN,ALDH1A3,ALDH3A2,TGFB2,NFE2L2,ALDH5A1,ALDH1B1,CYP1A1,TFDP1,MDM2,ALDH9A1,CCNE1,CCND2,CDKN1A,ALDH1A2,IL1B,DHFR,RXRA
Insulin Receptor Signaling	1.61	0.184	FYN,FOXO4,TSC1,PIK3R1,PDPK1,GSK3A,PIK3R4,EIF4EBP1,GYS1,PPP1R10,PDE3B,PRKAR1B,SCNN1B,FGFR2,ACLY,SLC2A4,GRB10,PPP1R3D,RHOQ,PRKAR2B,INPP5F,EIF2B5,PRKAG2,ASIC1,PIK3CD,INPP5K
VDR/RXR Activation	1.55	0.205	CYP24A1,SPP1,IL12A,PRKCQ,IGFBP5,HR,KLF4,YY1,GADD45A,RUNX2,TRPV6,HOXA10,MXD1,CDKN1A,TGFB2,RXRA
Selenocysteine Biosynthesis II (Archaea and Eukaryotes)	1.54	0.5	SEPHS2,SEPHS1,SARS
Mitotic Roles of Polo-Like Kinase	1.52	0.212	KIF23,ESPL1,CDC20,PPP2R5D,CCNB3,PRC1,CDC7,PLK1,PPP2R5A,PLK4,PLK2,PPM1J,ANAPC5,CDC25A
Colorectal Cancer Metastasis Signaling	1.48	0.165	MAP2K4,MMP21,PIK3R1,MMP15,EGF,WNT16,FZD1,PIK3R4,HNF1A,CCND1,WNT8B,MYC,VEGFA,JUN,RHOB,RHOU,PRKAR1B,TGFB2,TLR3,PTGER4,CASP3,WNT9B,TNFRSF1A,GNG2,MMP10,FGFR2,IFNGR1,BCL2L1,CDH1,RHOQ,PRKAR2B,WNT3A,MSH2,RND3,TLR6,PRKAG2,FZD6,PIK3CD,PTGER2,ADCY10,WNT5A
Ethanol Degradation II	1.47	0.243	ALDH4A1,ALDH1B1,ACSS3,DHRS9,ALDH1A3,ALDH3A2,ALDH1A2,ALDH9A1,DHRS4
Complement System	1.47	0.243	C1R,ITGB2,CD55,CD59,C5AR1,CFB,C3AR1,ITGAX,CR2
Phospholipases	1.41	0.21	PLCB2,PLA2G10,NOTUM,PLA2G3,PLCH2,PLD4,PLA2G4A,HMOX1,PLCB4,PLCE1,GPLD1,PNPLA3,PLCD4
Molecular Mechanisms of Cancer	1.4	0.155	MAP2K4,PLCB2,PIK3R1,NCSTN,WNT16,GSK3A,BMPR1B,PIK3R4,CCND1,MYC,RASGRF1,ITGA3,RHOB,SUFU,CDC25A,CDK13,PRKCQ,TFDP1,CASP3,ITGA5,FGFR2,RAPGEF3,AURKA,BCL2L1,CDH1,CCND2,RHOQ,RND3,APH1A,FZD6,PIK3CD,ADCY10,MAP2K6,FYN,RALA,BMP3,FZD1,WNT8B,FAS,JUN,CDK17,RHOU,TGFB2,PRKAR1B,ARHGEF2,E2F8,PMAIP1,WNT9B,GNA12,GNAI1,MDM2,PLCB4,CCNE1,WNT3A,PRKAR2B,CDKN1A,PRKAG2,BMP6,GLI1,CASP7,WNT5A
Bladder Cancer Signaling	1.38	0.193	MMP21,DAPK1,TFDP1,FGF9,MMP15,EGF,MMP10,MDM2,CCND1,VEGFA,MYC,FGF21,CDH1,FGF18,CDKN1A,FGF5,FGF19
Methionine Salvage II (Mammalian)	1.37	0.667	BHMT,BHMT2
4-hydroxyproline Degradation I	1.37	0.667	ALDH4A1,GOT2
IL-8 Signaling	1.35	0.168	MAP2K4,PLCB2,PIK3R1,EGF,PIK3R4,CCND1,ITGB3,EIF4EBP1,VEGFA,HMOX1,JUN,RHOB,GPLD1,RHOU,CYBB,LASP1,CR2,PRKCQ,GNA12,GNG2,GNAI1,FGFR2,HBEGF,PLD4,BCL2L1,ITGB2,CDH1,RHOQ,CCND2,RND3,NCF2,PIK3CD,ITGAX
Glutamate Receptor Signaling	1.35	0.211	GRIN1,CALM1 (includes others),SLC1A4,HOMER2,PICK1,GRIK3,GNG2,DLG4,GLUL,HOMER1,SLC1A1,GRM4
Superpathway of Serine and Glycine Biosynthesis I	1.34	0.429	PSAT1,DUSP26,SHMT2
Fatty Acid α-oxidation	1.33	0.273	ALDH4A1,ALDH1B1,ALDH1A3,ALDH3A2,ALDH1A2,ALDH9A1
Glioma Invasiveness Signaling	1.33	0.2	TIMP3,F2R,HMMR,PIK3R1,FGFR2,PIK3R4,ITGB3,RHOQ,RND3,RHOB,RHOU,CD44,PIK3CD,PLAU
Caveolar-mediated Endocytosis Signaling	1.28	0.197	ITGAD,FYN,ITGA5,EGF,ITGB3,ITGB2,ITGA3,RAB5A,CD55,FLOT2,FLNC,ITGB4,ITGA7,ITGAX
Axonal Guidance Signaling	1.28	0.15	PLCB2,NTF4,PIK3R1,WNT16,PLCH2,BRCC3,PIK3R4,VEGFA,ITGA3,PLCE1,SUFU,EPHA7,PRKCQ,ADAMTS1,GNG2,ITGA5,FGFR2,L1CAM,HHIP,PPP3CC,PDGFB,SRGAP3,FZD6,PIK3CD,PDGFD,NRP1,MME,MMP21,FYN,ADAMTS7,NTF3,BMP3,NOTUM,EGF,EPHA4,FZD1,NGF,WNT8B,ADAM21,EFNB2,NTN5,EPHA8,SDC2,GLIS1,NGFR,MKNK1,PRKAR1B,RASSF5,ROBO2,PLCD4,UNC5C,MYL12A,ADAM20,WNT9B,GNA12,GNAI1,MMP10,EFNA1,SEMA3A,PLCB4,WNT3A,PRKAR2B,PRKAG2,SEMA3C,AFG3L2,BMP6,GLI…
TCA Cycle II (Eukaryotic)	1.25	0.261	SDHA,ACO2,DLST,SDHC,MDH2,OGDH
Basal Cell Carcinoma Signaling	1.24	0.194	WNT3A,WNT9B,SUFU,GLIS1,BMP3,FZD6,WNT16,FZD1,HHIP,BMP6,HNF1A,WNT8B,GLI1,WNT5A
Cell Cycle: G1/S Checkpoint Regulation	1.22	0.197	TFDP1,HDAC1,CUL1,MDM2,CCND1,SKP2,MYC,CCNE1,CCND2,CDKN1A,TGFB2,E2F8,CDC25A
Coagulation System	1.22	0.229	BDKRB2,KLKB1,F12,F8,F2R,PLAU,SERPINE1,TFPI
Nitric Oxide Signaling in the Cardiovascular System	1.2	0.177	PDE2A,PRKCQ,GUCY1A3,PIK3R1,CACNA1C,FGFR2,ARG2,PIK3R4,BDKRB2,VEGFA,CALM1 (includes others),PRKAR2B,PDE3B,PDE1B,PRKAR1B,PRKAA1,PRKAG2,PDE5A,PIK3CD,GUCY1B3
Pancreatic Adenocarcinoma Signaling	1.19	0.175	MAP2K4,RALA,TFDP1,PIK3R1,FGFR2,HBEGF,EGF,MDM2,PIK3R4,CCND1,VEGFA,PLD4,BCL2L1,HMOX1,CCNE1,CDKN1A,GPLD1,TGFA,TGFB2,PIK3CD,E2F8
Histidine Degradation III	1.18	0.375	FTCD,MTHFD2,MTHFD1
Sonic Hedgehog Signaling	1.15	0.233	PRKAR2B,GLIS1,SUFU,PRKAG2,PRKAR1B,HHIP,GLI1
HER-2 Signaling in Breast Cancer	1.13	0.182	TSC1,PRKCQ,PIK3R1,FGFR2,EGF,MDM2,GSK3A,PIK3R4,CCND1,ITGB3,AREG,ITGB2,CCNE1,CDKN1A,PIK3CD,ITGB4
Cell Cycle: G2/M DNA Damage Checkpoint Regulation	1.12	0.204	YWHAQ,GADD45A,CUL1,CDKN1A,CCNB3,PLK1,MDM2,AURKA,SKP2,PPM1D
Heme Biosynthesis from Uroporphyrinogen-III I	1.11	0.5	FECH,CPOX
Spermine and Spermidine Degradation I	1.11	0.5	SMOX,SAT1
α-tocopherol Degradation	1.11	0.5	CYP4F3,CYP4F2
Melatonin Degradation II	1.11	0.5	SMOX,MAOA
Arginine Degradation I (Arginase Pathway)	1.11	0.5	ALDH4A1,ARG2
N-acetylglucosamine Degradation II	1.11	0.5	NAGK,GNPDA1
Molybdenum Cofactor Biosynthesis	1.11	0.5	NFS1,MOCS3
Fatty Acid β-oxidation III (Unsaturated, Odd Number)	1.11	0.5	ECI2,EHHADH
eNOS Signaling	1.1	0.163	HSPA14,PIK3R1,PDPK1,CHRNB4,AQP4,PIK3R4,VEGFA,BDKRB2,CCNA2,HSPA4,PRKAA1,PRKAR1B,GUCY1B3,PRKCQ,CASP3,GUCY1A3,CHRNA9,HSPA9,FGFR2,CHRM5,HSPA8,CALM1 (includes others),LPAR6,PRKAR2B,LPAR1,PRKAG2,PIK3CD,ADCY10
Cell Cycle Regulation by BTG Family Proteins	1.1	0.216	CCNE1,PPP2R5D,PPM1J,BTG2,BTG1,CCND1,E2F8,PPP2R5A
Crosstalk between Dendritic Cells and Natural Killer Cells	1.09	0.18	IL15RA,IL12A,IL3RA,KLRD1,CD83,FAS,MICB,ICAM3,FSCN1,CD226,FSCN2,LTBR,TLR3,MICA,HLA-DRB5,HLA-E
Role of Pattern Recognition Receptors in Recognition of Bacteria and Viruses	1.09	0.168	PTX3,MAP2K4,C5AR1,IL12A,PRKCQ,MYD88,CNTF,PIK3R1,FGFR2,PIK3R4,IL17B,NOD2,IL17D,SYK,TLR6,TGFB2,IL1B,PIK3CD,TLR3,IL17F,RIPK2,C3AR1,IL11
Ovarian Cancer Signaling	1.09	0.167	GJA1,TFDP1,WNT9B,FGF9,PIK3R1,PTGS1,FGFR2,WNT16,EGF,FZD1,PIK3R4,HNF1A,CCND1,WNT8B,VEGFA,WNT3A,PRKAR2B,MSH2,PRKAR1B,FZD6,PRKAG2,CD44,PIK3CD,WNT5A
Phenylalanine Degradation IV (Mammalian, via Side Chain)	1.07	0.286	SMOX,ALDH3A2,GOT2,MAOA
Amyotrophic Lateral Sclerosis Signaling	1.04	0.171	GRIN1,CASP3,GDNF,NEFL,PIK3R1,GRIK3,NEFM,CACNA1C,FGFR2,PIK3R4,VEGFA,BCL2L1,RAB5A,HECW1,CAT,GLUL,CAPN2,PIK3CD,CASP7
Leucine Degradation I	1.04	0.333	HMGCLL1,IVD,MCCC2
Heme Biosynthesis II	1.04	0.333	FECH,ALAD,CPOX
Hepatic Cholestasis	1.04	0.162	MAP2K4,SLC10A1,IL12A,SLC4A2,CNTF,HNF1A,CETP,IL17B,JUN,IL17D,NGFR,PRKAR1B,TGFB2,IL17F,FGF19,TNFRSF11B,PRKCQ,TNFRSF1A,MYD88,PRKAR2B,PRKAG2,IL1B,ADCY10,TIRAP,RXRA,IL11
Neurotrophin/TRK Signaling	1.04	0.182	MAP2K6,MAP2K4,NTF3,NTF4,PIK3R1,FGFR2,PDPK1,NGF,PIK3R4,CREB5,JUN,NGFR,PIK3CD,MAP2K5
Dopamine Receptor Signaling	1.04	0.182	GCH1,PPP1R1B,PPP2R5D,PPP2R5A,PPP1R3D,PRKAR2B,PPP1R10,SMOX,PPM1J,PRKAG2,PRKAR1B,ADCY10,MAOA,CALY
PI3K/AKT Signaling	1.04	0.168	TSC1,RHEB,PPP2R5D,PIK3R1,GDF15,ITGA5,PDPK1,MDM2,GSK3A,CCND1,PPP2R5A,EIF4EBP1,YWHAQ,BCL2L1,ITGA3,GYS1,INPP5F,PPM1J,CDKN1A,PIK3CD,INPP5K
Fatty Acid β-oxidation I	1.03	0.219	ACSL3,ECI2,IVD,EHHADH,SLC27A4,HADH,ACAA2
Antiproliferative Role of TOB in T Cell Signaling	1.03	0.231	CCNA2,CCNE1,CUL1,TGFB2,TWSG1,SKP2
P2Y Purigenic Receptor Signaling Pathway	0.987	0.164	PLCB2,PRKCQ,PIK3R1,GNG2,NOTUM,GNAI1,FGFR2,PLCH2,CREB5,PIK3R4,ITGB3,MYC,PLCB4,JUN,PRKAR2B,PLCE1,PRKAR1B,PRKAG2,P2RY1,PIK3CD,ADCY10,PLCD4
Adipogenesis pathway	0.987	0.164	PPARG,ARNTL,ATG7,DDIT3,TXNIP,TNFRSF1A,HDAC1,XBP1,RBBP7,FGFR2,GTF2H2,FBXW7,FZD1,SLC2A4,KAT6B,RUNX1T1,LPIN1,KDM1A,LPL,FZD6,SOX9,WNT5A
Docosahexaenoic Acid (DHA) Signaling	0.983	0.192	BCL2L1,CASP3,PIK3R1,BIK,IL1B,PDPK1,FGFR2,GSK3A,PIK3CD,PIK3R4
nNOS Signaling in Skeletal Muscle Cells	0.977	0.267	SNTB2,CALM1 (includes others),RYR3,DAG1
Leptin Signaling in Obesity	0.967	0.174	PLCB2,PIK3R1,NOTUM,FGFR2,PLCH2,PIK3R4,PLCB4,PRKAR2B,PLCE1,PDE3B,PRKAR1B,PRKAG2,PIK3CD,ADCY10,PLCD4
GPCR-Mediated Nutrient Sensing in Enteroendocrine Cells	0.967	0.174	PLCB2,PRKCQ,FFAR4,GNG2,NOTUM,GNAI1,PLCH2,PYY,PLCB4,PRKAR2B,PLCE1,PRKAG2,PRKAR1B,ADCY10,PLCD4
Cardiac Hypertrophy Signaling	0.956	0.153	MAP2K6,MAP2K4,PLCB2,PIK3R1,NOTUM,HAND1,PLCH2,PIK3R4,HAND2,PLCE1,JUN,RHOB,RHOU,TGFB2,PRKAR1B,PLCD4,ADRA1B,ADRB2,MYL12A,GNA12,GNG2,GNAI1,CACNA1C,FGFR2,PPP3CC,ADRA1D,ELSPBP1,CALM1 (includes others),PLCB4,RHOQ,PRKAR2B,RND3,EIF2B5,PRKAG2,PIK3CD,ADCY10
GPCR-Mediated Integration of Enteroendocrine Signaling Exemplified by an L Cell	0.945	0.178	PLCB2,NOTUM,GNAI1,PLCH2,PYY,PLCB4,PRKAR2B,PLCE1,PRKAG2,PRKAR1B,ADCY10,PLCD4,ADRB2
LPS/IL-1 Mediated Inhibition of RXR Function	0.945	0.153	MAP2K4,ALDH4A1,SULT1C4,SLC10A1,ABCG1,CES2,SLC27A4,CETP,CHST5,JUN,ALDH1A3,NGFR,ALDH3A2,HS6ST2,CHST11,CHST10,HS6ST3,HMGCS1,ALDH5A1,TNFRSF11B,ALDH1B1,ACSL3,TNFRSF1A,MYD88,ALDH9A1,CHST1,SMOX,CAT,ALDH1A2,CPT2,IL1B,PLTP,RXRA,MAOA
HIPPO signaling	0.934	0.172	SAV1,PPP2R5D,CUL1,DLG2,STK3,PPP2R5A,SKP2,YWHAQ,PPP1R3D,PPP1R10,AJUBA,PPM1J,CD44,DLG4,TEAD3
Ketogenesis	0.93	0.3	ACAT1,HMGCLL1,HMGCS1
Antioxidant Action of Vitamin C	0.93	0.167	MAP2K4,PLCB2,PLA2G10,NOTUM,PLA2G3,PLCH2,SLC23A3,SLC2A4,SLC2A3,PLD4,PLA2G4A,HMOX1,PLCB4,PLCE1,SLC2A14,GPLD1,PNPLA3,PLCD4
mTOR Signaling	0.929	0.154	TSC1,PIK3R1,PDPK1,EIF4A2,RICTOR,EIF4G1,PRR5L,PIK3R4,EIF4EBP1,VEGFA,HMOX1,RHOB,EIF4G2,PPM1J,GPLD1,RHOU,PRKAA1,AKT1S1,RPS24,RHEB,MAPKAP1,PRKCQ,DDIT4,PPP2R5D,FGFR2,PPP2R5A,PLD4,RHOQ,RND3,PRKAG2,PIK3CD
2-ketoglutarate Dehydrogenase Complex	0.924	0.4	DLST,OGDH
Tetrahydrofolate Salvage from 5,10-methenyltetrahydrofolate	0.924	0.4	MTHFD2,MTHFD1
Serine Biosynthesis	0.924	0.4	PSAT1,DUSP26
Lysine Degradation V	0.924	0.4	AASDHPPT,PIPOX
dTMP De Novo Biosynthesis	0.924	0.4	DHFR,SHMT2
Folate Polyglutamylation	0.924	0.4	MTHFD1,SHMT2
Role of Macrophages, Fibroblasts and Endothelial Cells in Rheumatoid Arthritis	0.915	0.147	MAP2K6,MAP2K4,PLCB2,PIK3R1,NOTUM,WNT16,FZD1,PLCH2,PIK3R4,HNF1A,CCND1,FCGR1A,WNT8B,CEBPG,MYC,VEGFA,TRAF3IP2,JUN,PLCE1,NGFR,TLR3,LTBR,PLCD4,TNFSF13B,TNFRSF11B,SFRP4,PRKCQ,C5AR1,WNT9B,TNFRSF1A,MYD88,FGFR2,PPP3CC,CREB5,PDGFB,CALM1 (includes others),PLCB4,WNT3A,RIPK1,TLR6,FZD6,IL1B,PIK3CD,SFRP1,PDGFD,WNT5A
Methylthiopropionate Biosynthesis	0.906	1	ADI1
Thio-molybdenum Cofactor Biosynthesis	0.906	1	MOCOS
Acyl Carrier Protein Metabolism	0.906	1	AASDHPPT
Acetyl-CoA Biosynthesis III (from Citrate)	0.906	1	ACLY
Thiamin Salvage III	0.906	1	TPK1
Glutamine Biosynthesis I	0.906	1	GLUL
L-cysteine Degradation II	0.906	1	CTH
Asparagine Biosynthesis I	0.906	1	ASNS
Lanosterol Biosynthesis	0.906	1	LSS
D-mannose Degradation	0.906	1	MPI
Alanine Biosynthesis III	0.906	1	NFS1
Macropinocytosis Signaling	0.906	0.173	PRKCQ,PIK3R1,ITGA5,FGFR2,EGF,PIK3R4,NGF,PDGFB,ITGB3,ITGB2,RAB5A,PIK3CD,ITGB4,PDGFD
Neuregulin Signaling	0.903	0.17	PRKCQ,PIK3R1,ITGA5,HBEGF,EGF,PDPK1,TMEFF2,AREG,MYC,ITGA3,PICK1,TGFA,DLG4,ERRFI1,MATK
Mismatch Repair in Eukaryotes	0.895	0.25	MSH2,RPA1,FEN1,EXO1
Chondroitin Sulfate Degradation (Metazoa)	0.895	0.25	HYAL2,GM2A,HEXB,CEMIP
Polyamine Regulation in Colon Cancer	0.892	0.227	PPARG,MYC,MXD1,SAT1,OAZ3
Osteoarthritis Pathway	0.875	0.152	PTHLH,WNT16,FZD1,HNF1A,WNT8B,VEGFA,ITGA3,FGF18,RUNX2,GLIS1,CASQ1,SPHK1,PRKAA1,NAMPT,PPARG,TIMP3,SPP1,H19,CASP3,DDIT4,TNFRSF1A,ITGA5,MMP10,CREB5,S1PR3,WNT3A,PRKAG2,FZD6,IL1B,SOX9,GLI1,CASP7
ILK Signaling	0.863	0.152	MAP2K6,MAP2K4,SNAI2,PIK3R1,PDPK1,GSK3A,RICTOR,PIK3R4,CCND1,ITGB3,VEGFA,MYC,JUN,RHOB,PPM1J,RHOU,ITGB4,PARVA,CASP3,TNFRSF1A,PPP2R5D,FGFR2,CREB5,PPP2R5A,ITGB2,CDH1,RHOQ,RND3,FLNC,PIK3CD
Type I Diabetes Mellitus Signaling	0.849	0.162	MAP2K6,MAP2K4,HLA-DOA,IL12A,ICA1,CASP3,MYD88,TNFRSF1A,IFNGR1,FAS,GAD2,RIPK1,GAD1,NGFR,IL1B,HLA-E,HLA-DRB5,TNFRSF11B
BMP signaling pathway	0.845	0.171	MAP2K4,MAGED1,SOSTDC1,FST,PRKAR2B,JUN,RUNX2,BMP3,PRKAR1B,PRKAG2,BMPR1B,BMP6,CHRD
Huntington's Disease Signaling	0.837	0.148	MAP2K4,PLCB2,HSPA14,PIK3R1,PDPK1,EGF,NGF,PIK3R4,VTI1B,TGM2,HSPA4,CTSD,JUN,CPLX2,CASQ1,DLG4,DNAJB1,SDHA,PRKCQ,CASP3,YKT6,GNG2,HSPA9,HDAC1,FGFR2,CREB5,TAF9B,HSPA8,BCL2L1,PLCB4,DNAJC5,ATP5B,STX16,PIK3CD,CAPN2,GOSR2,CASP7
Protein Ubiquitination Pathway	0.834	0.147	CRYAB,CDC20,HSPA14,USP53,UBE3B,DNAJC12,CUL1,FBXW7,UBE2W,PSMB8,USP2,DNAJA1,UBE2D4,USP3,HSPA4,BAG1,UCHL5,DNAJB1,NEDD4L,DNAJC16,MED20,UBE4B,HSPH1,HSPA9,MDM2,DNAJC1,DNAJB9,SKP2,HSPA8,DNAJC21,UBE2L3,DNAJC5,UBE2J1,UBE2H,USP29,ANAPC5,UBA1,USP25,DNAJB5
Assembly of RNA Polymerase I Complex	0.832	0.273	POLR1D,POLR1E,UBTF
UDP-N-acetyl-D-galactosamine Biosynthesis II	0.832	0.273	GPI,GNPDA1,UAP1
γ-linolenate Biosynthesis II (Animals)	0.82	0.235	ACSL3,FADS2,SLC27A4,FADS1
Dermatan Sulfate Degradation (Metazoa)	0.82	0.235	HYAL2,GM2A,HEXB,CEMIP
ATM Signaling	0.817	0.163	MAP2K4,GADD45B,PPP2R5D,CCNB3,MDM2,ZNF420,TDP1,CREB5,PPP2R5A,PPM1D,JUN,GADD45A,PPM1J,CDKN1A,TLK2,CDC25A
Neuroinflammation Signaling Pathway	0.815	0.145	MAP2K4,HLA-DOA,IL12A,GDNF,CNTF,PLA2G10,PIK3R1,NCSTN,FZD1,PIK3R4,NGF,FAS,HMOX1,GAD2,GABRB3,JUN,CYBB,TGFB2,TLR3,NFE2L2,GRIN1,CASP3,TNFRSF1A,MYD88,ACVR1,PLA2G3,FGFR2,IFNGR1,PPP3CC,CREB5,PLA2G4A,GABRR2,RIPK1,KCNJ5,APH1A,GAD1,SYK,NCF2,TLR6,GLUL,IL1B,PIK3CD,MAPK7,TIRAP,HLA-DRB5
GP6 Signaling Pathway	0.812	0.157	FYN,PRKCQ,COL6A2,GP6,PIK3R1,COL12A1,PDPK1,FGFR2,GSK3A,PIK3R4,LAMC2,ITGB3,LAMB2,CALM1 (includes others),LAMA4,LAMB3,COL23A1,SYK,LAMB1,PIK3CD,COL3A1
CDK5 Signaling	0.79	0.162	PPP1R1B,PPP2R5D,CABLES1,NGF,PPP2R5A,ITGA3,PPP1R3D,PRKAR2B,PPP1R10,PPM1J,NGFR,PRKAR1B,LAMB1,PRKAG2,MAPK7,ADCY10
Role of CHK Proteins in Cell Cycle Checkpoint Control	0.788	0.175	PPP2R5D,PPM1J,CDKN1A,ATMIN,PLK1,RPA1,TLK2,E2F8,PPP2R5A,CDC25A
Urea Cycle	0.784	0.333	ASS1,ARG2
Arginine Degradation VI (Arginase 2 Pathway)	0.784	0.333	PYCR3,ARG2
UDP-N-acetyl-D-glucosamine Biosynthesis II	0.784	0.333	UAP1,GFPT2
Zymosterol Biosynthesis	0.784	0.333	NSDHL,HSD17B7
GDP-mannose Biosynthesis	0.784	0.333	GPI,MPI
Superpathway of Methionine Degradation	0.775	0.189	PCCA,BHMT,PCCB,CTH,MUT,BHMT2,GOT2
Synaptic Long Term Potentiation	0.755	0.156	GRIN1,PLCB2,PRKCQ,NOTUM,CACNA1C,RAPGEF3,GRM4,PPP3CC,PLCH2,CREB5,CALM1 (includes others),PLCB4,PPP1R3D,PRKAR2B,PLCE1,PPP1R10,PRKAR1B,PRKAG2,PLCD4
Valine Degradation I	0.753	0.222	ABAT,HIBADH,EHHADH,BCKDHB
D-myo-inositol (1,4,5)-trisphosphate Degradation	0.753	0.222	INPP1,INPP5F,INPP5K,PMPCA
Neuropathic Pain Signaling In Dorsal Horn Neurons	0.75	0.157	GRIN1,PLCB2,PRKCQ,PIK3R1,NOTUM,FGFR2,TAC1,GRM4,PLCH2,PIK3R4,TACR1,PLCB4,PRKAR2B,PLCE1,PRKAR1B,PRKAG2,PIK3CD,PLCD4
Cleavage and Polyadenylation of Pre-mRNA	0.747	0.25	PAPOLA,CSTF1,CSTF2
BER pathway	0.747	0.25	POLG,FEN1,APEX1
Notch Signaling	0.733	0.184	CNTN1,APH1A,MAML3,NCSTN,MAML2,HEY2,DLL4
Cellular Effects of Sildenafil (Viagra)	0.717	0.153	PDE2A,PLCB2,GUCY1A3,CACNG4,NOTUM,CACNA1C,PLCH2,CALM1 (includes others),PLCB4,PRKAR2B,PLCE1,PDE3B,PDE1B,PRKAR1B,PRKAG2,PDE5A,ADCY10,PLCD4,GUCY1B3,MYL12A
Rac Signaling	0.704	0.154	MAP2K4,PIK3R1,ITGA5,PIP4K2B,FGFR2,WASF1,PIK3R4,IQGAP2,PIP5K1A,ITGA3,JUN,NCF2,CYBB,CD44,PIP5KL1,PIK3CD,ELK4,IQGAP3
Ephrin A Signaling	0.688	0.167	EPHA7,FYN,EPHA8,PIK3R1,NGFR,FGFR2,EPHA4,PIK3CD,PIK3R4,EFNA1
Sumoylation Pathway	0.684	0.156	MAP2K4,HDAC1,SENP7,RPA1,MDM2,FAS,CDH1,JUN,RHOQ,RND3,KDM1A,RHOB,MYB,RHOU,ISG20
ERK/MAPK Signaling	0.676	0.145	FYN,PIK3R1,PLA2G10,PIK3R4,EIF4EBP1,YWHAQ,MYC,ITGA3,PPP1R10,PPM1J,MKNK1,PRKAR1B,PPARG,PPP2R5D,ITGA5,FGFR2,MAPKAPK5,PLA2G3,RAPGEF3,CREB5,PPP2R5A,ELF1,PLA2G4A,PPP1R3D,DUSP9,PRKAR2B,DUSP1,PRKAG2,PIK3CD
Phosphatidylcholine Biosynthesis I	0.673	0.286	CEPT1,PHKA1
Aspartate Degradation II	0.673	0.286	MDH2,GOT2
Heparan Sulfate Biosynthesis	0.672	0.159	B3GALT6,SULT1C4,NOTUM,EXT1,CES2,CHST1,TARS2,CHST5,CHST11,HS6ST2,CHST10,HS6ST3,EXTL1
Gluconeogenesis I	0.669	0.192	GPI,ENO2,ME1,PGAM4,MDH2
Role of NFAT in Cardiac Hypertrophy	0.668	0.145	MAP2K6,MAP2K4,PLCB2,PIK3R1,NOTUM,HAND1,PLCH2,PIK3R4,PLCE1,PRKAR1B,TGFB2,PLCD4,PRKCQ,GNG2,HDAC1,GNAI1,FGFR2,SLC8A2,PPP3CC,CALM1 (includes others),RCAN1,PLCB4,PRKAR2B,PRKAG2,PIK3CD,ADCY10,RCAN2,IL11
Heparan Sulfate Biosynthesis (Late Stages)	0.667	0.16	CHST1,CHST5,TARS2,SULT1C4,NOTUM,CHST11,HS6ST2,EXT1,CHST10,HS6ST3,CES2,EXTL1
Induction of Apoptosis by HIV1	0.658	0.164	MAP2K4,BCL2L1,SLC25A13,RIPK1,CASP3,TNFRSF1A,NGFR,DFFB,FAS,TNFRSF11B
Transcriptional Regulatory Network in Embryonic Stem Cells	0.655	0.167	TRIM24,ISL1,CDYL,HIST1H4K,HIST2H4B,HAND1,L1CAM,OTX1,HIST2H4A
nNOS Signaling in Neurons	0.653	0.17	GRIN1,CALM1 (includes others),PRKCQ,DLG2,DLG4,CAPN2,PPP3CC,PFKM
Protein Kinase A Signaling	0.647	0.138	PLCB2,DUSP8,AKAP3,GSK3A,PLCH2,YWHAQ,DUSP3,PLCE1,GYS1,PTPRO,RYR3,DUSP12,APEX1,CDC25A,PHKG1,PDE2A,PRKCQ,PPP1R1B,GNG2,TNNI3,PPP3CC,CREB5,PTPRM,PTPDC1,PTPRH,DUSP9,DUSP1,PDE1B,ANAPC5,ADCY10,PTPN21,PDE7A,NOTUM,PTPN12,HNF1A,DUSP5,PPP1R10,DUSP26,PDE3B,NGFR,DUSP10,PRKAR1B,TGFB2,PLCD4,MYL12A,GNAI1,CALM1 (includes others),PLCB4,PPP1R3D,PRKAR2B,FLNC,PRKAG2,PDE5A,EYA1,AKAP1
Gap Junction Signaling	0.635	0.144	PLCB2,CSNK1G1,PIK3R1,NOTUM,EGF,PLCH2,PIK3R4,PLCE1,PRKAR1B,PLCD4,GUCY1B3,GJA1,PRKCQ,GUCY1A3,GRIK3,GNAI1,FGFR2,PPP3CC,PLCB4,NOV,PRKAR2B,LPAR1,NPR1,PRKAG2,PIK3CD,MAPK7,ADCY10,MAP2K5
Asparagine Degradation I	0.633	0.5	ASRGL1
β-alanine Degradation I	0.633	0.5	ABAT
Spermine Biosynthesis	0.633	0.5	SMS
L-DOPA Degradation	0.633	0.5	LRTOMT
Alanine Degradation III	0.633	0.5	GPT2
Alanine Biosynthesis II	0.633	0.5	GPT2
Palmitate Biosynthesis I (Animals)	0.633	0.5	OXSM
Uridine-5'-phosphate Biosynthesis	0.633	0.5	UMPS
GDP-L-fucose Biosynthesis II (from L-fucose)	0.633	0.5	FPGT
Anandamide Degradation	0.633	0.5	FAAH2
Fatty Acid Biosynthesis Initiation II	0.633	0.5	OXSM
Glycine Degradation (Creatine Biosynthesis)	0.633	0.5	GATM
Cysteine Biosynthesis/Homocysteine Degradation	0.633	0.5	CTH
Glycine Biosynthesis I	0.633	0.5	SHMT2
UVA-Induced MAPK Signaling	0.623	0.151	MAP2K4,BCL2L1,PLCB4,PLCB2,PLCE1,JUN,CASP3,PIK3R1,PARP2,NOTUM,FGFR2,PIK3CD,PARP12,PLCH2,PIK3R4,PLCD4
DNA Methylation and Transcriptional Repression Signaling	0.618	0.176	HIST1H4K,HDAC1,HIST2H4B,RBBP7,ARID4B,HIST2H4A
Retinoate Biosynthesis I	0.618	0.176	DHRS9,RDH10,ALDH1A3,ALDH1A2,NT5C1B,DHRS4
NF-κB Signaling	0.618	0.144	MAP2K6,AZI2,PRKCQ,MYD88,TNFRSF1A,PIK3R1,HDAC1,EGF,FGFR2,BMPR1B,PIK3R4,NGF,LCK,RIPK1,BCL10,NGFR,PELI1,TLR6,TGFA,IL1B,PIK3CD,TLR3,LTBR,TIRAP,TNFSF13B,TNFRSF11B
Non-Small Cell Lung Cancer Signaling	0.615	0.156	FHIT,TFDP1,PIK3R1,TGFA,PDPK1,EGF,FGFR2,PIK3CD,RASSF5,RXRA,PIK3R4,CCND1
Regulation of the Epithelial-Mesenchymal Transition Pathway	0.611	0.143	MAP2K6,MAP2K4,SNAI2,PIK3R1,WNT16,NCSTN,EGF,FZD1,PIK3R4,HNF1A,WNT8B,FGF18,TGFB2,FGF19,WNT9B,FGF9,FGFR2,FGF21,CDH1,WNT3A,APH1A,FZD6,PIK3CD,PDGFD,MAP2K5,WNT5A,FGF5
Glioma Signaling	0.611	0.149	PRKCQ,TFDP1,PIK3R1,FGFR2,EGF,MDM2,PIK3R4,CCND1,PDGFB,IDH1,CALM1 (includes others),IGF2,CDKN1A,TGFA,PIK3CD,PDGFD,E2F8
DNA Double-Strand Break Repair by Non-Homologous End Joining	0.607	0.214	DCLRE1C,XRCC6,XRCC5
Wnt/Ca+ pathway	0.601	0.159	PLCB4,PLCB2,PLCE1,NOTUM,FZD6,FZD1,PLCH2,CREB5,PLCD4,WNT5A
Cell Cycle Control of Chromosomal Replication	0.594	0.161	MCM6,ORC2,CDK13,CDK17,DNA2,CDC7,RPA1,MCM9,MCM4
PI3K Signaling in B Lymphocytes	0.59	0.146	FYN,PLCB2,ATF3,ATF5,PIK3R1,NOTUM,PDPK1,PPP3CC,PLCH2,CALM1 (includes others),PLCB4,JUN,PLCE1,BCL10,SYK,PIK3CD,PLEKHA1,PLCD4,CR2
Chondroitin Sulfate Biosynthesis (Late Stages)	0.588	0.163	CHST1,CSGALNACT2,CHST5,SULT1C4,CHST11,HS6ST2,CHST10,HS6ST3
Endoplasmic Reticulum Stress Pathway	0.587	0.19	DDIT3,CASP3,XBP1,CASP7
Superoxide Radicals Degradation	0.584	0.25	CAT,CYGB
Salvage Pathways of Pyrimidine Deoxyribonucleotides	0.584	0.25	APOBEC3B,TYMP
TWEAK Signaling	0.581	0.171	RIPK1,CASP3,TNFSF12,CASP7,BAG4,TNFRSF12A
Cholecystokinin/Gastrin-mediated Signaling	0.572	0.149	MAP2K6,MAP2K4,PLCB2,PRKCQ,GNA12,EPHA4,PLCB4,JUN,RHOQ,RND3,RHOB,RHOU,IL1B,MAPK7,MAP2K5
Chondroitin Sulfate Biosynthesis	0.566	0.158	CHST1,B3GALT6,CSGALNACT2,CHST5,SULT1C4,CHST11,HS6ST2,CHST10,HS6ST3
p70S6K Signaling	0.553	0.144	PLCB2,PRKCQ,F2R,PPP2R5D,PIK3R1,NOTUM,GNAI1,PDPK1,FGFR2,PLCH2,PIK3R4,PPP2R5A,YWHAQ,PLCB4,PLCE1,PPM1J,SYK,PIK3CD,PLCD4
TGF-β Signaling	0.553	0.149	MAP2K4,MAP2K6,HDAC1,ACVR1,BMPR1B,INHBC,INHBA,JUN,RUNX2,RNF111,TGFB2,SERPINE1,PMEPA1
Stearate Biosynthesis I (Animals)	0.551	0.163	ACSL3,LIPT2,SRD5A3,DHCR24,GNPAT,ACOT9,SLC27A4
NRF2-mediated Oxidative Stress Response	0.55	0.14	AKR7A2,MAP2K4,MAP2K6,PIK3R1,DNAJA4,DNAJA1,PIK3R4,HMOX1,JUN,KEAP1,VCP,DNAJB1,NFE2L2,DNAJC16,PRKCQ,HERPUD1,FGFR2,DNAJC1,DNAJB9,MAFF,DNAJC21,DNAJC5,CAT,PIK3CD,MAPK7,MAP2K5,DNAJB5
Dendritic Cell Maturation	0.55	0.14	MAP2K4,PLCB2,HLA-DOA,IL12A,PIK3R1,NOTUM,CD83,PLCH2,PIK3R4,FCGR1A,PLCE1,NGFR,FSCN2,LTBR,TLR3,PLCD4,TNFRSF11B,TNFRSF1A,MYD88,FGFR2,CREB5,PLCB4,FSCN1,IL1B,PIK3CD,HLA-DRB5,COL3A1
Telomere Extension by Telomerase	0.548	0.2	XRCC6,TERF1,XRCC5
Glutaryl-CoA Degradation	0.548	0.2	ACAT1,EHHADH,HADH
Cardiac β-adrenergic Signaling	0.546	0.143	PDE2A,PDE7A,PPP2R5D,GNG2,CACNA1C,AKAP3,SLC8A2,PPP2R5A,PPP1R3D,PRKAR2B,PPP1R10,PDE3B,PPM1J,PDE1B,PRKAR1B,PRKAG2,PDE5A,ADCY10,APEX1,AKAP1
Salvage Pathways of Pyrimidine Ribonucleotides	0.542	0.147	MAP2K6,MAP2K4,UPRT,PYCR3,APOBEC3B,DAPK1,PRKCQ,UPP1,PLK1,PIM1,PRKAA1,AK4,MAPK7,AK7
Synaptic Long Term Depression	0.539	0.142	PLCB2,PRKCQ,GUCY1A3,PPP2R5D,PLA2G10,GNA12,NOTUM,GNAI1,PLA2G3,GRM4,PLCH2,PPP2R5A,PLA2G4A,PLCB4,PLCE1,PPM1J,NPR1,RYR3,PNPLA3,PLCD4,GUCY1B3
Relaxin Signaling	0.517	0.14	PDE2A,PDE7A,GUCY1A3,PIK3R1,GNA12,GNG2,GNAI1,FGFR2,PIK3R4,VEGFA,JUN,PRKAR2B,PDE3B,NPR1,PDE1B,PRKAR1B,PRKAG2,PDE5A,PIK3CD,ADCY10,APEX1,GUCY1B3
Nur77 Signaling in T Lymphocytes	0.513	0.153	CALM1 (includes others),HLA-DOA,CASP3,HDAC1,PPP3CC,MAPK7,RXRA,HLA-DRB5,MAP2K5
Dermatan Sulfate Biosynthesis	0.513	0.153	CHST1,B3GALT6,CSGALNACT2,CHST5,SULT1C4,CHST11,HS6ST2,CHST10,HS6ST3
Prostanoid Biosynthesis	0.509	0.222	PTGES,PTGS1
Th1 Pathway	0.502	0.141	MAP2K6,HLA-DOA,IL12A,PRKCQ,KLRD1,PIK3R1,NCSTN,FGFR2,IFNGR1,CD8A,PIK3R4,ITGB2,NFIL3,APH1A,IL10RA,PIK3CD,CD274,DLL4,HLA-DRB5
Granzyme B Signaling	0.497	0.188	CASP3,DFFB,LMNB1
Parkinson's Signaling	0.497	0.188	SEPT5,CASP3,SNCAIP
PDGF Signaling	0.491	0.144	MAP2K4,MYC,JUN,INPP5F,PIK3R1,SPHK2,SPHK1,FGFR2,PIK3CD,INPP5K,PIK3R4,PDGFD,PDGFB
Hypoxia Signaling in the Cardiovascular System	0.488	0.147	VEGFA,UBE2D4,UBE2L3,JUN,UBE2J1,UBE2H,HIF1AN,MDM2,UBE2W,CREB5,SLC2A4
RAR Activation	0.485	0.137	MAP2K4,DPF1,RDH10,PIK3R1,GTF2H2,PDPK1,RARG,VEGFA,TRIM24,JUN,ALDH1A3,PRKAR1B,TGFB2,NT5C1B,CITED2,PRKCQ,IL3RA,PRKAR2B,DHRS9,DUSP1,ALDH1A2,PRKAG2,PIK3CD,ADCY10,RXRA,PHF10
L-carnitine Biosynthesis	0.484	0.333	ALDH9A1
5-aminoimidazole Ribonucleotide Biosynthesis I	0.484	0.333	PFAS
Proline Degradation	0.484	0.333	ALDH4A1
S-methyl-5-thio-α-D-ribose 1-phosphate Degradation	0.484	0.333	ADI1
Tetrahydrobiopterin Biosynthesis I	0.484	0.333	GCH1
Biotin-carboxyl Carrier Protein Assembly	0.484	0.333	ACACB
Thiosulfate Disproportionation III (Rhodanese)	0.484	0.333	MOCS3
Thyroid Hormone Biosynthesis	0.484	0.333	CTSD
Tetrahydrobiopterin Biosynthesis II	0.484	0.333	GCH1
Glutamate Degradation II	0.484	0.333	GOT2
Tyrosine Biosynthesis IV	0.484	0.333	PCBD2
N-acetylglucosamine Degradation I	0.484	0.333	GNPDA1
Aspartate Biosynthesis	0.484	0.333	GOT2
LXR/RXR Activation	0.481	0.14	SCD,TNFRSF1A,ARG2,ABCG1,CETP,FDFT1,LDLR,NGFR,LPL,IL1B,PLTP,TLR3,RXRA,HMGCR,CLU,HADH,TNFRSF11B
Semaphorin Signaling in Neurons	0.476	0.151	SEMA3A,FYN,RHOQ,RND3,RHOB,RHOU,ARHGAP1,NRP1
IGF-1 Signaling	0.476	0.142	CTGF,PIK3R1,PDPK1,FGFR2,IGFBP5,PIK3R4,GRB10,YWHAQ,JUN,PRKAR2B,NOV,PRKAR1B,PRKAG2,PIK3CD,CYR61
Clathrin-mediated Endocytosis Signaling	0.469	0.136	F2R,PICALM,PIK3R1,EGF,PIK3R4,ITGB3,VEGFA,RAB5A,FGF18,AMPH,ITGB4,SH3KBP1,FGF19,FGF9,ITGA5,FGFR2,MDM2,PPP3CC,PDGFB,HSPA8,ITGB2,FGF21,LDLR,PIK3CD,PDGFD,CLU,FGF5
Serotonin Degradation	0.467	0.145	ALDH4A1,ALDH1B1,SULT1C4,DHRS9,ALDH1A3,SMOX,ALDH3A2,ALDH1A2,ALDH9A1,MAOA,DHRS4
PCP pathway	0.464	0.148	MAP2K4,WNT3A,JUN,WNT9B,FZD6,WNT16,FZD1,WNT8B,WNT5A
Dermatan Sulfate Biosynthesis (Late Stages)	0.464	0.152	CHST1,CHST5,SULT1C4,CHST11,HS6ST2,CHST10,HS6ST3
Triacylglycerol Biosynthesis	0.464	0.152	ABHD5,LIPT2,LPIN1,PLPP3,GPAT3,AGPAT3,DGAT2L6
Tumoricidal Function of Hepatic Natural Killer Cells	0.459	0.167	CASP3,DFFB,CASP7,FAS
Superpathway of D-myo-inositol (1,4,5)-trisphosphate Metabolism	0.459	0.167	INPP1,INPP5F,INPP5K,PMPCA
Gαq Signaling	0.458	0.137	PLCB2,PRKCQ,PIK3R1,GNG2,FGFR2,PPP3CC,PIK3R4,AVPR1A,CHRM5,ADRA1D,PLD4,HMOX1,CALM1 (includes others),PLCB4,GYS1,RHOQ,RND3,RHOB,GPLD1,RHOU,PIK3CD,ADRA1B
Reelin Signaling in Neurons	0.453	0.141	MAP2K4,FYN,PIK3R1,ITGA5,FGFR2,PIK3R4,ITGB3,ITGB2,ITGA3,LCK,LRP8,PIK3CD,ARHGEF2
Netrin Signaling	0.451	0.154	PRKAR2B,RYR3,PRKAG2,PRKAR1B,PPP3CC,UNC5C
Estrogen Biosynthesis	0.451	0.154	CYP2F1,CYP1A1,CYP2U1,HSD17B7,AKR1B15,HSD17B14
Inhibition of Matrix Metalloproteases	0.451	0.154	MMP21,TIMP3,SDC2,MMP15,THBS2,MMP10
Mitochondrial L-carnitine Shuttle Pathway	0.45	0.176	ACSL3,CPT2,SLC27A4
Role of Tissue Factor in Cancer	0.449	0.138	FYN,CTGF,CASP3,GNA12,PIK3R1,FGFR2,HBEGF,PIK3R4,ITGB3,VEGFA,BCL2L1,LCK,ITGA3,IL1B,PIK3CD,CYR61,FGF5
Embryonic Stem Cell Differentiation into Cardiac Lineages	0.447	0.2	ISL1,SP4
Calcium Transport I	0.447	0.2	ATP2C1,ATP2B3
14-3-3-mediated Signaling	0.444	0.137	MAP2K4,TSC1,PLCB2,PRKCQ,TNFRSF1A,PIK3R1,NOTUM,FGFR2,GSK3A,PLCH2,PIK3R4,YWHAQ,PLCB4,JUN,PLCE1,PIK3CD,PLCD4,AKT1S1
autophagy	0.442	0.145	CTSD,ATG4C,VPS18,ATG7,VPS33A,LAMP1,ATG4A,PIK3R4,ATG16L1
Small Cell Lung Cancer Signaling	0.44	0.141	MYC,BCL2L1,CCNE1,FHIT,TFDP1,PIK3R1,FGFR2,PIK3CD,RXRA,PIK3R4,CCND1,SKP2
Pyrimidine Ribonucleotides De Novo Biosynthesis	0.438	0.149	ENTPD4,ANXA1,AK4,RAD54L,ZRANB3,AK7,UMPS
Role of Osteoblasts, Osteoclasts and Chondrocytes in Rheumatoid Arthritis	0.435	0.133	MAP2K6,MAP2K4,BMP3,PIK3R1,WNT16,FZD1,PIK3R4,HNF1A,WNT8B,ITGB3,ITGA3,JUN,RUNX2,NGFR,TNFRSF11B,SFRP4,SPP1,WNT9B,TNFRSF1A,ITGA5,FGFR2,PPP3CC,CALM1 (includes others),WNT3A,FZD6,IL1B,PIK3CD,SFRP1,BMP6,IL11,WNT5A
Acute Myeloid Leukemia Signaling	0.435	0.14	MAP2K4,MAP2K6,PIK3R1,FGFR2,PIK3R4,CCND1,HNF1A,EIF4EBP1,IDH1,MYC,PIM1,PIK3CD,MAP2K5
Production of Nitric Oxide and Reactive Oxygen Species in Macrophages	0.434	0.134	MAP2K4,PIK3R1,ARG2,PIK3R4,JUN,PPP1R10,RHOB,PPM1J,NGFR,HOXA10,RHOU,CYBB,TNFRSF11B,PRKCQ,TNFRSF1A,PPP2R5D,FGFR2,IFNGR1,PPP2R5A,PPP1R3D,RHOQ,RND3,NCF2,CAT,PIK3CD,CLU
Melanoma Signaling	0.428	0.145	CDH1,PIK3R1,CDKN1A,FGFR2,MDM2,PIK3CD,PIK3R4,CCND1
Hepatic Fibrosis / Hepatic Stellate Cell Activation	0.424	0.134	CTGF,KLF6,EGF,FAS,VEGFA,NGFR,TGFB2,SERPINE1,TNFRSF11B,EDNRB,COL6A2,TNFRSF1A,COL12A1,FGFR2,IFNGR1,IGFBP5,IFNAR2,PDGFB,IGF2,COL23A1,TGFA,IL10RA,IL1B,PDGFD,COL3A1
Phagosome Maturation	0.423	0.135	ATP6V0E2,VPS18,YKT6,ATP6V1C1,VPS33A,VTI1B,ATP6V0A1,CTSD,RAB5A,TUBD1,TUBE1,ATP6V0D1,NCF2,CYBB,LAMP1,STX16,VPS37A,GOSR2,ATP6V1G2,HLA-DRB5
Calcium Signaling	0.414	0.133	GRIN1,ATP2C1,TNNC2,TNNC1,CHRNA9,HDAC1,TNNI3,CHRNB4,SLC8A2,TRPC4,PPP3CC,CREB5,CALM1 (includes others),RCAN1,PRKAR2B,TRPV6,ATP2B3,RYR3,HTR3A,CASQ1,PRKAR1B,PRKAG2,TPM4,RCAN2
Differential Regulation of Cytokine Production in Macrophages and T Helper Cells by IL-17A and IL-17F	0.409	0.167	IL12A,IL1B,IL17F
HIF1α Signaling	0.406	0.136	MMP21,PIK3R1,MMP15,MMP10,FGFR2,MDM2,PIK3R4,SLC2A4,SLC2A3,VEGFA,JUN,EGLN1,SLC2A14,PIK3CD,MAPK7,APEX1
Actin Nucleation by ARP-WASP Complex	0.406	0.143	ITGA3,RHOQ,RND3,RHOB,GNA12,RHOU,ITGA5,WASF1
Sirtuin Signaling Pathway	0.405	0.131	FOXO4,GADD45B,ARG2,NDUFA4L2,MYC,ATG4C,JUN,GADD45A,PCK2,GABARAPL1,ZBTB14,ATG4A,PRKAA1,NDUFS2,NDUFA10,UQCRFS1,NAMPT,GOT2,NFE2L2,APEX1,ATG16L1,POLR1D,PPARG,SDHA,ARNTL,ATG7,PPIF,POLR1E,SDHC,PGAM4,ACLY,PFKM,CDH1,ATP5B,XRCC6,ATG101,MAPK7,XRCC5
NF-κB Activation by Viruses	0.404	0.138	ITGB2,LCK,ITGA3,RIPK1,PRKCQ,PIK3R1,ITGA5,FGFR2,PIK3CD,PIK3R4,ITGB3,CR2
tRNA Splicing	0.398	0.146	PDE2A,PDE7A,PDE3B,PDE1B,PDE5A,APEX1
G-Protein Coupled Receptor Signaling	0.397	0.13	FYN,PLCB2,PDE7A,PIK3R1,PDPK1,PIK3R4,AVPR1A,PDE3B,PRKAR1B,ADORA1,APEX1,PTGER4,ADRA1B,ADRB2,PDE2A,GNAI1,FGFR2,RAPGEF3,GRM4,CREB5,ADRA1D,CHRM5,S1PR3,PLCB4,AVPR2,DUSP9,PRKAR2B,LPAR1,DUSP1,PDE1B,PRKAG2,S1PR1,PDE5A,PIK3CD,PTGER2,ADCY10
MSP-RON Signaling Pathway	0.395	0.139	ITGB2,KLKB1,F12,IL12A,IL3RA,PIK3R1,FGFR2,PIK3CD,PIK3R4,KLK4
Androgen Signaling	0.394	0.135	PRKCQ,SHBG,GNA12,GNG2,GNAI1,GTF2H2,GTF2E2,CCND1,CALM1 (includes others),HSPA4,JUN,PRKAR2B,PRKAR1B,PRKAG2,DNAJB1
Telomerase Signaling	0.394	0.135	PPP2R5D,PIK3R1,HDAC1,FGFR2,EGF,PDPK1,PIK3R4,PPP2R5A,ELF1,MYC,PPM1J,CDKN1A,TPP1,PIK3CD,TERF1
PTEN Signaling	0.391	0.134	FOXO4,CASP3,PIK3R1,ITGA5,FGFR2,PDPK1,GSK3A,BMPR1B,CCND1,BCL2L1,ITGA3,INPP5F,NGFR,CDKN1A,PIK3CD,INPP5K
NAD Salvage Pathway II	0.391	0.154	ACP2,NUDT12,NT5C1B,ACPP
Glycolysis I	0.391	0.154	GPI,ENO2,PGAM4,PFKM
Role of BRCA1 in DNA Damage Response	0.39	0.138	FANCM,MSH2,GADD45A,DPF1,CDKN1A,FAAP24,PLK1,RPA1,BRCC3,E2F8,PHF10
Heme Degradation	0.386	0.25	HMOX1
PRPP Biosynthesis I	0.386	0.25	PRPS2
Branched-chain α-keto acid Dehydrogenase Complex	0.386	0.25	BCKDHB
Phenylethylamine Degradation I	0.386	0.25	ALDH3A2
Proline Biosynthesis I	0.386	0.25	PYCR3
L-cysteine Degradation I	0.386	0.25	GOT2
Phenylalanine Degradation I (Aerobic)	0.386	0.25	PCBD2
Acetate Conversion to Acetyl-CoA	0.386	0.25	ACSS3
SAPK/JNK Signaling	0.381	0.135	MAP2K4,DUSP8,GNA12,PIK3R1,GNG2,FGFR2,PIK3R4,MAP4K3,LCK,RIPK1,JUN,GADD45A,DUSP10,PIK3CD
Tight Junction Signaling	0.381	0.132	CSTF1,YKT6,TNFRSF1A,PPP2R5D,NECTIN3,JAM2,VTI1B,PPP2R5A,JUN,PRKAR2B,CLDN4,NGFR,PPM1J,CGN,PRKAR1B,TGFB2,PRKAG2,CSTF2,STX16,ARHGEF2,GOSR2,TNFRSF11B
Circadian Rhythm Signaling	0.38	0.147	GRIN1,PER1,ARNTL,CRY1,CREB5
p38 MAPK Signaling	0.377	0.133	MAP2K6,MAP2K4,DDIT3,TNFRSF1A,PLA2G10,MAPKAPK5,PLA2G3,CREB5,FAS,MYC,PLA2G4A,DUSP1,DUSP10,MKNK1,TGFB2,IL1B
Type II Diabetes Mellitus Signaling	0.375	0.133	MAP2K4,PPARG,ACSL3,PRKCQ,TNFRSF1A,PIK3R1,FGFR2,PDPK1,PIK3R4,SLC2A4,SLC27A4,NGFR,PRKAA1,PRKAG2,PIK3CD,NSMAF,TNFRSF11B
Retinol Biosynthesis	0.373	0.143	DHRS9,RDH10,LPL,PNPLA3,CES2,DHRS4
1D-myo-inositol Hexakisphosphate Biosynthesis II (Mammalian)	0.371	0.158	INPP5F,INPP5K,PMPCA
D-myo-inositol (1,3,4)-trisphosphate Biosynthesis	0.371	0.158	INPP5F,INPP5K,PMPCA
Corticotropin Releasing Hormone Signaling	0.365	0.133	CRHR2,PRKCQ,GUCY1A3,GNAI1,CREB5,VEGFA,CALM1 (includes others),JUN,PRKAR2B,NPR1,PRKAR1B,PRKAG2,ADCY10,GLI1,GUCY1B3
Paxillin Signaling	0.365	0.133	MAP2K4,ITGAD,PARVA,PIK3R1,ITGA5,FGFR2,PIK3R4,PTPN12,ITGB3,ITGB2,ITGA3,PIK3CD,ITGB4,ITGA7,ITGAX
ERK5 Signaling	0.361	0.136	MYC,YWHAQ,GNA12,EGF,MAPK7,NGF,CREB5,ELK4,MAP2K5
ErbB Signaling	0.353	0.133	MAP2K6,MAP2K4,PRKCQ,PIK3R1,FGFR2,HBEGF,EGF,PDPK1,PIK3R4,AREG,JUN,TGFA,PIK3CD
Phospholipase C Signaling	0.353	0.129	FYN,PLCB2,RALA,PLA2G10,TGM2,HMOX1,ITGA3,LCK,PLCE1,RHOB,GPLD1,RHOU,ARHGEF2,PLCD4,MYL12A,PRKCQ,GNG2,HDAC1,ITGA5,PLA2G3,RAPGEF3,PPP3CC,CREB5,PLD4,CALM1 (includes others),PLA2G4A,PLCB4,RHOQ,RND3,SYK,ADCY10
Role of p14/p19ARF in Tumor Suppression	0.35	0.14	PIK3R1,FGFR2,MDM2,PIK3CD,PIK3R4,UBTF
Acyl-CoA Hydrolysis	0.347	0.167	GNPAT,ACOT9
Guanosine Nucleotides Degradation III	0.347	0.167	NT5C1B,ACPP
Eicosanoid Signaling	0.343	0.134	PLA2G4A,PTGES,PLA2G10,PTGS1,PLA2G3,PNPLA3,ALOX12,PTGER2,PTGER4
Xenobiotic Metabolism Signaling	0.342	0.128	MAP2K6,MAP2K4,ALDH4A1,SULT1C4,PIK3R1,CES2,PIK3R4,HMOX1,CHST5,ALDH1A3,KEAP1,PPM1J,ALDH3A2,HS6ST2,CHST11,CHST10,HS6ST3,NFE2L2,ALDH5A1,CITED2,ALDH1B1,CYP1A1,PRKCQ,PPP2R5D,FGFR2,PPP2R5A,ALDH9A1,CHST1,SMOX,CAT,ALDH1A2,IL1B,PIK3CD,MAPK7,RXRA,MAP2K5,MAOA
TREM1 Signaling	0.341	0.133	NLRC5,NOD2,NLRP14,MYD88,TLR6,ITGA5,IL1B,CD83,TLR3,ITGAX
IL-7 Signaling Pathway	0.339	0.132	MYC,FOXO4,FYN,JUN,PIK3R1,PDPK1,FGFR2,GSK3A,PIK3CD,PIK3R4,CCND1,CDC25A
The Visual Cycle	0.338	0.15	DHRS9,RDH10,DHRS4
Inflammasome pathway	0.338	0.15	NOD2,MYD88,IL1B
Interferon Signaling	0.33	0.139	IFIT1,MX1,IFNGR1,PSMB8,IFNAR2
Antiproliferative Role of Somatostatin Receptor 2	0.325	0.132	SSTR2,GUCY1A3,PIK3R1,NPR1,GNG2,CDKN1A,FGFR2,PIK3CD,PIK3R4,GUCY1B3
GDNF Family Ligand-Receptor Interactions	0.325	0.132	MAP2K4,JUN,GDNF,ARTN,PIK3R1,FGFR2,PIK3CD,DOK3,RET,PIK3R4
Toll-like Receptor Signaling	0.325	0.132	MAP2K6,MAP2K4,TOLLIP,IL12A,JUN,MYD88,TLR6,IL1B,TLR3,TIRAP
IL-1 Signaling	0.325	0.13	MAP2K6,MAP2K4,TOLLIP,PRKAR2B,JUN,MYD88,GNA12,GNG2,PRKAG2,PRKAR1B,GNAI1,ADCY10
Protein Citrullination	0.315	0.2	PADI2
Tetrapyrrole Biosynthesis II	0.315	0.2	ALAD
CMP-N-acetylneuraminate Biosynthesis I (Eukaryotes)	0.315	0.2	NAGK
Lysine Degradation II	0.315	0.2	AASDHPPT
Myo-inositol Biosynthesis	0.315	0.2	INPP5F
Trans, trans-farnesyl Diphosphate Biosynthesis	0.315	0.2	IDI1
Citrulline-Nitric Oxide Cycle	0.315	0.2	ASS1
Galactose Degradation I (Leloir Pathway)	0.315	0.2	GALM
T Cell Receptor Signaling	0.311	0.128	MAP2K4,FYN,PRKCQ,PIK3R1,FGFR2,PPP3CC,PIK3R4,CD8A,CALM1 (includes others),LCK,PTPRH,JUN,BCL10,PIK3CD
ErbB2-ErbB3 Signaling	0.309	0.13	MYC,JUN,PIK3R1,PDPK1,FGFR2,GSK3A,PIK3CD,PIK3R4,CCND1
FcγRIIB Signaling in B Lymphocytes	0.308	0.132	MAP2K4,PIK3R1,SYK,PDPK1,FGFR2,PIK3CD,PIK3R4
Phototransduction Pathway	0.308	0.132	RGS9,ARR3,PRKAR2B,GUCY1A3,PRKAG2,PRKAR1B,GUCY1B3
Role of IL-17F in Allergic Inflammatory Airway Diseases	0.308	0.133	TRAF3IP2,IL1B,IL17F,CREB5,CXCL6,IL11
Pyrimidine Ribonucleotides Interconversion	0.308	0.133	ENTPD4,ANXA1,AK4,RAD54L,ZRANB3,AK7
Fatty Acid Activation	0.308	0.154	ACSL3,SLC27A4
Urate Biosynthesis/Inosine 5'-phosphate Degradation	0.308	0.154	NT5C1B,ACPP
NAD Phosphorylation and Dephosphorylation	0.308	0.154	ACP2,ACPP
Virus Entry via Endocytic Pathways	0.298	0.127	FYN,ITGB2,CD55,ITGA3,PRKCQ,FLNC,PIK3R1,ITGA5,FGFR2,PIK3CD,ITGB4,PIK3R4,ITGB3
Estrogen-Dependent Breast Cancer Signaling	0.295	0.128	JUN,PIK3R1,HSD17B7,FGFR2,AKR1B15,PIK3CD,PIK3R4,CREB5,CCND1,HSD17B14
Myc Mediated Apoptosis Signaling	0.294	0.129	MAP2K4,MYC,YWHAQ,CASP3,PIK3R1,FGFR2,PIK3CD,PIK3R4,FAS
Retinoic acid Mediated Apoptosis Signaling	0.292	0.129	CASP3,TNFRSF10B,PARP2,TNFRSF10C,TNFRSF10D,PARP12,RXRA,RARG
Role of Oct4 in Mammalian Embryonic Stem Cell Pluripotency	0.289	0.13	SPP1,CCNF,PHC1,PHC3,WWP2,SALL4
Fc Epsilon RI Signaling	0.288	0.126	MAP2K6,MAP2K4,FYN,PRKCQ,PLA2G10,PIK3R1,FGFR2,PLA2G3,PDPK1,PIK3R4,PLA2G4A,INPP5F,SYK,PIK3CD,INPP5K
Antigen Presentation Pathway	0.286	0.132	NLRC5,HLA-DOA,PSMB8,HLA-DRB5,HLA-E
α-Adrenergic Signaling	0.282	0.126	CALM1 (includes others),PRKCQ,GYS1,PRKAR2B,GNG2,PRKAG2,PRKAR1B,GNAI1,SLC8A2,ADCY10,PHKG1
PEDF Signaling	0.282	0.126	PPARG,BCL2L1,GDNF,PIK3R1,FGFR2,PIK3CD,NGF,PIK3R4,HNF1A,CASP7,FAS
Isoleucine Degradation I	0.273	0.143	ACAT1,EHHADH
Androgen Biosynthesis	0.273	0.143	SRD5A3,HSD17B14
Colanic Acid Building Blocks Biosynthesis	0.273	0.143	GPI,MPI
γ-glutamyl Cycle	0.273	0.143	CHAC1,GGACT
G Beta Gamma Signaling	0.269	0.125	PRKCQ,PRKAR2B,CAV2,KCNJ5,GNA12,GNG2,PRKAG2,PRKAR1B,GNAI1,PDPK1,HBEGF
Endometrial Cancer Signaling	0.261	0.125	MYC,CDH1,PIK3R1,PDPK1,FGFR2,PIK3CD,PIK3R4,CCND1
Arginine Biosynthesis IV	0.261	0.167	ASS1
Proline Biosynthesis II (from Arginine)	0.261	0.167	PYCR3
Pyruvate Fermentation to Lactate	0.261	0.167	LDHAL6B
Chondroitin and Dermatan Biosynthesis	0.261	0.167	CSGALNACT2
Glycine Cleavage Complex	0.261	0.167	GLDC
Glycogen Biosynthesis II (from UDP-D-Glucose)	0.261	0.167	GYS1
NAD Biosynthesis III	0.261	0.167	NAMPT
Differential Regulation of Cytokine Production in Intestinal Epithelial Cells by IL-17A and IL-17F	0.254	0.13	IL12A,IL1B,IL17F
Superpathway of Citrulline Metabolism	0.243	0.133	ASS1,ARG2
Cytotoxic T Lymphocyte-mediated Apoptosis of Target Cells	0.241	0.125	CASP3,DFFB,CASP7,FAS
G Protein Signaling Mediated by Tubby	0.241	0.125	PLCB4,LCK,PLCB2,GNG2
CDP-diacylglycerol Biosynthesis I	0.232	0.125	ABHD5,GPAT3,AGPAT3
Tryptophan Degradation III (Eukaryotic)	0.232	0.125	ACAT1,EHHADH,HADH
NAD Biosynthesis from 2-amino-3-carboxymuconate Semialdehyde	0.219	0.143	QPRT
Acetyl-CoA Biosynthesis I (Pyruvate Dehydrogenase Complex)	0.219	0.143	DLAT
Glycoaminoglycan-protein Linkage Region Biosynthesis	0.219	0.143	B3GALT6
Extrinsic Prothrombin Activation Pathway	0.216	0.125	F12,TFPI
Adenosine Nucleotides Degradation II	0.216	0.125	NT5C1B,ACPP
Vitamin-C Transport	0.216	0.125	SLC2A4,SLC2A3
Airway Pathology in Chronic Obstructive Pulmonary Disease	0.185	0.125	CELA2A

## Sheet: DN-POLG-Day3-up
Ingenuity Canonical Pathways	-log(p-value)	Ratio	Molecules
Superpathway of Methionine Degradation	2.47	0.0811	PCCA,BHMT,CTH
Extrinsic Prothrombin Activation Pathway	2.13	0.125	F12,TFPI
L-cysteine Degradation II	2.09	1	CTH
Asparagine Biosynthesis I	2.09	1	ASNS
Cysteine Biosynthesis/Homocysteine Degradation	1.79	0.5	CTH
Glycolysis I	1.72	0.0769	ENO2,PGAM4
Gluconeogenesis I	1.72	0.0769	ENO2,PGAM4
3-phosphoinositide Biosynthesis	1.62	0.025	PLPP6,PLPP7,LCK,MTMR7,PGAM4
Methionine Salvage II (Mammalian)	1.62	0.333	BHMT
Human Embryonic Stem Cell Pluripotency	1.53	0.028	WNT3A,NTF4,SPHK1,PDGFB
D-myo-inositol (1,4,5,6)-Tetrakisphosphate Biosynthesis	1.52	0.0278	PLPP6,PLPP7,MTMR7,PGAM4
D-myo-inositol (3,4,5,6)-tetrakisphosphate Biosynthesis	1.52	0.0278	PLPP6,PLPP7,MTMR7,PGAM4
Methylmalonyl Pathway	1.49	0.25	PCCA
Coagulation System	1.48	0.0571	F12,TFPI
2-oxobutanoate Degradation I	1.4	0.2	PCCA
Citrulline-Nitric Oxide Cycle	1.4	0.2	ASS1
3-phosphoinositide Degradation	1.39	0.0253	PLPP6,PLPP7,MTMR7,PGAM4
Thyroid Cancer Signaling	1.38	0.05	NTF4,RET
Superpathway of Inositol Phosphate Compounds	1.36	0.0213	PLPP6,PLPP7,LCK,MTMR7,PGAM4
D-myo-inositol-5-phosphate Metabolism	1.36	0.0247	PLPP6,PLPP7,MTMR7,PGAM4
Arginine Biosynthesis IV	1.32	0.167	ASS1
Pyruvate Fermentation to Lactate	1.32	0.167	LDHAL6B
Urea Cycle	1.32	0.167	ASS1
Selenocysteine Biosynthesis II (Archaea and Eukaryotes)	1.32	0.167	SARS
Histidine Degradation III	1.2	0.125	FTCD
Salvage Pathways of Pyrimidine Deoxyribonucleotides	1.2	0.125	APOBEC3B
Regulation of the Epithelial-Mesenchymal Transition Pathway	1.16	0.0212	FGF21,WNT3A,MAP2K5,FGF19
Leucine Degradation I	1.15	0.111	HMGCLL1
Unfolded protein response	1.13	0.0364	DDIT3,CEBPG
Ketogenesis	1.1	0.1	HMGCLL1
Glycine Betaine Degradation	1.1	0.1	BHMT
Clathrin-mediated Endocytosis Signaling	1.1	0.0201	FGF21,PDGFB,ITGB3,FGF19
Sphingosine-1-phosphate Signaling	1.08	0.024	NOTUM,SPHK1,PDGFB
Nur77 Signaling in T Lymphocytes	1.08	0.0339	HLA-DRB5,MAP2K5
Sperm Motility	1.07	0.0236	CACNA1G,NPR1,NOTUM
Acyl-CoA Hydrolysis	1.03	0.0833	ACOT9
BER pathway	1.03	0.0833	POLG
Leukocyte Extravasation Signaling	1.03	0.019	CLDN4,JAM2,RAPGEF3,ITGB3
Calcium-induced T Lymphocyte Apoptosis	0.996	0.0303	LCK,HLA-DRB5
Integrin Signaling	0.981	0.0183	TSPAN7,TSPAN2,PDGFB,ITGB3
Superpathway of Citrulline Metabolism	0.937	0.0667	ASS1
Melatonin Signaling	0.933	0.0278	NOTUM,MAP2K5
Heparan Sulfate Biosynthesis (Late Stages)	0.904	0.0267	NOTUM,EXTL1
Neurotrophin/TRK Signaling	0.885	0.026	NTF4,MAP2K5
VDR/RXR Activation	0.876	0.0256	RUNX2,TRPV6
Macropinocytosis Signaling	0.85	0.0247	PDGFB,ITGB3
Heparan Sulfate Biosynthesis	0.841	0.0244	NOTUM,EXTL1
Glioblastoma Multiforme Signaling	0.835	0.0185	WNT3A,NOTUM,PDGFB
Renal Cell Carcinoma Signaling	0.833	0.0241	TGFA,PDGFB
Inflammasome pathway	0.821	0.05	NOD2
Aldosterone Signaling in Epithelial Cells	0.802	0.0179	CRYAB,NOTUM,ASIC1
Endoplasmic Reticulum Stress Pathway	0.802	0.0476	DDIT3
NF-κB Activation by Viruses	0.801	0.023	LCK,ITGB3
Bladder Cancer Signaling	0.793	0.0227	FGF21,FGF19
Crosstalk between Dendritic Cells and Natural Killer Cells	0.785	0.0225	MICB,HLA-DRB5
PDGF Signaling	0.778	0.0222	SPHK1,PDGFB
FGF Signaling	0.77	0.022	FGF21,FGF19
Reelin Signaling in Neurons	0.763	0.0217	LCK,ITGB3
Cysteine Biosynthesis III (mammalia)	0.749	0.0417	CTH
Granulocyte Adhesion and Diapedesis	0.746	0.0168	CLDN4,CKLF,ITGB3
Calcium Signaling	0.741	0.0167	TRPV6,TNNC1,RCAN2
Bupropion Degradation	0.733	0.04	CYP2F1
G-Protein Coupled Receptor Signaling	0.724	0.0145	DUSP9,PDE7A,RAPGEF3,ADRA1B
Role of NFAT in Regulation of the Immune Response	0.712	0.0161	LCK,RCAN2,HLA-DRB5
Acetone Degradation I (to Methylglyoxal)	0.675	0.0345	CYP2F1
Gap Junction Signaling	0.672	0.0154	NPR1,NOTUM,MAP2K5
Antioxidant Action of Vitamin C	0.658	0.0185	SLC2A14,NOTUM
Type I Diabetes Mellitus Signaling	0.64	0.018	ICA1,HLA-DRB5
G Protein Signaling Mediated by Tubby	0.637	0.0312	LCK
Corticotropin Releasing Hormone Signaling	0.629	0.0177	CRHR2,NPR1
Glioma Signaling	0.624	0.0175	TGFA,PDGFB
Osteoarthritis Pathway	0.607	0.0142	WNT3A,RUNX2,SPHK1
B Cell Development	0.604	0.0286	HLA-DRB5
Role of Macrophages, Fibroblasts and Endothelial Cells in Rheumatoid Arthritis	0.602	0.0128	WNT3A,NOTUM,PDGFB,CEBPG
Neuroprotective Role of THOP1 in Alzheimer's Disease	0.597	0.0168	PRSS8,PRSS12
Complement System	0.583	0.027	C3AR1
Synaptic Long Term Potentiation	0.582	0.0164	NOTUM,RAPGEF3
iCOS-iCOSL Signaling in T Helper Cells	0.577	0.0163	LCK,HLA-DRB5
Role of Tissue Factor in Cancer	0.577	0.0163	LCK,ITGB3
Antigen Presentation Pathway	0.573	0.0263	HLA-DRB5
Estrogen Biosynthesis	0.563	0.0256	CYP2F1
tRNA Charging	0.563	0.0256	SARS
FXR/RXR Activation	0.562	0.0159	PLTP,FGF19
Gustation Pathway	0.557	0.0157	PDE7A,ASIC1
Actin Cytoskeleton Signaling	0.549	0.0132	FGF21,PDGFB,FGF19
cAMP-mediated signaling	0.549	0.0132	DUSP9,PDE7A,RAPGEF3
tRNA Splicing	0.545	0.0244	PDE7A
Phagosome Formation	0.543	0.0154	NOTUM,C3AR1
Intrinsic Prothrombin Activation Pathway	0.536	0.0238	F12
CD28 Signaling in T Helper Cells	0.534	0.0152	LCK,HLA-DRB5
PKCθ Signaling in T Lymphocytes	0.53	0.015	LCK,HLA-DRB5
Role of Osteoblasts, Osteoclasts and Chondrocytes in Rheumatoid Arthritis	0.529	0.0129	WNT3A,RUNX2,ITGB3
Stearate Biosynthesis I (Animals)	0.528	0.0233	ACOT9
P2Y Purigenic Receptor Signaling Pathway	0.526	0.0149	NOTUM,ITGB3
Role of Pattern Recognition Receptors in Recognition of Bacteria and Viruses	0.513	0.0146	NOD2,C3AR1
Axonal Guidance Signaling	0.511	0.0111	WNT3A,NTN5,NTF4,NOTUM,PDGFB
Autoimmune Thyroid Disease Signaling	0.496	0.0213	HLA-DRB5
Primary Immunodeficiency Signaling	0.488	0.0208	LCK
Graft-versus-Host Disease Signaling	0.488	0.0208	HLA-DRB5
Synaptic Long Term Depression	0.468	0.0135	NPR1,NOTUM
Phagosome Maturation	0.468	0.0135	ATP6V1G2,HLA-DRB5
CD27 Signaling in Lymphocytes	0.453	0.0189	MAP2K5
Triacylglycerol Degradation	0.453	0.0189	NOTUM
Phototransduction Pathway	0.453	0.0189	RGS9
Nicotine Degradation III	0.44	0.0182	CYP2F1
Relaxin Signaling	0.436	0.0127	PDE7A,NPR1
PCP pathway	0.405	0.0164	WNT3A
Tight Junction Signaling	0.403	0.012	CLDN4,JAM2
Phospholipases	0.4	0.0161	NOTUM
autophagy	0.4	0.0161	ATG4A
Wnt/Ca+ pathway	0.394	0.0159	NOTUM
Melatonin Degradation I	0.389	0.0156	CYP2F1
Nicotine Degradation II	0.389	0.0156	CYP2F1
IL-2 Signaling	0.389	0.0156	LCK
Wnt/β-catenin Signaling	0.387	0.0116	WNT3A,SOX1
ERK5 Signaling	0.379	0.0152	MAP2K5
Sertoli Cell-Sertoli Cell Junction Signaling	0.37	0.0112	CLDN4,JAM2
Agrin Interactions at Neuromuscular Junction	0.365	0.0145	ITGB3
Superpathway of Melatonin Degradation	0.365	0.0145	CYP2F1
PPARα/RXRα Activation	0.364	0.0111	CHD5,NOTUM
NF-κB Signaling	0.362	0.011	LCK,TGFA
Glioma Invasiveness Signaling	0.36	0.0143	ITGB3
Caveolar-mediated Endocytosis Signaling	0.355	0.0141	ITGB3
Basal Cell Carcinoma Signaling	0.351	0.0139	WNT3A
MSP-RON Signaling Pathway	0.351	0.0139	F12
T Helper Cell Differentiation	0.347	0.0137	HLA-DRB5
GPCR-Mediated Integration of Enteroendocrine Signaling Exemplified by an L Cell	0.347	0.0137	NOTUM
Hepatic Fibrosis / Hepatic Stellate Cell Activation	0.345	0.0107	TGFA,PDGFB
TREM1 Signaling	0.338	0.0133	NOD2
Agranulocyte Adhesion and Diapedesis	0.335	0.0105	CLDN4,CKLF
IL-15 Signaling	0.334	0.0132	LCK
Antiproliferative Role of Somatostatin Receptor 2	0.334	0.0132	NPR1
GDNF Family Ligand-Receptor Interactions	0.334	0.0132	RET
BMP signaling pathway	0.334	0.0132	RUNX2
Dendritic Cell Maturation	0.33	0.0104	NOTUM,HLA-DRB5
Role of NFAT in Cardiac Hypertrophy	0.33	0.0104	NOTUM,RCAN2
Non-Small Cell Lung Cancer Signaling	0.33	0.013	TGFA
Role of Wnt/GSK-3β Signaling in the Pathogenesis of Influenza	0.33	0.013	WNT3A
CD40 Signaling	0.322	0.0127	MAP2K5
ERK/MAPK Signaling	0.313	0.01	DUSP9,RAPGEF3
Allograft Rejection Signaling	0.303	0.0119	HLA-DRB5
Leptin Signaling in Obesity	0.296	0.0116	NOTUM
GPCR-Mediated Nutrient Sensing in Enteroendocrine Cells	0.296	0.0116	NOTUM
TGF-β Signaling	0.292	0.0115	RUNX2
Neuregulin Signaling	0.289	0.0114	TGFA
HER-2 Signaling in Breast Cancer	0.289	0.0114	ITGB3
IL-4 Signaling	0.286	0.0112	HLA-DRB5
Altered T Cell and B Cell Signaling in Rheumatoid Arthritis	0.282	0.0111	HLA-DRB5
OX40 Signaling Pathway	0.279	0.011	HLA-DRB5
Ceramide Signaling	0.273	0.0108	SPHK1
Acute Myeloid Leukemia Signaling	0.273	0.0108	MAP2K5
Communication between Innate and Adaptive Immune Cells	0.27	0.0106	HLA-DRB5
Salvage Pathways of Pyrimidine Ribonucleotides	0.267	0.0105	APOBEC3B
PPAR Signaling	0.267	0.0105	PDGFB
TR/RXR Activation	0.258	0.0102	RCAN2
ErbB Signaling	0.258	0.0102	TGFA
CTLA4 Signaling in Cytotoxic T Lymphocytes	0.255	0.0101	LCK
Cholecystokinin/Gastrin-mediated Signaling	0.249	0.0099	MAP2K5
PAK Signaling	0.249	0.0099	PDGFB
Virus Entry via Endocytic Pathways	0.247	0.0098	ITGB3
SAPK/JNK Signaling	0.241	0.00962	LCK
Cardiac Hypertrophy Signaling	0.24	0.00847	NOTUM,ADRA1B
Mouse Embryonic Stem Cell Pluripotency	0.236	0.00943	WNT3A
UVA-Induced MAPK Signaling	0.236	0.00943	NOTUM
Phospholipase C Signaling	0.232	0.0083	LCK,RAPGEF3
T Cell Receptor Signaling	0.228	0.00917	LCK
Gαs Signaling	0.226	0.00909	RAPGEF3
p53 Signaling	0.224	0.00901	DRAM1
Paxillin Signaling	0.219	0.00885	ITGB3
Neuropathic Pain Signaling In Dorsal Horn Neurons	0.214	0.0087	NOTUM
HIF1α Signaling	0.207	0.00847	SLC2A14
Pancreatic Adenocarcinoma Signaling	0.203	0.00833	TGFA
p38 MAPK Signaling	0.203	0.00833	DDIT3
LXR/RXR Activation	0.201	0.00826	PLTP
Natural Killer Cell Signaling	0.199	0.0082	LCK
Role of NANOG in Mammalian Embryonic Stem Cell Pluripotency	0.199	0.0082	WNT3A

## Sheet: DN-POLG-Day3-down
Ingenuity Canonical Pathways	-log(p-value)	Ratio	Molecules
Oleate Biosynthesis II (Animals)	3.42	0.154	FADS2,FADS1
eNOS Signaling	3.22	0.0233	CCNA2,CALM1 (includes others),HSPA4,PRKAR1B
γ-linolenate Biosynthesis II (Animals)	3.18	0.118	FADS2,FADS1
Androgen Signaling	2.7	0.027	CALM1 (includes others),HSPA4,PRKAR1B
Unfolded protein response	2.17	0.0364	HSPA4,HSPH1
PRPP Biosynthesis I	2.05	0.25	PRPS2
Heme Biosynthesis from Uroporphyrinogen-III I	2.05	0.25	CPOX
Melatonin Signaling	1.94	0.0278	CALM1 (includes others),PRKAR1B
α-Adrenergic Signaling	1.79	0.023	CALM1 (includes others),PRKAR1B
Heme Biosynthesis II	1.7	0.111	CPOX
BER pathway	1.57	0.0833	FEN1
Corticotropin Releasing Hormone Signaling	1.57	0.0177	CALM1 (includes others),PRKAR1B
Nitric Oxide Signaling in the Cardiovascular System	1.57	0.0177	CALM1 (includes others),PRKAR1B
Bile Acid Biosynthesis, Neutral Pathway	1.54	0.0769	BAAT
Synaptic Long Term Potentiation	1.51	0.0164	CALM1 (includes others),PRKAR1B
Sperm Motility	1.48	0.0157	CALM1 (includes others),PRKAR1B
nNOS Signaling in Skeletal Muscle Cells	1.48	0.0667	CALM1 (includes others)
Cellular Effects of Sildenafil (Viagra)	1.46	0.0153	CALM1 (includes others),PRKAR1B
Granzyme B Signaling	1.45	0.0625	DFFB
Mismatch Repair in Eukaryotes	1.45	0.0625	FEN1
Aryl Hydrocarbon Receptor Signaling	1.4	0.0142	ALDH1B1,CCNA2
GNRH Signaling	1.38	0.0139	CALM1 (includes others),PRKAR1B
Histamine Degradation	1.38	0.0526	ALDH1B1
Oxidative Ethanol Degradation III	1.34	0.0476	ALDH1B1
Fatty Acid α-oxidation	1.32	0.0455	ALDH1B1
Putrescine Degradation III	1.3	0.0435	ALDH1B1
Dopamine-DARPP32 Feedback in cAMP Signaling	1.28	0.0122	CALM1 (includes others),PRKAR1B
Tumoricidal Function of Hepatic Natural Killer Cells	1.28	0.0417	DFFB
Tryptophan Degradation X (Mammalian, via Tryptamine)	1.26	0.04	ALDH1B1
Ethanol Degradation IV	1.26	0.04	ALDH1B1
Aldosterone Signaling in Epithelial Cells	1.26	0.0119	HSPA4,HSPH1
Antiproliferative Role of TOB in T Cell Signaling	1.25	0.0385	CCNA2
Estrogen-mediated S-phase Entry	1.25	0.0385	CCNA2
Calcium Signaling	1.21	0.0111	CALM1 (includes others),PRKAR1B
Sonic Hedgehog Signaling	1.18	0.0333	PRKAR1B
CREB Signaling in Neurons	1.18	0.0108	CALM1 (includes others),PRKAR1B
Cytotoxic T Lymphocyte-mediated Apoptosis of Target Cells	1.16	0.0312	DFFB
Role of NFAT in Cardiac Hypertrophy	1.16	0.0104	CALM1 (includes others),PRKAR1B
Breast Cancer Regulation by Stathmin1	1.11	0.00976	CALM1 (includes others),PRKAR1B
Dopamine Degradation	1.1	0.027	ALDH1B1
Ethanol Degradation II	1.1	0.027	ALDH1B1
Netrin Signaling	1.08	0.0256	PRKAR1B
AMPK Signaling	1.07	0.00926	CCNA2,PRKAR1B
Noradrenaline and Adrenaline Degradation	1.06	0.025	ALDH1B1
cAMP-mediated signaling	1.03	0.00881	CALM1 (includes others),PRKAR1B
iNOS Signaling	1.02	0.0222	CALM1 (includes others)
Cardiac Hypertrophy Signaling	1.01	0.00847	CALM1 (includes others),PRKAR1B
nNOS Signaling in Neurons	0.998	0.0213	CALM1 (includes others)
Amyloid Processing	0.964	0.0196	PRKAR1B
Phototransduction Pathway	0.949	0.0189	PRKAR1B
Protein Ubiquitination Pathway	0.923	0.00755	HSPA4,HSPH1
Regulation of Cellular Mechanics by Calpain Protease	0.919	0.0175	CCNA2
Glutamate Receptor Signaling	0.919	0.0175	CALM1 (includes others)
Nur77 Signaling in T Lymphocytes	0.905	0.0169	CALM1 (includes others)
Induction of Apoptosis by HIV1	0.891	0.0164	DFFB
PXR/RXR Activation	0.866	0.0154	PRKAR1B
Calcium-induced T Lymphocyte Apoptosis	0.859	0.0152	CALM1 (includes others)
CCR5 Signaling in Macrophages	0.842	0.0145	CALM1 (includes others)
Chemokine Signaling	0.83	0.0141	CALM1 (includes others)
GPCR-Mediated Integration of Enteroendocrine Signaling Exemplified by an L Cell	0.819	0.0137	PRKAR1B
Serotonin Degradation	0.803	0.0132	ALDH1B1
BMP signaling pathway	0.803	0.0132	PRKAR1B
Dopamine Receptor Signaling	0.798	0.013	PRKAR1B
Regulation of IL-2 Expression in Activated and Anergic T Lymphocytes	0.782	0.0125	CALM1 (includes others)
Cyclins and Cell Cycle Regulation	0.782	0.0125	CCNA2
Leptin Signaling in Obesity	0.754	0.0116	PRKAR1B
GPCR-Mediated Nutrient Sensing in Enteroendocrine Cells	0.754	0.0116	PRKAR1B
G Beta Gamma Signaling	0.745	0.0114	PRKAR1B
Apoptosis Signaling	0.736	0.0111	DFFB
IL-1 Signaling	0.727	0.0109	PRKAR1B
Death Receptor Signaling	0.723	0.0108	DFFB
Melanocyte Development and Pigmentation Signaling	0.703	0.0102	PRKAR1B
CDK5 Signaling	0.699	0.0101	PRKAR1B
RANK Signaling in Osteoclasts	0.687	0.0098	CALM1 (includes others)
IGF-1 Signaling	0.672	0.00943	PRKAR1B
Oxidative Phosphorylation	0.662	0.00917	UQCRFS1
T Cell Receptor Signaling	0.662	0.00917	CALM1 (includes others)
Gαs Signaling	0.658	0.00909	PRKAR1B
Protein Kinase A Signaling	0.644	0.005	CALM1 (includes others),PRKAR1B
Glioma Signaling	0.644	0.00877	CALM1 (includes others)
Neuropathic Pain Signaling In Dorsal Horn Neurons	0.641	0.0087	PRKAR1B
Neuroprotective Role of THOP1 in Alzheimer's Disease	0.628	0.0084	PRKAR1B
Gαi Signaling	0.625	0.00833	PRKAR1B
Renin-Angiotensin Signaling	0.619	0.0082	PRKAR1B
fMLP Signaling in Neutrophils	0.616	0.00813	CALM1 (includes others)
iCOS-iCOSL Signaling in T Helper Cells	0.616	0.00813	CALM1 (includes others)
FXR/RXR Activation	0.606	0.00794	BAAT
Gustation Pathway	0.603	0.00787	PRKAR1B
CCR3 Signaling in Eosinophils	0.595	0.00769	CALM1 (includes others)
PI3K Signaling in B Lymphocytes	0.595	0.00769	CALM1 (includes others)
CD28 Signaling in T Helper Cells	0.589	0.00758	CALM1 (includes others)
P2Y Purigenic Receptor Signaling Pathway	0.583	0.00746	PRKAR1B
GP6 Signaling Pathway	0.583	0.00746	CALM1 (includes others)
Cardiac β-adrenergic Signaling	0.567	0.00714	PRKAR1B
Insulin Receptor Signaling	0.564	0.00709	PRKAR1B
Ovarian Cancer Signaling	0.557	0.00694	PRKAR1B
Relaxin Signaling	0.525	0.00637	PRKAR1B
Hepatic Cholestasis	0.518	0.00625	PRKAR1B
Gαq Signaling	0.516	0.00621	CALM1 (includes others)
Tight Junction Signaling	0.503	0.00599	PRKAR1B
Mitochondrial Dysfunction	0.494	0.00585	UQCRFS1
Sertoli Cell-Sertoli Cell Junction Signaling	0.48	0.00562	PRKAR1B
PPARα/RXRα Activation	0.476	0.00556	PRKAR1B
Role of NFAT in Regulation of the Immune Response	0.464	0.00538	CALM1 (includes others)
RAR Activation	0.457	0.00526	PRKAR1B
B Cell Receptor Signaling	0.455	0.00524	CALM1 (includes others)
Gap Junction Signaling	0.448	0.00513	PRKAR1B
ERK/MAPK Signaling	0.439	0.005	PRKAR1B
LPS/IL-1 Mediated Inhibition of RXR Function	0.404	0.0045	ALDH1B1
Role of Osteoblasts, Osteoclasts and Chondrocytes in Rheumatoid Arthritis	0.388	0.00429	CALM1 (includes others)
Phospholipase C Signaling	0.376	0.00415	CALM1 (includes others)
Colorectal Cancer Metastasis Signaling	0.367	0.00403	PRKAR1B
Huntington's Disease Signaling	0.364	0.004	HSPA4
G-Protein Coupled Receptor Signaling	0.333	0.00362	PRKAR1B
Xenobiotic Metabolism Signaling	0.317	0.00345	ALDH1B1
Sirtuin Signaling Pathway	0.316	0.00344	UQCRFS1
Role of Macrophages, Fibroblasts and Endothelial Cells in Rheumatoid Arthritis	0.295	0.00321	CALM1 (includes others)
Glucocorticoid Receptor Signaling	0.27	0.00295	HSPA4
Molecular Mechanisms of Cancer	0.228	0.00254	PRKAR1B

## Sheet: DN-POLG-Day6-up 
Ingenuity Canonical Pathways	-log(p-value)	Ratio	Molecules
D-myo-inositol-5-phosphate Metabolism	3.22	0.111	DUSP8,PPTC7,PGAM4,PPM1K,PTPN12,PTPRM,MTMR8,PLPP6,DUSP5,PLCB4,PTPRH,PLCE1,INPP5F,DUSP1,DUSP10,MTMR7,DUSP12,CDC25A
D-myo-inositol (1,4,5,6)-Tetrakisphosphate Biosynthesis	2.93	0.111	DUSP8,PPTC7,PGAM4,PPM1K,PTPN12,PTPRM,MTMR8,PLPP6,PTPRH,DUSP5,INPP5F,DUSP1,DUSP10,MTMR7,DUSP12,CDC25A
D-myo-inositol (3,4,5,6)-tetrakisphosphate Biosynthesis	2.93	0.111	DUSP8,PPTC7,PGAM4,PPM1K,PTPN12,PTPRM,MTMR8,PLPP6,PTPRH,DUSP5,INPP5F,DUSP1,DUSP10,MTMR7,DUSP12,CDC25A
3-phosphoinositide Biosynthesis	2.56	0.095	DUSP8,PPTC7,PGAM4,PPM1K,PTPN12,PTPRM,MTMR8,PLPP6,PIP5K1A,DUSP5,PTPRH,INPP5F,DUSP1,DUSP10,PIP5KL1,MTMR7,PIK3CD,DUSP12,CDC25A
3-phosphoinositide Degradation	2.51	0.101	DUSP8,PPTC7,PGAM4,PPM1K,PTPN12,PTPRM,MTMR8,PLPP6,PTPRH,DUSP5,INPP5F,DUSP1,DUSP10,MTMR7,DUSP12,CDC25A
Superpathway of Inositol Phosphate Compounds	2.45	0.0894	DUSP8,PPTC7,PGAM4,PPM1K,PTPN12,PTPRM,MTMR8,PLPP6,PIP5K1A,DUSP5,PTPRH,PLCB4,PLCE1,INPP5F,DUSP1,DUSP10,PIP5KL1,PIK3CD,MTMR7,DUSP12,CDC25A
Glioma Invasiveness Signaling	2.28	0.129	TIMP3,RHOQ,RND3,RHOB,CD44,RHOU,PIK3CD,PLAU,ITGB3
Caveolar-mediated Endocytosis Signaling	2.24	0.127	CD55,RAB5A,FLNC,ITGA5,EGF,ITGB4,ITGA7,ITGB3,ITGAX
Complement System	2.16	0.162	CD55,CD59,CFB,C3AR1,ITGAX,CR2
Phagosome Formation	2.1	0.1	MRC2,NOTUM,ITGA5,PLCB4,PLCE1,RHOQ,RND3,RHOB,RHOU,PIK3CD,C3AR1,ITGAX,CR2
tRNA Charging	2.04	0.154	NARS,YARS,GARS,MARS,SARS,FARSB
Thyroid Cancer Signaling	1.99	0.15	PPARG,NTF3,NTF4,GDNF,NGF,RET
GADD45 Signaling	1.98	0.211	GADD45B,CCND2,GADD45A,CDKN1A
Sphingosine-1-phosphate Signaling	1.84	0.096	PLCB4,RHOQ,PLCE1,RND3,CASP3,RHOB,NOTUM,RHOU,SPHK1,PIK3CD,CASP7,PDGFB
p53 Signaling	1.83	0.0991	PMAIP1,GADD45B,SNAI2,CCND2,JUN,GADD45A,PLAGL1,CDKN1A,PIK3CD,TRIM29,FAS
Human Embryonic Stem Cell Pluripotency	1.77	0.0909	NTF3,WNT3A,NTF4,WNT9B,ACVR1,SPHK1,TGFB2,PIK3CD,NGF,BMP6,INHBA,PDGFB,SALL4
Glioblastoma Multiforme Signaling	1.7	0.0864	WNT9B,NOTUM,EGF,PDGFB,PLCB4,WNT3A,PLCE1,RHOQ,RND3,RHOB,CDKN1A,RHOU,PIK3CD,E2F8
HMGB1 Signaling	1.65	0.0902	RHOQ,IL12A,JUN,RND3,RHOB,NGFR,RHOU,TGFB2,PIK3CD,IFNGR1,MAP2K5,IL11
Neurotrophin/TRK Signaling	1.56	0.104	NTF3,JUN,NTF4,NGFR,PIK3CD,NGF,CREB5,MAP2K5
Urea Cycle	1.54	0.333	ASS1,ARG2
VDR/RXR Activation	1.53	0.103	CYP24A1,IL12A,GADD45A,RUNX2,CDKN1A,MXD1,TGFB2,KLF4
Mitotic Roles of Polo-Like Kinase	1.47	0.106	KIF23,PLK4,PLK2,PPM1J,PRC1,CDC7,CDC25A
D-myo-inositol (1,4,5)-Trisphosphate Biosynthesis	1.45	0.148	PIP5K1A,PLCB4,PLCE1,PIP5KL1
Macropinocytosis Signaling	1.45	0.0988	RAB5A,ITGA5,EGF,PIK3CD,ITGB4,NGF,PDGFB,ITGB3
Parkinson's Signaling	1.44	0.188	SEPT5,CASP3,SNCAIP
Phosphatidylcholine Biosynthesis I	1.41	0.286	CEPT1,PHKA1
Osteoarthritis Pathway	1.4	0.0758	PPARG,TIMP3,H19,CASP3,PTHLH,MMP10,ITGA5,CREB5,WNT3A,RUNX2,GLIS1,SPHK1,PRKAG2,NAMPT,GLI1,CASP7
Thiamin Salvage III	1.33	1	TPK1
L-cysteine Degradation II	1.33	1	CTH
Asparagine Biosynthesis I	1.33	1	ASNS
Sonic Hedgehog Signaling	1.3	0.133	GLIS1,PRKAG2,HHIP,GLI1
Aldosterone Signaling in Epithelial Cells	1.28	0.0774	CRYAB,DNAJC12,NOTUM,DNAJC21,PLCB4,PIP5K1A,PLCE1,DUSP1,ASIC1,PIP5KL1,PIK3CD,SCNN1B,DNAJB5
Neuregulin Signaling	1.27	0.0909	PICK1,TGFA,ITGA5,DLG4,EGF,HBEGF,ERRFI1,AREG
Crosstalk between Dendritic Cells and Natural Killer Cells	1.25	0.0899	IL15RA,IL12A,MICB,KLRD1,LTBR,MICA,FAS,HLA-E
Hepatic Fibrosis / Hepatic Stellate Cell Activation	1.25	0.0749	CTGF,COL6A2,COL12A1,KLF6,EGF,IFNGR1,IFNAR2,FAS,PDGFB,NGFR,COL23A1,TGFA,TGFB2,IL10RA
Protein Kinase A Signaling	1.24	0.065	DUSP8,PDE7A,NOTUM,PTPN12,DUSP5,PLCE1,DUSP10,NGFR,TGFB2,DUSP12,PHKG1,CDC25A,MYL12A,PDE2A,TNNI3,PPP3CC,CREB5,PTPRM,PTPRH,PLCB4,DUSP9,FLNC,DUSP1,PRKAG2,PDE5A,PTPN21
Regulation of Actin-based Motility by Rho	1.22	0.0889	PIP5K1A,RHOQ,RND3,RHOB,RHOU,ITGA5,PIP5KL1,MYL12A
Endoplasmic Reticulum Stress Pathway	1.14	0.143	DDIT3,CASP3,CASP7
Calcium Transport I	1.11	0.2	ATP2C1,ATP2B3
Molecular Mechanisms of Cancer	1.11	0.0635	PMAIP1,CASP3,WNT9B,ITGA5,RAPGEF3,FAS,PLCB4,CCND2,WNT3A,JUN,RHOQ,RHOB,RND3,CDK17,CDKN1A,RHOU,TGFB2,PRKAG2,ARHGEF2,PIK3CD,BMP6,GLI1,CASP7,E2F8,CDC25A
Chondroitin Sulfate Biosynthesis (Late Stages)	1.11	0.102	CHST1,CSGALNACT2,CHST5,SULT1C4,HS6ST3
ILK Signaling	1.1	0.0711	SNAI2,CASP3,RICTOR,CREB5,ITGB3,JUN,RHOQ,RND3,RHOB,FLNC,PPM1J,RHOU,PIK3CD,ITGB4
Cyclins and Cell Cycle Regulation	1.09	0.0875	MYT1,CCND2,PPM1J,CDKN1A,TGFB2,E2F8,CDC25A
Sumoylation Pathway	1.09	0.0833	RHOQ,JUN,RND3,RHOB,RHOU,MYB,SENP7,FAS
Polyamine Regulation in Colon Cancer	1.09	0.136	PPARG,MXD1,SAT1
PI3K Signaling in B Lymphocytes	1.07	0.0769	PLCB4,ATF3,PLCE1,JUN,BCL10,NOTUM,PIK3CD,PPP3CC,PLEKHA1,CR2
Clathrin-mediated Endocytosis Signaling	1.07	0.0704	FGF9,EGF,ITGA5,PPP3CC,PDGFB,ITGB3,FGF21,RAB5A,PIK3CD,ITGB4,SH3KBP1,CLU,FGF5,FGF19
ATM Signaling	1.05	0.0816	GADD45B,JUN,GADD45A,PPM1J,CDKN1A,ZNF420,CREB5,CDC25A
Assembly of RNA Polymerase I Complex	1.04	0.182	POLR1D,POLR1E
Integrin Signaling	1.04	0.0685	TSPAN7,TSPAN2,ITGA5,PDGFB,ITGB3,RHOQ,RND3,RHOB,RHOU,CAPN2,PIK3CD,ITGB4,ITGA7,MYL12A,ITGAX
Spermine Biosynthesis	1.04	0.5	SMS
Cysteine Biosynthesis/Homocysteine Degradation	1.04	0.5	CTH
Glutamate Dependent Acid Resistance	1.04	0.5	GAD1
Tumoricidal Function of Hepatic Natural Killer Cells	1	0.125	CASP3,CASP7,FAS
HIPPO signaling	0.947	0.0805	SAV1,AJUBA,PPM1J,CD44,DLG4,TEAD3,STK3
Unfolded protein response	0.943	0.0909	PPARG,DDIT3,PPP1R15A,NFE2L2,CEBPG
Axonal Guidance Signaling	0.931	0.0597	ADAMTS7,NTF3,NTF4,NOTUM,EGF,NGF,NTN5,PLCE1,GLIS1,NGFR,MYL12A,WNT9B,ADAMTS1,ITGA5,MMP10,L1CAM,PPP3CC,HHIP,PDGFB,EFNA1,PLCB4,WNT3A,PRKAG2,PIK3CD,SEMA3C,BMP6,GLI1
Bladder Cancer Signaling	0.928	0.0795	FGF21,FGF9,CDKN1A,MMP10,EGF,FGF19,FGF5
Synaptic Long Term Potentiation	0.925	0.0738	PLCB4,PLCE1,NOTUM,PRKAG2,CACNA1C,RAPGEF3,PPP3CC,GRM4,CREB5
Estrogen-mediated S-phase Entry	0.921	0.115	CDKN1A,E2F8,CDC25A
Gluconeogenesis I	0.921	0.115	ENO2,ME1,PGAM4
Melatonin Signaling	0.919	0.0833	PLCB4,PLCE1,RORA,NOTUM,PRKAG2,MAP2K5
Basal Cell Carcinoma Signaling	0.919	0.0833	WNT3A,WNT9B,GLIS1,HHIP,BMP6,GLI1
Actin Nucleation by ARP-WASP Complex	0.918	0.0893	RHOQ,RND3,RHOB,RHOU,ITGA5
Choline Biosynthesis III	0.915	0.154	CEPT1,PHKA1
UVA-Induced MAPK Signaling	0.907	0.0755	PLCB4,PLCE1,JUN,CASP3,PARP2,NOTUM,PIK3CD,PARP12
Chondroitin Sulfate Biosynthesis	0.894	0.0877	CHST1,CSGALNACT2,CHST5,SULT1C4,HS6ST3
Glutamate Receptor Signaling	0.894	0.0877	HOMER2,PICK1,DLG4,HOMER1,GRM4
Tetrahydrobiopterin Biosynthesis I	0.873	0.333	GCH1
Methionine Salvage II (Mammalian)	0.873	0.333	BHMT
Tetrahydrobiopterin Biosynthesis II	0.873	0.333	GCH1
Heparan Sulfate Biosynthesis (Late Stages)	0.858	0.08	CHST1,CHST5,SULT1C4,NOTUM,EXT1,HS6ST3
Dermatan Sulfate Biosynthesis	0.849	0.0847	CHST1,CSGALNACT2,CHST5,SULT1C4,HS6ST3
Cardiac Hypertrophy Signaling	0.844	0.0636	NOTUM,CACNA1C,PPP3CC,PLCB4,JUN,PLCE1,RHOQ,RND3,RHOB,RHOU,TGFB2,PRKAG2,PIK3CD,ADRA1B,MYL12A
Amyotrophic Lateral Sclerosis Signaling	0.826	0.0721	RAB5A,HECW1,CASP3,GDNF,CACNA1C,CAPN2,PIK3CD,CASP7
Type I Diabetes Mellitus Signaling	0.826	0.0721	IL12A,ICA1,CASP3,NGFR,GAD1,IFNGR1,FAS,HLA-E
Superpathway of Citrulline Metabolism	0.813	0.133	ASS1,ARG2
Pyrimidine Ribonucleotides Interconversion	0.8	0.0889	ENTPD4,ANXA1,RAD54L,ZRANB3
Cellular Effects of Sildenafil (Viagra)	0.792	0.0687	PDE2A,PLCB4,PLCE1,CACNG4,NOTUM,PRKAG2,PDE5A,CACNA1C,MYL12A
Dermatan Sulfate Biosynthesis (Late Stages)	0.776	0.087	CHST1,CHST5,SULT1C4,HS6ST3
Extrinsic Prothrombin Activation Pathway	0.768	0.125	F12,TFPI
Chondroitin Sulfate Degradation (Metazoa)	0.768	0.125	HEXB,CEMIP
Spermine and Spermidine Degradation I	0.758	0.25	SAT1
Methylmalonyl Pathway	0.758	0.25	PCCA
α-tocopherol Degradation	0.758	0.25	CYP4F3
Arginine Degradation I (Arginase Pathway)	0.758	0.25	ARG2
Acetate Conversion to Acetyl-CoA	0.758	0.25	ACSS3
Pyrimidine Ribonucleotides De Novo Biosynthesis	0.753	0.0851	ENTPD4,ANXA1,RAD54L,ZRANB3
Rac Signaling	0.738	0.0684	PIP5K1A,JUN,CD44,ITGA5,PIP5KL1,PIK3CD,ELK4,IQGAP3
Heparan Sulfate Biosynthesis	0.731	0.0732	CHST1,CHST5,SULT1C4,NOTUM,EXT1,HS6ST3
Cytotoxic T Lymphocyte-mediated Apoptosis of Target Cells	0.727	0.0938	CASP3,CASP7,FAS
Dermatan Sulfate Degradation (Metazoa)	0.726	0.118	HEXB,CEMIP
Cholecystokinin/Gastrin-mediated Signaling	0.711	0.0693	PLCB4,RHOQ,JUN,RND3,RHOB,RHOU,MAP2K5
ERK5 Signaling	0.708	0.0758	EGF,NGF,CREB5,ELK4,MAP2K5
Cell Cycle: G1/S Checkpoint Regulation	0.708	0.0758	CCND2,CDKN1A,TGFB2,E2F8,CDC25A
p38 MAPK Signaling	0.698	0.0667	DDIT3,DUSP1,PLA2G10,DUSP10,TGFB2,MAPKAPK5,CREB5,FAS
D-myo-inositol (1,4,5)-trisphosphate Degradation	0.688	0.111	INPP1,INPP5F
RhoGDI Signaling	0.681	0.0621	PIP5K1A,RHOQ,RND3,RHOB,CDH3,CD44,RHOU,ITGA5,PIP5KL1,ARHGEF2,MYL12A
Circadian Rhythm Signaling	0.674	0.0882	PER1,CRY1,CREB5
Oncostatin M Signaling	0.674	0.0882	TIMP3,OSMR,PLAU
DNA Methylation and Transcriptional Repression Signaling	0.674	0.0882	HIST2H4B,ARID4B,HIST2H4A
Inhibition of Angiogenesis by TSP1	0.674	0.0882	CD47,JUN,CASP3
2-ketoglutarate Dehydrogenase Complex	0.671	0.2	DLST
Tetrahydrofolate Salvage from 5,10-methenyltetrahydrofolate	0.671	0.2	MTHFD2
Myo-inositol Biosynthesis	0.671	0.2	INPP5F
2-oxobutanoate Degradation I	0.671	0.2	PCCA
Citrulline-Nitric Oxide Cycle	0.671	0.2	ASS1
Glutamate Degradation III (via 4-aminobutyrate)	0.671	0.2	GAD1
IL-8 Signaling	0.669	0.0609	RHOQ,CCND2,JUN,RND3,RHOB,RHOU,EGF,HBEGF,PIK3CD,ITGB3,ITGAX,CR2
GPCR-Mediated Nutrient Sensing in Enteroendocrine Cells	0.668	0.0698	PLCB4,PLCE1,FFAR4,NOTUM,PRKAG2,PYY
PEDF Signaling	0.653	0.069	PPARG,GDNF,PIK3CD,NGF,CASP7,FAS
TGF-β Signaling	0.653	0.069	JUN,RUNX2,ACVR1,TGFB2,INHBA,PMEPA1
Coagulation System	0.649	0.0857	F12,PLAU,TFPI
TWEAK Signaling	0.649	0.0857	CASP3,CASP7,TNFRSF12A
ERK/MAPK Signaling	0.641	0.06	PPARG,DUSP9,DUSP1,PLA2G10,PPM1J,PRKAG2,ITGA5,MAPKAPK5,RAPGEF3,PIK3CD,CREB5,ELF1
HER-2 Signaling in Breast Cancer	0.638	0.0682	CDKN1A,EGF,PIK3CD,ITGB4,ITGB3,AREG
mTOR Signaling	0.631	0.0597	RHEB,RHOQ,RND3,RHOB,PPM1J,RHOU,PRKAG2,EIF4A2,PIK3CD,RICTOR,PRR5L,RPS24
Semaphorin Signaling in Neurons	0.628	0.0755	RHOQ,RND3,RHOB,RHOU
Sperm Motility	0.611	0.063	NPPB,PDE2A,PLCB4,PLCE1,ZP3,PLA2G10,NOTUM,PRKAG2
Gustation Pathway	0.611	0.063	PDE2A,TAS1R2,PDE7A,PRKAG2,ASIC1,PDE5A,SCNN1B,TAS2R46
Transcriptional Regulatory Network in Embryonic Stem Cells	0.609	0.0741	CDYL,HIST2H4B,L1CAM,HIST2H4A
Cell Cycle Regulation by BTG Family Proteins	0.603	0.0811	PPM1J,BTG1,E2F8
Superpathway of Methionine Degradation	0.603	0.0811	PCCA,BHMT,CTH
Arginine Biosynthesis IV	0.602	0.167	ASS1
Chondroitin and Dermatan Biosynthesis	0.602	0.167	CSGALNACT2
Arginine Degradation VI (Arginase 2 Pathway)	0.602	0.167	ARG2
Selenocysteine Biosynthesis II (Archaea and Eukaryotes)	0.602	0.167	SARS
UDP-N-acetyl-D-glucosamine Biosynthesis II	0.602	0.167	UAP1
NAD Biosynthesis III	0.602	0.167	NAMPT
FGF Signaling	0.596	0.0659	FGF21,FGF9,PIK3CD,CREB5,FGF19,FGF5
GPCR-Mediated Integration of Enteroendocrine Signaling Exemplified by an L Cell	0.591	0.0685	PLCB4,PLCE1,NOTUM,PRKAG2,PYY
Regulation of the Epithelial-Mesenchymal Transition Pathway	0.565	0.0582	FGF21,WNT3A,SNAI2,WNT9B,FGF9,TGFB2,EGF,PIK3CD,MAP2K5,FGF19,FGF5
Colorectal Cancer Metastasis Signaling	0.562	0.0565	WNT9B,CASP3,EGF,MMP10,IFNGR1,WNT3A,JUN,RHOQ,RND3,RHOB,TGFB2,PRKAG2,RHOU,PIK3CD
Inhibition of Matrix Metalloproteases	0.56	0.0769	TIMP3,THBS2,MMP10
Role of CHK Proteins in Cell Cycle Checkpoint Control	0.557	0.0702	PPM1J,CDKN1A,E2F8,CDC25A
Endothelin-1 Signaling	0.556	0.0579	PLCB4,PLCE1,JUN,CASP3,PLA2G10,PTGS1,SHC2,NOTUM,SHC3,PIK3CD,CASP7
Paxillin Signaling	0.555	0.0619	ITGA5,PIK3CD,ITGB4,ITGA7,PTPN12,ITGB3,ITGAX
GDNF Family Ligand-Receptor Interactions	0.548	0.0658	JUN,ARTN,GDNF,PIK3CD,RET
BMP signaling pathway	0.548	0.0658	JUN,RUNX2,PRKAG2,BMP6,CHRD
Sirtuin Signaling Pathway	0.538	0.055	PPARG,POLR1D,GADD45B,POLR1E,ARG2,PGAM4,ATG4C,JUN,GADD45A,PCK2,GABARAPL1,ATG4A,NDUFA10,NAMPT,NFE2L2,ATG16L1
P2Y Purigenic Receptor Signaling Pathway	0.535	0.0597	PLCB4,PLCE1,JUN,NOTUM,PRKAG2,PIK3CD,CREB5,ITGB3
Neuropathic Pain Signaling In Dorsal Horn Neurons	0.533	0.0609	PLCB4,PLCE1,NOTUM,PRKAG2,TAC1,PIK3CD,GRM4
Production of Nitric Oxide and Reactive Oxygen Species in Macrophages	0.522	0.0567	RHOQ,JUN,RND3,RHOB,NGFR,PPM1J,RHOU,ARG2,PIK3CD,IFNGR1,CLU
tRNA Splicing	0.521	0.0732	PDE2A,PDE7A,PDE5A
Estrogen-Dependent Breast Cancer Signaling	0.52	0.0641	JUN,AKR1B15,PIK3CD,CREB5,HSD17B14
ErbB Signaling	0.508	0.0612	JUN,TGFA,EGF,HBEGF,PIK3CD,AREG
Role of JAK1, JAK2 and TYK2 in Interferon Signaling	0.508	0.0833	IFNGR1,IFNAR2
CDP-diacylglycerol Biosynthesis I	0.508	0.0833	ABHD5,GPAT3
Superpathway of D-myo-inositol (1,4,5)-trisphosphate Metabolism	0.508	0.0833	INPP1,INPP5F
Airway Pathology in Chronic Obstructive Pulmonary Disease	0.497	0.125	CELA2A
Histidine Degradation III	0.497	0.125	MTHFD2
Role of BRCA1 in DNA Damage Response	0.494	0.0625	FANCM,GADD45A,CDKN1A,E2F8,PHF10
Phospholipases	0.481	0.0645	PLCB4,PLCE1,PLA2G10,NOTUM
Pancreatic Adenocarcinoma Signaling	0.48	0.0583	CDKN1A,TGFB2,TGFA,HBEGF,EGF,PIK3CD,E2F8
Phospholipase C Signaling	0.468	0.0539	PLA2G10,ITGA5,RAPGEF3,PPP3CC,CREB5,PLCB4,PLCE1,RHOQ,RND3,RHOB,RHOU,ARHGEF2,MYL12A
Wnt/Ca+ pathway	0.467	0.0635	PLCB4,PLCE1,NOTUM,CREB5
Virus Entry via Endocytic Pathways	0.464	0.0588	CD55,FLNC,ITGA5,PIK3CD,ITGB4,ITGB3
Phosphatidylglycerol Biosynthesis II (Non-plastidic)	0.461	0.0769	ABHD5,GPAT3
Glycolysis I	0.461	0.0769	ENO2,PGAM4
Prostanoid Biosynthesis	0.455	0.111	PTGS1
Phosphatidylethanolamine Biosynthesis II	0.455	0.111	CEPT1
Citrulline Biosynthesis	0.455	0.111	ARG2
Leucine Degradation I	0.455	0.111	HMGCLL1
Folate Transformations I	0.455	0.111	MTHFD2
Role of IL-17F in Allergic Inflammatory Airway Diseases	0.452	0.0667	TRAF3IP2,CREB5,IL11
Role of Tissue Factor in Cancer	0.451	0.0569	CTGF,CASP3,HBEGF,PIK3CD,CYR61,ITGB3,FGF5
Thrombin Signaling	0.444	0.0539	PLCB4,RHOQ,PLCE1,RND3,RHOB,NOTUM,RHOU,EGF,ARHGEF2,PIK3CD,MYL12A
SAPK/JNK Signaling	0.443	0.0577	MAP4K3,DUSP8,JUN,GADD45A,DUSP10,PIK3CD
Dopamine-DARPP32 Feedback in cAMP Signaling	0.442	0.0549	PLCB4,PLCE1,PPM1J,NOTUM,PRKAG2,CACNA1C,PPP3CC,CREB5,CALY
Ovarian Cancer Signaling	0.441	0.0556	WNT3A,WNT9B,FGF9,PTGS1,CD44,PRKAG2,EGF,PIK3CD
Role of Oct4 in Mammalian Embryonic Stem Cell Pluripotency	0.437	0.0652	PHC1,PHC3,SALL4
Triacylglycerol Biosynthesis	0.437	0.0652	ABHD5,LPIN1,GPAT3
Leptin Signaling in Obesity	0.424	0.0581	PLCB4,PLCE1,NOTUM,PRKAG2,PIK3CD
nNOS Signaling in Neurons	0.422	0.0638	DLG4,CAPN2,PPP3CC
Ketogenesis	0.419	0.1	HMGCLL1
Glycine Betaine Degradation	0.419	0.1	BHMT
Tight Junction Signaling	0.418	0.0539	JUN,CLDN4,NGFR,PPM1J,PRKAG2,TGFB2,JAM2,STX16,ARHGEF2
Antioxidant Action of Vitamin C	0.404	0.0556	PLCB4,PLCE1,SLC2A14,PLA2G10,NOTUM,SLC2A3
Signaling by Rho Family GTPases	0.397	0.0516	SEPT5,ITGA5,PIP5K1A,JUN,RHOQ,RND3,RHOB,CDH3,RHOU,PIP5KL1,PIK3CD,ARHGEF2,MYL12A
UDP-N-acetyl-D-galactosamine Biosynthesis II	0.387	0.0909	UAP1
PDGF Signaling	0.383	0.0556	JUN,INPP5F,SPHK1,PIK3CD,PDGFB
Wnt/β-catenin Signaling	0.382	0.0523	SOX4,WNT3A,JUN,WNT9B,CDH3,PPM1J,ACVR1,CD44,TGFB2
TNFR1 Signaling	0.38	0.06	JUN,CASP3,CASP7
Telomerase Signaling	0.377	0.0541	PPM1J,CDKN1A,EGF,PIK3CD,TERF1,ELF1
Nitric Oxide Signaling in the Cardiovascular System	0.36	0.0531	PDE2A,PRKAG2,PDE5A,CACNA1C,ARG2,PIK3CD
MSP-RON Signaling Pathway	0.359	0.0556	F12,IL12A,PIK3CD,KLK4
Acyl-CoA Hydrolysis	0.359	0.0833	ACOT9
BER pathway	0.359	0.0833	POLG
GP6 Signaling Pathway	0.358	0.0522	COL6A2,GP6,COL23A1,COL12A1,PIK3CD,LAMC2,ITGB3
Ceramide Signaling	0.355	0.0538	JUN,NGFR,PPM1J,SPHK1,PIK3CD
Death Receptor Signaling	0.355	0.0538	CASP3,PARP2,PARP12,CASP7,FAS
Docosahexaenoic Acid (DHA) Signaling	0.354	0.0577	CASP3,BIK,PIK3CD
Glioma Signaling	0.352	0.0526	CDKN1A,TGFA,EGF,PIK3CD,PDGFB,E2F8
4-1BB Signaling in T Lymphocytes	0.351	0.0625	TNFRSF9,JUN
Th1 Pathway	0.35	0.0519	NFIL3,IL12A,KLRD1,IL10RA,PIK3CD,IFNGR1,DLL4
T Helper Cell Differentiation	0.349	0.0548	IL12A,NGFR,IL10RA,IFNGR1
CD27 Signaling in Lymphocytes	0.342	0.0566	JUN,CASP3,MAP2K5
Triacylglycerol Degradation	0.342	0.0566	LPL,NOTUM,MGLL
STAT3 Pathway	0.339	0.0541	PIM1,NGFR,CDKN1A,CDC25A
Role of Pattern Recognition Receptors in Recognition of Bacteria and Viruses	0.336	0.0511	PTX3,IL12A,TGFB2,PIK3CD,C3AR1,RIPK2,IL11
PPARα/RXRα Activation	0.329	0.05	PLCB4,CHD5,PLCE1,JUN,LPL,ACVR1,NOTUM,PRKAG2,TGFB2
Calcium Signaling	0.329	0.05	ATP2C1,ATP2B3,TNNC1,PRKAG2,TNNI3,PPP3CC,TPM4,CREB5,RCAN2
TREM1 Signaling	0.329	0.0533	NLRC5,NLRP14,ITGA5,ITGAX
Hypoxia Signaling in the Cardiovascular System	0.329	0.0533	JUN,UBE2H,UBE2W,CREB5
Protein Ubiquitination Pathway	0.326	0.0491	USP3,DNAJC21,CRYAB,UBE2H,USP53,DNAJC12,UCHL5,FBXW7,UBE2W,NEDD4L,USP2,USP25,DNAJB5
Gαq Signaling	0.316	0.0497	PLCB4,RHOQ,RND3,RHOB,RHOU,PIK3CD,PPP3CC,ADRA1B
Neuroprotective Role of THOP1 in Alzheimer's Disease	0.313	0.0504	PRSS8,PRKAG2,TAC1,LONP1,KLK4,HLA-E
PTEN Signaling	0.313	0.0504	CASP3,INPP5F,NGFR,CDKN1A,ITGA5,PIK3CD
Androgen Biosynthesis	0.311	0.0714	HSD17B14
Dopamine Receptor Signaling	0.31	0.0519	GCH1,PPM1J,PRKAG2,CALY
Neuroinflammation Signaling Pathway	0.309	0.0482	IL12A,GDNF,CASP3,PLA2G10,ACVR1,IFNGR1,PPP3CC,NGF,CREB5,FAS,JUN,GAD1,TGFB2,PIK3CD,NFE2L2
Cell Cycle Control of Chromosomal Replication	0.309	0.0536	ORC2,CDK17,CDC7
IL-17A Signaling in Fibroblasts	0.308	0.0571	TRAF3IP2,JUN
Nucleotide Excision Repair Pathway	0.308	0.0571	ERCC8,GTF2H2
Actin Cytoskeleton Signaling	0.303	0.0485	FGF21,PIP5K1A,FGF9,ITGA5,EGF,PIK3CD,PDGFB,FGF19,MYL12A,IQGAP3,FGF5
Th1 and Th2 Activation Pathway	0.3	0.0486	NFIL3,IL12A,JUN,KLRD1,IL10RA,ACVR1,PIK3CD,IFNGR1,DLL4
Regulation of Cellular Mechanics by Calpain Protease	0.298	0.0526	ITGA5,EGF,CAPN2
Interferon Signaling	0.294	0.0556	IFNGR1,IFNAR2
CD40 Signaling	0.293	0.0506	JUN,PTGS1,PIK3CD,MAP2K5
CXCR4 Signaling	0.291	0.0485	PLCB4,RHOQ,JUN,RND3,RHOB,RHOU,PIK3CD,MYL12A
Telomere Extension by Telomerase	0.29	0.0667	TERF1
PAK Signaling	0.289	0.0495	CASP3,ITGA5,PIK3CD,PDGFB,MYL12A
Regulation of IL-2 Expression in Activated and Anergic T Lymphocytes	0.285	0.05	JUN,BCL10,TGFB2,PPP3CC
Ethanol Degradation II	0.282	0.0541	ACSS3,DHRS9
Glucocorticoid Receptor Signaling	0.281	0.0472	KRT17,GTF2H2,GTF2E2,PPP3CC,TSC22D3,JUN,PCK2,DUSP1,ANXA1,CDKN1A,TGFB2,PRKAG2,PIK3CD,KRT75,PLAU,PHF10
Nur77 Signaling in T Lymphocytes	0.279	0.0508	CASP3,PPP3CC,MAP2K5
IL-12 Signaling and Production in Macrophages	0.276	0.0479	PPARG,IL12A,JUN,TGFB2,PIK3CD,IFNGR1,CLU
Role of Osteoblasts, Osteoclasts and Chondrocytes in Rheumatoid Arthritis	0.274	0.0472	WNT3A,JUN,WNT9B,RUNX2,NGFR,ITGA5,PIK3CD,PPP3CC,BMP6,ITGB3,IL11
PI3K/AKT Signaling	0.272	0.048	RHEB,INPP5F,PPM1J,CDKN1A,ITGA5,PIK3CD
Granzyme B Signaling	0.271	0.0625	CASP3
Mismatch Repair in Eukaryotes	0.271	0.0625	EXO1
Vitamin-C Transport	0.271	0.0625	SLC2A3
Antigen Presentation Pathway	0.27	0.0526	NLRC5,HLA-E
Ephrin A Signaling	0.269	0.05	NGFR,PIK3CD,EFNA1
Renal Cell Carcinoma Signaling	0.261	0.0482	JUN,TGFA,PIK3CD,PDGFB
JAK/Stat Signaling	0.261	0.0482	PIAS2,JUN,CDKN1A,PIK3CD
Induction of Apoptosis by HIV1	0.26	0.0492	CASP3,NGFR,FAS
PCP pathway	0.26	0.0492	WNT3A,JUN,WNT9B
Netrin Signaling	0.259	0.0513	PRKAG2,PPP3CC
Estrogen Biosynthesis	0.259	0.0513	AKR1B15,HSD17B14
IGF-1 Signaling	0.254	0.0472	CTGF,JUN,PRKAG2,PIK3CD,CYR61
RAN Signaling	0.254	0.0588	KPNA7
Retinoic acid Mediated Apoptosis Signaling	0.252	0.0484	CASP3,PARP2,PARP12
autophagy	0.252	0.0484	ATG4C,ATG4A,ATG16L1
Differential Regulation of Cytokine Production in Macrophages and T Helper Cells by IL-17A and IL-17F	0.238	0.0556	IL12A
Intrinsic Prothrombin Activation Pathway	0.228	0.0476	F12,KLK4
Retinol Biosynthesis	0.228	0.0476	DHRS9,LPL
1D-myo-inositol Hexakisphosphate Biosynthesis II (Mammalian)	0.223	0.0526	INPP5F
D-myo-inositol (1,3,4)-trisphosphate Biosynthesis	0.223	0.0526	INPP5F
Cardiomyocyte Differentiation via BMP Receptors	0.21	0.05	NPPB
The Visual Cycle	0.21	0.05	DHRS9
Maturity Onset Diabetes of Young (MODY) Signaling	0.197	0.0476	CACNA1C
Oxidative Ethanol Degradation III	0.197	0.0476	ACSS3

## Sheet: DN-POLG-Day6-down
Ingenuity Canonical Pathways	-log(p-value)	Ratio	Molecules
Superpathway of Cholesterol Biosynthesis	6.56	0.357	FDFT1,SQLE,DHCR7,NSDHL,PMVK,IDI1,DHCR24,MVK,LSS,HMGCR
Cholesterol Biosynthesis I	4.89	0.462	FDFT1,SQLE,DHCR7,NSDHL,DHCR24,LSS
Cholesterol Biosynthesis II (via 24,25-dihydrolanosterol)	4.89	0.462	FDFT1,SQLE,DHCR7,NSDHL,DHCR24,LSS
Cholesterol Biosynthesis III (via Desmosterol)	4.89	0.462	FDFT1,SQLE,DHCR7,NSDHL,DHCR24,LSS
Ethanol Degradation IV	3.98	0.28	ALDH4A1,ALDH1B1,ALDH3A2,CAT,ALDH1A2,CYGB,ALDH9A1
Wnt/β-catenin Signaling	3.37	0.11	SFRP4,GJA1,CSNK1G1,PPP2R5D,HDAC1,TLE1,WNT16,MDM2,GSK3A,FZD1,WNT8B,CCND1,HNF1A,TLE4,FZD6,SOX9,SFRP1,SOX15,WNT5A
Histamine Degradation	2.84	0.263	ALDH4A1,ALDH1B1,ALDH3A2,ALDH1A2,ALDH9A1
Dolichol and Dolichyl Phosphate Biosynthesis	2.67	1	DOLK,DHDDS
Epoxysqualene Biosynthesis	2.67	1	FDFT1,SQLE
Noradrenaline and Adrenaline Degradation	2.65	0.175	ALDH4A1,ALDH1B1,ALDH3A2,ALDH1A2,LRTOMT,ALDH9A1,DHRS4
Oxidative Ethanol Degradation III	2.63	0.238	ALDH4A1,ALDH1B1,ALDH3A2,ALDH1A2,ALDH9A1
Oleate Biosynthesis II (Animals)	2.63	0.308	SCD,UFSP1,FADS2,FADS1
Mevalonate Pathway I	2.63	0.308	PMVK,IDI1,MVK,HMGCR
Fatty Acid α-oxidation	2.53	0.227	ALDH4A1,ALDH1B1,ALDH3A2,ALDH1A2,ALDH9A1
Putrescine Degradation III	2.44	0.217	ALDH4A1,ALDH1B1,ALDH3A2,ALDH1A2,ALDH9A1
Tryptophan Degradation X (Mammalian, via Tryptamine)	2.28	0.2	ALDH4A1,ALDH1B1,ALDH3A2,ALDH1A2,ALDH9A1
Aryl Hydrocarbon Receptor Signaling	2.22	0.0993	TGM2,CTSD,ALDH1B1,ALDH4A1,CCNE1,TFDP1,ALDH3A2,ALDH1A2,MDM2,DHFR,RXRA,CCND1,ALDH5A1,ALDH9A1
4-aminobutyrate Degradation I	2.2	0.667	ABAT,ALDH5A1
Dopamine Degradation	2.17	0.162	ALDH4A1,ALDH1B1,ALDH3A2,ALDH1A2,LRTOMT,ALDH9A1
Ethanol Degradation II	2.17	0.162	ALDH4A1,ALDH1B1,ALDH3A2,ALDH1A2,ALDH9A1,DHRS4
γ-linolenate Biosynthesis II (Animals)	2.17	0.235	ACSL3,FADS2,SLC27A4,FADS1
Superpathway of Geranylgeranyldiphosphate Biosynthesis I (via Mevalonate)	2.17	0.235	PMVK,IDI1,MVK,HMGCR
Cell Cycle: G2/M DNA Damage Checkpoint Regulation	2.14	0.143	YWHAQ,CUL1,CCNB3,PLK1,MDM2,SKP2,PPM1D
tRNA Charging	2.06	0.154	PARS2,TARS2,RARS,EARS2,AARS2,DARS2
Molybdenum Cofactor Biosynthesis	1.91	0.5	NFS1,MOCS3
Salvage Pathways of Pyrimidine Ribonucleotides	1.89	0.105	MAP2K6,PYCR3,UPRT,MAP2K4,DAPK1,PRKCQ,PRKAA1,AK4,PLK1,MAPK7
Human Embryonic Stem Cell Pluripotency	1.79	0.0909	BMP3,PIK3R1,FGFR2,WNT16,PDPK1,GSK3A,FZD1,WNT8B,HNF1A,S1PR3,FZD6,PDGFD,WNT5A
Ovarian Cancer Signaling	1.77	0.0903	GJA1,PRKAR2B,TFDP1,PIK3R1,PRKAR1B,FZD6,WNT16,FGFR2,FZD1,HNF1A,CCND1,WNT8B,WNT5A
Basal Cell Carcinoma Signaling	1.74	0.111	SUFU,BMP3,FZD6,WNT16,FZD1,HNF1A,WNT8B,WNT5A
Glutamate Degradation III (via 4-aminobutyrate)	1.71	0.4	ABAT,ALDH5A1
Axonal Guidance Signaling	1.69	0.0686	MMP21,PLCB2,BMP3,PIK3R1,WNT16,EPHA4,FZD1,BRCC3,WNT8B,ADAM21,EFNB2,SUFU,SDC2,MKNK1,PRKAR1B,ROBO2,RASSF5,UNC5C,EPHA7,PRKCQ,GNA12,GNG2,FGFR2,SEMA3A,SRGAP3,PRKAR2B,FZD6,AFG3L2,PDGFD,NRP1,WNT5A
Colorectal Cancer Metastasis Signaling	1.64	0.0766	MAP2K4,MMP21,PIK3R1,GNG2,FGFR2,WNT16,FZD1,HNF1A,CCND1,WNT8B,BCL2L1,PRKAR2B,TLR6,PRKAR1B,FZD6,PTGER2,TLR3,PTGER4,WNT5A
Selenocysteine Biosynthesis II (Archaea and Eukaryotes)	1.54	0.333	SEPHS2,SEPHS1
Ceramide Signaling	1.54	0.0968	S1PR3,MAP2K4,CTSD,PIK3R1,PPP2R5D,SPHK2,FGFR2,CERK,NSMAF
nNOS Signaling in Skeletal Muscle Cells	1.52	0.2	CALM1 (includes others),RYR3,DAG1
LPS/IL-1 Mediated Inhibition of RXR Function	1.51	0.0766	MAP2K4,ALDH1B1,ALDH4A1,ACSL3,MYD88,CES2,SLC27A4,ALDH9A1,ALDH3A2,ALDH1A2,CAT,CPT2,HS6ST2,CHST11,CHST10,RXRA,ALDH5A1
Antiproliferative Role of TOB in T Cell Signaling	1.51	0.154	CCNE1,CUL1,TWSG1,SKP2
Estrogen-mediated S-phase Entry	1.51	0.154	CCNE1,TFDP1,CCND1,SKP2
Pyridoxal 5'-phosphate Salvage Pathway	1.51	0.108	MAP2K6,MAP2K4,DAPK1,PRKCQ,PRKAA1,PLK1,MAPK7
Insulin Receptor Signaling	1.5	0.0851	FOXO4,PRKAR2B,PPP1R10,PDE3B,PIK3R1,EIF2B5,PRKAR1B,PDPK1,FGFR2,GSK3A,INPP5K,ACLY
Cyclins and Cell Cycle Regulation	1.49	0.1	CCNE1,TFDP1,PPP2R5D,HDAC1,CUL1,CCNB3,CCND1,SKP2
Cell Cycle: G1/S Checkpoint Regulation	1.48	0.106	CCNE1,TFDP1,HDAC1,CUL1,MDM2,CCND1,SKP2
Nitric Oxide Signaling in the Cardiovascular System	1.42	0.0885	CALM1 (includes others),PRKCQ,PRKAR2B,GUCY1A3,PDE3B,PIK3R1,PDE1B,PRKAR1B,PRKAA1,FGFR2
Mitochondrial L-carnitine Shuttle Pathway	1.38	0.176	ACSL3,CPT2,SLC27A4
Dopamine-DARPP32 Feedback in cAMP Signaling	1.37	0.0793	GRIN1,KCNJ8,PLCB2,PRKCQ,CSNK1G1,GUCY1A3,PPP1R1B,PPP2R5D,CALM1 (includes others),PRKAR2B,PPP1R10,KCNJ5,PRKAR1B
Small Cell Lung Cancer Signaling	1.36	0.0941	BCL2L1,CCNE1,TFDP1,PIK3R1,FGFR2,RXRA,CCND1,SKP2
AMPK Signaling	1.34	0.0741	FOXO4,ACACB,PFKFB1,PPP2R5D,PIK3R1,FGFR2,PDPK1,CCND1,PPM1D,PRKAR2B,CPT2,PRKAR1B,PRKAA1,AK4,HMGCR,AKT1S1
Methylthiopropionate Biosynthesis	1.33	1	ADI1
Acyl Carrier Protein Metabolism	1.33	1	AASDHPPT
Acetyl-CoA Biosynthesis III (from Citrate)	1.33	1	ACLY
Lanosterol Biosynthesis	1.33	1	LSS
Alanine Biosynthesis III	1.33	1	NFS1
Stearate Biosynthesis I (Animals)	1.32	0.116	ACSL3,LIPT2,SRD5A3,DHCR24,SLC27A4
Melatonin Signaling	1.3	0.0972	MAP2K6,MAP2K4,CALM1 (includes others),PLCB2,PRKCQ,PRKAR2B,PRKAR1B
Superoxide Radicals Degradation	1.3	0.25	CAT,CYGB
Xenobiotic Metabolism Signaling	1.29	0.069	MAP2K6,MAP2K4,ALDH1B1,ALDH4A1,PRKCQ,PPP2R5D,PIK3R1,FGFR2,CES2,ALDH9A1,KEAP1,ALDH3A2,ALDH1A2,CAT,HS6ST2,CHST11,CHST10,MAPK7,RXRA,ALDH5A1
HER-2 Signaling in Breast Cancer	1.28	0.0909	ITGB2,CCNE1,PRKCQ,PIK3R1,FGFR2,GSK3A,MDM2,CCND1
Role of Pattern Recognition Receptors in Recognition of Bacteria and Viruses	1.26	0.0803	MAP2K4,PRKCQ,MYD88,PIK3R1,IL17D,CNTF,SYK,TLR6,FGFR2,TLR3,IL17B
Role of Macrophages, Fibroblasts and Endothelial Cells in Rheumatoid Arthritis	1.24	0.0673	MAP2K6,MAP2K4,SFRP4,PLCB2,PRKCQ,MYD88,PIK3R1,FGFR2,WNT16,FZD1,HNF1A,CCND1,WNT8B,CALM1 (includes others),RIPK1,TLR6,FZD6,SFRP1,TLR3,PDGFD,WNT5A
Fatty Acid β-oxidation I	1.23	0.125	ACSL3,IVD,EHHADH,SLC27A4
Leucine Degradation I	1.2	0.222	IVD,MCCC2
Heme Biosynthesis II	1.2	0.222	ALAD,CPOX
Folate Transformations I	1.2	0.222	MTHFR,MTHFD1
Toll-like Receptor Signaling	1.2	0.0921	MAP2K6,MAP2K4,TOLLIP,MYD88,TLR6,TLR3,TIRAP
PCP pathway	1.2	0.0984	MAP2K4,FZD6,WNT16,FZD1,WNT8B,WNT5A
IL-1 Signaling	1.19	0.087	MAP2K6,MAP2K4,TOLLIP,PRKAR2B,MYD88,GNA12,GNG2,PRKAR1B
Non-Small Cell Lung Cancer Signaling	1.18	0.0909	TFDP1,PIK3R1,PDPK1,FGFR2,RASSF5,RXRA,CCND1
Role of Wnt/GSK-3β Signaling in the Pathogenesis of Influenza	1.18	0.0909	CSNK1G1,FZD6,WNT16,FZD1,HNF1A,WNT8B,WNT5A
NRF2-mediated Oxidative Stress Response	1.17	0.0725	MAP2K6,AKR7A2,MAP2K4,PRKCQ,PIK3R1,DNAJA4,FGFR2,DNAJA1,DNAJC5,KEAP1,CAT,DNAJB1,MAPK7,DNAJC16
Protein Ubiquitination Pathway	1.15	0.0679	UBE4B,MED20,CDC20,HSPH1,UBE3B,CUL1,MDM2,DNAJA1,SKP2,HSPA8,UBE2D4,UBE2L3,UBE2J1,DNAJC5,BAG1,ANAPC5,DNAJB1,DNAJC16
Hepatic Cholestasis	1.15	0.075	MAP2K4,PRKCQ,PRKAR2B,SLC4A2,MYD88,IL17D,CNTF,PRKAR1B,RXRA,TIRAP,HNF1A,IL17B
Molecular Mechanisms of Cancer	1.14	0.0635	MAP2K4,MAP2K6,PLCB2,PIK3R1,BMP3,WNT16,NCSTN,GSK3A,FZD1,WNT8B,CCND1,SUFU,PRKAR1B,CDK13,PRKCQ,TFDP1,GNA12,FGFR2,MDM2,BCL2L1,CCNE1,PRKAR2B,APH1A,FZD6,WNT5A
Glioblastoma Multiforme Signaling	1.12	0.0741	CCNE1,PLCB2,PIK3R1,FZD6,WNT16,FGFR2,MDM2,FZD1,PDGFD,CCND1,WNT8B,WNT5A
Embryonic Stem Cell Differentiation into Cardiac Lineages	1.12	0.2	ISL1,SP4
PXR/RXR Activation	1.09	0.0923	SCD,PRKAR2B,ALDH3A2,PRKAR1B,CES2,RXRA
Glioma Signaling	1.08	0.0789	CALM1 (includes others),PRKCQ,TFDP1,PIK3R1,FGFR2,MDM2,PDGFD,CCND1,IDH1
Phagosome Maturation	1.07	0.0743	CTSD,ATP6V0E2,VPS18,TUBD1,YKT6,ATP6V1C1,VPS33A,ATP6V0D1,CYBB,LAMP1,ATP6V0A1
Mitotic Roles of Polo-Like Kinase	1.07	0.0909	ESPL1,CDC20,PPP2R5D,CCNB3,ANAPC5,PLK1
UDP-N-acetyl-D-galactosamine Biosynthesis II	1.05	0.182	GPI,GNPDA1
Neuroinflammation Signaling Pathway	1.04	0.0643	MAP2K4,GRIN1,HLA-DOA,MYD88,CNTF,PIK3R1,FGFR2,PLA2G3,NCSTN,FZD1,GABRB3,RIPK1,KCNJ5,APH1A,SYK,TLR6,CYBB,MAPK7,TLR3,TIRAP
Asparagine Degradation I	1.04	0.5	ASRGL1
β-alanine Degradation I	1.04	0.5	ABAT
L-DOPA Degradation	1.04	0.5	LRTOMT
Uridine-5'-phosphate Biosynthesis	1.04	0.5	UMPS
GDP-L-fucose Biosynthesis II (from L-fucose)	1.04	0.5	FPGT
Anandamide Degradation	1.04	0.5	FAAH2
Glycine Degradation (Creatine Biosynthesis)	1.04	0.5	GATM
Aldosterone Signaling in Epithelial Cells	1.03	0.0714	HSPA8,PLCB2,PRKCQ,DNAJC5,PIK3R1,HSPH1,PIP4K2B,PDPK1,FGFR2,DNAJB1,DNAJA1,DNAJC16
Docosahexaenoic Acid (DHA) Signaling	1.03	0.0962	BCL2L1,PIK3R1,PDPK1,FGFR2,GSK3A
FcγRIIB Signaling in B Lymphocytes	1	0.0943	MAP2K4,PIK3R1,SYK,PDPK1,FGFR2
Fc Epsilon RI Signaling	0.988	0.0756	MAP2K6,MAP2K4,PRKCQ,PIK3R1,SYK,PLA2G3,PDPK1,FGFR2,INPP5K
Regulation of the Epithelial-Mesenchymal Transition Pathway	0.986	0.0688	MAP2K6,MAP2K4,PIK3R1,FGFR2,WNT16,NCSTN,FZD1,WNT8B,HNF1A,APH1A,FZD6,PDGFD,WNT5A
Cleavage and Polyadenylation of Pre-mRNA	0.98	0.167	PAPOLA,CSTF2
BER pathway	0.98	0.167	FEN1,APEX1
Netrin Signaling	0.975	0.103	PRKAR2B,RYR3,PRKAR1B,UNC5C
Pancreatic Adenocarcinoma Signaling	0.971	0.075	MAP2K4,BCL2L1,CCNE1,TFDP1,PIK3R1,GPLD1,FGFR2,MDM2,CCND1
G Beta Gamma Signaling	0.939	0.0795	PRKCQ,PRKAR2B,KCNJ5,GNA12,GNG2,PRKAR1B,PDPK1
ErbB4 Signaling	0.929	0.0833	PRKCQ,APH1A,PIK3R1,PDPK1,NCSTN,FGFR2
Fatty Acid Activation	0.921	0.154	ACSL3,SLC27A4
NAD Phosphorylation and Dephosphorylation	0.921	0.154	ACP2,ACPP
Mechanisms of Viral Exit from Host Cells	0.915	0.0976	CHMP6,PRKCQ,LMNB1,CHMP3
Huntington's Disease Signaling	0.91	0.064	MAP2K4,PLCB2,PRKCQ,YKT6,PIK3R1,HDAC1,GNG2,FGFR2,PDPK1,TAF9B,TGM2,HSPA8,CTSD,BCL2L1,DNAJC5,DNAJB1
Role of Osteoblasts, Osteoclasts and Chondrocytes in Rheumatoid Arthritis	0.894	0.0644	MAP2K6,MAP2K4,SFRP4,SPP1,BMP3,PIK3R1,FGFR2,WNT16,FZD1,WNT8B,HNF1A,CALM1 (includes others),FZD6,SFRP1,WNT5A
PI3K/AKT Signaling	0.892	0.072	YWHAQ,BCL2L1,PIK3R1,PPP2R5D,PDPK1,GSK3A,MDM2,INPP5K,CCND1
IL-8 Signaling	0.886	0.066	MAP2K4,BCL2L1,ITGB2,PLCB2,PRKCQ,PIK3R1,GNA12,GNG2,GPLD1,CYBB,FGFR2,CCND1,LASP1
L-carnitine Biosynthesis	0.876	0.333	ALDH9A1
5-aminoimidazole Ribonucleotide Biosynthesis I	0.876	0.333	PFAS
Proline Degradation	0.876	0.333	ALDH4A1
S-methyl-5-thio-α-D-ribose 1-phosphate Degradation	0.876	0.333	ADI1
4-hydroxyproline Degradation I	0.876	0.333	ALDH4A1
Biotin-carboxyl Carrier Protein Assembly	0.876	0.333	ACACB
Thiosulfate Disproportionation III (Rhodanese)	0.876	0.333	MOCS3
Thyroid Hormone Biosynthesis	0.876	0.333	CTSD
Tyrosine Biosynthesis IV	0.876	0.333	PCBD2
N-acetylglucosamine Degradation I	0.876	0.333	GNPDA1
Sperm Motility	0.862	0.0709	SLC16A10,CALM1 (includes others),PLCB2,PRKCQ,PRKAR2B,GUCY1A3,PDE1B,PRKAR1B,PLA2G3
Role of p14/p19ARF in Tumor Suppression	0.86	0.093	PIK3R1,FGFR2,MDM2,UBTF
Nur77 Signaling in T Lymphocytes	0.858	0.0847	CALM1 (includes others),HLA-DOA,HDAC1,MAPK7,RXRA
Serotonin Degradation	0.848	0.0789	ALDH4A1,ALDH1B1,ALDH3A2,ALDH1A2,ALDH9A1,DHRS4
BMP signaling pathway	0.848	0.0789	MAP2K4,MAGED1,SOSTDC1,PRKAR2B,BMP3,PRKAR1B
Acute Myeloid Leukemia Signaling	0.848	0.0753	MAP2K6,MAP2K4,PIK3R1,FGFR2,HNF1A,CCND1,IDH1
Type II Diabetes Mellitus Signaling	0.847	0.0703	MAP2K4,ACSL3,PRKCQ,PIK3R1,PRKAA1,PDPK1,FGFR2,NSMAF,SLC27A4
p53 Signaling	0.838	0.0721	BCL2L1,STAG1,PIK3R1,HDAC1,COQ8A,FGFR2,MDM2,CCND1
Androgen Signaling	0.838	0.0721	CALM1 (includes others),PRKCQ,PRKAR2B,GNA12,GNG2,PRKAR1B,DNAJB1,CCND1
Induction of Apoptosis by HIV1	0.814	0.082	MAP2K4,BCL2L1,SLC25A13,RIPK1,DFFB
VDR/RXR Activation	0.811	0.0769	YY1,SPP1,PRKCQ,HOXA10,IGFBP5,RXRA
Sonic Hedgehog Signaling	0.792	0.1	PRKAR2B,SUFU,PRKAR1B
Prostate Cancer Signaling	0.782	0.0722	CCNE1,TFDP1,PIK3R1,PDPK1,FGFR2,MDM2,CCND1
Neuropathic Pain Signaling In Dorsal Horn Neurons	0.778	0.0696	TACR1,GRIN1,PLCB2,PRKCQ,PRKAR2B,PIK3R1,PRKAR1B,FGFR2
Granzyme B Signaling	0.772	0.125	DFFB,LMNB1
Mismatch Repair in Eukaryotes	0.772	0.125	RPA1,FEN1
Chondroitin Sulfate Degradation (Metazoa)	0.772	0.125	HYAL2,GM2A
TR/RXR Activation	0.766	0.0714	LDLR,PDE3B,PIK3R1,FGFR2,MDM2,STRBP,RXRA
Adipogenesis pathway	0.764	0.0672	KAT6B,RUNX1T1,TXNIP,HDAC1,FZD6,FGFR2,SOX9,FZD1,WNT5A
GP6 Signaling Pathway	0.764	0.0672	CALM1 (includes others),PRKCQ,LAMA4,PIK3R1,SYK,PDPK1,FGFR2,GSK3A,COL3A1
PRPP Biosynthesis I	0.761	0.25	PRPS2
Heme Biosynthesis from Uroporphyrinogen-III I	0.761	0.25	CPOX
Phenylethylamine Degradation I	0.761	0.25	ALDH3A2
Proline Biosynthesis I	0.761	0.25	PYCR3
Arginine Degradation I (Arginase Pathway)	0.761	0.25	ALDH4A1
N-acetylglucosamine Degradation II	0.761	0.25	GNPDA1
Phenylalanine Degradation I (Aerobic)	0.761	0.25	PCBD2
Fatty Acid β-oxidation III (Unsaturated, Odd Number)	0.761	0.25	EHHADH
Th1 Pathway	0.751	0.0667	MAP2K6,ITGB2,HLA-DOA,PRKCQ,APH1A,PIK3R1,NCSTN,FGFR2,CD8A
CDK5 Signaling	0.751	0.0707	PRKAR2B,PPP1R10,PPP1R1B,CABLES1,PPP2R5D,PRKAR1B,MAPK7
eNOS Signaling	0.749	0.064	HSPA8,CALM1 (includes others),PRKCQ,PRKAR2B,GUCY1A3,LPAR1,PIK3R1,PRKAR1B,PRKAA1,PDPK1,FGFR2
B Cell Receptor Signaling	0.745	0.0628	MAP2K6,MAP2K4,BCL2L1,CALM1 (includes others),PRKCQ,PIK3R1,SYK,PDPK1,FGFR2,GSK3A,RASSF5,INPP5K
Heparan Sulfate Biosynthesis	0.741	0.0732	B3GALT6,TARS2,CHST11,HS6ST2,CHST10,CES2
Dermatan Sulfate Degradation (Metazoa)	0.731	0.118	HYAL2,GM2A
PTEN Signaling	0.722	0.0672	BCL2L1,FOXO4,PIK3R1,PDPK1,FGFR2,GSK3A,INPP5K,CCND1
Cholecystokinin/Gastrin-mediated Signaling	0.721	0.0693	MAP2K6,MAP2K4,PLCB2,PRKCQ,GNA12,EPHA4,MAPK7
Relaxin Signaling	0.708	0.0637	PRKAR2B,GUCY1A3,PDE3B,PIK3R1,GNA12,GNG2,PDE1B,PRKAR1B,FGFR2,APEX1
Valine Degradation I	0.692	0.111	ABAT,EHHADH
Cardiac β-adrenergic Signaling	0.689	0.0643	PRKAR2B,PPP1R10,PDE3B,PPP2R5D,GNG2,PDE1B,PRKAR1B,AKAP3,APEX1
Role of NANOG in Mammalian Embryonic Stem Cell Pluripotency	0.683	0.0656	BMP3,PIK3R1,FZD6,WNT16,FGFR2,FZD1,WNT8B,WNT5A
Inhibition of Angiogenesis by TSP1	0.68	0.0882	MAP2K4,GUCY1A3,SDC2
Retinoate Biosynthesis I	0.68	0.0882	RDH10,ALDH1A2,DHRS4
Leptin Signaling in Obesity	0.677	0.0698	PLCB2,PRKAR2B,PDE3B,PIK3R1,PRKAR1B,FGFR2
2-ketoglutarate Dehydrogenase Complex	0.674	0.2	OGDH
Tetrahydrofolate Salvage from 5,10-methenyltetrahydrofolate	0.674	0.2	MTHFD1
Tetrapyrrole Biosynthesis II	0.674	0.2	ALAD
Lysine Degradation II	0.674	0.2	AASDHPPT
Lysine Degradation V	0.674	0.2	AASDHPPT
Trans, trans-farnesyl Diphosphate Biosynthesis	0.674	0.2	IDI1
Galactose Degradation I (Leloir Pathway)	0.674	0.2	GALM
dTMP De Novo Biosynthesis	0.674	0.2	DHFR
Folate Polyglutamylation	0.674	0.2	MTHFD1
Amyloid Processing	0.674	0.0784	PRKAR2B,APH1A,PRKAR1B,NCSTN
ErbB2-ErbB3 Signaling	0.663	0.0725	PIK3R1,PDPK1,FGFR2,GSK3A,CCND1
GADD45 Signaling	0.657	0.105	CCNE1,CCND1
DNA damage-induced 14-3-3σ Signaling	0.657	0.105	CCNE1,CCNB3
TWEAK Signaling	0.655	0.0857	RIPK1,TNFSF12,BAG4
D-myo-inositol-5-phosphate Metabolism	0.653	0.0617	PPFIA1,DUSP28,PLCB2,PPP1R1B,PPP2R5D,PPM1H,PIP4K2B,PPP4R1,STYX,SACM1L
Chronic Myeloid Leukemia Signaling	0.651	0.066	BCL2L1,TFDP1,PIK3R1,HDAC1,FGFR2,MDM2,CCND1
IGF-1 Signaling	0.651	0.066	YWHAQ,PRKAR2B,PIK3R1,PRKAR1B,PDPK1,FGFR2,IGFBP5
GNRH Signaling	0.643	0.0625	MAP2K6,MAP2K4,CALM1 (includes others),PLCB2,PRKCQ,PRKAR2B,GNG2,PRKAR1B,MAPK7
The Visual Cycle	0.624	0.1	RDH10,DHRS4
Gustation Pathway	0.622	0.063	PLCB2,PRKAR2B,PDE3B,GNG2,PDE1B,PRKAR1B,APEX1,P2RX3
PDGF Signaling	0.618	0.0667	MAP2K4,PIK3R1,SPHK2,FGFR2,INPP5K,PDGFD
Cell Cycle Regulation by BTG Family Proteins	0.609	0.0811	CCNE1,PPP2R5D,CCND1
Proline Biosynthesis II (from Arginine)	0.605	0.167	PYCR3
Arginine Degradation VI (Arginase 2 Pathway)	0.605	0.167	PYCR3
Zymosterol Biosynthesis	0.605	0.167	NSDHL
GDP-mannose Biosynthesis	0.605	0.167	GPI
IL-7 Signaling Pathway	0.604	0.0659	FOXO4,PIK3R1,PDPK1,FGFR2,GSK3A,CCND1
Role of NFAT in Regulation of the Immune Response	0.604	0.0591	CALM1 (includes others),PLCB2,HLA-DOA,PRKCQ,CSNK1G1,PIK3R1,GNA12,SYK,GNG2,FGFR2,GSK3A
Melanoma Signaling	0.598	0.0727	PIK3R1,FGFR2,MDM2,CCND1
Unfolded protein response	0.598	0.0727	HSPA8,INSIG1,HSPH1,OS9
Factors Promoting Cardiogenesis in Vertebrates	0.591	0.0652	CCNE1,PRKCQ,BMP3,FZD6,FZD1,HNF1A
Phagosome Formation	0.587	0.0615	ITGB2,PLCB2,PRKCQ,PIK3R1,SYK,TLR6,FGFR2,TLR3
Notch Signaling	0.587	0.0789	APH1A,MAML3,NCSTN
14-3-3-mediated Signaling	0.576	0.0611	MAP2K4,YWHAQ,PLCB2,PRKCQ,PIK3R1,FGFR2,GSK3A,AKT1S1
Acute Phase Response Signaling	0.572	0.0588	C1R,MAP2K6,MAP2K4,KLKB1,RIPK1,F8,MYD88,PIK3R1,PDPK1,HNF1A
Heparan Sulfate Biosynthesis (Late Stages)	0.569	0.0667	TARS2,CHST11,HS6ST2,CHST10,CES2
Hypoxia Signaling in the Cardiovascular System	0.569	0.0667	UBE2D4,UBE2L3,UBE2J1,HIF1AN,MDM2
Endothelin-1 Signaling	0.568	0.0579	PLCB2,PRKCQ,GUCY1A3,EDNRB,PIK3R1,GNA12,GPLD1,PLA2G3,FGFR2,PTGER2,MAPK7
CD28 Signaling in T Helper Cells	0.566	0.0606	MAP2K4,CALM1 (includes others),HLA-DOA,PRKCQ,PIK3R1,SYK,PDPK1,FGFR2
p70S6K Signaling	0.566	0.0606	YWHAQ,PLCB2,PRKCQ,PIK3R1,PPP2R5D,SYK,PDPK1,FGFR2
Role of CHK Proteins in Cell Cycle Checkpoint Control	0.564	0.0702	PPP2R5D,ATMIN,PLK1,RPA1
Chondroitin Sulfate Biosynthesis	0.564	0.0702	B3GALT6,CHST11,HS6ST2,CHST10
Glutamate Receptor Signaling	0.564	0.0702	GRIN1,CALM1 (includes others),GNG2,SLC1A1
HMGB1 Signaling	0.555	0.0602	MAP2K6,MAP2K4,KAT6B,PIK3R1,IL17D,CNTF,FGFR2,IL17B
Acetyl-CoA Biosynthesis I (Pyruvate Dehydrogenase Complex)	0.547	0.143	DLAT
Glycoaminoglycan-protein Linkage Region Biosynthesis	0.547	0.143	B3GALT6
Thyroid Cancer Signaling	0.546	0.075	RXRA,HNF1A,CCND1
Role of NFAT in Cardiac Hypertrophy	0.542	0.057	MAP2K6,MAP2K4,CALM1 (includes others),PLCB2,PRKCQ,PRKAR2B,PIK3R1,HDAC1,GNG2,PRKAR1B,FGFR2
Neurotrophin/TRK Signaling	0.541	0.0649	MAP2K6,MAP2K4,PIK3R1,PDPK1,FGFR2
Dopamine Receptor Signaling	0.541	0.0649	PRKAR2B,PPP1R10,PPP1R1B,PPP2R5D,PRKAR1B
TCA Cycle II (Eukaryotic)	0.537	0.087	ACO2,OGDH
Dermatan Sulfate Biosynthesis	0.532	0.0678	B3GALT6,CHST11,HS6ST2,CHST10
tRNA Splicing	0.527	0.0732	PDE3B,PDE1B,APEX1
Gap Junction Signaling	0.525	0.0564	GJA1,PLCB2,PRKCQ,PRKAR2B,CSNK1G1,GUCY1A3,LPAR1,PIK3R1,PRKAR1B,FGFR2,MAPK7
Superpathway of Inositol Phosphate Compounds	0.523	0.0553	PPFIA1,DUSP28,PLCB2,PPP1R1B,PPP2R5D,PIK3R1,PPM1H,PIP4K2B,FGFR2,INPP5K,STYX,PPP4R1,SACM1L
Rac Signaling	0.52	0.0598	MAP2K4,IQGAP2,PIK3R1,CYBB,PIP4K2B,FGFR2,WASF1
G-Protein Coupled Receptor Signaling	0.517	0.0543	PLCB2,PIK3R1,FGFR2,PDPK1,AVPR1A,S1PR3,PRKAR2B,LPAR1,PDE3B,PDE1B,PRKAR1B,PTGER2,ADORA1,APEX1,PTGER4
Ephrin A Signaling	0.516	0.0667	EPHA7,PIK3R1,FGFR2,EPHA4
ErbB Signaling	0.516	0.0612	MAP2K6,MAP2K4,PRKCQ,PIK3R1,PDPK1,FGFR2
HIF1α Signaling	0.509	0.0593	MMP21,EGLN1,PIK3R1,FGFR2,MDM2,MAPK7,APEX1
Intrinsic Prothrombin Activation Pathway	0.508	0.0714	KLKB1,F8,COL3A1
Retinol Biosynthesis	0.508	0.0714	RDH10,CES2,DHRS4
3-phosphoinositide Degradation	0.502	0.057	PPFIA1,DUSP28,PPP1R1B,PPP2R5D,PPM1H,INPP5K,PPP4R1,STYX,SACM1L
Histidine Degradation III	0.499	0.125	MTHFD1
Salvage Pathways of Pyrimidine Deoxyribonucleotides	0.499	0.125	TYMP
Macropinocytosis Signaling	0.489	0.0617	ITGB2,PRKCQ,PIK3R1,FGFR2,PDGFD
autophagy	0.487	0.0645	CTSD,VPS18,VPS33A,LAMP1
3-phosphoinositide Biosynthesis	0.485	0.055	PPFIA1,DUSP28,PPP1R1B,PIK3R1,PPP2R5D,PPM1H,PIP4K2B,FGFR2,PPP4R1,STYX,SACM1L
mTOR Signaling	0.477	0.0547	MAPKAP1,PRKCQ,EIF4G2,PIK3R1,PPP2R5D,GPLD1,PRKAA1,PDPK1,FGFR2,EIF4G1,AKT1S1
NF-κB Signaling	0.476	0.0552	MAP2K6,RIPK1,PRKCQ,MYD88,PIK3R1,HDAC1,TLR6,FGFR2,TLR3,TIRAP
Wnt/Ca+ pathway	0.473	0.0635	PLCB2,FZD6,FZD1,WNT5A
Synaptic Long Term Potentiation	0.469	0.0574	GRIN1,CALM1 (includes others),PLCB2,PRKCQ,PRKAR2B,PPP1R10,PRKAR1B
Renin-Angiotensin Signaling	0.469	0.0574	MAP2K4,PRKCQ,PRKAR2B,PIK3R1,PRKAR1B,FGFR2,PTGER2
NAD Salvage Pathway II	0.465	0.0769	ACP2,ACPP
Endometrial Cancer Signaling	0.459	0.0625	PIK3R1,PDPK1,FGFR2,CCND1
fMLP Signaling in Neutrophils	0.459	0.0569	CALM1 (includes others),PLCB2,PRKCQ,PIK3R1,GNG2,CYBB,FGFR2
Sucrose Degradation V (Mammalian)	0.458	0.111	GALM
SAPK/JNK Signaling	0.45	0.0577	MAP2K4,RIPK1,PIK3R1,GNA12,GNG2,FGFR2
D-myo-inositol (1,4,5,6)-Tetrakisphosphate Biosynthesis	0.45	0.0556	PPFIA1,DUSP28,PPP1R1B,PPP2R5D,PPM1H,PPP4R1,STYX,SACM1L
D-myo-inositol (3,4,5,6)-tetrakisphosphate Biosynthesis	0.45	0.0556	PPFIA1,DUSP28,PPP1R1B,PPP2R5D,PPM1H,PPP4R1,STYX,SACM1L
Breast Cancer Regulation by Stathmin1	0.447	0.0537	CALM1 (includes others),CCNE1,PLCB2,PRKCQ,PRKAR2B,PPP1R10,PIK3R1,PPP2R5D,GNG2,PRKAR1B,FGFR2
D-myo-inositol (1,4,5)-Trisphosphate Biosynthesis	0.444	0.0741	PLCB2,PIP4K2B
Role of Oct4 in Mammalian Embryonic Stem Cell Pluripotency	0.442	0.0652	SPP1,CCNF,WWP2
Dermatan Sulfate Biosynthesis (Late Stages)	0.442	0.0652	CHST11,HS6ST2,CHST10
Triacylglycerol Biosynthesis	0.442	0.0652	LIPT2,PLPP3,AGPAT3
CREB Signaling in Neurons	0.438	0.0538	GRIN1,CALM1 (includes others),PLCB2,PRKCQ,PRKAR2B,PIK3R1,GNA12,GNG2,PRKAR1B,FGFR2
cAMP-mediated signaling	0.436	0.0529	S1PR3,CALM1 (includes others),PRKAR2B,LPAR1,PDE3B,PDE1B,PRKAR1B,AKAP3,PTGER2,ADORA1,APEX1,PTGER4
Calcium-induced T Lymphocyte Apoptosis	0.434	0.0606	CALM1 (includes others),HLA-DOA,PRKCQ,HDAC1
UVB-Induced MAPK Signaling	0.434	0.0606	MAP2K4,PRKCQ,PIK3R1,FGFR2
GPCR-Mediated Nutrient Sensing in Enteroendocrine Cells	0.431	0.0581	PLCB2,PRKCQ,PRKAR2B,GNG2,PRKAR1B
nNOS Signaling in Neurons	0.426	0.0638	GRIN1,CALM1 (includes others),PRKCQ
Lymphotoxin β Receptor Signaling	0.421	0.0597	BCL2L1,PIK3R1,PDPK1,FGFR2
Eicosanoid Signaling	0.421	0.0597	PLA2G3,ALOX12,PTGER2,PTGER4
α-Adrenergic Signaling	0.42	0.0575	CALM1 (includes others),PRKCQ,PRKAR2B,GNG2,PRKAR1B
LPS-stimulated MAPK Signaling	0.42	0.0575	MAP2K6,MAP2K4,PRKCQ,PIK3R1,FGFR2
NF-κB Activation by Viruses	0.42	0.0575	ITGB2,RIPK1,PRKCQ,PIK3R1,FGFR2
HIPPO signaling	0.42	0.0575	YWHAQ,PPP1R10,PPP2R5D,CUL1,SKP2
Bladder Cancer Signaling	0.409	0.0568	MMP21,DAPK1,TFDP1,MDM2,CCND1
VEGF Family Ligand-Receptor Interactions	0.409	0.0568	PRKCQ,PIK3R1,PLA2G3,FGFR2,NRP1
RAR Activation	0.409	0.0526	MAP2K4,TRIM24,PRKCQ,PRKAR2B,RDH10,PIK3R1,ALDH1A2,PRKAR1B,PDPK1,RXRA
T Cell Receptor Signaling	0.402	0.055	MAP2K4,CALM1 (includes others),PRKCQ,PIK3R1,FGFR2,CD8A
Chondroitin Sulfate Biosynthesis (Late Stages)	0.398	0.0612	CHST11,HS6ST2,CHST10
Cancer Drug Resistance By Drug Efflux	0.398	0.0612	FOXO4,PIK3R1,MDM2
CCR5 Signaling in Macrophages	0.397	0.058	MAP2K4,CALM1 (includes others),PRKCQ,GNG2
Role of IL-17A in Arthritis	0.397	0.058	MAP2K6,MAP2K4,PIK3R1,FGFR2
GABA Receptor Signaling	0.397	0.058	GABRB3,ABAT,ALDH5A1,ALDH9A1
CCR3 Signaling in Eosinophils	0.397	0.0538	CALM1 (includes others),PLCB2,PRKCQ,PIK3R1,GNG2,PLA2G3,FGFR2
Gαs Signaling	0.393	0.0545	PRKAR2B,GNG2,RYR3,PRKAR1B,PTGER2,PTGER4
Assembly of RNA Polymerase I Complex	0.39	0.0909	UBTF
Purine Nucleotides De Novo Biosynthesis II	0.39	0.0909	PFAS
Dolichyl-diphosphooligosaccharide Biosynthesis	0.39	0.0909	ALG1
Altered T Cell and B Cell Signaling in Rheumatoid Arthritis	0.389	0.0556	HLA-DOA,SPP1,TNFSF13,TLR6,TLR3
Cellular Effects of Sildenafil (Viagra)	0.389	0.0534	CALM1 (includes others),PLCB2,PRKAR2B,GUCY1A3,PDE3B,PDE1B,PRKAR1B
Myc Mediated Apoptosis Signaling	0.386	0.0571	MAP2K4,YWHAQ,PIK3R1,FGFR2
Amyotrophic Lateral Sclerosis Signaling	0.384	0.0541	GRIN1,BCL2L1,PIK3R1,NEFM,CAT,FGFR2
Telomerase Signaling	0.384	0.0541	PIK3R1,PPP2R5D,HDAC1,TPP1,PDPK1,FGFR2
Paxillin Signaling	0.367	0.0531	ITGAD,MAP2K4,ITGB2,PARVA,PIK3R1,FGFR2
P2Y Purigenic Receptor Signaling Pathway	0.365	0.0522	PLCB2,PRKCQ,PRKAR2B,PIK3R1,GNG2,PRKAR1B,FGFR2
MSP-RON Signaling Pathway	0.364	0.0556	ITGB2,KLKB1,PIK3R1,FGFR2
ILK Signaling	0.362	0.0508	MAP2K6,MAP2K4,ITGB2,PARVA,PIK3R1,PPP2R5D,PDPK1,FGFR2,GSK3A,CCND1
Guanosine Nucleotides Degradation III	0.361	0.0833	ACPP
G Protein Signaling Mediated by Tubby	0.354	0.0625	PLCB2,GNG2
GM-CSF Signaling	0.354	0.0548	BCL2L1,PIK3R1,FGFR2,CCND1
Communication between Innate and Adaptive Immune Cells	0.352	0.0532	TNFSF13,TLR6,CD83,TLR3,CD8A
Regulation of eIF4 and p70S6K Signaling	0.35	0.051	EIF4G2,PIK3R1,PPP2R5D,MKNK1,EIF2B5,PDPK1,FGFR2,EIF4G1
CD27 Signaling in Lymphocytes	0.347	0.0566	MAP2K6,MAP2K4,BCL2L1
Semaphorin Signaling in Neurons	0.347	0.0566	SEMA3A,ARHGAP1,NRP1
Phototransduction Pathway	0.347	0.0566	PRKAR2B,GUCY1A3,PRKAR1B
Choline Biosynthesis III	0.336	0.0769	GPLD1
Urate Biosynthesis/Inosine 5'-phosphate Degradation	0.336	0.0769	ACPP
Glycogen Degradation II	0.336	0.0769	TYMP
Bile Acid Biosynthesis, Neutral Pathway	0.336	0.0769	BAAT
Transcriptional Regulatory Network in Embryonic Stem Cells	0.335	0.0556	TRIM24,ISL1,OTX1
TREM1 Signaling	0.334	0.0533	MYD88,TLR6,CD83,TLR3
IL-15 Signaling	0.325	0.0526	BCL2L1,PIK3R1,SYK,FGFR2
Antiproliferative Role of Somatostatin Receptor 2	0.325	0.0526	GUCY1A3,PIK3R1,GNG2,FGFR2
GDNF Family Ligand-Receptor Interactions	0.325	0.0526	MAP2K4,PIK3R1,FGFR2,DOK3
Gαq Signaling	0.323	0.0497	CALM1 (includes others),PLCB2,PRKCQ,PIK3R1,GNG2,GPLD1,FGFR2,AVPR1A
ATM Signaling	0.318	0.051	MAP2K4,PPP2R5D,CCNB3,MDM2,PPM1D
Cell Cycle Control of Chromosomal Replication	0.313	0.0536	CDK13,RPA1,MCM9
DNA Double-Strand Break Repair by Homologous Recombination	0.313	0.0714	RPA1
DNA Double-Strand Break Repair by Non-Homologous End Joining	0.313	0.0714	XRCC5
Isoleucine Degradation I	0.313	0.0714	EHHADH
Androgen Biosynthesis	0.313	0.0714	SRD5A3
Phenylalanine Degradation IV (Mammalian, via Side Chain)	0.313	0.0714	ALDH3A2
Colanic Acid Building Blocks Biosynthesis	0.313	0.0714	GPI
γ-glutamyl Cycle	0.313	0.0714	GGACT
Gαi Signaling	0.312	0.05	S1PR3,PRKAR2B,LPAR1,GNG2,PRKAR1B,ADORA1
Coagulation System	0.311	0.0571	KLKB1,F8
CTLA4 Signaling in Cytotoxic T Lymphocytes	0.31	0.0505	PIK3R1,PPP2R5D,SYK,FGFR2,CD8A
Th1 and Th2 Activation Pathway	0.307	0.0486	MAP2K6,ITGB2,HLA-DOA,PRKCQ,APH1A,PIK3R1,NCSTN,FGFR2,CD8A
LXR/RXR Activation	0.305	0.0496	FDFT1,SCD,LDLR,TLR3,RXRA,HMGCR
CD40 Signaling	0.298	0.0506	MAP2K6,MAP2K4,PIK3R1,FGFR2
Hereditary Breast Cancer Signaling	0.295	0.0486	PALB2,PIK3R1,HDAC1,FAAP24,FGFR2,RPA1,CCND1
Telomere Extension by Telomerase	0.292	0.0667	XRCC5
Glutaryl-CoA Degradation	0.292	0.0667	EHHADH
Glycogen Degradation III	0.292	0.0667	TYMP
iCOS-iCOSL Signaling in T Helper Cells	0.291	0.0488	CALM1 (includes others),HLA-DOA,PRKCQ,PIK3R1,PDPK1,FGFR2
Role of BRCA1 in DNA Damage Response	0.289	0.05	FAAP24,PLK1,RPA1,BRCC3
RANK Signaling in Osteoclasts	0.287	0.049	MAP2K6,MAP2K4,CALM1 (includes others),PIK3R1,FGFR2
Complement System	0.285	0.0541	C1R,ITGB2
Leukocyte Extravasation Signaling	0.283	0.0474	MAP2K4,ITGB2,MMP21,PRKCQ,ICAM3,PIK3R1,CYBB,FGFR2,RASSF5,ARHGAP1
IL-12 Signaling and Production in Macrophages	0.283	0.0479	MAP2K4,PRKCQ,MYD88,PIK3R1,FGFR2,ALOX12,RXRA
Erythropoietin Signaling	0.281	0.0494	PRKCQ,PIK3R1,PDPK1,FGFR2
Sphingosine-1-phosphate Signaling	0.278	0.048	S1PR3,PLCB2,PIK3R1,GNA12,FGFR2,PDGFD
Adenosine Nucleotides Degradation II	0.273	0.0625	ACPP
Synaptic Long Term Depression	0.271	0.0473	PLCB2,PRKCQ,GUCY1A3,PPP2R5D,GNA12,RYR3,PLA2G3
Cardiac Hypertrophy Signaling	0.267	0.0466	MAP2K6,MAP2K4,CALM1 (includes others),PLCB2,PRKAR2B,PIK3R1,GNA12,GNG2,EIF2B5,PRKAR1B,FGFR2
Atherosclerosis Signaling	0.265	0.0472	ITGB2,TNFSF12,PLA2G3,ALOX12,PDGFD,COL3A1
Prolactin Signaling	0.265	0.0482	PRKCQ,PIK3R1,PDPK1,FGFR2
Mitochondrial Dysfunction	0.264	0.0468	MAP2K4,APH1A,ACO2,CAT,ATPAF1,UQCRFS1,NCSTN,OGDH
Dendritic Cell Maturation	0.264	0.0466	MAP2K4,PLCB2,HLA-DOA,MYD88,PIK3R1,FGFR2,CD83,TLR3,COL3A1
April Mediated Signaling	0.262	0.0513	MAP2K4,TNFSF13
Inhibition of Matrix Metalloproteases	0.262	0.0513	MMP21,SDC2
Th2 Pathway	0.259	0.0467	ITGB2,HLA-DOA,PRKCQ,APH1A,PIK3R1,NCSTN,FGFR2
Mouse Embryonic Stem Cell Pluripotency	0.259	0.0472	PIK3R1,FZD6,FGFR2,FZD1,HNF1A
UVA-Induced MAPK Signaling	0.259	0.0472	MAP2K4,BCL2L1,PLCB2,PIK3R1,FGFR2
Phospholipases	0.256	0.0484	PLCB2,GPLD1,PLA2G3
IL-17 Signaling	0.25	0.0471	MAP2K6,MAP2K4,PIK3R1,FGFR2
Growth Hormone Signaling	0.25	0.0471	PRKCQ,PIK3R1,PDPK1,FGFR2
CNTF Signaling	0.247	0.0476	PIK3R1,CNTF,FGFR2
Role of PKR in Interferon Induction and Antiviral Response	0.241	0.0488	MAP2K6,TLR3
D-myo-inositol (1,4,5)-trisphosphate Degradation	0.24	0.0556	INPP5K
Methylglyoxal Degradation III	0.24	0.0556	AKR7A2
IL-2 Signaling	0.239	0.0469	PIK3R1,SYK,FGFR2
1D-myo-inositol Hexakisphosphate Biosynthesis II (Mammalian)	0.225	0.0526	INPP5K
Purine Nucleotides Degradation II (Aerobic)	0.225	0.0526	ACPP
D-myo-inositol (1,3,4)-trisphosphate Biosynthesis	0.225	0.0526	INPP5K
MIF Regulation of Innate Immunity	0.221	0.0465	MAP2K4,PLA2G3
UVC-Induced MAPK Signaling	0.221	0.0465	MAP2K4,PRKCQ
Granzyme A Signaling	0.212	0.05	APEX1
Inflammasome pathway	0.212	0.05	MYD88
Maturity Onset Diabetes of Young (MODY) Signaling	0.199	0.0476	HNF1A

## Sheet: DN-POLG-Day9-up
Ingenuity Canonical Pathways	-log(p-value)	Ratio	Molecules
Glycine Betaine Degradation	4.96	0.5	BHMT,DMGDH,PIPOX,BHMT2,SHMT2
tRNA Charging	4.31	0.205	NARS,WARS,CARS,YARS,GARS,TARS,MARS,SARS
Unfolded protein response	3.97	0.164	PPARG,HSPA14,DDIT3,PPP1R15A,HSPA9,XBP1,DNAJB9,NFE2L2,CEBPG
Superpathway of Serine and Glycine Biosynthesis I	2.88	0.429	PSAT1,DUSP26,SHMT2
Methionine Salvage II (Mammalian)	2.45	0.667	BHMT,BHMT2
Gustation Pathway	2.32	0.0866	TAS2R13,PDE2A,LPAR6,PDE7A,TAS2R5,P2RX1,P2RX5,ADCY10,SCNN1B,TAS2R46,TAS2R14
Phagosome Formation	2.24	0.0846	ITGA3,RHOQ,C5AR1,MRC2,NOTUM,RHOU,PLCH2,C3AR1,FCGR1A,PLCD4,ITGAX
α-tocopherol Degradation	2.16	0.5	CYP4F3,CYP4F2
Serine Biosynthesis	1.95	0.4	PSAT1,DUSP26
D-myo-inositol (1,4,5)-Trisphosphate Biosynthesis	1.87	0.148	PLD4,PIP5KL1,PLCH2,PLCD4
Urea Cycle	1.78	0.333	ASS1,ARG2
Phospholipases	1.69	0.0968	PLD4,HMOX1,PLA2G10,NOTUM,PLCH2,PLCD4
Thio-molybdenum Cofactor Biosynthesis	1.46	1	MOCOS
L-cysteine Degradation II	1.46	1	CTH
Asparagine Biosynthesis I	1.46	1	ASNS
Antioxidant Action of Vitamin C	1.46	0.0741	PLD4,HMOX1,SLC2A14,PLA2G10,NOTUM,PLCH2,PLCD4,SLC2A3
Caveolar-mediated Endocytosis Signaling	1.43	0.0845	FYN,RAB5A,ITGA3,FLNC,ITGB3,ITGAX
Folate Transformations I	1.43	0.222	MTHFD2,SHMT2
HMGB1 Signaling	1.37	0.0677	RHOQ,TNFRSF1A,RHOU,IL1B,IFNGR1,IL17F,SERPINE1,MAP2K5,TNFRSF11B
D-myo-inositol-5-phosphate Metabolism	1.24	0.0617	PLD4,PTPRH,PDCD1,PTPRO,CILP,PGAM4,PLCH2,DUSP12,PLCD4,MTMR8
Gluconeogenesis I	1.22	0.115	ENO2,ME1,PGAM4
Osteoarthritis Pathway	1.18	0.0569	PPARG,VEGFA,ITGA3,FGF18,DDIT4,GLIS1,TNFRSF1A,CASQ1,SPHK1,MMP10,IL1B,GLI1
Superpathway of Inositol Phosphate Compounds	1.17	0.0553	FYN,PGAM4,PLCH2,MTMR8,PLD4,PTPRH,LCK,PTPRO,PDCD1,PIP5KL1,CILP,DUSP12,PLCD4
Dolichol and Dolichyl Phosphate Biosynthesis	1.17	0.5	DHDDS
Alanine Degradation III	1.17	0.5	GPT2
Alanine Biosynthesis II	1.17	0.5	GPT2
Cysteine Biosynthesis/Homocysteine Degradation	1.17	0.5	CTH
Glycine Biosynthesis I	1.17	0.5	SHMT2
Glutamate Dependent Acid Resistance	1.17	0.5	GAD2
Aldosterone Signaling in Epithelial Cells	1.16	0.0595	CRYAB,HSPA14,HSPA9,NOTUM,PIP5KL1,DNAJC1,DNAJB9,PLCH2,SCNN1B,PLCD4
Sphingosine-1-phosphate Signaling	1.15	0.064	RHOQ,CASQ1,NOTUM,RHOU,SPHK1,ADCY10,PLCH2,PLCD4
Choline Biosynthesis III	1.14	0.154	PLD4,HMOX1
Phospholipase C Signaling	1.1	0.0539	PLD4,FYN,HMOX1,LCK,ITGA3,RALA,RHOQ,PLA2G10,RHOU,ARHGEF2,RAPGEF3,ADCY10,PLCD4
TGF-β Signaling	1.08	0.069	RNF111,ACVR1,BMPR1B,INHBC,SERPINE1,PMEPA1
Sonic Hedgehog Signaling	1.07	0.1	GLIS1,HHIP,GLI1
Crosstalk between Dendritic Cells and Natural Killer Cells	1.05	0.0674	IL3RA,KLRD1,FSCN2,CD226,LTBR,FAS
Type I Diabetes Mellitus Signaling	1.03	0.0631	GAD2,ICA1,TNFRSF1A,IL1B,IFNGR1,FAS,TNFRSF11B
Superpathway of Citrulline Metabolism	1.03	0.133	ASS1,ARG2
Glioma Invasiveness Signaling	1.02	0.0714	RHOQ,CD44,RHOU,PLAU,ITGB3
NF-κB Signaling	0.995	0.0552	AZI2,LCK,TNFRSF1A,TGFA,IL1B,BMPR1B,LTBR,NGF,TNFSF13B,TNFRSF11B
Hepatic Fibrosis / Hepatic Stellate Cell Activation	0.927	0.0535	VEGFA,IGF2,TNFRSF1A,COL12A1,TGFA,IL1B,IFNGR1,SERPINE1,FAS,TNFRSF11B
Coagulation System	0.917	0.0857	BDKRB2,PLAU,SERPINE1
Differential Regulation of Cytokine Production in Macrophages and T Helper Cells by IL-17A and IL-17F	0.892	0.111	IL1B,IL17F
Interferon Signaling	0.89	0.0833	MX1,IFNGR1,PSMB8
Tight Junction Signaling	0.889	0.0539	CLDN4,TNFRSF1A,NECTIN3,JAM2,STX16,ARHGEF2,GOSR2,VTI1B,TNFRSF11B
Heme Degradation	0.879	0.25	HMOX1
Spermine and Spermidine Degradation I	0.879	0.25	SMOX
Melatonin Degradation II	0.879	0.25	SMOX
Arginine Degradation I (Arginase Pathway)	0.879	0.25	ARG2
N-acetylglucosamine Degradation II	0.879	0.25	NAGK
Acetate Conversion to Acetyl-CoA	0.879	0.25	ACSS3
Superpathway of Methionine Degradation	0.864	0.0811	BHMT,CTH,BHMT2
Complement System	0.864	0.0811	C5AR1,C3AR1,ITGAX
Integrin Signaling	0.844	0.0502	FYN,PARVA,ITGA3,RHOQ,RALA,TSPAN7,TSPAN1,RHOU,TSPAN2,ITGB3,ITGAX
Phagosome Maturation	0.839	0.0541	RAB5A,TUBE1,NCF2,STX16,VPS37A,GOSR2,ATP6V1G2,VTI1B
IL-8 Signaling	0.823	0.0508	PLD4,VEGFA,HMOX1,RHOQ,CCND2,NCF2,RHOU,EIF4EBP1,ITGB3,ITGAX
Cardiomyocyte Differentiation via BMP Receptors	0.817	0.1	NPPB,BMPR1B
Sperm Motility	0.811	0.0551	NPPB,PDE2A,PLA2G10,NOTUM,ADCY10,PLCH2,PLCD4
3-phosphoinositide Biosynthesis	0.794	0.05	FYN,LCK,PTPRH,PDCD1,PTPRO,CILP,PIP5KL1,PGAM4,DUSP12,MTMR8
Thyroid Cancer Signaling	0.791	0.075	PPARG,NTF4,NGF
Tetrahydrofolate Salvage from 5,10-methenyltetrahydrofolate	0.79	0.2	MTHFD2
CMP-N-acetylneuraminate Biosynthesis I (Eukaryotes)	0.79	0.2	NAGK
Lysine Degradation V	0.79	0.2	PIPOX
Citrulline-Nitric Oxide Cycle	0.79	0.2	ASS1
dTMP De Novo Biosynthesis	0.79	0.2	SHMT2
Glutamate Degradation III (via 4-aminobutyrate)	0.79	0.2	GAD2
Folate Polyglutamylation	0.79	0.2	SHMT2
Endoplasmic Reticulum Stress Pathway	0.783	0.0952	DDIT3,XBP1
Granulocyte Adhesion and Diapedesis	0.763	0.0503	ITGA3,C5AR1,CLDN4,TNFRSF1A,CKLF,MMP10,IL1B,ITGB3,TNFRSF11B
Polyamine Regulation in Colon Cancer	0.751	0.0909	PPARG,MXD1
GPCR-Mediated Nutrient Sensing in Enteroendocrine Cells	0.745	0.0581	FFAR4,NOTUM,ADCY10,PLCH2,PLCD4
Adipogenesis pathway	0.729	0.0522	PPARG,ARNTL,ATG7,DDIT3,TNFRSF1A,XBP1,FBXW7
Differential Regulation of Cytokine Production in Intestinal Epithelial Cells by IL-17A and IL-17F	0.721	0.087	IL1B,IL17F
p53 Signaling	0.721	0.0541	CCND2,PLAGL1,TNFRSF10B,TRIM29,FAS,DRAM1
Arginine Biosynthesis IV	0.718	0.167	ASS1
Pyruvate Fermentation to Lactate	0.718	0.167	LDHAL6B
Chondroitin and Dermatan Biosynthesis	0.718	0.167	CSGALNACT2
Arginine Degradation VI (Arginase 2 Pathway)	0.718	0.167	ARG2
Selenocysteine Biosynthesis II (Archaea and Eukaryotes)	0.718	0.167	SARS
CDP-diacylglycerol Biosynthesis I	0.693	0.0833	ABHD5,GPAT3
Glioblastoma Multiforme Signaling	0.691	0.0494	TSC1,IGF2,RHOQ,NOTUM,RHOU,PLCH2,PLCD4,E2F8
Role of IL-17F in Allergic Inflammatory Airway Diseases	0.687	0.0667	TRAF3IP2,IL1B,IL17F
Triacylglycerol Biosynthesis	0.668	0.0652	ABHD5,GPAT3,DGAT2L6
Reelin Signaling in Neurons	0.664	0.0543	FYN,LCK,ITGA3,ARHGEF2,ITGB3
Endothelin-1 Signaling	0.662	0.0474	PLD4,HMOX1,PLA2G10,CASQ1,SHC2,NOTUM,ADCY10,PLCH2,PLCD4
Phosphatidylglycerol Biosynthesis II (Non-plastidic)	0.641	0.0769	ABHD5,GPAT3
Glycolysis I	0.641	0.0769	ENO2,PGAM4
Dendritic Cell Maturation	0.637	0.0466	TNFRSF1A,FSCN2,NOTUM,IL1B,LTBR,PLCH2,FCGR1A,PLCD4,TNFRSF11B
D-myo-inositol (1,4,5,6)-Tetrakisphosphate Biosynthesis	0.627	0.0486	PTPRH,PDCD1,PTPRO,CILP,PGAM4,DUSP12,MTMR8
D-myo-inositol (3,4,5,6)-tetrakisphosphate Biosynthesis	0.627	0.0486	PTPRH,PDCD1,PTPRO,CILP,PGAM4,DUSP12,MTMR8
Pancreatic Adenocarcinoma Signaling	0.62	0.05	PLD4,VEGFA,HMOX1,RALA,TGFA,E2F8
Melatonin Signaling	0.617	0.0556	NOTUM,PLCH2,PLCD4,MAP2K5
Histidine Degradation III	0.608	0.125	MTHFD2
T Helper Cell Differentiation	0.604	0.0548	TNFRSF1A,IFNGR1,IL17F,TNFRSF11B
GPCR-Mediated Integration of Enteroendocrine Signaling Exemplified by an L Cell	0.604	0.0548	NOTUM,ADCY10,PLCH2,PLCD4
eNOS Signaling	0.601	0.0465	BDKRB2,VEGFA,LPAR6,HSPA14,CHRNA9,HSPA9,ADCY10,CHRM5
Role of Tissue Factor in Cancer	0.589	0.0488	VEGFA,FYN,LCK,ITGA3,IL1B,ITGB3
mTOR Signaling	0.574	0.0448	PLD4,VEGFA,HMOX1,TSC1,RHEB,RHOQ,DDIT4,RHOU,EIF4EBP1
Citrulline Biosynthesis	0.564	0.111	ARG2
Semaphorin Signaling in Neurons	0.552	0.0566	FYN,RHOQ,RHOU
Role of Macrophages, Fibroblasts and Endothelial Cells in Rheumatoid Arthritis	0.534	0.0417	VEGFA,C5AR1,TRAF3IP2,TNFRSF1A,NOTUM,IL1B,LTBR,PLCH2,FCGR1A,PLCD4,CEBPG,TNFSF13B,TNFRSF11B
Glucocorticoid Receptor Signaling	0.532	0.0413	HSPA14,DPF1,KRT17,HSPA9,FCGR1A,TAF7L,TSC22D3,KRT12,PCK2,ANXA1,IL1B,KRT75,PLAU,SERPINE1
Cellular Effects of Sildenafil (Viagra)	0.515	0.0458	PDE2A,NOTUM,CACNA1C,ADCY10,PLCH2,PLCD4
Cardiac Hypertrophy Signaling	0.512	0.0424	ELSPBP1,RHOQ,NOTUM,RHOU,CACNA1C,ADCY10,PLCH2,PLCD4,ADRA1B,ADRA1D
Actin Nucleation by ARP-WASP Complex	0.51	0.0536	ITGA3,RHOQ,RHOU
3-phosphoinositide Degradation	0.506	0.0443	PTPRH,PDCD1,PTPRO,CILP,PGAM4,DUSP12,MTMR8
Hepatic Cholestasis	0.491	0.0438	SLC10A1,TNFRSF1A,IL1B,IL17F,ADCY10,CETP,TNFRSF11B
Gαq Signaling	0.483	0.0435	PLD4,HMOX1,RHOQ,RHOU,ADRA1B,ADRA1D,CHRM5
Oncostatin M Signaling	0.478	0.0588	OSMR,PLAU
DNA Methylation and Transcriptional Repression Signaling	0.478	0.0588	HIST1H4K,ARID4B
Inhibition of Angiogenesis by TSP1	0.478	0.0588	VEGFA,FYN
Retinoate Biosynthesis I	0.478	0.0588	DHRS9,NT5C1B
AMPK Signaling	0.47	0.0417	TSC1,DPF1,PCK2,CHRNA9,RAB6A,ADRA1B,EIF4EBP1,ADRA1D,CHRM5
Acyl-CoA Hydrolysis	0.461	0.0833	ACOT9
Guanosine Nucleotides Degradation III	0.461	0.0833	NT5C1B
BER pathway	0.461	0.0833	POLG
Leptin Signaling in Obesity	0.455	0.0465	NOTUM,ADCY10,PLCH2,PLCD4
Induction of Apoptosis by HIV1	0.447	0.0492	TNFRSF1A,FAS,TNFRSF11B
Nitric Oxide Signaling in the Cardiovascular System	0.447	0.0442	BDKRB2,VEGFA,PDE2A,CACNA1C,ARG2
EIF2 Signaling	0.44	0.0407	VEGFA,WARS,EIF1,DDIT3,ATF5,PPP1R15A,RPL37,TRIB3,EIF2S2
autophagy	0.436	0.0484	ATG7,ATG4A,ATG16L1
Bladder Cancer Signaling	0.436	0.0455	VEGFA,FGF21,FGF18,MMP10
Insulin Receptor Signaling	0.435	0.0426	TSC1,FYN,RHOQ,SCNN1B,EIF4EBP1,GRB10
Urate Biosynthesis/Inosine 5'-phosphate Degradation	0.433	0.0769	NT5C1B
Ethanol Degradation II	0.431	0.0541	ACSS3,DHRS9
Wnt/Ca+ pathway	0.425	0.0476	NOTUM,PLCH2,PLCD4
Tec Kinase Signaling	0.421	0.0412	FYN,LCK,ITGA3,RHOQ,TNFRSF10B,RHOU,FAS
Regulation of Actin-based Motility by Rho	0.417	0.0444	ITGA3,RHOQ,RHOU,PIP5KL1
Notch Signaling	0.417	0.0526	HEY2,DLL4
DNA Double-Strand Break Repair by Non-Homologous End Joining	0.408	0.0714	DCLRE1C
Androgen Biosynthesis	0.408	0.0714	HSD17B14
Phenylalanine Degradation IV (Mammalian, via Side Chain)	0.408	0.0714	SMOX
γ-glutamyl Cycle	0.408	0.0714	CHAC1
Estrogen Biosynthesis	0.403	0.0513	CYP1A1,HSD17B14
Neuroinflammation Signaling Pathway	0.399	0.0386	HMOX1,GAD2,GABRR2,TNFRSF1A,PLA2G10,NCF2,ACVR1,IL1B,IFNGR1,NGF,NFE2L2,FAS
p38 MAPK Signaling	0.392	0.0417	DDIT3,TNFRSF1A,PLA2G10,IL1B,FAS
Fcγ Receptor-mediated Phagocytosis in Macrophages and Monocytes	0.391	0.043	PLD4,HMOX1,FYN,FCGR1A
Noradrenaline and Adrenaline Degradation	0.39	0.05	DHRS9,SMOX
LXR/RXR Activation	0.384	0.0413	TNFRSF1A,IL1B,ARG2,CETP,TNFRSF11B
Synaptic Long Term Potentiation	0.377	0.041	NOTUM,CACNA1C,RAPGEF3,PLCH2,PLCD4
Role of PKR in Interferon Induction and Antiviral Response	0.377	0.0488	TNFRSF1A,FCGR1A
tRNA Splicing	0.377	0.0488	PDE2A,PDE7A
PPAR Signaling	0.375	0.0421	PPARG,TNFRSF1A,IL1B,TNFRSF11B
Sumoylation Pathway	0.367	0.0417	RHOQ,RHOU,ISG20,FAS
IL-10 Signaling	0.364	0.0435	HMOX1,IL1B,ARG2
GABA Receptor Signaling	0.364	0.0435	GAD2,GABRR2,ADCY10
Chondroitin Sulfate Degradation (Metazoa)	0.364	0.0625	CEMIP
Adenosine Nucleotides Degradation II	0.364	0.0625	NT5C1B
Vitamin-C Transport	0.364	0.0625	SLC2A3
Parkinson's Signaling	0.364	0.0625	SNCAIP
Sirtuin Signaling Pathway	0.364	0.0378	PPARG,ARNTL,ATG7,PCK2,ATG4A,ARG2,ATG101,PGAM4,NDUFA4L2,NFE2L2,ATG16L1
PPARα/RXRα Activation	0.36	0.0389	CHD5,ACVR1,NOTUM,IL1B,ADCY10,PLCH2,PLCD4
Calcium Signaling	0.36	0.0389	RCAN1,TNNC2,TRPV6,CHRNA9,CASQ1,SLC8A2,RCAN2
PI3K/AKT Signaling	0.356	0.04	TSC1,RHEB,ITGA3,GDF15,EIF4EBP1
Serotonin Receptor Signaling	0.353	0.0465	SMOX,ADCY10
FXR/RXR Activation	0.35	0.0397	PPARG,SLC10A1,PCK2,IL1B,CETP
Dermatan Sulfate Degradation (Metazoa)	0.344	0.0588	CEMIP
Leukocyte Extravasation Signaling	0.344	0.0379	ITGA3,CLDN4,NCF2,CD44,JAM2,MMP10,RAPGEF3,ITGB3
Basal Cell Carcinoma Signaling	0.337	0.0417	GLIS1,HHIP,GLI1
Pyrimidine Ribonucleotides Interconversion	0.33	0.0444	ANXA1,ZRANB3
Cholecystokinin/Gastrin-mediated Signaling	0.329	0.0396	RHOQ,RHOU,IL1B,MAP2K5
D-myo-inositol (1,4,5)-trisphosphate Degradation	0.327	0.0556	INPP1
PI3K Signaling in B Lymphocytes	0.324	0.0385	FYN,ATF5,NOTUM,PLCH2,PLCD4
Virus Entry via Endocytic Pathways	0.322	0.0392	FYN,ITGA3,FLNC,ITGB3
14-3-3-mediated Signaling	0.318	0.0382	TSC1,TNFRSF1A,NOTUM,PLCH2,PLCD4
GADD45 Signaling	0.31	0.0526	CCND2
Purine Nucleotides Degradation II (Aerobic)	0.31	0.0526	NT5C1B
Pyrimidine Ribonucleotides De Novo Biosynthesis	0.31	0.0426	ANXA1,ZRANB3
Agranulocyte Adhesion and Diapedesis	0.302	0.0366	ITGA3,C5AR1,CLDN4,TNFRSF1A,CKLF,MMP10,IL1B
P2Y Purigenic Receptor Signaling Pathway	0.3	0.0373	NOTUM,ADCY10,PLCH2,PLCD4,ITGB3
GP6 Signaling Pathway	0.3	0.0373	LAMB2,FYN,LAMB3,COL12A1,ITGB3
Primary Immunodeficiency Signaling	0.3	0.0417	LCK,DCLRE1C
Graft-versus-Host Disease Signaling	0.3	0.0417	IL1B,FAS
Neurotrophin/TRK Signaling	0.297	0.039	NTF4,NGF,MAP2K5
Dopamine Receptor Signaling	0.297	0.039	SMOX,ADCY10,CALY
Th1 Pathway	0.295	0.037	NFIL3,KLRD1,CD274,IFNGR1,DLL4
The Visual Cycle	0.294	0.05	DHRS9
Inflammasome pathway	0.294	0.05	IL1B
Dopamine-DARPP32 Feedback in cAMP Signaling	0.294	0.0366	NOTUM,CACNA1C,ADCY10,PLCH2,PLCD4,CALY
Role of NFAT in Cardiac Hypertrophy	0.293	0.0363	RCAN1,NOTUM,SLC8A2,ADCY10,PLCH2,RCAN2,PLCD4
Chondroitin Sulfate Biosynthesis (Late Stages)	0.29	0.0408	CSGALNACT2,HS6ST3
VDR/RXR Activation	0.29	0.0385	TRPV6,MXD1,HR
Production of Nitric Oxide and Reactive Oxygen Species in Macrophages	0.288	0.0361	RHOQ,TNFRSF1A,NCF2,RHOU,ARG2,IFNGR1,TNFRSF11B
Gap Junction Signaling	0.284	0.0359	NOV,GRIK3,NOTUM,ADCY10,PLCH2,PLCD4,MAP2K5
Maturity Onset Diabetes of Young (MODY) Signaling	0.28	0.0476	CACNA1C
Oxidative Ethanol Degradation III	0.28	0.0476	ACSS3
Protein Kinase A Signaling	0.276	0.035	PDE2A,PDE7A,NOTUM,PLCH2,PTPDC1,PTPRH,DUSP3,PTPRO,DUSP26,FLNC,DUSP12,ADCY10,PLCD4,PTPN21
ILK Signaling	0.275	0.0355	VEGFA,PARVA,RHOQ,FLNC,TNFRSF1A,RHOU,ITGB3
Gαs Signaling	0.271	0.0364	AVPR2,RAPGEF3,ADCY10,CHRM5
Macropinocytosis Signaling	0.269	0.037	RAB5A,NGF,ITGB3
Cardiac β-adrenergic Signaling	0.268	0.0357	PDE2A,PDE7A,CACNA1C,SLC8A2,ADCY10
Clathrin-mediated Endocytosis Signaling	0.266	0.0352	VEGFA,FGF21,RAB5A,FGF18,PICALM,SH3KBP1,ITGB3
Amyotrophic Lateral Sclerosis Signaling	0.266	0.036	VEGFA,RAB5A,GRIK3,CACNA1C
Acute Phase Response Signaling	0.265	0.0353	HMOX1,TNFRSF1A,IL1B,OSMR,SERPINE1,TNFRSF11B
Aryl Hydrocarbon Receptor Signaling	0.263	0.0355	CYP1A1,CCND2,IL1B,NFE2L2,FAS
Corticotropin Releasing Hormone Signaling	0.254	0.0354	VEGFA,CRHR2,ADCY10,GLI1
Paxillin Signaling	0.254	0.0354	PARVA,ITGA3,ITGB3,ITGAX
Putrescine Degradation III	0.254	0.0435	SMOX
Role of Cytokines in Mediating Communication between Immune Cells	0.248	0.037	IL1B,IL17F
Transcriptional Regulatory Network in Embryonic Stem Cells	0.248	0.037	HIST1H4K,L1CAM
Tumoricidal Function of Hepatic Natural Killer Cells	0.242	0.0417	FAS
Role of JAK1, JAK2 and TYK2 in Interferon Signaling	0.242	0.0417	IFNGR1
Superpathway of D-myo-inositol (1,4,5)-trisphosphate Metabolism	0.242	0.0417	INPP1
Cysteine Biosynthesis III (mammalia)	0.242	0.0417	CTH
Role of JAK family kinases in IL-6-type Cytokine Signaling	0.231	0.04	OSMR
Bupropion Degradation	0.231	0.04	CYP1A1
Tryptophan Degradation X (Mammalian, via Tryptamine)	0.231	0.04	SMOX
Ethanol Degradation IV	0.231	0.04	ACSS3
Role of CHK Proteins in Cell Cycle Checkpoint Control	0.226	0.0351	TLK2,E2F8
Chondroitin Sulfate Biosynthesis	0.226	0.0351	CSGALNACT2,HS6ST3
Glutamate Receptor Signaling	0.226	0.0351	SLC1A4,GRIK3
Estrogen-mediated S-phase Entry	0.22	0.0385	E2F8
NAD Salvage Pathway II	0.22	0.0385	NT5C1B

## Sheet: DN-POLG-Day9-down
Ingenuity Canonical Pathways	-log(p-value)	Ratio	Molecules
Superpathway of Cholesterol Biosynthesis	8.46	0.321	FDFT1,SQLE,DHCR7,IDI1,DHCR24,HSD17B7,ACAT1,LSS,HMGCS1
Cholesterol Biosynthesis I	6.91	0.462	FDFT1,SQLE,DHCR7,DHCR24,HSD17B7,LSS
Cholesterol Biosynthesis II (via 24,25-dihydrolanosterol)	6.91	0.462	FDFT1,SQLE,DHCR7,DHCR24,HSD17B7,LSS
Cholesterol Biosynthesis III (via Desmosterol)	6.91	0.462	FDFT1,SQLE,DHCR7,DHCR24,HSD17B7,LSS
Putrescine Degradation III	6.51	0.304	ALDH4A1,ALDH1B1,ALDH1A3,ALDH3A2,ALDH1A2,ALDH9A1,MAOA
Tryptophan Degradation X (Mammalian, via Tryptamine)	6.23	0.28	ALDH4A1,ALDH1B1,ALDH1A3,ALDH3A2,ALDH1A2,ALDH9A1,MAOA
Ethanol Degradation IV	6.23	0.28	ALDH4A1,ALDH1B1,ALDH1A3,ALDH3A2,CAT,ALDH1A2,ALDH9A1
Wnt/β-catenin Signaling	6.14	0.093	SOX4,GJA1,CSNK1G1,PPP2R5D,TLE1,FZD1,KREMEN1,CCND1,RARG,PPP2R5A,MYC,CDH1,TLE4,SOX9,SFRP1,SOX5
Histamine Degradation	5.76	0.316	ALDH4A1,ALDH1B1,ALDH1A3,ALDH3A2,ALDH1A2,ALDH9A1
Oxidative Ethanol Degradation III	5.47	0.286	ALDH4A1,ALDH1B1,ALDH1A3,ALDH3A2,ALDH1A2,ALDH9A1
Fatty Acid α-oxidation	5.34	0.273	ALDH4A1,ALDH1B1,ALDH1A3,ALDH3A2,ALDH1A2,ALDH9A1
Dopamine Degradation	5	0.189	ALDH4A1,ALDH1B1,ALDH1A3,ALDH3A2,ALDH1A2,ALDH9A1,MAOA
Noradrenaline and Adrenaline Degradation	4.76	0.175	ALDH4A1,ALDH1B1,ALDH1A3,ALDH3A2,ALDH1A2,ALDH9A1,MAOA
Aryl Hydrocarbon Receptor Signaling	4.37	0.0851	TGM2,MYC,ALDH4A1,ALDH1B1,CCNA2,ALDH1A3,ALDH3A2,ALDH1A2,DHFR,RARG,CCND1,ALDH9A1
AMPK Signaling	4.27	0.0694	FOXO4,PPP2R5D,FGFR2,CHRNB4,PIK3R4,SLC2A4,CCND1,PPP2R5A,PFKM,CCNA2,PRKAR2B,GYS1,CPT2,AK7,ADRB2
Ethanol Degradation II	3.96	0.162	ALDH4A1,ALDH1B1,ALDH1A3,ALDH3A2,ALDH1A2,ALDH9A1
Epoxysqualene Biosynthesis	3.36	1	FDFT1,SQLE
Fatty Acid β-oxidation I	3.3	0.156	ACSL3,ECI2,IVD,HADH,ACAA2
Leucine Degradation I	3.16	0.333	HMGCLL1,IVD,MCCC2
Ketogenesis	3.01	0.3	ACAT1,HMGCLL1,HMGCS1
Serotonin Degradation	2.98	0.0921	ALDH4A1,ALDH1B1,ALDH1A3,ALDH3A2,ALDH1A2,ALDH9A1,MAOA
TCA Cycle II (Eukaryotic)	2.91	0.174	SDHA,SDHC,MDH2,OGDH
Xenobiotic Metabolism Signaling	2.9	0.0517	MAP2K6,ALDH1B1,ALDH4A1,ALDH1A3,PPP2R5D,ALDH3A2,CAT,ALDH1A2,CHST11,FGFR2,PIK3R4,PPP2R5A,ALDH9A1,CITED2,MAOA
tRNA Charging	2.9	0.128	TARS2,IARS2,EARS2,DARS2,QARS
4-hydroxyproline Degradation I	2.89	0.667	ALDH4A1,GOT2
4-aminobutyrate Degradation I	2.89	0.667	SUCLG2,ABAT
Estrogen-mediated S-phase Entry	2.71	0.154	MYC,CCNA2,CCND1,SKP2
Oleate Biosynthesis II (Animals)	2.65	0.231	SCD5,FADS2,FADS1
Mevalonate Pathway I	2.65	0.231	IDI1,ACAT1,HMGCS1
Dopamine-DARPP32 Feedback in cAMP Signaling	2.61	0.061	KCNJ12,KCNJ8,CALM1 (includes others),PPP1R3D,PRKAR2B,CSNK1G1,PPP2R5D,GNAI1,GUCY1B3,PPP2R5A
Heme Biosynthesis from Uroporphyrinogen-III I	2.59	0.5	FECH,CPOX
Methylmalonyl Pathway	2.59	0.5	PCCB,MUT
Mitotic Roles of Polo-Like Kinase	2.59	0.0909	ESPL1,CDC20,PLK2,PPP2R5D,PLK1,PPP2R5A
LPS/IL-1 Mediated Inhibition of RXR Function	2.58	0.0541	ALDH4A1,ALDH1B1,ACSL3,ALDH1A3,ALDH3A2,CAT,ALDH1A2,CPT2,CHST11,HMGCS1,ALDH9A1,MAOA
Phenylalanine Degradation IV (Mammalian, via Side Chain)	2.55	0.214	ALDH3A2,GOT2,MAOA
Insulin Receptor Signaling	2.53	0.0638	FOXO4,PPP1R3D,GYS1,PRKAR2B,ASIC1,FGFR2,ACLY,PIK3R4,SLC2A4
Mismatch Repair in Eukaryotes	2.38	0.188	MSH2,RPA1,FEN1
2-oxobutanoate Degradation I	2.38	0.4	PCCB,MUT
Glutamate Degradation III (via 4-aminobutyrate)	2.38	0.4	SUCLG2,ABAT
γ-linolenate Biosynthesis II (Animals)	2.3	0.176	ACSL3,FADS2,FADS1
Superpathway of Geranylgeranyldiphosphate Biosynthesis I (via Mevalonate)	2.3	0.176	IDI1,ACAT1,HMGCS1
Sperm Motility	2.27	0.063	PLA2G4A,SLC16A10,CALM1 (includes others),PRKAR2B,PDE1B,PLA2G3,PNPLA3,GUCY1B3
Valine Degradation I	2.23	0.167	ABAT,HIBADH,BCKDHB
UDP-N-acetyl-D-glucosamine Biosynthesis II	2.21	0.333	UAP1,GFPT2
GDP-mannose Biosynthesis	2.21	0.333	GPI,MPI
Cell Cycle Regulation by BTG Family Proteins	2.14	0.108	PPP2R5D,BTG2,CCND1,PPP2R5A
Aspartate Degradation II	2.07	0.286	MDH2,GOT2
Sirtuin Signaling Pathway	2.06	0.0447	MYC,SDHA,FOXO4,CDH1,ATP5B,XRCC6,UQCRFS1,NDUFS2,SDHC,ACLY,GOT2,XRCC5,PFKM
ERK/MAPK Signaling	2.01	0.05	YWHAQ,MYC,PLA2G4A,PPP1R3D,PRKAR2B,PPP2R5D,PLA2G3,FGFR2,PIK3R4,PPP2R5A
Mitochondrial Dysfunction	2	0.0526	SDHA,PRDX3,ATP5B,CAT,UQCRFS1,NDUFS2,SDHC,OGDH,MAOA
eNOS Signaling	1.98	0.0523	CCNA2,CALM1 (includes others),HSPA4,PRKAR2B,CHRNB4,FGFR2,AQP4,PIK3R4,GUCY1B3
Endometrial Cancer Signaling	1.96	0.0781	MYC,CDH1,FGFR2,PIK3R4,CCND1
Ceramide Signaling	1.87	0.0645	S1PR5,PPP2R5D,S1PR1,FGFR2,PIK3R4,PPP2R5A
Heme Biosynthesis II	1.85	0.222	FECH,CPOX
Melatonin Signaling	1.76	0.0694	MAP2K6,CALM1 (includes others),PRKAR2B,GNAI1,SLC2A4
Cell Cycle: G2/M DNA Damage Checkpoint Regulation	1.72	0.0816	YWHAQ,PLK1,AURKA,SKP2
Acetyl-CoA Biosynthesis III (from Citrate)	1.68	1	ACLY
Glutamine Biosynthesis I	1.68	1	GLUL
Lanosterol Biosynthesis	1.68	1	LSS
D-mannose Degradation	1.68	1	MPI
Alanine Biosynthesis III	1.68	1	NFS1
UDP-N-acetyl-D-galactosamine Biosynthesis II	1.67	0.182	GPI,UAP1
p70S6K Signaling	1.67	0.053	YWHAQ,F2R,PPP2R5D,GNAI1,FGFR2,PIK3R4,PPP2R5A
Dopamine Receptor Signaling	1.64	0.0649	PPP1R3D,PRKAR2B,PPP2R5D,PPP2R5A,MAOA
Adipogenesis pathway	1.64	0.0522	KDM1A,TXNIP,RBBP7,FGFR2,SOX9,FZD1,SLC2A4
Cyclins and Cell Cycle Regulation	1.58	0.0625	CCNA2,PPP2R5D,CCND1,PPP2R5A,SKP2
Transcriptional Regulatory Network in Embryonic Stem Cells	1.58	0.0741	TRIM24,ISL1,HAND1,OTX1
Melanoma Signaling	1.55	0.0727	CDH1,FGFR2,PIK3R4,CCND1
Cell Cycle Control of Chromosomal Replication	1.53	0.0714	MCM6,DNA2,RPA1,MCM4
Role of CHK Proteins in Cell Cycle Checkpoint Control	1.5	0.0702	PPP2R5D,PLK1,RPA1,PPP2R5A
Nitric Oxide Signaling in the Cardiovascular System	1.5	0.0531	CALM1 (includes others),PRKAR2B,PDE1B,FGFR2,PIK3R4,GUCY1B3
Ovarian Cancer Signaling	1.49	0.0486	GJA1,PRKAR2B,MSH2,FGFR2,FZD1,PIK3R4,CCND1
Small Cell Lung Cancer Signaling	1.48	0.0588	MYC,FGFR2,PIK3R4,CCND1,SKP2
DNA Double-Strand Break Repair by Non-Homologous End Joining	1.47	0.143	XRCC6,XRCC5
Colanic Acid Building Blocks Biosynthesis	1.47	0.143	GPI,MPI
HIPPO signaling	1.44	0.0575	YWHAQ,PPP1R3D,PPP2R5D,PPP2R5A,SKP2
Synaptic Long Term Depression	1.44	0.0473	PLA2G4A,PPP2R5D,GNAI1,PLA2G3,PNPLA3,GUCY1B3,PPP2R5A
Ephrin A Signaling	1.43	0.0667	EPHA7,EPHA8,FGFR2,PIK3R4
Telomere Extension by Telomerase	1.42	0.133	XRCC6,XRCC5
nNOS Signaling in Skeletal Muscle Cells	1.42	0.133	SNTB2,CALM1 (includes others)
Glutaryl-CoA Degradation	1.42	0.133	ACAT1,HADH
β-alanine Degradation I	1.38	0.5	ABAT
Palmitate Biosynthesis I (Animals)	1.38	0.5	OXSM
Anandamide Degradation	1.38	0.5	FAAH2
Fatty Acid Biosynthesis Initiation II	1.38	0.5	OXSM
Superpathway of Methionine Degradation	1.38	0.0811	PCCB,MUT,GOT2
IL-7 Signaling Pathway	1.37	0.0549	MYC,FOXO4,FGFR2,PIK3R4,CCND1
Acute Myeloid Leukemia Signaling	1.34	0.0538	MAP2K6,MYC,FGFR2,PIK3R4,CCND1
Endothelin-1 Signaling	1.33	0.0421	MYC,PLA2G4A,GNAI1,PLA2G3,FGFR2,PNPLA3,PIK3R4,GUCY1B3
Mitochondrial L-carnitine Shuttle Pathway	1.32	0.118	ACSL3,CPT2
Thyroid Cancer Signaling	1.29	0.075	MYC,CDH1,CCND1
Eicosanoid Signaling	1.29	0.0597	PLA2G4A,PTGES,PLA2G3,PNPLA3
Axonal Guidance Signaling	1.26	0.0332	MME,EPHA7,BMP3,GNAI1,FGFR2,FZD1,PIK3R4,SEMA3A,EFNB2,EPHA8,PRKAR2B,SDC2,ROBO2,RASSF5,AFG3L2
CCR3 Signaling in Eosinophils	1.25	0.0462	PLA2G4A,CALM1 (includes others),GNAI1,PLA2G3,FGFR2,PIK3R4
ILK Signaling	1.25	0.0406	MAP2K6,MYC,CDH1,PPP2R5D,FGFR2,PIK3R4,CCND1,PPP2R5A
Role of IL-17A in Arthritis	1.25	0.058	MAP2K6,FGFR2,PIK3R4,CXCL6
ErbB2-ErbB3 Signaling	1.25	0.058	MYC,FGFR2,PIK3R4,CCND1
CTLA4 Signaling in Cytotoxic T Lymphocytes	1.24	0.0505	AP1S1,PPP2R5D,FGFR2,PIK3R4,PPP2R5A
CDK5 Signaling	1.24	0.0505	PPP1R3D,PRKAR2B,PPP2R5D,LAMB1,PPP2R5A
Myc Mediated Apoptosis Signaling	1.23	0.0571	YWHAQ,MYC,FGFR2,PIK3R4
Glioma Invasiveness Signaling	1.23	0.0571	F2R,HMMR,FGFR2,PIK3R4
Ubiquinol-10 Biosynthesis (Eukaryotic)	1.23	0.105	GADL1,BCKDHB
Stearate Biosynthesis I (Animals)	1.22	0.0698	ACSL3,DHCR24,GNPAT
Cardiac Hypertrophy Signaling	1.21	0.0381	MAP2K6,CALM1 (includes others),HAND2,PRKAR2B,GNAI1,HAND1,FGFR2,PIK3R4,ADRB2
L-carnitine Biosynthesis	1.21	0.333	ALDH9A1
5-aminoimidazole Ribonucleotide Biosynthesis I	1.21	0.333	PFAS
Proline Degradation	1.21	0.333	ALDH4A1
Glutamate Degradation II	1.21	0.333	GOT2
Tyrosine Biosynthesis IV	1.21	0.333	PCBD2
Aspartate Biosynthesis	1.21	0.333	GOT2
P2Y Purigenic Receptor Signaling Pathway	1.2	0.0448	MYC,PRKAR2B,GNAI1,FGFR2,P2RY1,PIK3R4
Role of MAPK Signaling in the Pathogenesis of Influenza	1.19	0.0556	MAP2K6,PLA2G4A,PLA2G3,PNPLA3
Breast Cancer Regulation by Stathmin1	1.17	0.039	CALM1 (includes others),PPP1R3D,PRKAR2B,PPP2R5D,GNAI1,FGFR2,PIK3R4,PPP2R5A
Cardiac β-adrenergic Signaling	1.13	0.0429	PPP1R3D,PRKAR2B,PPP2R5D,PDE1B,PPP2R5A,AKAP1
Colorectal Cancer Metastasis Signaling	1.11	0.0363	MYC,CDH1,PRKAR2B,MSH2,MMP15,FGFR2,FZD1,PIK3R4,CCND1
Non-Small Cell Lung Cancer Signaling	1.11	0.0519	FGFR2,RASSF5,PIK3R4,CCND1
Oxidative Phosphorylation	1.1	0.0459	SDHA,ATP5B,UQCRFS1,NDUFS2,SDHC
Human Embryonic Stem Cell Pluripotency	1.09	0.042	S1PR5,BMP3,S1PR1,FGFR2,FZD1,PIK3R4
Estrogen-Dependent Breast Cancer Signaling	1.09	0.0513	HSD17B7,FGFR2,PIK3R4,CCND1
PRPP Biosynthesis I	1.09	0.25	PRPS2
Branched-chain α-keto acid Dehydrogenase Complex	1.09	0.25	BCKDHB
Phenylethylamine Degradation I	1.09	0.25	ALDH3A2
Melatonin Degradation II	1.09	0.25	MAOA
Arginine Degradation I (Arginase Pathway)	1.09	0.25	ALDH4A1
L-cysteine Degradation I	1.09	0.25	GOT2
Phenylalanine Degradation I (Aerobic)	1.09	0.25	PCBD2
Molybdenum Cofactor Biosynthesis	1.09	0.25	NFS1
Fatty Acid β-oxidation III (Unsaturated, Odd Number)	1.09	0.25	ECI2
Amyotrophic Lateral Sclerosis Signaling	1.08	0.045	NEFL,CAT,GLUL,FGFR2,PIK3R4
Androgen Signaling	1.08	0.045	CALM1 (includes others),HSPA4,PRKAR2B,GNAI1,CCND1
Telomerase Signaling	1.08	0.045	MYC,PPP2R5D,FGFR2,PIK3R4,PPP2R5A
Tryptophan Degradation III (Eukaryotic)	1.05	0.0833	ACAT1,HADH
Protein Citrullination	0.998	0.2	PADI2
2-ketoglutarate Dehydrogenase Complex	0.998	0.2	OGDH
Tetrahydrofolate Salvage from 5,10-methenyltetrahydrofolate	0.998	0.2	MTHFD1
Trans, trans-farnesyl Diphosphate Biosynthesis	0.998	0.2	IDI1
dTMP De Novo Biosynthesis	0.998	0.2	DHFR
Folate Polyglutamylation	0.998	0.2	MTHFD1
HIF1α Signaling	0.991	0.0424	EGLN1,MMP15,FGFR2,PIK3R4,SLC2A4
Antiproliferative Role of TOB in T Cell Signaling	0.99	0.0769	CCNA2,SKP2
NAD Salvage Pathway II	0.99	0.0769	NUDT12,ACPP
Glycolysis I	0.99	0.0769	GPI,PFKM
Gluconeogenesis I	0.99	0.0769	GPI,MDH2
Fc Epsilon RI Signaling	0.979	0.042	MAP2K6,PLA2G4A,PLA2G3,FGFR2,PIK3R4
Unfolded protein response	0.967	0.0545	HSPA4,INSIG1,VCP
α-Adrenergic Signaling	0.96	0.046	CALM1 (includes others),GYS1,PRKAR2B,GNAI1
Role of NFAT in Cardiac Hypertrophy	0.952	0.0363	MAP2K6,CALM1 (includes others),PRKAR2B,GNAI1,HAND1,FGFR2,PIK3R4
Relaxin Signaling	0.949	0.0382	PRKAR2B,PDE1B,GNAI1,FGFR2,PIK3R4,GUCY1B3
Bladder Cancer Signaling	0.947	0.0455	MYC,CDH1,MMP15,CCND1
VEGF Family Ligand-Receptor Interactions	0.947	0.0455	PLA2G4A,PLA2G3,FGFR2,PIK3R4
Gap Junction Signaling	0.935	0.0359	GJA1,PRKAR2B,CSNK1G1,GNAI1,FGFR2,PIK3R4,GUCY1B3
Glutamate Receptor Signaling	0.932	0.0526	CALM1 (includes others),GLUL,SLC1A1
Glycine Cleavage Complex	0.924	0.167	GLDC
Zymosterol Biosynthesis	0.924	0.167	HSD17B7
Glycogen Biosynthesis II (from UDP-D-Glucose)	0.924	0.167	GYS1
Sphingosine-1-phosphate Signaling	0.913	0.04	S1PR5,S1PR1,GNAI1,FGFR2,PIK3R4
PI3K/AKT Signaling	0.913	0.04	YWHAQ,GYS1,PPP2R5D,CCND1,PPP2R5A
NAD Biosynthesis from 2-amino-3-carboxymuconate Semialdehyde	0.861	0.143	QPRT
Acetyl-CoA Biosynthesis I (Pyruvate Dehydrogenase Complex)	0.861	0.143	DLAT
Salvage Pathways of Pyrimidine Ribonucleotides	0.859	0.0421	MAP2K6,UPRT,PLK1,AK7
Phospholipases	0.853	0.0484	PLA2G4A,PLA2G3,PNPLA3
Sumoylation Pathway	0.847	0.0417	CDH1,KDM1A,MYB,RPA1
GP6 Signaling Pathway	0.823	0.0373	CALM1 (includes others),LAMB1,FGFR2,PIK3R4,COL3A1
Thrombopoietin Signaling	0.809	0.0462	MYC,FGFR2,PIK3R4
Histidine Degradation III	0.808	0.125	MTHFD1
Superoxide Radicals Degradation	0.808	0.125	CAT
Inhibition of Angiogenesis by TSP1	0.799	0.0588	SDC2,GUCY1B3
Retinoate Biosynthesis I	0.799	0.0588	ALDH1A3,ALDH1A2
Cell Cycle: G1/S Checkpoint Regulation	0.795	0.0455	MYC,CCND1,SKP2
RANK Signaling in Osteoclasts	0.78	0.0392	MAP2K6,CALM1 (includes others),FGFR2,PIK3R4
MIF-mediated Glucocorticoid Regulation	0.78	0.0571	PLA2G4A,PLA2G3
Prostanoid Biosynthesis	0.761	0.111	PTGES
Folate Transformations I	0.761	0.111	MTHFD1
Chronic Myeloid Leukemia Signaling	0.739	0.0377	MYC,FGFR2,PIK3R4,CCND1
Mouse Embryonic Stem Cell Pluripotency	0.739	0.0377	MYC,FGFR2,FZD1,PIK3R4
IGF-1 Signaling	0.739	0.0377	YWHAQ,PRKAR2B,FGFR2,PIK3R4
Hereditary Breast Cancer Signaling	0.733	0.0347	MSH2,FGFR2,RPA1,PIK3R4,CCND1
Notch Signaling	0.724	0.0526	CNTN1,MAML2
Embryonic Stem Cell Differentiation into Cardiac Lineages	0.72	0.1	ISL1
Ketolysis	0.72	0.1	ACAT1
Antioxidant Action of Vitamin C	0.72	0.037	PLA2G4A,PLA2G3,PNPLA3,SLC2A4
Inhibition of Matrix Metalloproteases	0.707	0.0513	SDC2,MMP15
GPCR-Mediated Integration of Enteroendocrine Signaling Exemplified by an L Cell	0.706	0.0411	PRKAR2B,GNAI1,ADRB2
GM-CSF Signaling	0.706	0.0411	FGFR2,PIK3R4,CCND1
cAMP-mediated signaling	0.7	0.0308	CALM1 (includes others),PRKAR2B,PDE1B,S1PR1,GNAI1,AKAP1,ADRB2
Molecular Mechanisms of Cancer	0.687	0.0279	MAP2K6,MYC,CDH1,PRKAR2B,BMP3,GNAI1,FGFR2,FZD1,AURKA,PIK3R4,CCND1
Purine Nucleotides De Novo Biosynthesis II	0.683	0.0909	PFAS
RAR Activation	0.68	0.0316	TRIM24,PRKAR2B,ALDH1A3,ALDH1A2,RARG,CITED2
Corticotropin Releasing Hormone Signaling	0.673	0.0354	CALM1 (includes others),PRKAR2B,GNAI1,GUCY1B3
Antiproliferative Role of Somatostatin Receptor 2	0.672	0.0395	FGFR2,PIK3R4,GUCY1B3
BMP signaling pathway	0.672	0.0395	MAGED1,PRKAR2B,BMP3
Glioma Signaling	0.664	0.0351	CALM1 (includes others),FGFR2,PIK3R4,CCND1
Role of Osteoblasts, Osteoclasts and Chondrocytes in Rheumatoid Arthritis	0.663	0.03	MAP2K6,CALM1 (includes others),BMP3,FGFR2,SFRP1,FZD1,PIK3R4
Neurotrophin/TRK Signaling	0.661	0.039	MAP2K6,FGFR2,PIK3R4
NRF2-mediated Oxidative Stress Response	0.66	0.0311	MAP2K6,AKR7A2,VCP,CAT,FGFR2,PIK3R4
Production of Nitric Oxide and Reactive Oxygen Species in Macrophages	0.653	0.0309	PPP1R3D,PPP2R5D,CAT,FGFR2,PIK3R4,PPP2R5A
IL-17A Signaling in Airway Cells	0.65	0.0385	FGFR2,PIK3R4,CXCL6
Cleavage and Polyadenylation of Pre-mRNA	0.649	0.0833	CSTF1
Acyl-CoA Hydrolysis	0.649	0.0833	GNPAT
Guanosine Nucleotides Degradation III	0.649	0.0833	ACPP
BER pathway	0.649	0.0833	FEN1
MIF Regulation of Innate Immunity	0.644	0.0465	PLA2G4A,PLA2G3
Role of p14/p19ARF in Tumor Suppression	0.644	0.0465	FGFR2,PIK3R4
Serotonin Receptor Signaling	0.644	0.0465	HTR3A,MAOA
CD40 Signaling	0.639	0.038	MAP2K6,FGFR2,PIK3R4
Role of PI3K/AKT Signaling in the Pathogenesis of Influenza	0.639	0.038	GNAI1,FGFR2,PIK3R4
Role of BRCA1 in DNA Damage Response	0.629	0.0375	MSH2,PLK1,RPA1
Neuroprotective Role of THOP1 in Alzheimer's Disease	0.622	0.0336	PREP,MME,PRKAR2B,PRSS12
Role of IL-17A in Psoriasis	0.619	0.0769	CXCL6
Fatty Acid Activation	0.619	0.0769	ACSL3
Urate Biosynthesis/Inosine 5'-phosphate Degradation	0.619	0.0769	ACPP
NAD Phosphorylation and Dephosphorylation	0.619	0.0769	ACPP
IL-9 Signaling	0.615	0.0444	FGFR2,PIK3R4
iNOS Signaling	0.615	0.0444	CALM1 (includes others),HMGA1
p38 MAPK Signaling	0.614	0.0333	MAP2K6,MYC,PLA2G4A,PLA2G3
Prolactin Signaling	0.599	0.0361	MYC,FGFR2,PIK3R4
Glioblastoma Multiforme Signaling	0.598	0.0309	MYC,FGFR2,FZD1,PIK3R4,CCND1
Role of NANOG in Mammalian Embryonic Stem Cell Pluripotency	0.598	0.0328	BMP3,FGFR2,FZD1,PIK3R4
DNA Double-Strand Break Repair by Homologous Recombination	0.591	0.0714	RPA1
Isoleucine Degradation I	0.591	0.0714	ACAT1
fMLP Signaling in Neutrophils	0.59	0.0325	CALM1 (includes others),GNAI1,FGFR2,PIK3R4
nNOS Signaling in Neurons	0.588	0.0426	CALM1 (includes others),PFKM
IL-17 Signaling	0.58	0.0353	MAP2K6,FGFR2,PIK3R4
Growth Hormone Signaling	0.58	0.0353	FGFR2,PIK3R4,SLC2A4
Leptin Signaling in Obesity	0.571	0.0349	PRKAR2B,FGFR2,PIK3R4
NAD biosynthesis II (from tryptophan)	0.565	0.0667	QPRT
Tight Junction Signaling	0.565	0.0299	CSTF1,PRKAR2B,PPP2R5D,CGN,PPP2R5A
LPS-stimulated MAPK Signaling	0.562	0.0345	MAP2K6,FGFR2,PIK3R4
Atherosclerosis Signaling	0.56	0.0315	PLA2G4A,PLA2G3,PNPLA3,COL3A1
Gustation Pathway	0.56	0.0315	PRKAR2B,PDE1B,ASIC1,P2RY1
HER-2 Signaling in Breast Cancer	0.553	0.0341	FGFR2,PIK3R4,CCND1
Type II Diabetes Mellitus Signaling	0.552	0.0312	ACSL3,FGFR2,PIK3R4,SLC2A4
IL-4 Signaling	0.544	0.0337	FGFR2,HMGA1,PIK3R4
Granzyme B Signaling	0.542	0.0625	DFFB
Chondroitin Sulfate Degradation (Metazoa)	0.542	0.0625	GM2A
Adenosine Nucleotides Degradation II	0.542	0.0625	ACPP
Vitamin-C Transport	0.542	0.0625	SLC2A4
PDGF Signaling	0.535	0.0333	MYC,FGFR2,PIK3R4
Cellular Effects of Sildenafil (Viagra)	0.531	0.0305	CALM1 (includes others),PRKAR2B,PDE1B,GUCY1B3
Docosahexaenoic Acid (DHA) Signaling	0.527	0.0385	FGFR2,PIK3R4
FGF Signaling	0.527	0.033	MAP2K6,FGFR2,PIK3R4
Dermatan Sulfate Degradation (Metazoa)	0.52	0.0588	GM2A
Reelin Signaling in Neurons	0.519	0.0326	FGFR2,LRP8,PIK3R4
IL-1 Signaling	0.519	0.0326	MAP2K6,PRKAR2B,GNAI1
HMGB1 Signaling	0.517	0.0301	MAP2K6,RBBP7,FGFR2,PIK3R4
Ephrin Receptor Signaling	0.516	0.0286	EPHA7,EFNB2,EPHA8,SDC2,GNAI1
FcγRIIB Signaling in B Lymphocytes	0.516	0.0377	FGFR2,PIK3R4
Triacylglycerol Degradation	0.516	0.0377	TARS2,PNPLA3
Phototransduction Pathway	0.516	0.0377	PRKAR2B,GUCY1B3
Gα12/13 Signaling	0.504	0.0296	CDH1,F2R,FGFR2,PIK3R4
D-myo-inositol (1,4,5)-trisphosphate Degradation	0.499	0.0556	PMPCA
Methylglyoxal Degradation III	0.499	0.0556	AKR7A2
Calcium Signaling	0.488	0.0278	CALM1 (includes others),PRKAR2B,HTR3A,CHRNB4,TRPC4
Role of Macrophages, Fibroblasts and Endothelial Cells in Rheumatoid Arthritis	0.481	0.0256	MAP2K6,MYC,CALM1 (includes others),FGFR2,SFRP1,FZD1,PIK3R4,CCND1
GADD45 Signaling	0.48	0.0526	CCND1
1D-myo-inositol Hexakisphosphate Biosynthesis II (Mammalian)	0.48	0.0526	PMPCA
Purine Nucleotides Degradation II (Aerobic)	0.48	0.0526	ACPP
D-myo-inositol (1,3,4)-trisphosphate Biosynthesis	0.48	0.0526	PMPCA
Prostate Cancer Signaling	0.479	0.0309	FGFR2,PIK3R4,CCND1
Regulation of Cellular Mechanics by Calpain Protease	0.474	0.0351	CCNA2,CCND1
TR/RXR Activation	0.472	0.0306	LDLR,FGFR2,PIK3R4
Melanocyte Development and Pigmentation Signaling	0.472	0.0306	PRKAR2B,FGFR2,PIK3R4
ATM Signaling	0.472	0.0306	PPP2R5D,TDP1,PPP2R5A
ErbB Signaling	0.472	0.0306	MAP2K6,FGFR2,PIK3R4
Actin Cytoskeleton Signaling	0.469	0.0264	IQGAP2,F2R,FGFR2,PIK3R4,NCKAP1L,MATK
FAK Signaling	0.465	0.0303	HMMR,FGFR2,PIK3R4
Role of NFAT in Regulation of the Immune Response	0.456	0.0269	CALM1 (includes others),CSNK1G1,GNAI1,FGFR2,PIK3R4
CREB Signaling in Neurons	0.456	0.0269	CALM1 (includes others),PRKAR2B,GNAI1,FGFR2,PIK3R4
GNRH Signaling	0.449	0.0278	MAP2K6,CALM1 (includes others),PRKAR2B,GNAI1
G-Protein Coupled Receptor Signaling	0.447	0.0254	PRKAR2B,PDE1B,S1PR1,GNAI1,FGFR2,PIK3R4,ADRB2
Regulation of the Epithelial-Mesenchymal Transition Pathway	0.441	0.0265	MAP2K6,CDH1,FGFR2,FZD1,PIK3R4
Superpathway of Inositol Phosphate Compounds	0.432	0.0255	PPP2R5D,NUDT12,FGFR2,PIK3R4,PMPCA,PPP2R5A
B Cell Receptor Signaling	0.431	0.0262	MAP2K6,CALM1 (includes others),FGFR2,RASSF5,PIK3R4
Polyamine Regulation in Colon Cancer	0.429	0.0455	MYC
CNTF Signaling	0.419	0.0317	FGFR2,PIK3R4
Pyrimidine Deoxyribonucleotides De Novo Biosynthesis I	0.414	0.0435	AK7
IL-2 Signaling	0.411	0.0312	FGFR2,PIK3R4
IL-8 Signaling	0.403	0.0254	CDH1,GNAI1,FGFR2,PIK3R4,CCND1
PXR/RXR Activation	0.402	0.0308	PRKAR2B,ALDH3A2
Pyridoxal 5'-phosphate Salvage Pathway	0.402	0.0308	MAP2K6,PLK1
Tumoricidal Function of Hepatic Natural Killer Cells	0.4	0.0417	DFFB
Superpathway of D-myo-inositol (1,4,5)-trisphosphate Metabolism	0.4	0.0417	PMPCA
T Cell Receptor Signaling	0.398	0.0275	CALM1 (includes others),FGFR2,PIK3R4
ERK5 Signaling	0.394	0.0303	YWHAQ,MYC
UVB-Induced MAPK Signaling	0.394	0.0303	FGFR2,PIK3R4
Clathrin-mediated Endocytosis Signaling	0.394	0.0251	LDLR,F2R,AMPH,FGFR2,PIK3R4
3-phosphoinositide Biosynthesis	0.389	0.025	PPP2R5D,NUDT12,FGFR2,PIK3R4,PPP2R5A
Lymphotoxin β Receptor Signaling	0.387	0.0299	FGFR2,PIK3R4
p53 Signaling	0.386	0.027	FGFR2,PIK3R4,CCND1
Regulation of eIF4 and p70S6K Signaling	0.379	0.0255	PPP2R5D,FGFR2,PIK3R4,PPP2R5A
EGF Signaling	0.379	0.0294	FGFR2,PIK3R4
CCR5 Signaling in Macrophages	0.371	0.029	CALM1 (includes others),GNAI1
Remodeling of Epithelial Adherens Junctions	0.371	0.029	CDH1,MAPRE2
GABA Receptor Signaling	0.371	0.029	ABAT,ALDH9A1
Huntington's Disease Signaling	0.371	0.024	TGM2,SDHA,HSPA4,ATP5B,FGFR2,PIK3R4
Neuropathic Pain Signaling In Dorsal Horn Neurons	0.363	0.0261	PRKAR2B,FGFR2,PIK3R4
HGF Signaling	0.363	0.0261	FGFR2,PIK3R4,CCND1
Gαq Signaling	0.36	0.0248	CALM1 (includes others),GYS1,FGFR2,PIK3R4
Role of JAK1 and JAK3 in γc Cytokine Signaling	0.357	0.0282	FGFR2,PIK3R4
Chemokine Signaling	0.357	0.0282	CALM1 (includes others),GNAI1
Rac Signaling	0.352	0.0256	IQGAP2,FGFR2,PIK3R4
Basal Cell Carcinoma Signaling	0.35	0.0278	BMP3,FZD1
MSP-RON Signaling Pathway	0.35	0.0278	FGFR2,PIK3R4
ErbB4 Signaling	0.35	0.0278	FGFR2,PIK3R4
Leukocyte Extravasation Signaling	0.344	0.0237	MMP15,GNAI1,FGFR2,RASSF5,PIK3R4
Ephrin B Signaling	0.343	0.0274	EFNB2,GNAI1
PTEN Signaling	0.342	0.0252	FOXO4,FGFR2,CCND1
Protein Kinase A Signaling	0.337	0.0225	YWHAQ,CALM1 (includes others),PPP1R3D,GYS1,PRKAR2B,PDE1B,GNAI1,EYA1,AKAP1
STAT3 Pathway	0.337	0.027	MYC,FGFR2
Pancreatic Adenocarcinoma Signaling	0.336	0.025	FGFR2,PIK3R4,CCND1
Gαi Signaling	0.336	0.025	PRKAR2B,S1PR1,GNAI1
LXR/RXR Activation	0.331	0.0248	FDFT1,LDLR,HADH
Heparan Sulfate Biosynthesis (Late Stages)	0.33	0.0267	TARS2,CHST11
Aldosterone Signaling in Epithelial Cells	0.329	0.0238	HSPA4,ASIC1,FGFR2,PIK3R4
Sonic Hedgehog Signaling	0.328	0.0333	PRKAR2B
Synaptic Long Term Potentiation	0.326	0.0246	CALM1 (includes others),PPP1R3D,PRKAR2B
Renin-Angiotensin Signaling	0.326	0.0246	PRKAR2B,FGFR2,PIK3R4
IL-15 Signaling	0.324	0.0263	FGFR2,PIK3R4
GDNF Family Ligand-Receptor Interactions	0.324	0.0263	FGFR2,PIK3R4
iCOS-iCOSL Signaling in T Helper Cells	0.321	0.0244	CALM1 (includes others),FGFR2,PIK3R4
Role of Wnt/GSK-3β Signaling in the Pathogenesis of Influenza	0.318	0.026	CSNK1G1,FZD1
Angiopoietin Signaling	0.312	0.0256	FGFR2,PIK3R4
Germ Cell-Sertoli Cell Junction Signaling	0.309	0.0231	MAP2K6,CDH1,FGFR2,PIK3R4
Cytotoxic T Lymphocyte-mediated Apoptosis of Target Cells	0.308	0.0312	DFFB
EIF2 Signaling	0.307	0.0226	EIF2AK1,MYC,FGFR2,PIK3R4,CCND1
IL-6 Signaling	0.298	0.0234	MAP2K6,FGFR2,PIK3R4
Erythropoietin Signaling	0.294	0.0247	FGFR2,PIK3R4
Macropinocytosis Signaling	0.294	0.0247	FGFR2,PIK3R4
DNA Methylation and Transcriptional Repression Signaling	0.29	0.0294	RBBP7
Sertoli Cell-Sertoli Cell Junction Signaling	0.29	0.0225	CDH1,PRKAR2B,CGN,GUCY1B3
Heparan Sulfate Biosynthesis	0.289	0.0244	TARS2,CHST11
Granulocyte Adhesion and Diapedesis	0.286	0.0223	SDC2,MMP15,GNAI1,CXCL6
14-3-3-mediated Signaling	0.285	0.0229	YWHAQ,FGFR2,PIK3R4
IL-3 Signaling	0.283	0.0241	FGFR2,PIK3R4
Renal Cell Carcinoma Signaling	0.283	0.0241	FGFR2,PIK3R4
JAK/Stat Signaling	0.283	0.0241	FGFR2,PIK3R4
Coagulation System	0.281	0.0286	F2R
Nucleotide Excision Repair Pathway	0.281	0.0286	RPA1
CD28 Signaling in T Helper Cells	0.281	0.0227	CALM1 (includes others),FGFR2,PIK3R4
Interferon Signaling	0.273	0.0278	IFIT1
Th1 Pathway	0.268	0.0222	MAP2K6,FGFR2,PIK3R4
FLT3 Signaling in Hematopoietic Progenitor Cells	0.267	0.0233	FGFR2,PIK3R4
GPCR-Mediated Nutrient Sensing in Enteroendocrine Cells	0.267	0.0233	PRKAR2B,GNAI1
Th1 and Th2 Activation Pathway	0.265	0.0216	MAP2K6,S1PR1,FGFR2,PIK3R4
NF-κB Activation by Viruses	0.262	0.023	FGFR2,PIK3R4
PEDF Signaling	0.262	0.023	FGFR2,PIK3R4
Neuregulin Signaling	0.258	0.0227	MYC,MATK
G Beta Gamma Signaling	0.258	0.0227	PRKAR2B,GNAI1
Netrin Signaling	0.25	0.0256	PRKAR2B
Estrogen Biosynthesis	0.25	0.0256	HSD17B7
Agranulocyte Adhesion and Diapedesis	0.245	0.0209	MMP15,GNAI1,PODXL,CXCL6
Factors Promoting Cardiogenesis in Vertebrates	0.239	0.0217	BMP3,FZD1
Role of PKR in Interferon Induction and Antiviral Response	0.236	0.0244	MAP2K6
tRNA Splicing	0.236	0.0244	PDE1B
Intrinsic Prothrombin Activation Pathway	0.23	0.0238	COL3A1
Retinol Biosynthesis	0.23	0.0238	PNPLA3
Role of IL-17F in Allergic Inflammatory Airway Diseases	0.212	0.0222	CXCL6
Pyrimidine Ribonucleotides Interconversion	0.212	0.0222	AK7
Role of Oct4 in Mammalian Embryonic Stem Cell Pluripotency	0.206	0.0217	CCNF
Dermatan Sulfate Biosynthesis (Late Stages)	0.206	0.0217	CHST11
Triacylglycerol Biosynthesis	0.206	0.0217	PLPP3
Pyrimidine Ribonucleotides De Novo Biosynthesis	0.2	0.0213	AK7
