# Supplementary material for: Mitochondrial nicotinamide adenine dinucleotide reduced (NADH) oxidation links the tricarboxylic acid (TCA) cycle with methionine metabolism and nuclear DNA methylation
Source: PLoS Biol. 2018 Apr 18;16(4):e2005707. doi: 10.1371/journal.pbio.2005707 (PMC5927466; doi:10.1371/journal.pbio.2005707)
Supplement: S3 Data — AOX, alternative oxidase; DN-POLG, dominant-negative DNA polymerase gamma transgene; mtDNA, mitochondrial DNA; NDI1, nicotinamide adenine dinucleotide reduced dehydrogenase-like 1 (XLSX) [file pbio.2005707.s009.xlsx]

## Sheet: Per-Rep DN-POLG LogRC v avg(d0)
Biochemical	DN-POLG Day 0 Rep 1	DN-POLG Day 0 Rep 2	DN-POLG Day 0 Rep 3	DN-POLG Day 0 Rep 4	DN-POLG Day 3 Rep 1	DN-POLG Day 3 Rep 2	DN-POLG Day 3 Rep 3	DN-POLG Day 3 Rep 4	DN-POLG Day 6 Rep 1	DN-POLG Day 6 Rep 2	DN-POLG Day 6 Rep 3	DN-POLG Day 6 Rep 4	DN-POLG Day 9 Rep 1	DN-POLG Day 9 Rep 2	DN-POLG Day 9 Rep 3	DN-POLG Day 9 Rep 4
glycine	-0.00432094	-0.0759276	-0.0214543	-0.121881	0.0209411	-0.00265731	-0.0344691	-0.175614	0.11601	-0.0515381	-0.034281	-0.0231917	0.00804631	0.0440299	0.00264115	-0.0179098
sarcosine (N-Methylglycine)	0.0329007	-0.00480371	0.00548081	0.0579322	0.0607356	0.11411	-0.0361178	0.0452839	0.0673685	-0.0281677	0.0382624	0.110893	0.0463781	0.0292214	-0.0738634	0.0503798
dimethylglycine	0.485381	-0.24344	0.45131	-0.0673741	-0.399899	0.120771	0	-0.26584	0.448536	0.0183676	0.505041	-0.0253041	-0.0284458	-0.268895	-0.0230542	-0.106682
betaine	-0.0550734	-0.0484682	-8.68676e-05	0.109241	8.68502e-05	0.0295461	0.078964	0.194819	0.192177	0.169586	0.280009	0.377925	-0.0881502	-0.137392	-0.0825995	-0.0221393
serine	0.0351895	-0.145269	-0.0664115	-0.217599	0.0657291	-0.0843364	-0.0763416	-0.244278	0.116774	-0.293026	-0.107182	-0.35047	0.152288	0.135864	0.170232	-0.0224136
N-acetylserine	0.103633	0.121954	0.145756	0.0452056	0.0824981	0.101644	0.118926	-0.00296329	0.0535394	-0.223081	-0.20866	-0.353106	-0.0408155	-0.0351278	-0.0442161	-0.12546
threonine	0.0221396	-0.0117979	-0.0873529	-0.141282	0.0114859	-0.0137659	-0.100344	-0.278025	0.0159462	-0.28208	-0.287519	-0.390726	0.0659903	0.115611	0.103393	-0.100015
N-acetylthreonine	0.0982975	0.193987	0.176004	0.151492	0.0601688	0.139375	0.149527	0.0971531	0.00830202	-0.211196	-0.17829	-0.274578	-0.120445	-0.106294	-0.134008	-0.171276
homoserine	0.122969	-0.0471591	0.0203198	-0.121248	-0.00749066	-0.00713733	-0.114752	-0.400117	0.229989	-0.0109063	0.0333031	0.333508	0.111263	0.0814193	-0.210772	-0.0792507
alanine	0.189462	0.0509595	0.00371896	-0.0446009	0.177046	0.042733	-0.114695	-0.220548	0.122609	-0.255394	-0.269056	-0.480829	0.0795792	-0.0147981	-0.00722564	-0.164944
N-acetylalanine	0.12156	0.157457	0.178891	0.0243214	0.063971	0.111229	0.102091	-0.00256993	0.0979857	-0.150703	-0.148191	-0.353792	-0.0305375	-0.0438316	0.00255481	-0.00414552
aspartate	0.0903639	0.229477	0.282758	-0.0848113	0.0518854	0.107922	0.125253	-0.217384	-0.143271	-0.227385	-0.0234208	-0.179273	-0.632458	-0.644357	-0.514421	-0.556111
asparagine	0.157154	-0.0563077	-0.0185438	-0.0382468	0.134878	-0.0423927	-0.0614302	-0.145998	0.132196	-0.175159	-0.128602	-0.325598	0.0534242	-0.0895357	-0.0549748	0.0040633
N-acetylaspartate (NAA)	0.290569	0.160138	0.22781	0.0959709	0.227887	0.14529	0.192985	0.0691869	0.104487	-0.175419	-0.138227	-0.233438	-0.093665	-0.216597	-0.215383	-0.279758
glutamate	0.040721	-0.0410541	-0.0513915	-0.158015	-0.000391041	-0.0785737	-0.0325924	-0.147947	-0.0498299	-0.179601	-0.0648456	-0.0651482	0.0286932	0.0478976	0.0262881	-0.0644424
glutamine	0.00320195	-0.0795636	-0.104136	-0.383105	-0.00322573	-0.0544822	-0.119587	-0.410497	0.0135955	-0.363512	-0.286593	-0.54806	0.080049	0.0979164	0.0945759	-0.0933956
N-acetylglutamate	-0.00344455	-0.0442642	-0.0368736	-0.258218	0.0187421	-0.0686947	0.0204027	-0.346691	-0.0401957	-0.372532	-0.441651	-0.596022	0.0489077	0.00341745	-0.0493918	-0.126563
N-acetylglutamine	0.00906828	0.154272	0.0954135	-0.237997	-0.0213631	0.0637461	0.0829289	-0.21169	-0.131179	-0.179208	-0.222283	-0.295849	-0.0652491	0.0704442	-0.00926167	-0.159957
N-acetyl-aspartyl-glutamate (NAAG)	-0.0276583	-0.174444	-0.0915686	-0.162538	0.0306807	-0.0170507	0.00830202	-0.142668	0.290524	0.143702	0.199426	0.134432	0.283686	0.187746	0.206448	0.20137
gamma-aminobutyrate (GABA)	-0.0776898	-0.427709	-0.336205	0.135959	0.00842983	-0.23329	-0.182435	0.519657	0.241223	0.438257	0.447701	0.653087	0.1656	-0.206349	-0.0227338	0.0659157
glutamate, gamma-methyl ester	-0.0214999	0.357592	0.221675	0.0490241	0.00629486	0.39231	0.489438	0.0224696	-0.0273344	-0.209504	-0.250341	-0.0962049	-0.00780007	0.226832	0.0414716	0.0122887
pyroglutamine*	0.0482864	-0.0258108	-0.024798	0.165511	0.0528478	0.00906828	0.0289371	0.19981	0.119289	0.00928088	0.078203	0.228683	-0.0339522	-0.176917	-0.201349	-0.15138
histidine	-0.0184985	-0.100836	-0.056555	-0.0424406	0.0211066	-0.0283995	-0.0303046	-0.0621312	0.102502	-0.127611	-0.0608803	-0.109859	0.0896932	0.120738	0.116309	0.0547279
N-acetylhistidine	-0.457424	0.0870712	-0.422853	-0.493766	-0.493766	-0.00607904	0.147769	-0.0708366	-0.155461	0.20355	0.264416	0.4276	-0.493766	-0.150519	-0.354676	-0.335828
1-methylhistidine	-0.0671205	0.0406419	0.0545365	-0.147093	0.00779044	0.0367087	-0.201004	-0.163549	0.14367	-0.107961	-0.12517	-0.212115	0.137955	0.203115	0.141136	-0.00793274
3-methylhistidine	-0.195792	0.00979072	-0.102373	-0.174509	-0.0926962	0.0114013	0.0304378	-0.116112	0.0604712	0.0164065	-0.0133626	-0.0184079	0.0649444	0.181786	0.0783118	-0.00621119
imidazole propionate	-0.0631345	-0.0440718	-0.00709318	0.0732783	0.013048	0.0141424	0.0518854	0.0898345	0.225774	0.0436766	0.140257	0.1905	-0.0153377	-0.115205	-0.0848113	0.00697919
imidazole lactate	-0.0168249	-0.0498299	-0.0434954	0.363255	0.152594	0.0334238	0.00804631	0.420187	0.35141	0.343251	0.382791	0.487661	0.154363	-0.215597	-0.09691	0.143639
1-methylimidazoleacetate	-0.324497	-0.076756	-0.13543	0.0844333	-0.0194967	0.075547	-0.194295	0.285039	0.297542	0.344078	0.535484	0.626197	0.133283	-0.22062	0.0170333	0.0798683
4-imidazoleacetate	-0.5318	-0.5318	-0.5318	0	-0.5318	-0.5318	-0.5318	0.0990588	0.217326	0.110758	0.088455	0.192456	-0.30883	-0.5318	-0.5318	-0.464073
lysine	0.00650883	-0.0813407	-0.0085967	-0.113509	0.048403	-0.0373466	-0.0283531	-0.147032	0.0780579	-0.204676	-0.152366	-0.246877	0.0497606	0.0513841	0.0922292	0.0180344
N6-acetyllysine	-0.0108172	-0.0362122	-0.117874	-0.09442	0.0665495	0.017701	-0.0493431	-0.0877248	0.102091	-0.120732	-0.394911	-0.332267	0.0980897	-0.0141246	-0.169989	-0.115941
N-6-trimethyllysine	0.32529	0.0288558	-0.114978	0.0470411	-0.00669606	-0.125982	0.0775859	-0.226433	-0.105518	-0.34094	-0.0984872	-0.0323116	0.00659439	-0.0120657	0.0244036	0.124798
saccharopine	-0.571703	-0.571703	-0.571703	-0.571703	-0.00797697	-0.470185	-0.453211	-0.571703	-0.117475	0.111061	0.00783309	-0.51272	1.00061	1.24929	1.21784	1.0268
2-aminoadipate	0.0460657	-0.00524306	-0.030957	-0.390299	0.0373867	-0.0119318	-0.0201786	-0.330962	-0.158766	-0.26576	-0.17134	-0.332454	-0.0640899	0.0127529	-0.0167346	-0.100563
glutarate (pentanedioate)	-0.375718	-0.595508	-0.591421	-0.737075	-0.503485	-0.59998	-0.625252	-0.772628	-0.413413	-0.445148	-0.386158	-0.46382	-0.119529	-0.124071	-0.0226423	-0.047692
glutarylcarnitine (C5)	-0.126621	-0.148803	0.327052	-0.169861	0.0019067	0.0397313	0.080915	-0.00287584	-0.0209983	-0.0134522	-0.00191511	0.348091	0.0341068	-0.00353211	0.0452839	-0.0607804
3-methylglutarylcarnitine (1)	-0.56671	-0.133122	-0.0523213	-0.273354	-0.590574	0	-0.0856039	-0.413525	-0.300076	0.00108438	0.19841	0.0535778	-0.51159	0.245315	0.376139	0.171492
pipecolate	-0.0386264	-0.0259952	-0.170889	0.0762398	0.0485195	-0.0410541	-0.0734518	-0.0543837	0.114311	0.0595256	-0.0275657	0.18625	0.159657	0.138682	0.0837534	0.0124576
cadaverine	0.137449	0.341118	0.227295	0.292212	-1.05849	-0.884389	-0.120102	0.0314489	-1.09044	-0.0975076	-0.894149	-1.09044	-0.300769	0	-0.118787	-0.866461
phenylalanine	-0.0455645	-0.127844	-0.0674248	-0.0798767	0.0130059	-0.0507076	-0.0810789	-0.122801	0.125839	-0.0973989	-0.0966929	-0.143332	0.0960057	0.109241	0.10914	0.025101
N-acetylphenylalanine	0.163668	0.0174924	-0.00634337	-0.101385	0.0829648	-0.0237876	-0.0331546	-0.110418	0.116342	-0.242908	-0.246953	-0.261775	0.182757	-0.0347512	0.131651	0.0487136
phenyllactate (PLA)	-0.0166895	-0.135964	0.0298706	0.0526939	0.0480143	-0.145026	-0.0950141	0.167317	0.23689	0.221831	0.172632	0.331549	0.0113166	-0.0523703	0.00932339	0.0573618
phenylacetylglycine	-0.0635868	-0.0882034	0.00676545	0.00160392	-0.0368736	-0.0486625	0.0657291	0.134878	0.180527	0.161847	0.376047	0.553167	-0.016509	-0.126447	0.0127951	-0.00850811
tyrosine	-0.0528114	-0.100782	-0.0488568	-0.0710923	0.0100454	-0.0416751	-0.0869813	-0.0927499	0.136625	-0.0747395	-0.0360706	-0.0492458	0.0926154	0.150081	0.123067	0.0733884
N-acetyltyrosine	-0.341702	0.0140583	-0.176787	-0.341702	-0.341702	-0.341702	-0.341702	0.0944711	-0.341702	-0.0719628	-0.198596	0.0734617	-0.341702	-0.341702	-0.0346101	-0.017774
4-hydroxyphenylpyruvate	-0.366532	0.0200711	-0.536406	-0.160711	-0.262648	-0.0413406	0.0883488	-0.0842837	-0.536406	0.00246845	-0.189029	0.0295461	0.0339462	-0.169411	-0.162854	-0.389446
3-(4-hydroxyphenyl)lactate	-0.168706	-0.157765	-0.154406	-0.0154277	-0.107127	-0.0888424	-0.111371	0.0189916	0.188	0.15667	0.225619	0.311775	0.122412	0.0768224	0.13274	0.166756
phenol sulfate	-0.0606305	0.013385	0.109241	0.0938418	0.0282865	0.075401	0.17467	0.256525	0.123035	0.0986437	0.34692	0.254137	-0.0371573	-0.0261797	0.114611	0.0690388
p-cresol sulfate	-0.129889	-0.014933	0.0671825	-0.00191511	-0.0396244	0.063446	0.164947	0.214897	0.187662	0.132644	0.435924	0.36646	0.0418662	0.0567143	0.233326	0.0963885
o-cresol sulfate	-0.142668	-0.207468	0.0203613	-0.109355	0.0840756	0	0.00496589	0.0882424	0.263115	0.00182022	0.409274	0.410018	-0.0748943	0.0349491	0.285962	0.13824
3-methoxytyrosine	-0.202179	0.0374663	-0.565431	-0.119072	0.0347087	-0.178486	-0.0754106	0.0458313	0.13133	0.0277979	-0.10111	-0.0616805	0.113241	0.172369	0.108057	0.00906828
tryptophan	-0.0091286	-0.144844	-0.0893756	-0.0869813	0.0118241	-0.0734518	-0.122859	-0.107182	0.150542	-0.0753073	-0.0839147	-0.134955	0.111632	0.114077	0.109072	0.0604712
indolelactate	-0.222718	-0.661544	-0.628378	-0.37789	-0.0935033	-0.251734	-0.959793	0	0.287914	0.114044	-0.347367	0.213305	0.345609	0.278136	0.275887	0.144823
indoleacetate	-0.644548	-0.156518	-0.644548	-0.644548	-0.0906045	-0.644548	-0.644548	-0.259085	-0.644548	0.646021	0.222638	0.725487	-0.0766523	0.366908	0	0.391288
3-indoxyl sulfate	-0.238749	-0.093665	-0.238749	-0.147337	-0.238749	-0.12546	-0.0989233	-0.114243	0.00233888	0.0349091	0.161847	0.205773	-0.238749	0.068594	0.0215614	-0.192871
kynurenine	-0.152983	-0.0502685	-0.0669685	-0.0683388	-0.0317039	0.0273496	-0.0121104	-0.143936	0.0936318	-0.0301184	-0.0834934	-0.0773783	0.124504	0.144387	0.11391	0.0158206
5-hydroxyindoleacetate	-0.0716041	-0.16134	0.0685198	-0.131179	0.00414934	-0.0183626	0.214685	-0.0157428	0.228015	0.0273496	0.388527	0.293451	0.185967	0.0242393	0.208683	-0.0812883
serotonin (5HT)	0.144854	-0.0749459	-0.00130484	-0.628563	0.222274	-0.112551	0.00851501	-0.550213	0.0592604	-0.558148	-0.66274	-0.834459	0.1321	-0.00886256	0.120113	-0.420445
C-glycosyltryptophan	-0.217026	-0.120274	-0.166598	0.129432	-0.140201	-0.0274269	-0.054827	0.0652061	0.0209824	0.0716243	0.0947506	0.205475	-0.108463	0.0186173	-0.100179	-0.0298392
leucine	-0.000130308	-0.0951763	-0.0439757	-0.090551	0.0121621	-0.0372046	-0.0668165	-0.0780535	0.122773	-0.10408	-0.075359	-0.153168	0.101197	0.122511	0.11747	0.0131323
N-acetylleucine	0.0385804	-0.010061	-0.0317506	-0.218891	0.00783309	-0.0266874	-0.0802422	-0.15602	-0.00187149	-0.239201	-0.269056	-0.426316	0.10329	0.0568287	0.0546514	-0.0299322
4-methyl-2-oxopentanoate	-0.492414	-0.019633	-0.515558	-0.238975	-0.597567	-0.0328734	-0.0618807	-0.275806	-0.48254	-0.160208	-0.296107	-0.457548	0.0308425	0.0187837	-0.411168	-0.8471
isovalerylglycine	-0.386581	-0.125924	-0.330869	-0.00757904	0.0461438	-0.290306	0.198135	0.112504	0.134081	0.00834463	-0.0621312	0.0567905	0.297432	-0.0787819	0.240649	0.0143525
isovalerylcarnitine	0.0256744	0.0940517	-0.0272882	0.137607	-0.147398	-0.298432	-0.237772	-0.33395	-0.602234	-0.712646	-0.806319	-0.901356	-0.728856	-0.781202	-0.677367	-0.742802
beta-hydroxyisovalerate	-0.298001	0.0187005	-0.0432555	-0.0832303	-0.345246	-0.10111	-0.0647447	-0.034375	-0.226872	-0.0400528	-0.0518316	-0.034328	-0.499626	-0.745452	-0.643401	-0.585194
beta-hydroxyisovaleroylcarnitine	0.115511	-0.00291956	0.0110627	0.158995	0.149158	0.00290007	0.0468462	0.0813473	0.117338	-0.040577	0.111464	0.176352	0.049218	-0.225629	-0.145512	-0.075669
alpha-hydroxyisovaleroyl carnitine*	0.222638	-0.0497812	0.116143	0.158513	0.19819	0.0441476	-0.0275195	-0.199283	0.213465	0.0743775	0.129819	0.203115	0.0427723	-0.090337	-0.0109063	0.0391761
3-methylglutaconate	-0.273844	-0.0719628	-0.0153827	0.166312	0.0111474	-0.0796158	-0.108686	0.181043	-0.0643416	0.137924	0.196287	0.45826	-0.166917	-0.125576	-0.0443122	-0.0475466
alpha-hydroxyisovalerate	0.277518	-0.162475	-0.117248	0.650074	0.3326	-0.0438316	0.0500703	0.866742	0.739311	0.560624	0.602483	1.12303	0.0398106	-0.922269	-0.328827	0.0936318
methylsuccinate	0.00492295	-0.0494404	-0.0337174	0.118959	0.00766245	0.0751453	0.037307	0.176641	0.198657	0.213385	0.285602	0.467786	-0.0227796	-0.0668672	0.0300327	-0.0311903
isoleucine	-0.034328	-0.0660574	-0.0275195	-0.0627329	0.0715138	-0.0184985	-0.00665196	-0.0786778	0.153754	-0.0870344	-0.0781055	-0.108574	0.143608	0.158815	0.124504	0.0711453
3-methyl-2-oxovalerate	-0.47847	0.0100878	-0.432738	-0.239502	-0.526221	-0.0473528	-0.0254883	-0.24306	-0.564633	-0.125924	-0.221198	-0.340559	0.114844	0.0467292	-0.241391	-0.526805
2-methylbutyrylcarnitine (C5)	0.326623	0.252974	0.24187	0.351874	0.171785	-0.121593	-0.0202696	0.00099773	-0.225994	-0.36171	-0.465086	-0.689944	-0.380698	-0.562567	-0.480566	-0.402414
2-methylbutyrylglycine	-0.232844	-0.0886293	-0.0554186	0.160258	-0.148742	0.052001	0.0371475	0.16331	0.170848	0.212268	0.347701	0.457473	-0.125344	0.101335	0.140477	-0.055468
tiglyl carnitine	0.216456	0.0433623	0.0903286	0.228092	0.224352	-0.00418937	0.00453632	0.176901	0.186476	0.00414934	0.0841471	0.197749	-0.0560605	-0.259637	-0.333295	-0.192736
2-hydroxy-3-methylvalerate	0.0464952	-0.150519	-0.071297	0.348461	0.118364	-0.191451	-0.116282	0.639536	0.544824	0.335498	0.352723	0.807034	0.0420633	-0.381429	-0.189633	-0.221849
3-hydroxy-2-ethylpropionate	-0.273273	0.154819	-0.163296	0.21982	-0.10863	0.206394	-0.0133626	0.134368	0.140602	0.423328	0.12496	0.251565	-0.273273	-0.100179	-0.273273	-0.273273
ethylmalonate	0.161697	0.173711	0.102948	0.0404837	0.081995	0.0186589	-0.0706833	-0.155026	-0.12309	-0.450261	-0.555955	-0.454569	0.0851121	0.100474	0.00445035	-0.102098
valine	-0.00762324	-0.0652996	-0.0514892	-0.0604308	0.0480143	-0.0247521	-0.0325456	-0.0965844	0.121954	-0.0953385	-0.100563	-0.123263	0.126489	0.141167	0.126229	0.0244446
N-acetylvaline	0.0331019	0.0528862	0.0463391	0.0269416	0.0507663	0.0153178	-0.00541892	-0.0099721	0.0546514	-0.165261	-0.0831777	-0.221921	-0.0107727	-0.0610302	-0.0199057	-0.0257647
3-methyl-2-oxobutyrate	-1.36653	-0.0180908	-0.326518	-0.10902	-0.781727	-0.456801	0.0944362	0	-1.36653	-0.0107282	-0.133063	-0.611899	0.133219	-0.247952	-0.56607	-0.609772
isobutyrylcarnitine	0.480898	0.442981	0.356179	0.377416	0.308458	-0.0447453	0.0269008	0.127785	-0.315424	-0.491066	-0.585194	-0.555331	-0.561299	-0.625802	-0.620513	-0.695294
isobutyrylglycine	0.000824377	-0.0866101	0.140162	-0.022185	-0.0210438	0.0772952	-0.705975	0.177767	0.149065	-0.000825944	-0.00992767	0.238021	-0.47057	0.0800128	0.0286526	0.0952042
3-hydroxyisobutyrate	0.301551	0.461709	0.397627	0.588742	0.257487	0.204337	0.292898	0.497372	0.0564475	0.0987821	-0.165007	0.00384812	-0.308476	-0.39794	-0.560194	-0.393941
alpha-hydroxyisocaproate	0.00255481	-0.50515	-0.336299	0.101128	0.0426543	-0.440812	-0.348819	0.198685	0.323582	-0.0319843	0.00483706	0.245093	0.2876	-0.477034	-0.242908	-0.10007
methionine	-0.100015	-0.0269646	-0.00147912	0.00766245	-0.00992767	0.0352296	-0.0138555	-0.055616	0.105953	-0.0415795	-0.0166895	-0.0739664	0.0552254	0.201288	0.186023	0.0808429
N-acetylmethionine	0.0655424	0.0387393	0.0633334	-0.127203	0.00419236	0.0220983	-0.0192696	-0.160396	0.0379044	-0.184754	-0.20593	-0.542875	-0.0247521	0.0631456	0.0866445	0.0656917
N-formylmethionine	0.27538	0.231291	0.214022	0.377943	0.0402858	-0.0430636	0.000911062	0.113375	-0.0937727	-0.353694	-0.360912	-0.152551	-0.344381	-0.258848	-0.156082	-0.229811
methionine sulfone	0.162445	0.0213547	-0.00757904	-0.0680847	0.267594	0.00744904	-0.0475466	-0.192059	0.229605	-0.329476	-0.348044	-0.458047	0.223574	0.0805183	0.0094084	-0.153787
methionine sulfoxide	-0.0849697	-0.174314	-0.144966	-0.00322573	-0.0380097	-0.151318	0.00320195	-0.0625323	-0.0600816	-0.177767	-0.195997	-0.185087	0.141011	-0.0035759	0.0599041	0.031893
S-adenosylmethionine (SAM)	0.192595	-0.158766	-0.0961507	-0.16845	0.124048	-0.0818648	-0.0876185	-0.303731	0.11886	-0.199971	0.247875	0.501155	0.149589	-0.00788851	-0.017367	-0.0472076
S-adenosylhomocysteine (SAH)	0.180441	0.158785	-0.116963	-0.00722564	-0.0729891	0.14314	0.0265333	-0.00572685	-0.0725783	0.105101	0.123982	0.438542	-0.131708	-0.0761345	-0.292856	-0.229443
homocysteine	0.253411	0.0556459	-0.0351278	0.0526555	0.0611508	0.110186	0.00281378	-0.00283213	-0.186152	-0.145998	-0.0724243	-0.274578	-0.0156077	-0.0703257	-0.173925	-0.130651
cystathionine	0.0689647	-0.00541892	0.074853	-0.017955	0.0275942	0.0569429	0.136594	0.0666613	-0.0517338	-0.318216	-0.0172314	-0.220692	-0.187287	-0.022688	-0.0564066	-0.139602
2-aminobutyrate	0.0377451	0.0138901	-0.0592843	-0.045227	-0.0253041	0.0332629	-0.0344691	-0.179667	0.0239517	-0.116112	-0.140082	-0.207188	0.0516155	0.152166	0.13149	-0.00156628
2-hydroxybutyrate (AHB)	-0.0659563	-0.239427	-0.116736	0.0171168	-0.0493918	-0.165643	-0.0853396	0.128464	0.108294	0.0466902	0.0773316	0.050225	0.0300732	-0.19552	-0.0391964	0.0850407
cysteine	0.0522321	-0.0939884	-0.325047	0.0227582	0.0716979	0.00560945	-0.0827571	-0.177374	0.150449	0.117503	0.0902228	-0.00713733	-0.0671205	0.0942964	0.0665495	0.138808
N-acetylcysteine	-0.0335767	0.0541916	-0.0513915	-0.266883	0.0135955	0.104794	-0.037536	-0.315693	0.0273904	0.131426	0.16776	0.0673685	0.126099	0.302482	0.208791	0.079543
S-methylcysteine	-0.294906	-0.167747	-0.366835	-0.0143041	0.0499929	-0.0174122	-0.0308638	-0.144481	0.0873909	0.00108438	0.0574759	0.185174	0.212188	0.283844	0.215585	0.0984707
hypotaurine	0.0151501	-0.0165541	-0.0459988	0.00285693	0.0527709	0.0379839	-0.0207249	0.00749173	0.0767132	-0.00056495	-0.0519785	-0.085181	-0.0782095	-0.14691	-0.202248	-0.161844
taurine	0.0784206	0.0217267	0.0371475	-0.0688474	0.0940517	0.0499929	0.0794707	0.0210238	0.114711	0.000260499	0.0557605	0.0746336	-0.0537443	-0.193277	-0.236198	-0.182369
N-acetyltaurine	0.0165319	0.179667	-0.00616713	-0.0852339	0.0804822	0.174525	0.058464	-0.0541377	0.0527709	0.0118241	-0.0824945	-0.069051	0.0188669	-0.025166	-0.166534	-0.172437
arginine	0.027635	-0.0904975	-0.0070049	-0.184821	0.00689371	-0.0777937	-0.119186	-0.257589	0.0324979	-0.479516	-0.357931	-0.537452	-0.00753485	0.0400878	0.0811312	-0.115431
ornithine	0.141607	0.0635585	0.150357	0.0184508	0.184265	0.0396124	0.106191	-0.119529	0.112069	-0.045661	-0.00213327	-0.142306	0.00851501	0.00212285	0.0814193	0.0235817
proline	0.184947	0.070924	0.12215	0.237644	0.124015	0.0386996	0.0382624	0.0383419	0.0848621	-0.0859743	0.0316508	0.0710715	0.00290007	-0.0773264	-0.0470139	-0.0163737
citrulline	-0.0814979	-0.106738	-0.0853396	0.052001	0.0227994	-0.0443122	0	0.0915263	0.0278794	-0.0825995	-0.00921731	-0.0952304	0.0499541	0.00779044	0.0275127	0.0143105
argininosuccinate	-0.745452	0.148541	0.248047	-0.0593341	-0.401209	0.0467682	0.145321	-0.35635	-0.745452	-0.29921	-0.745452	-0.745452	-0.120675	0.219427	0.0534626	-0.745452
homocitrulline	-0.0425843	-0.194092	-0.128427	-0.0183173	-0.0119764	0.0003039	0.120969	-0.0605307	0.184294	-0.0636371	-0.23018	-0.12796	0.212161	0.175975	0.102091	0.0665495
dimethylarginine (SDMA + ADMA)	0.0476642	-0.106294	0.157215	-0.0678308	-0.0895891	-0.0231917	0.0174507	-0.14315	0.0257972	-0.111933	-0.000608438	-0.245499	-0.157953	-0.114017	0.0368683	0.188647
N-acetylarginine	-0.0738634	-0.156705	-0.102098	-0.421361	-0.0410063	-0.134778	-0.122168	-0.252511	0.0239928	-0.103364	-0.0538426	-0.040148	-0.0134522	-0.0496838	0.0256335	0.00906828
N-delta-acetylornithine	-0.0730405	-0.104191	-0.0883631	-0.0562088	0.0714401	-0.0492945	0.0452447	-0.133535	0.0719188	-0.175874	-0.189969	-0.203218	0.15485	0.103154	0.0325382	8.68502e-05
N-methylproline	-0.121536	-0.172695	-0.116225	-0.0273344	0.0390173	-0.0463369	0.0381431	0.11571	0.0570953	0.0505344	0.197859	0.353416	-0.00436481	0.00432137	-0.0692037	0.0634835
trans-4-hydroxyproline	0.0893398	0.0301543	-0.00704904	0.0695941	0.136308	0.00693645	-0.0168701	-0.123667	0.0623939	-0.201695	-0.282329	-0.389446	0.0972226	0.0262063	-0.00749066	-0.0425364
pro-hydroxy-pro	-0.125055	-0.148069	-0.0891622	0.235023	0.0704073	-0.0995782	0.0322157	-0.0072698	-0.0687456	-0.212823	-0.282246	-0.178421	0.0105544	-0.0300718	0.00612361	-0.0778976
creatine	0.0269824	-0.0350336	-0.0153827	-0.0575951	0.000564216	0.0226345	0.0188253	-0.0377728	0.0933516	-0.00467199	0.0426149	0.115677	0.0142264	-0.019633	-0.0468688	-0.0560605
creatinine	-0.000825944	0.00706466	-0.0387213	-0.0527134	0.0328604	0.0114436	0.102296	-0.0214087	0.0319737	-0.0621312	-0.0644927	0.0194071	0.0941566	0.00766245	-0.0315171	-0.0485653
creatine phosphate	-0.429107	0.720821	0.285242	-0.0573472	-0.0924274	0.651336	0.563766	-0.085181	-0.276626	0.215558	-0.321391	-0.122744	-0.0791465	0.616497	0.0284899	-0.239125
putrescine	0.109072	-0.0541377	-0.384681	-0.384576	0.0752184	0.0763491	-0.387958	-0.518557	-0.285419	-0.392331	-0.655215	-0.526367	0.122183	0.145911	-0.104799	0.0101303
spermine	0.0487913	-0.00908425	0.277838	0.105851	0.123329	0.0904344	0.282214	-0.0138107	-0.1093	-0.793174	-1.11691	-0.828859	-0.410274	-0.0901766	-0.82333	-0.135726
spermidine	0.140068	-0.0183173	0.101781	-0.305746	0.17557	0.0490629	-0.0814455	-0.275151	0.0313681	-0.579055	-0.551448	-0.578067	-0.0444566	-0.0695094	-0.207538	-0.0676785
5-methylthioadenosine (MTA)	0.147398	-0.0402433	-0.0789902	-0.110138	0.0794345	-0.0290491	-0.0244303	-0.173472	0.105919	-0.00489154	0.265832	0.506762	0.114911	-0.037536	-0.0447935	-0.0157878
N-acetylputrescine	0.078203	-0.26825	-0.418961	-0.795066	-0.0277972	-0.157328	-0.487049	-0.862646	-0.298432	-0.616005	-0.470955	-0.658961	0.113007	0.275242	0.0058666	-0.0591848
4-acetamidobutanoate	-0.186619	-0.143452	-0.118672	-0.099469	-0.0163737	-0.00638744	-0.0297926	0.0215614	0.197143	0.247261	0.460838	0.557784	0.0812393	-0.00599097	0.0224696	0.0719188
4-guanidinobutanoate	-0.0189973	-0.0843891	-0.0528605	0.0131323	0.0297084	-0.111877	-0.0285386	0.00449334	0.150173	0.00672269	0.0921941	0.198904	-0.00454031	-0.139303	-0.154034	-0.0531549
glutathione, reduced (GSH)	0.071882	-0.0275195	0.00492295	-0.215026	0.0442653	-0.0270108	-0.0286314	-0.226214	0.0741945	-0.16488	-0.157017	-0.256255	0.0114013	0.0383022	-0.00497939	-0.0833882
glutathione, oxidized (GSSG)	-0.0260413	-0.106849	-0.00607904	-0.17888	-0.032452	0.00590945	-0.012736	-0.0338583	0.0728379	0.0367486	0.205286	0.23124	0.280146	-0.0609802	0.0904697	0.044814
S-methylglutathione	-0.0655015	0.179552	-0.0413883	-0.373557	-0.015968	0.000477461	0.0030726	-0.335452	-0.0828622	-0.0205882	0.498021	0.556351	0.0383022	0.0392158	-0.0534986	-0.13763
S-lactoylglutathione	0.281147	-0.0202696	1.00973	-0.220043	0.346392	0.0193656	0.578628	0.451971	-1.50864	-1.50864	-1.50864	-1.50864	-0.857924	-0.26488	-0.480434	-1.50864
cysteinylglycine	8.68502e-05	-0.134718	-0.173731	-0.404173	0.0882779	-0.0859214	0.00522342	-0.331241	-8.68676e-05	-0.201557	-0.426664	-0.613144	0.149342	0.102811	-0.0622816	-0.0215456
5-oxoproline	-0.0753073	0.0361896	-0.000608438	-0.261775	-0.0355989	-0.00265731	0.0129215	-0.178421	0.0285306	0.0047082	-0.150458	-0.216239	-0.0130492	0.0177427	0.0262881	0.000607587
ophthalmate	-0.368759	-0.109859	-0.804377	-0.207328	-0.300336	-0.308211	-0.68508	-0.803271	-0.681937	-0.804377	-0.804377	-0.804377	-0.0510005	0.0324979	-0.0290491	-0.23545
S-nitrosoglutathione (GSNO)	-0.0109954	-0.0622314	0.015192	-0.308653	-0.064896	-0.00766744	-0.0396244	-0.163803	0.025101	-0.0782095	0.117106	-0.0423448	-0.0360706	0.034869	0.0169916	0.0310851
4-hydroxy-nonenal-glutathione	0.114244	-0.23151	-0.296279	-0.518128	-0.0161934	-0.217814	-0.107349	-0.329476	0.0626196	-0.528415	-0.528415	-0.528415	0.502072	-0.185619	0.391182	0.135705
gamma-glutamylalanine	0.0264924	0.017701	-0.193956	-0.00493547	0.056333	0.0261654	-0.0341401	-0.200315	0.120311	0.0166991	-0.124881	-0.257825	0.241297	0.124993	-0.0282141	0.0631832
gamma-glutamylcysteine	-0.00130484	-0.180654	-0.185087	-0.442252	-0.0751524	-0.221994	-0.250186	-0.204815	-0.0223678	0.259928	0.279119	0.154911	0.154819	0.221023	-0.082442	0.143296
gamma-glutamylglutamate	-0.15658	0.0587676	-0.17888	-0.462559	-0.133122	0.0158206	-0.00930604	-0.377061	-0.0990324	0.125123	0.113442	0.0810231	-0.0152477	0.203223	-0.012736	-0.0973445
gamma-glutamylglutamine	-0.246647	-0.132179	-0.390512	-0.571056	-0.146789	-0.0273807	-0.0658552	-0.531505	-0.0699174	-0.0268721	-0.146484	-0.323124	0.202161	0.24571	0.086431	0.0641584
gamma-glutamylisoleucine*	-0.112551	-0.158954	-0.140381	-0.217098	-0.0284922	-0.072373	-0.0821795	-0.198665	0.111699	0.0404837	-0.0402433	-0.120216	0.0455186	0.0830724	0.0792536	0.039057
gamma-glutamylleucine	-0.0820746	-0.222718	-0.242225	-0.323947	-0.0441199	-0.0798245	-0.196816	-0.24926	0.0941915	-0.00771165	-0.236572	-0.295163	0.125123	0.131522	0.159447	0.137164
gamma-glutamylmethionine	-0.348334	-0.0784696	-0.162727	-0.0699684	-0.141102	0.0615656	-0.00436481	-0.113453	0.109714	-0.00833099	-0.0940962	-0.187488	0.296051	0.397297	0.302461	0.269793
gamma-glutamylphenylalanine	-0.117134	-0.1975	-0.232177	-0.272052	-0.0279361	-0.0371573	-0.152983	-0.237246	0.130752	0.0953089	-0.021135	-0.093665	0.0753644	0.16337	0.150511	0.0965624
gamma-glutamylthreonine*	0.0206927	0.0303973	-0.0462403	-0.220331	0.0156531	-0.0332015	-0.0332483	-0.279014	-0.0213631	-0.311669	-0.391046	-0.579549	0.180986	0.149712	0.0747068	-0.004014
gamma-glutamyltryptophan	-0.726304	-0.726304	-0.726304	-0.726304	-0.561933	-0.0854453	-0.726304	-0.726304	0.0386202	0.0191994	-0.366431	0.100853	-0.0391488	0.230091	0.070555	0.117404
gamma-glutamyltyrosine	-0.130768	-1.05601	-0.120961	-0.5071	-0.0422012	-0.207678	-0.220259	-1.05601	-0.000738929	0.160978	0.0802295	0	0.0811672	0.0448924	0.00710738	0.126164
gamma-glutamylvaline	-0.209012	-0.159831	-0.206699	-0.262887	-0.0453716	-0.114922	-0.0290026	-0.27597	-0.0424406	-0.0761345	-0.183162	-0.34094	0.124504	0.10738	0.0468462	0.00966332
carnosine	-0.12436	-0.171147	-0.14309	0.0433623	-0.0925886	0.00376202	-0.0582899	0.0219332	-0.243744	0.00629486	-0.0220936	-0.0924812	-0.0703257	-0.227752	-0.322484	-0.121881
alanylleucine	0.298198	-0.344573	0.1465	-0.0963675	0.532665	-0.148436	-0.150581	-0.401538	0.36365	-0.810229	-0.923724	-0.879097	0.374913	-0.0937727	0.0241572	-0.0015227
glutamine-leucine	0.262142	-0.229001	0.095518	-0.18876	0.395746	-0.098106	-0.0308638	-0.480303	0.278136	-0.848937	-0.895854	-1.40671	0.316704	-0.0740694	0.0403254	0.022923
glycylisoleucine	0.183697	-0.219323	0.0459876	0.10843	0.254161	-0.0783135	-0.104854	-0.16954	0.174874	-0.659754	-0.790485	-0.840734	0.262166	-0.0359762	0.0236228	0.000434077
glycylleucine	0.0517312	-0.14752	0.0265333	0.0788916	0.0973614	-0.0372046	0.0407605	-0.133358	0.0846835	-0.469928	-0.612432	-0.759201	0.124667	-0.0645431	-0.0345161	-0.0428718
glycylvaline	0.0683714	-0.141403	0.00834463	0.0679259	0.133092	-0.0289098	-0.00143554	-0.0702746	0.0944711	-0.399027	-0.586533	-0.617803	0.138555	-0.0528114	-0.0158779	-0.0681355
isoleucylglycine	0.129045	-0.107071	-0.0434474	0.0875685	0.200823	-0.0134074	0.0614902	-0.0487596	0.131426	-0.587204	-0.726073	-0.895172	0.261667	-0.0238335	-0.00274471	-0.0608803
leucylglycine	0.156912	-0.21169	0.0900816	-0.100344	0.374638	-0.093665	0.0616032	-0.426664	0.207984	-0.710411	-0.824778	-0.959398	0.268508	-0.137869	-0.000825944	-0.129421
phenylalanylalanine	0.164947	-0.418278	0.041669	-0.0167346	0.349666	-0.200039	-0.220981	-0.405718	0.267242	-1.55909	-1.70333	-1.70333	0.29068	-0.181115	0.00333126	-0.0121997
phenylalanylglycine	0.213358	-0.185952	-0.006035	0.11591	0.228503	-0.0660574	-0.0367317	-0.0286778	0.176207	-0.659953	-0.841939	-1.24872	0.201752	-0.0911934	-0.0125572	-0.022688
prolylglycine	0.0333031	-0.127378	0.0181177	-0.0659057	0.0479365	-0.0786778	-0.0337644	-0.116452	0.0756929	-0.281166	-0.410944	-0.559563	0.0367486	-0.0554186	0.000694316	0.0364692
threonylphenylalanine	0.184691	-0.408045	0.231521	-0.11227	0.645894	-0.125692	-0.236273	-0.840433	0.466126	-0.840433	-0.840433	-0.840433	0.43138	-0.0745332	0.0328201	-0.0355047
tryptophylglycine	0.192428	-0.133417	0.076968	0.0176176	0.128141	-0.0791986	-0.150458	-0.245193	0.129915	-0.393296	-0.587876	-0.676335	0.102399	-0.10997	0.0440692	0.059677
valylglutamine	0.206043	-0.113058	0.111834	-0.106738	0.461333	-0.034328	0.0434016	-0.356449	0.311054	-0.789414	-1.06651	-1.06651	0.386106	-0.0283995	-0.017955	-0.139363
valylglycine	0.161398	-0.156082	0.0343477	0.0930012	0.130977	-0.0539901	0.067703	-0.151011	0.100681	-0.889747	-1.16558	-1.52724	0.231215	-0.12056	0.00770511	-0.166152
valylleucine	0.174757	-0.122974	0.106667	-0.0447453	0.696015	0.00685096	0.0805543	-0.384471	0.389148	-0.73002	-0.812197	-0.872895	0.354627	0.00830202	0.00518051	-0.0244303
leucylglutamine*	0.137164	-0.0531058	0.161098	-0.0719628	0.432167	0.139659	0.121429	-0.354087	0.282917	-0.493901	-0.656986	-0.815877	0.225232	0.0180344	0.00702193	-0.0120657
glucose	0.314247	-0.407934	0.296314	0.334916	-0.203218	0.120376	-0.0800855	-0.407934	-0.407934	-0.407934	-0.0651482	-0.168194	0.0397709	-0.152304	-0.407934	-0.407934
glucose-6-phosphate (G6P)	0.421242	-0.301551	0.206934	0.444326	0.436656	0.0036759	-0.000304113	0.0003039	-0.713768	-1.23882	-1.22403	-1.02228	-0.0858685	-0.790485	-0.142668	-1.13253
glucose 1-phosphate	0.717562	-0.402744	0.29019	0.610415	0.601767	-0.0113519	-0.0936111	0.352896	-0.811353	-1.14448	-1.14448	-1.14448	0.338576	-0.319755	0	-0.664943
fructose-6-phosphate	0.660922	-0.50307	0.347584	0.710726	0.789722	-0.224608	0.0224696	0.41044	-0.734004	-1.42366	-0.921906	-1.2644	0.461408	-0.647432	-0.0333421	-0.659754
Isobar: fructose 1,6-diphosphate, glucose 1,6-diphosphate, myo-inositol 1,4 or 1,3-diphosphate	0.309012	-0.203218	0.6419	0.251054	0.63122	0.0419845	0.289321	0.58458	-0.695294	-0.8173	-0.801343	-0.764472	-0.00625524	0.12496	0.00616643	-0.483597
dihydroxyacetone phosphate (DHAP)	0.430027	-0.0162384	0.638579	-0.0210438	0.385231	-0.174509	0.381909	0.597871	-1.82102	-1.56384	-1.82102	-1.82102	-0.606249	0.0409582	0.0283679	-1.82102
3-phosphoglycerate	0.0967363	0.00156065	0.378725	-0.207188	0.180499	0.100129	0.130205	0.264038	-0.866781	-1.35655	-0.894831	-1.14327	0.0553783	0.245784	-0.173731	-0.856361
phosphoenolpyruvate (PEP)	-0.0414839	0.0621305	0.364795	-0.0568024	0.0718084	0.169939	0.110253	0.18608	-1.83565	-1.83565	-1.22403	-1.77728	0	0.306597	-0.0996329	-0.78199
pyruvate	-0.175029	0.0348289	-0.171147	-0.223589	-0.320209	-0.050854	-0.0349865	-0.270026	-0.447697	-0.251037	-0.309893	-0.504733	-0.135964	0.437766	-0.190508	-0.378616
lactate	0.0858255	-0.124997	-0.00961674	-0.00682839	0.0780216	-0.0759793	-0.0420098	-0.00226422	0.12179	-0.251347	-0.257746	-0.330869	0.0491017	-0.0839147	0.0019067	-0.00191511
glycerate	0.226368	-0.414539	0.108734	-0.0972359	0.214526	-0.256255	-0.292004	-0.155523	-0.170503	-0.513145	-0.387004	0.0983668	0.206475	-0.077067	0.150265	-0.015923
6-phosphogluconate	0.0370279	-0.398809	0.159387	0.114578	0.0971184	-0.167874	-0.0921052	-0.094798	-0.648397	-1.57187	-1.57187	-1.57187	-0.206559	-0.11776	-0.10007	-0.803824
sedoheptulose-7-phosphate	-0.153168	-0.595337	-0.277531	-0.172501	-0.0953385	-0.421475	-0.445874	-0.482408	0.0376257	-0.756962	-0.765989	-1.21896	0.141512	0.0480143	0.110186	0.0610376
ribulose/xylulose 5-phosphate	0.37068	-0.267445	0.126651	0.0626196	0.284837	-0.168258	-0.0644927	0.172866	-0.263843	-0.728391	-0.716247	-0.888401	0.0187837	-0.122053	0.0865734	-0.115601
ribulose	0.215135	-0.277366	0.0856116	-0.00156628	0.127655	-0.331987	-0.375202	-0.117191	-0.0454198	-0.583692	-0.255081	-0.315334	-0.271078	-0.300422	0.126618	0.122314
ribose	0.36065	-0.392867	0.0851835	0.0688535	0.228657	-0.412289	-0.335452	-0.0345161	-0.0121997	-0.639407	-0.301986	-0.645699	-0.16134	-0.310958	0.149865	0.0990242
ribitol	-0.100289	-0.211196	-0.175094	-0.215811	-0.0831251	-0.414426	-0.212681	-0.314796	-0.00572685	-0.106738	-0.164944	0.00259798	0.0442653	0.201616	0.0783843	0.00548081
ribonate	0.0244446	0.0665495	0.0205684	-0.127844	0.0183676	-0.000217202	-0.00793274	-0.219827	-0.114356	-0.416008	-0.418733	-0.414765	0.0606978	-0.0312836	-0.0438316	-0.13543
xylonate	-0.0935033	0.0894812	0.122085	-0.102263	-0.004014	0.0817073	0.0130901	-0.133417	0.0165319	-0.421246	-0.256177	-0.36633	-0.0015227	-0.0446009	0.00151738	-0.238298
arabinose	-0.334513	0.0734984	0.0660276	0.571255	-0.334513	-0.0271494	0.0167409	0.42282	-0.0932879	-0.0455645	0.388545	0.537202	-0.328457	-0.203912	-0.334513	-0.334513
threitol	0.0668103	0.00130093	-0.0214543	-0.14442	-0.00130484	0.0615656	-0.0414361	-0.0832829	0.0742311	-0.00563885	-0.0148431	0.0199052	0.0726175	0.101678	0.0379442	0.0437551
arabitol	0.0944711	0.0194486	0.12215	0.0884196	0.0679259	0.0818512	-0.0105502	0.0171168	0.190416	-0.0140349	0.0702965	0.21104	0.154302	0.105987	0.0485195	0.0464952
lactose	-0.234406	-0.114582	0.00505175	0.0286119	-0.0275657	0.0614148	0.145942	0.078964	0.112806	-0.105961	-0.0207249	-0.0789381	-0.0811313	0.0406814	0.0203613	-0.182104
fructose	0.146004	-0.590405	-0.121938	0.110792	0.237971	-0.406936	-0.472241	0.156822	-0.271078	-0.316503	0.0120354	0.399847	0.0808789	-0.102428	-0.156954	-0.555643
sorbitol	-0.172437	-0.286593	-0.304869	-0.390512	-0.140682	-0.19071	-0.272866	-0.393189	-0.126796	-0.358129	-0.419531	-0.00117418	0.00117101	0.19173	0.00906828	-0.15453
mannose-6-phosphate	0.386303	-0.248259	0.175135	0.431074	0.367188	0.103906	0.0979857	0.0543066	-0.548521	-0.646853	-0.598599	-0.460297	-0.107627	-0.417937	-0.142426	-0.535064
mannitol	-0.12697	-0.0570004	-0.184289	0.173507	-0.205164	0.00281378	0.00535214	-0.00283213	-0.0399575	0.011655	-0.0230542	0.224067	-0.135074	0.00543792	0.0464561	0.0852549
galactonate	-0.142728	-0.0186798	0.033464	0.0161137	0.117934	0.0903286	0.0271865	-0.103253	0.181986	0.00225248	-0.0926424	-0.0719628	0.0494119	-0.162348	-0.0283531	0.103016
UDP-glucose	0.00608078	-0.0443603	-0.0233749	-0.046192	0.240899	-0.0647951	0.100956	-0.190306	-0.202386	-0.329661	-0.611721	-0.930702	0.150357	-0.0335297	-0.0283068	0.200139
UDP-galactose	0.021768	-0.225191	0.0927908	-0.188425	-0.0296066	-0.0914078	0.174583	-0.33677	-0.0259952	-0.451119	-0.276709	-0.523458	0.204825	0.00957836	0.0638211	0.13969
UDP-glucuronate	-0.00788851	-0.058588	0.0318123	-0.105684	-0.0552706	-0.00291956	0.0664377	0.180642	0.042418	0.115877	0.345746	0.383438	-0.107238	-0.0827571	-0.0555667	-0.0753073
guanosine 5'-diphospho-fucose	-0.140501	-0.181312	-0.00541892	-0.0232833	-0.0504148	-0.122744	-0.0238335	-0.0484197	-0.00256993	0.13043	0.277472	0.193625	-0.156892	-0.113284	-0.0560111	0.0256744
UDP-N-acetylglucosamine	0.0288558	-0.073709	0.0255926	0.0773316	0.0203613	-0.0339522	0.0449707	0.190248	0.156701	0.106497	0.232335	0.292721	-0.0385789	-0.124129	0.018201	0.0496056
cytidine 5'-monophospho-N-acetylneuraminic acid	0.0908574	0.127688	-0.000608438	-0.242452	-0.402086	0.0693721	-0.202248	-0.172372	0.0968405	0.260453	0.238197	0.0752184	-0.2468	0.0542299	0.0913504	-0.263763
glucosamine-6-phosphate	0.360082	-0.310691	0.127817	0.438067	0.406642	0.00505175	0.0314489	0.0186173	-0.977159	-1.73518	-1.73518	-1.73518	-0.180061	-0.953895	-0.246647	-1.73518
glucuronate	0.218509	0.00488001	-0.0272882	-0.370794	-0.00383871	0.110724	-0.140022	-0.432386	0.0317719	0.00380507	-0.357437	-0.572839	0.0782755	0.0572476	-0.00678428	-0.0804512
N-acetylglucosamine	0.23515	-0.33564	-0.33564	-0.200246	0	-0.33564	-0.159768	-0.19071	-0.0253502	-0.33564	0.152166	0.0192825	-0.0209527	-0.203703	-0.185486	0.011359
N-acetylglucosamine 6-phosphate	0.17076	-0.765483	-0.168194	-0.207889	0.407374	-0.35047	-0.765483	-0.131473	0	-0.337809	-0.036401	0.514999	0.1358	-0.377372	0.00723554	0.174409
N-acetylneuraminate	0.158965	-0.393619	-0.0232833	-0.0698664	0.0753279	-0.24504	-0.249414	0.0213134	0.19078	-0.0890023	0.291524	0.238247	-0.132356	-0.357535	-0.0266874	0.123165
erythronate*	0.0906107	0.126813	0.125969	0.0625068	0.110792	0.127396	0.0982283	-0.0245682	0.119652	-0.0807127	0.0211893	-0.000304113	0.0003039	-0.075669	-0.0392439	-0.0535969
citrate	-0.154282	0.0582362	0.0188253	-0.143211	-0.120044	0.00753442	0.16462	-0.122744	-0.209012	-0.303556	-0.137809	-0.0121997	-0.617983	-0.922632	-0.850781	-0.704653
aconitate [cis or trans]	0.0188253	-0.564474	0.281851	-0.0389588	-0.311936	-0.148375	0.432472	0.0807707	-0.619246	-1.8041	-0.175224	-0.0196784	-0.567031	-1.8041	-0.958213	-1.8041
alpha-ketoglutarate	-0.16954	0.104555	-0.148925	-0.344958	-0.251347	-0.0187705	-0.0205882	-0.342944	-0.319211	-0.152489	-0.181246	-0.250573	-0.0328266	0.11237	-0.0850225	-0.221415
succinylcarnitine	0.175975	-0.0386738	0.353493	0.157849	0.169204	0.0120354	0.267852	-0.0188612	-0.15658	-0.524619	-0.390939	-0.460046	-0.717831	-0.419759	-0.371611	-1.13371
succinate	-0.0845474	-0.00895122	-0.216525	-0.0732975	-0.0507564	-0.121881	-0.146241	-0.173342	-0.033014	-0.251037	-0.332174	-0.314886	0.121067	0.0416295	0.131362	0.110623
fumarate	-0.03659	0.0580462	0.047742	0.0169916	-0.137451	0.033906	0.101781	-0.0120657	-0.191114	-0.0871936	-0.208099	-0.2656	-0.36261	-0.278272	-0.403733	-0.503762
malate	0.00761977	-0.03659	0.0458313	-0.0450343	0.00212285	-0.0149779	0.0370279	-0.0572976	-0.0425364	-0.114865	-0.174055	-0.165579	-0.154778	-0.125634	-0.204537	-0.322211
phosphate	0.060509	-0.151257	-0.0799289	-0.150703	0.00251163	-0.0979971	-0.0512448	-0.133417	0.138397	-0.030957	0.0528093	0.000954398	0.0396917	-0.0423448	-0.0198602	0.0714401
caproate (6:0)	-0.0862921	-0.510745	-0.510745	-0.189297	0.159567	-0.174899	-0.209363	-0.510745	0.103804	0.364532	-0.200591	-0.510745	0.270213	-0.255707	0.252683	0
heptanoate (7:0)	-0.0734003	-0.186886	-0.24634	0.00817418	-0.230992	0.0836101	0.123558	0.110994	0.0126264	0	-0.292089	0.105987	0.157215	-0.0971272	-0.0158329	-0.0921589
caprylate (8:0)	-0.039339	-0.110866	-0.138167	-0.0154727	-0.00160987	-0.117874	-0.000695428	-0.138167	-0.0549255	0.01603	0.0927557	0.383151	0.0252239	-0.13389	0.101953	-0.0523703
pelargonate (9:0)	0.0371076	-0.246647	-0.0901766	-0.12575	0.011232	-0.0576942	-0.00797697	-0.00191511	0.0325382	-0.0644424	0.0623563	0.156549	0.0409582	-0.163549	-0.0166895	0.0333433
caprate (10:0)	-0.0460954	-0.20614	-0.145208	-0.0886826	-0.0290491	-0.100617	0.00633766	-0.0668672	0.0581222	0.0534626	0.250029	0.402089	-0.0125572	-0.0508052	-0.0165541	0.113475
laurate (12:0)	-0.0512448	-0.19552	-0.0964217	-0.206349	-0.0523703	-0.129596	-0.0219565	-0.174185	0.0986437	0.0422604	0.203332	0.221753	0.0207755	0.0161555	0.110253	0.19841
5-dodecenoate (12:1n7)	-0.197432	-0.460798	0.0174924	-0.339324	-0.213959	-0.0712458	4.34273e-05	-0.245499	-0.0745848	0.116242	0.432793	0.49722	0.0978817	-0.0197239	-0.229516	0.0750723
myristate (14:0)	0.0153598	-0.118615	-0.149293	-0.066108	-0.00837527	-0.00322573	0.0496831	-0.0231	0.201261	0.170027	0.391535	0.39224	0.104931	-0.064896	0.0228818	0.136816
myristoleate (14:1n5)	-0.0172314	-0.252977	-0.193006	-0.315963	0.00855759	-0.091515	0.0723234	-0.285503	0.102674	0.173943	0.491152	0.665815	0.157638	0.0214787	0.0386202	0.322612
pentadecanoate (15:0)	0.0468852	-0.089429	-0.176852	-0.0561594	0.0412347	-0.0601813	0.0487525	-0.00392635	0.0958665	0.0685569	0.269793	0.351816	0.0994389	-0.185486	0.0153598	0.00389117
palmitate (16:0)	0.0400878	-0.131944	-0.160648	-0.024982	0.0305997	-0.0233291	0.0404441	-0.00616713	0.0751819	-0.00757904	0.194042	0.222742	0.040167	-0.150274	-0.0753073	0.00552369
palmitoleate (16:1n7)	-0.0284922	-0.18039	-0.296967	-0.156269	0.042733	-0.0550734	0.0149403	-0.0906045	0.229221	0.372009	0.821173	1.07535	0.137734	-0.190373	0.141199	0.235882
margarate (17:0)	0.0339462	-0.22541	-0.162033	-0.0841255	0.0185757	-0.142185	-0.0144388	0.00633766	0.0488689	-0.117362	0.110758	0.234264	0.0957271	-0.124013	-0.0764451	0.0172838
10-heptadecenoate (17:1n7)	-0.0189973	-0.21169	-0.304518	-0.14442	0.018201	-0.0929113	-0.0425843	-0.0618307	0.172106	0.228272	0.552583	0.763435	0.127655	-0.175549	0.0968405	0.125449
stearate (18:0)	-0.0394341	-0.223299	-0.166343	-0.10133	0.0317315	-0.127844	0.0159881	-0.0310037	0.0521551	-0.130886	0.0179927	0.0990934	0.00151738	-0.120331	-0.0884695	0.0342273
oleate (18:1n9)	0.0433623	-0.0562582	-0.198185	-0.0285386	-0.0119764	-0.00117418	-0.0035759	-0.0665633	0.0220157	0.000867722	0.100474	0.152716	-0.0340931	0.0548045	-0.0848113	-0.0376307
cis-vaccenate (18:1n7)	0.0394934	-0.113679	-0.114752	-0.0569509	-0.0523703	-0.0135418	-0.000912977	-0.103308	-0.0304909	-0.0232375	0.19279	0.221258	-0.0172314	0.00160392	-0.0415795	0.111195
nonadecanoate (19:0)	0.0419056	-0.226726	-0.144602	-0.0888424	0.042851	-0.209715	-0.051196	-0.0658552	0.0475864	-0.154654	0.0285306	0.0659903	0.104146	-0.0739149	0.0179094	0.12911
10-nonadecenoate (19:1n9)	-0.0137659	-0.308742	-0.267204	0.0295461	0.00620924	-0.2656	-0.019315	0.0370279	0.123263	-0.122629	0.234264	0.407476	-0.0190427	-0.304869	-0.184954	-0.0368736
arachidate (20:0)	0.0785656	-0.223444	-0.137869	-0.0523703	0.0161137	-0.23188	-0.0371573	0.00182022	-0.0228253	-0.236872	-0.0486139	0.00125763	0.0413927	-0.190844	-0.0863981	0.0410372
eicosenoate (20:1n9 or 11)	0.00384812	-0.234555	-0.179208	0.0716611	0.0225109	-0.212469	-0.00388252	0.0469242	0.0477031	-0.196202	0.0282865	0.184918	-0.110866	-0.389659	-0.244354	-0.0977251
erucate (22:1n9)	0.00298634	-0.270916	-0.153045	-0.0377254	0.0216854	-0.254847	-0.0471591	0.057552	0.0199052	-0.231288	-0.0603809	0.0547279	-0.0106392	-0.27597	-0.0989778	0.0394141
eicosapentaenoate (EPA; 20:5n3)	-0.105961	-0.522445	-0.612077	-0.752272	0.0213134	-0.502656	-0.374379	-0.715569	0.4728	0.302396	0.913008	1.03451	0.413182	-0.0456127	0.369735	0.461138
docosapentaenoate (n3 DPA; 22:5n3)	-0.0394341	-0.613679	-0.538201	-0.395342	0.0269824	-0.445027	-0.397506	-0.292174	0.296994	0.14473	0.458759	0.605488	0.299071	-0.129596	0.25957	0.219558
docosahexaenoate (DHA; 22:6n3)	-0.0274269	-0.587371	-0.635449	-0.705754	-0.0422012	-0.548982	-0.470313	-0.603104	0.291391	0.144325	0.328746	0.39037	0.27432	-0.182699	0.229477	0.175135
linoleate (18:2n6)	-0.146728	-0.5867	-0.309361	-0.215739	-0.0413883	-0.138884	-0.0355518	-0.109132	0.137417	0.236436	0.65966	0.898621	0.0154017	-0.203564	0.12133	0.215796
linolenate [alpha or gamma; (18:3n3 or 6)]	-0.19071	-0.314348	-0.205512	-0.322849	-0.0497325	-0.119644	-0.145087	-0.260111	0.213146	0.292367	0.779532	0.984397	0.113107	-0.0574463	0.276025	0.308607
dihomo-linolenate (20:3n3 or n6)	-0.0922663	-0.513995	-0.384997	-0.227898	0.010512	-0.353008	-0.119758	-0.259479	0.209837	0.180986	0.796304	1.01595	0.107006	-0.158203	0.169469	0.266702
arachidonate (20:4n6)	-0.0298857	-0.496891	-0.434152	-0.475994	0.0279609	-0.461049	-0.384681	-0.417142	0.340424	0.277082	1.0654	1.15192	0.270399	-0.0734003	0.482187	0.53199
adrenate (22:4n6)	-0.0385314	-1.14388	-0.240786	-0.419417	-0.190104	0.135324	-0.385419	-0.388489	-0.0136314	0.185854	0.585968	0.44367	-0.0490027	-0.498667	0.314668	0.0533858
docosapentaenoate (n6 DPA; 22:5n6)	-0.217098	-0.501827	-0.43866	-0.617443	-0.284331	-0.388914	-0.207889	-0.458421	0.00108438	0.176033	0.44562	0.429946	0.024978	-0.0010871	0.370458	0.434186
docosadienoate (22:2n6)	-0.126447	-0.291664	-0.238523	-0.0314237	-0.0297461	-0.268976	-0.0289562	0.00160392	0.0198222	-0.162348	0.0116127	0.0900816	-0.0790944	-0.242073	-0.0848113	0.0353897
dihomo-linoleate (20:2n6)	-0.0605806	-0.359022	-0.238147	0.00264115	-0.0113519	-0.255394	-0.0255804	0.0911744	0.110994	0.00302947	0.370421	0.549249	-0.0311903	-0.310336	-0.154096	-0.00169706
mead acid (20:3n9)	-0.138824	-0.73969	-0.718285	-0.346209	-0.131297	-0.551448	-0.576754	-0.136856	0.0960406	0.146345	0.635353	0.697961	0.12496	-0.31903	0.126196	0.233833
15-methylpalmitate (isobar with 2-methylpalmitate)	0.210693	-0.0425364	-0.0484197	0.133571	0.14529	0.042851	0.142702	0.0989551	0.12998	0.0409977	0.218877	0.32568	-0.0557642	-0.220043	-0.0491972	-0.0827571
17-methylstearate	0.188788	-0.082232	0.0347087	0.148047	0.119817	-0.163993	0.0247319	0.124798	0.101644	-0.278684	-0.000869459	0.00923837	-0.0108172	-0.150888	-0.130182	-0.0657541
dimethylmalonic acid	-0.173407	-0.0808173	-0.0502198	0.131779	-0.173407	0.111397	-0.146971	0.0756564	-0.173407	-0.173407	-0.0635868	0.158242	-0.173407	-0.0868222	-0.030957	0
2-hydroxyglutarate	0.00488001	-0.268331	-0.330497	-0.156269	-0.188358	-0.364215	-0.38321	-0.151934	-0.14533	-0.276544	-0.219755	-0.0316572	0.111263	0.323974	0.34953	0.22037
2-hydroxyadipate	0.108903	0.0159044	0	-0.818728	0.00500882	-0.0167798	-0.0544329	-0.906578	0.0911392	-0.906578	0.175425	0.0108933	-0.0449861	0.0150243	0.193848	-0.0314237
maleate (cis-Butenedioate)	0.0714401	0.0443437	0.120146	-0.051196	0.00603795	-0.00572685	0.0460267	-0.12575	-0.130827	-0.220692	-0.188693	-0.236048	-0.187153	-0.169796	-0.0994144	-0.234555
palmitic amide	0.0475085	-0.276709	-0.0106837	-0.186953	0.13634	-0.58203	0.0666986	-0.247721	0.165719	-0.33885	0.252635	-0.391902	0.296095	0.0104272	-0.10585	0.156064
oleamide	0.0148144	-0.323398	0.00902574	-0.170182	0.161368	-0.654822	0.0803739	-0.23448	0.1247	-0.529296	0.259594	-0.371611	0.335538	-0.042728	-0.181774	0.226265
stearamide	0.01895	-0.379552	0.370198	-0.432856	0.00320195	-0.615288	-0.22388	-0.434388	0.579578	-0.558934	1.44762	-0.476644	-0.00322573	0.424359	-0.060331	0.0036759
erucamide	0.153662	-0.379032	0.0879588	-0.401538	0.0287339	-0.517126	-0.267204	-0.422968	0.37665	-0.364818	0.807332	-0.526659	0.0489853	0.20785	0.109848	-0.0650473
acetyl CoA	0.1456	0.0442261	0.283686	0.255465	-0.00793274	0.103667	0.0257972	0.265902	0.0878169	0.00953588	0.0135113	-0.244583	0.0372671	-0.216525	-0.116168	-0.0924812
myristoyl CoA	0.0663259	0.0799406	0.0776585	0.109444	0.00483706	0.113107	0.22518	0.252999	-0.0649968	-0.216025	-0.409047	-0.38122	0.0188253	0.120278	-0.0204972	-0.00660786
butyrylcarnitine	0.191786	0.131522	-0.0209071	-0.0662597	0.180756	0.0366688	-0.0259491	-0.164246	0.0377451	-0.425506	-0.885389	-0.869988	0.0365091	0.0673685	0.0624316	0.00796103
propionylcarnitine	0.458864	0.494475	0.526869	0.479086	0.288674	0.24812	0.365376	0.266138	-0.0213631	-0.278849	-0.42934	-0.599117	-0.401976	-0.495393	-0.495257	-0.57414
N-palmitoyl glycine	0	-0.186753	-0.586868	-0.401538	-0.143271	-0.0252581	-0.00643152	-0.115885	-0.0301649	0.272723	0.0967015	0.420104	0.406932	-0.0332952	0.0297489	0.401228
acetylcarnitine	0.0610753	-0.152674	-0.0965302	-0.0990869	0.0799045	-0.0550734	-0.0484197	-0.0473044	0.237368	-0.08302	-0.0502685	-0.24306	0.140225	-0.00410168	-0.0229169	0.0437159
hydroxybutyrylcarnitine*	0.00727825	-0.301899	-0.285503	-0.159768	0.0591088	0.0241572	-0.0883631	0.0425755	0.551974	0.408274	0.449586	0.33163	0.564346	0.475628	0.43236	0.484086
valerylcarnitine	0.447127	0.178401	0.148603	0.631352	0.367225	-0.00908425	0.00889811	0.280419	-0.154716	-0.724458	-1.05306	-1.07212	-0.497573	-0.398375	-0.410274	-0.379344
hexanoylcarnitine	0.169586	-0.0773783	-0.210067	0.125936	0.28407	-0.0559617	-0.154344	0.162863	0.177479	-0.46916	-0.851089	-0.828274	-0.0641905	-0.218891	-0.236347	-0.16469
octanoylcarnitine	-0.0616304	0.0288964	-0.0332483	0.0538081	0.0638585	0.122281	0.107854	0.177075	0.0419451	-0.11776	-0.759451	-1.03574	-0.183361	-0.0416273	-0.1346	-0.0893222
decanoylcarnitine	-0.0913542	0.182358	0.0481698	0.0115704	0.00676545	0.442009	0.461874	0.22295	0.131426	0.120673	-0.887395	-0.975104	-0.00687251	0.238849	0.0455186	-0.0633355
laurylcarnitine	-0.241618	0.294621	0.111699	-0.157953	-0.120904	0.401487	0.334655	-0.0299787	0.159597	0.191954	-0.640544	-0.837436	-0.196748	0.315614	0.226703	0.114844
myristoylcarnitine	-0.18217	0.270399	0.22217	-0.0233749	-0.103915	0.371271	0.440594	0.0811672	0.143202	0.0379442	-0.775985	-0.754734	-0.146363	0.283098	0.188338	0.173157
palmitoylcarnitine	-0.139482	0.136372	0.204798	-0.0559123	-0.062432	0.243931	0.295193	0.0324173	0.191926	-0.0886826	-0.806875	-0.480172	-0.15789	0.238598	0.317248	0.3326
stearoylcarnitine	-0.155026	-0.127611	-0.000434512	-0.173536	-0.167172	-0.086504	-0.0403386	0.106123	0.324262	-0.0860802	-0.451856	0.0933516	0.0432837	0.392398	0.54336	0.53227
oleoylcarnitine	-0.170954	0.197198	0.0770771	-0.0273344	-0.127203	0.299377	0.508718	0.0607734	0.142358	-0.0917295	-1.16494	-0.885056	-0.0490027	0.234315	0.223288	0.197611
linoleoylcarnitine*	-0.178683	0.23147	0.117702	-0.0884163	-0.0882034	0.332661	0.552291	-0.0115748	0.0646826	-0.0696114	-1.01682	-0.814458	0.0107662	0.308266	0.160348	0.107617
myristoleoylcarnitine*	-0.365926	0.393856	0.201015	0.0334238	-0.0623818	0.490394	0.566767	0.179264	-0.0385314	0.0475474	-0.763211	-0.853562	-0.194907	0.113542	-0.131708	-0.215383
deoxycarnitine	0.206799	-0.0512937	-0.0201331	0.0693721	0.1924	0.00889811	0.0108086	0.0201955	0.180298	-0.135904	-0.0752556	-0.0395768	0.129303	-0.0646943	-0.0682371	-0.0289562
carnitine	0.291569	0.00693645	0.0572856	-0.0238335	0.223028	0.0412742	0.0353096	-0.110306	0.202951	0.0324576	0.196867	0.207607	0.0775496	-0.0574463	-0.048177	-0.0662091
3-hydroxybutyrate (BHBA)	-0.131297	-0.832092	-0.832092	-0.302596	-0.085181	-0.551758	-0.832092	0.142608	0.472127	0.294003	0.342324	0.654282	0.521974	-0.042297	-0.832092	0.146345
4-hydroxybutyrate (GHB)	0.352858	-0.129304	0.00479411	0.318126	0.378961	-0.164246	-0.0130045	0.292588	0.316138	-0.703993	-0.703993	-0.703993	0.180785	-0.703993	-0.510463	-0.703993
2-hydroxydecanoate	-0.0234666	-0.113284	0.0236228	-0.352031	0.164739	-0.674074	-0.674074	-0.674074	0.163489	-0.2594	-0.280669	-0.128077	0.272306	-0.674074	0.434633	0.320541
2-hydroxypalmitate	0.371567	-0.258612	-0.0708366	-0.228854	0.327931	-0.347367	-0.0876185	-0.260349	0.380555	0.0775133	0.120936	0.0599041	0.777702	-0.273273	0.479921	0.526727
2-hydroxystearate	0.437861	-0.393726	-0.217599	-0.298087	0.294312	-0.442854	-0.127028	-0.393726	0.352723	0.108261	0.118265	0.0666986	0.664181	-0.4133	0.495017	0.48373
3-hydroxyoctanoate	-0.00502333	-0.641304	-0.298691	-0.430392	0.0256744	-0.346209	-0.346209	-0.0732975	0.390246	0.174961	0.3807	0.384192	0.387621	-0.119587	-0.0232375	0.169674
3-hydroxydecanoate	0.135196	-0.478862	0.0246498	-0.405166	0.149988	-0.163613	-0.128661	-0.107405	0.466927	0.41684	0.628133	0.580446	0.420055	0.033464	0.101472	0.346059
3-hydroxylaurate	0.187436	-0.515131	0.119289	-0.42539	0.264558	-0.10696	-0.0835987	-0.0787819	0.465591	0.43072	0.686413	0.648458	0.342955	0.127688	0.122773	0.389326
3-hydroxymyristate	0.144885	-0.337525	0.0135955	-0.256725	0.183042	-0.0858685	0.0581602	-0.0490513	0.346549	0.15564	0.385553	0.449293	0.0770043	-0.0715017	-0.0336236	0.112806
oleic ethanolamide	-0.0366372	-0.17134	-0.239879	-0.326703	0.00663716	-0.203426	-0.122859	-0.242604	0.0652809	-0.0499761	-0.00674017	0.106361	0.158785	0.0292214	0.0588813	0.18047
palmitoyl ethanolamide	0.118165	-0.140201	-0.141764	-0.398375	0.100887	-0.167747	-0.0933418	-0.321027	0.025019	-0.120331	-0.0609303	-0.0710412	0.097292	0.00766245	0.024896	0.115211
N-oleoyltaurine	0.0922995	0.292677	0.115477	-0.277531	0.0406023	0	-0.604324	-0.604324	-0.604324	-0.604324	-0.604324	-0.604324	-0.0114856	0.034468	-0.0772745	0.229118
N-stearoyltaurine	0.537995	0.2205	0.15415	-0.114074	0.198987	0	-0.125982	-0.36241	-0.263126	-0.36241	-0.36241	-0.36241	-0.117817	-0.36241	-0.182831	0.0728379
myo-inositol	0.123982	0.0565237	0.0777312	0.0960406	0.0578942	0.0616786	0.0305997	-0.000347575	0.0239928	-0.107571	-0.0962049	-0.131885	-0.012155	0.000347297	-0.0166444	-0.0893222
scyllo-inositol	0.0176593	0.0641584	-0.0255344	0.0932115	-0.0494404	0.104385	0.0415506	0.0189084	-0.094744	0.00987563	0.00410632	0.060131	-0.0998514	0.0354297	-0.0846529	-0.00414552
inositol 1-phosphate (I1P)	0.101919	-0.0627831	0.0359898	-0.0841255	0.0565619	-0.00528701	0.0260018	-0.0423448	-0.0519785	-0.0884695	-0.129713	-0.0623317	0.00522342	0.0499929	-0.0166444	-0.0543837
choline	-0.128019	-0.365825	-0.187956	-0.0362122	-0.152057	-0.268734	-0.0879374	0.0340265	0.101059	0.290613	0.589413	0.797177	0.0278794	0.0548811	0.120047	0.183412
choline phosphate	0.185514	-0.0149779	0.0231289	-0.612432	0.0756564	-0.0946899	-0.0661585	-0.574303	-0.0840728	-0.612966	-0.556894	-0.775208	0.0144785	-0.0393865	-0.0991961	-0.254145
cytidine 5'-diphosphocholine	0.279439	-0.530767	0.0089832	-0.20614	0.248268	-0.434506	-0.349304	-0.240937	0.0687794	-0.649752	-0.318307	-0.499489	0.104146	-0.329754	0.0777312	0.0718452
glycerophosphorylcholine (GPC)	0.0489077	-0.116509	-0.00423322	0.237192	0.0482864	-0.133358	0.00419236	0.0444222	0.116741	-0.635449	-0.372634	-0.354087	0.133794	0.0126264	0.0753279	0.0806986
ethanolamine	0.032659	-0.107571	-0.166279	-0.138107	-0.28693	-0.045854	-0.00634337	-0.115431	-0.0623317	0.51472	0.629522	0.915326	0.00864275	0.179753	0.0226345	0.324899
phosphoethanolamine	-0.625802	-0.500176	-0.698102	-0.669181	-0.510323	-0.445027	-0.43368	-0.048274	0.0549576	0.380103	0.621031	0.729051	0.158995	0.258494	0.349782	0.216878
cytidine-5'-diphosphoethanolamine	-0.217671	-0.317043	-0.387746	0.0491792	-0.0118425	-0.295335	-0.0504148	0.22487	0.0895165	-0.0444566	-0.167491	-0.384366	0.408901	0.132676	0.317792	0.294709
glycerophosphoethanolamine	0.274643	0.0722499	0.135673	0.432344	0.221179	-0.00515515	-0.0128702	0.209193	0.185684	-0.68867	-0.534023	-0.734004	0.184237	-0.011664	0.0885259	0.110219
glycerophosphoinositol*	0.196729	0.444544	0.0570191	-0.0535969	-0.178683	0.37818	-0.178945	-0.137094	0.337858	0.402605	0.049838	-0.158954	-0.0917295	0.341988	0.180011	-0.330869
1-palmitoylglycerophosphocholine (16:0)	0.0223871	-0.0490027	-0.0787819	-0.0721679	0.0460657	-0.0720141	-0.0175478	-0.162854	0.0984014	-0.0759276	0.0965972	-0.00766744	0.0111474	0.0104272	-0.0325456	-0.0430636
2-palmitoylglycerophosphocholine*	-0.154964	-0.165961	-0.176395	-0.0202696	-0.0647951	-0.0900697	0.022717	-0.0873529	0.0774042	-0.000869459	0.282463	0.192261	-0.0450824	0.000867722	-0.00182788	0.00825941
1-palmitoleoylglycerophosphocholine (16:1)*	-0.00147912	-0.0517827	-0.0148431	-0.0722704	-0.0349395	0.0594119	0.0444614	-0.0758758	0.131426	0.0610753	0.300008	0.0813113	-0.0401957	0.111195	-0.0547777	-0.0271494
2-palmitoleoylglycerophosphocholine*	-0.0141695	-0.0194513	0.0127107	0.067703	0.00341745	0.034468	0.141011	0.0890923	0.0937018	0.0588434	0.216377	0.273233	-0.0921052	-0.0794071	-0.0716554	-0.0933956
1-stearoylglycerophosphocholine (18:0)	0.0511525	-0.105739	0.641563	-0.0897492	-0.0430156	-0.0557642	-0.0933418	-0.228854	0.854002	-0.19552	1.25702	0.08888	-0.0468204	0.834427	0.023705	-0.101385
2-stearoylglycerophosphocholine*	-0.0577935	-0.423543	-0.219467	-0.120445	-0.000434512	-0.115941	-0.0296996	0.229349	-0.0283995	-0.127727	0.836925	0.267946	-0.0938805	0.247138	-0.0627831	-0.210208
1-oleoylglycerophosphocholine (18:1)	-0.0199057	-0.0425364	-0.0431595	-0.0323116	-0.0424406	0.00932339	0.0387393	-0.0516849	0.103633	0.0230466	0.241223	0.17076	-0.112045	-0.0153377	-0.0687456	-0.152366
1-linoleoylglycerophosphocholine (18:2n6)	-0.0629337	-0.209996	0.0322963	0.0522321	-0.213391	0.0162392	-0.246494	-0.0168701	0.174932	0.0862174	0.388847	0.324509	-0.246494	0.0233348	-0.0997968	-0.24177
1-arachidonoylglycerophosphocholine (20:4n6)*	-0.428757	-0.277448	0.626997	-0.403953	-0.267044	-0.20614	-0.218676	-0.428757	1.07584	0.059033	0.365001	0.19863	-0.129362	0.156701	0.0795792	-0.0776379
1-palmitoylplasmenylethanolamine*	0.306682	-0.0575951	0.0758388	0.199399	0.157396	-0.114639	-0.0955008	0.0632958	0.0987129	-0.244583	0.158905	-0.0665633	0.169469	-0.217599	0.00492295	0.105067
1-stearoylplasmenylethanolamine*	0.394837	0.0909983	0.212534	0.155791	-0.0242466	0.0291402	-0.157391	0.0316104	0.162833	-0.138585	0.150511	-0.203287	-0.123898	-0.136558	-0.0195875	-0.193277
1-oleoylplasmenylethanolamine*	0.284972	-0.129713	0.0147305	0.17981	0.151982	-0.200108	-0.132827	0.0689647	0.0223046	-0.359519	0.0731316	-0.154158	0.127234	-0.271403	-0.0345161	0.0775133
1-palmitoylglycerophosphoethanolamine	0.433834	0.153754	0.202079	0.114478	0.0988513	-0.0395292	-0.0767042	-0.128777	0.126294	-0.237922	0.0439122	-0.161844	0.202298	-0.0563571	-0.0410541	0.00358977
1-stearoylglycerophosphoethanolamine	0.363913	0.00864275	0.0664005	0.000911062	0.136594	-0.124765	-0.136558	-0.161088	-0.000912977	-0.233662	0.0615656	-0.102153	0.113442	-0.104909	-0.0209071	0.0859324
2-stearoylglycerophosphoethanolamine*	0.525874	0.148942	-0.163486	0.0121621	-0.0808173	-0.16577	-0.0125125	-0.32569	-0.0977795	0.0649444	0.132612	0.0566762	0.0840398	-0.744727	-0.377786	-0.0356932
1-oleoylglycerophosphoethanolamine	0.374033	-0.143392	0.0797599	0.00625205	0.0926154	-0.175029	-0.162096	-0.254769	0.205231	-0.164309	0.16346	-0.0409586	0.225594	-0.110138	0.0882779	0.112136
1-linoleoylglycerophosphoethanolamine*	0.215823	-0.57741	0.086431	0.0513069	-0.703993	-0.380802	-0.703993	-0.301465	0.276278	-0.00274471	0.111901	0.346685	0.429785	-0.271809	0.259642	0.382107
1-arachidonoylglycerophosphoethanolamine*	0.101128	-0.306977	-0.0827046	-0.119587	-0.118159	-0.0869813	0.0499929	-0.455684	0.123688	-0.00195874	0.242343	0.162296	0.463146	0.0134692	0.318063	-0.0706322
1-palmitoylglycerophosphoinositol*	0.489072	-0.146545	0.102228	0.115611	0.364476	-0.487849	-0.107071	-0.123205	0.382899	-0.0449861	0.656979	0.624612	0.447824	0.123754	-0.0746879	0.375188
1-stearoylglycerophosphoinositol	0.346373	-0.0182267	0.0152759	0.0937368	0.101197	-0.17134	-0.230697	-0.190844	0.158574	-0.080399	0.41022	0.370439	0.188928	-0.127902	-0.0186798	0.11381
1-oleoylglycerophosphoinositol*	0.48084	-0.0747395	0.160889	0.0213961	0.294246	-0.629117	-0.154778	-0.177244	0.330901	-0.0351749	0.65784	0.664717	0.309417	-0.174574	-0.346209	0.243633
1-linoleoylglycerophosphoinositol*	-0.512155	-0.512155	-0.512155	-0.374482	0.065953	-0.512155	-0.512155	-0.4832	-0.512155	-0.512155	0.694903	0.710836	-0.512155	-0.512155	-0.512155	-0.0777937
1-arachidonoylglycerophosphoinositol*	0	-0.658368	-0.460673	-0.630599	0.139816	-1.37572	-0.36221	-0.576754	0.228785	0.149619	0.966447	1.23109	0.159567	0.188028	0.0308425	0.450557
1-stearoylglycerophosphoserine*	0.339928	0.0826059	0.0688164	0.136911	0.0235405	-0.0784696	-0.00899556	-0.0175478	0.0386202	-0.0669178	-0.0376307	-0.0655015	0.249027	-0.153725	0.0228818	0.140288
1-oleoylglycerophosphoserine	0.404423	-0.0780535	0.129948	0.0153178	0.212188	-0.255864	-0.152242	0.00363284	0.0131323	-0.360215	-0.105573	-0.307065	0.288003	-0.148986	-0.421246	0.0158206
1-palmitoylglycerophosphate	0.441727	-0.0520274	0.108599	0.347135	0.24403	-0.495529	0.294576	0.366292	-0.256098	-0.943095	-0.943095	-0.943095	-0.280172	0.125253	-0.443697	0.20137
1-palmitoylglycerophosphoglycerol*	0.295897	0.0494894	0.243237	0.26984	0.175512	-0.18356	0.184748	0.218877	0.0708871	-0.120274	0.0580842	0.119553	0.0262063	-0.039339	-0.158453	0.0812032
1-palmitoylglycerophosphoserine*	0.675742	0.314057	0.466482	0.446475	0.390812	-0.094366	0.318105	0.220736	0.0914207	-0.48825	-0.48825	-0.48825	0.272746	-0.10696	-0.430275	0
1-stearoylglycerophosphoglycerol	0.198024	0.00697919	0.146872	0.243584	-0.0542361	0.00539503	0.151186	0.218089	0.130076	0.0114013	0.12133	0.0730582	-0.0054629	-0.336488	-0.0347512	0.140319
1-oleoylglycerophosphoglycerol*	-0.0769633	-0.176656	-0.0817075	0.0731316	-0.116907	0.0278794	0.186391	0.245932	0.10006	0.257894	0.31973	0.494377	-0.129421	-0.0957173	-0.0661585	0.122576
oleoyl-linoleoyl-glycerophosphoinositol (1)*	0.0155693	-0.160899	-0.0219108	-0.178094	-0.0352691	-0.034281	0.102022	-0.0504636	0.120146	0.00761977	0.198795	0.155488	0.0906812	0.0588813	0.084612	0.0835385
oleoyl-oleoyl-glycerophosphocholine (1)*	0.0562186	-0.0926424	0.0359498	-0.134422	-0.218388	0.149342	0.0913504	0.0479754	0.108193	-0.285754	-0.013273	-0.261695	-0.062432	-0.210278	-0.116395	-0.236198
oleoyl-oleoyl-glycerophosphocholine (2)*	0.0222634	-0.0758758	-0.0791986	0.00646604	0.0210652	-0.172114	0.000694316	-0.0866631	-0.0411018	-0.0591848	-0.0657541	-0.0534986	-0.150212	-0.119301	-0.109579	-0.116907
palmitoyl-arachidonoyl-glycerophosphocholine (1)*	0.00251163	-0.275888	-0.255785	-1.08991	-0.211478	0.0620552	-0.0571985	-0.424928	0.122576	-0.347077	-0.0755656	-0.287519	0.34262	0.15293	0.297848	0.132804
palmitoyl-arachidonoyl-glycerophosphocholine (2)*	-0.124649	-0.180785	-0.140022	-0.432738	-0.0223221	-0.218963	-0.152859	-0.57414	0.0525016	-0.0323584	-0.0657036	-0.0832829	0.185202	0.301768	0.314731	0.235453
palmitoyl-linoleoyl-glycerophosphocholine (1)*	0.0687423	-0.0311903	0.0132165	-0.0588863	-0.126854	0.142452	0.100198	0.00462227	0.115511	-0.178094	0.0400482	-0.190642	0.0247729	-0.107516	0.00957836	-0.0730919
palmitoyl-linoleoyl-glycerophosphocholine (2)*	0.0334238	-0.0183626	0.0450882	-0.0794593	0.0921941	-0.0866101	0.0566762	-0.0783135	0.0190332	0.0202784	-0.103033	-0.0100165	-0.0181814	-0.0437835	0.0182843	-0.00992767
palmitoyl-linoleoyl-glycerophosphoinositol (1)*	0.16346	0.0040633	0.108125	-0.124071	0.084469	-0.0485168	0.109646	-0.0721679	0.155609	-0.0152927	0.0972226	-0.0181361	0.0394538	-0.0533513	-0.0282604	0.00380507
palmitoyl-oleoyl-glycerophosphocholine (1)*	0.0434802	-0.114865	-0.0259952	-0.181972	-0.158515	0.0719188	0.0245267	-0.0521743	0.118695	-0.175419	0.0290996	-0.161718	-0.0357404	-0.112551	-0.0201786	-0.143755
palmitoyl-oleoyl-glycerophosphoglycerol (1)*	-0.311491	-0.311491	-0.311491	0.0251829	0.0193656	-0.1093	0.200467	0.0538081	-0.0808696	-0.311491	-0.311491	-0.311491	0.00825941	-0.311491	-0.311491	0.0879588
stearoyl-arachidonoyl-glycerophosphocholine (1)*	-0.274007	-0.376854	-0.299642	-0.602408	-0.602408	0.224352	0.0630705	-0.263285	-0.220043	-0.602408	-0.00713733	-0.602408	0.287488	0.199371	0.194764	0.00702193
stearoyl-arachidonoyl-glycerophosphocholine (2)*	-0.17888	-0.250264	-0.222428	-0.425274	-0.114356	-0.225045	-0.0989778	-0.346884	-0.00471589	-0.0709389	-0.0481284	-0.10785	0.0971879	0.184095	0.222326	0.186108
stearoyl-arachidonoyl-glycerophosphoinositol (1)*	-0.0794593	-0.2909	-0.151872	-0.401866	-0.0834934	-0.160773	-0.0313303	-0.224608	0.044579	-0.0989778	0.0644205	0.0513455	0.0325785	0.0518468	0.0384612	-0.0199966
palmitoyl-oleoyl-glycerophosphoglycerol (2)*	0.115011	-0.0525173	0.0295867	-0.23018	-0.0358819	-0.0373466	-0.0783135	-0.239351	0.153235	-0.0166895	-0.164436	-0.152798	-0.00784429	0.0880297	0.0768952	-0.0692547
palmitoyl-palmitoyl-glycerophosphocholine (1)*	0.0510753	-0.0765487	-0.0235125	-0.180719	-0.109467	0.0670709	0.0286119	-0.128544	0.104965	-0.159079	-0.0126466	-0.208169	0.0523476	-0.0266412	0.0175342	-0.0810789
palmitoyl-palmitoyl-glycerophosphocholine (2)*	0.0313681	-0.0858156	-0.0210894	-0.0771708	0.0959013	-0.229811	0.011655	-0.171082	0.056981	-0.00454031	-0.0703767	-0.0559123	0.0319737	0.0621682	0.00753442	0.0794707
stearoyl-arachidonoyl-glycerophosphoethanolamine (2)*	-0.146423	-0.552687	-0.552687	-0.552687	-0.552687	-0.373147	-0.552687	-0.552687	-0.552687	-0.111371	-0.14752	-0.552687	0.0550341	0.086431	0.188535	0.0678145
stearoyl-arachidonoyl-glycerophosphoethanolamine (1)*	-0.121019	-0.25321	-0.178683	-0.405276	-0.174055	-0.142125	-0.0748427	-0.281997	0.0208169	-0.0185892	-0.00248256	-0.0713993	0.0443437	0.0951694	0.0742311	0.0303973
stearoyl-oleoyl-glycerophosphoserine (1)*	-0.000695428	-0.254301	-0.0909256	-0.430041	0.000694316	-0.143271	0.0379044	-0.26817	-0.0279824	-0.188157	-0.122513	-0.345054	0.0704073	0.0254288	-0.0223678	-0.103198
stearoyl-linoleoyl-glycerophosphoethanolamine (1)*	0.0223459	-0.210067	-0.0577935	-0.121766	-0.00160987	-0.126912	0.0316104	-0.0673233	0.0800128	-0.154282	-0.0780535	-0.048177	0.010003	-0.0857097	-0.0966387	-0.112383
stearoyl-arachidonoyl-glycerophosphoserine (1)*	-0.0811313	-0.227092	-0.236123	-0.236722	-0.180983	-0.10386	-0.0255344	-0.0388163	0.127072	0.184493	0.349258	0.426609	0.0513069	0.156367	0.110253	0.0740481
stearoyl-linoleoyl-glycerophosphoethanolamine (2)*	0.0607356	-0.65014	-0.147398	-0.65014	-0.65014	0.0169916	-0.65014	0.0670709	-0.00757904	-0.65014	-0.247491	-0.376441	0.00744904	-0.65014	-0.65014	-0.65014
glycerol	-0.0272882	-0.250573	-0.151565	-0.0879906	-0.0584389	-0.215311	-0.188894	-0.0502685	0.0478587	-0.114922	0.160978	0.0970142	0.104043	0.21643	0.322095	0.255007
glycerol 3-phosphate (G3P)	-0.0879374	0.589268	0.143421	0.191619	-0.224317	0.707161	0.367654	0.621104	0.186985	0.711005	0.619427	0.369327	0.534572	2.09939	1.94831	1.54776
glycerophosphoglycerol	0.0211479	-0.122111	-0.06778	0.00860017	0.00229568	-0.0301184	-0.11053	0.0569049	0.22417	-0.0411973	0.0141003	-0.081236	0.158332	-0.00230788	0.158965	0.196591
1-myristoylglycerol (1-monomyristin)	0.0170333	0.052078	-0.00265731	0.125384	-0.0935033	0.013048	0.234593	0.0685569	-0.0698153	0.140068	0.181872	0.489663	0.0588813	-0.103033	-0.113227	0.0258382
2-myristoylglycerol (2-monomyristin)	0.0877814	0.186646	0.0738649	0.335398	-0.0457575	0.0539615	0.243683	0.0911744	-0.101439	-0.0588863	0.0395331	0.258637	0.102365	-0.0976707	-0.13024	0.0153598
1-palmitoylglycerol (1-monopalmitin)	0.0204856	-0.0739664	-0.155399	-0.0570995	0.0187837	-0.0112182	-0.112045	-0.186286	0.0419056	-0.0301184	0.0413927	0.00384812	-0.00388252	0.138208	0.169851	0.131939
2-palmitoylglycerol (2-monopalmitin)	0.164323	0.00906828	0.0644954	0.0924399	0.305007	-0.102868	0.105476	-0.0181814	-0.0792507	-0.238899	-0.275233	-0.282329	0.0223871	-0.169668	0.00919585	0.248905
1-stearoylglycerol (1-monostearin)	0.00207963	-0.186219	-0.157953	-0.113115	-0.0548762	-0.0642913	-0.101714	-0.211478	0.02592	-0.0725783	0.0300732	0.0807347	0.0295055	0.113743	0.0957968	0.0382226
1-oleoylglycerol (1-monoolein)	-0.0594337	-0.050854	0.0426543	0.034869	-0.357041	0.06989	0.0387791	-0.107127	0.00371896	0.070555	1.15366	0.63359	-0.239804	0.134623	-0.0984872	-0.205861
2-oleoylglycerol (2-monoolein)	-0.113848	-0.0440238	-0.014349	0.19992	-0.150949	0.0102575	0.0328604	-0.00537495	0.150726	-0.0507076	0.9543	0.595948	-0.102483	0.0154436	-0.237471	-0.161718
1-linoleoylglycerol (1-monolinolein)	-0.931072	0.176757	-0.249569	0.213916	-0.0548762	-0.172825	0.287824	0.0563712	-0.815877	0.227604	0.151829	0.903307	-0.00921731	-0.123493	-0.428175	1.1059
2-linoleoylglycerol (2-monolinolein)	-1.77211	-0.128135	-0.705093	0.175628	0.0443437	-0.26825	0.153571	-1.77211	0.0785656	0.138965	0.37654	0.856844	0.0354698	-0.142426	0.166785	-0.0751007
1-arachidonylglycerol	-0.0568519	-0.343902	-0.471855	-0.340274	-0.00322573	-0.877129	-0.0455163	-0.256647	0.0909983	0.0195732	0.379342	0.654475	0.109477	-0.0736061	0.0409582	0.131298
2-arachidonoyl glycerol	-0.0278898	-0.302074	-0.211125	-0.126215	0.121199	-0.390086	-0.0846002	-0.216811	0.153876	-0.0334828	0.317834	0.480237	0.170056	-0.0782095	0.228195	0.201861
1-eicosenoylglycerol	-0.637518	0.08041	-0.11025	0.0138901	-0.637518	-0.0811836	0.0171168	0.0503024	-0.144784	-0.383735	0.70034	0.123852	-0.637518	-0.0938266	-0.637518	-0.637518
1-docosahexaenoylglycerol	-0.445511	-0.666553	-0.70952	-0.70952	-0.0722192	-0.627272	-0.379656	-0.70952	0.183953	-0.221632	0.404012	0.673463	0.307239	-0.252588	0.0426149	0.215267
1-dihomo-linolenylglycerol (alpha, gamma)	-0.217241	-0.225337	-0.329105	0.0884196	0.00177697	-0.22856	0.0494119	0.134018	-0.00612309	0.0463781	0.204771	0.751179	0.128205	-0.132827	-0.00178427	0.293517
2-docosahexaenoylglcyerol*	-0.0970186	-0.191249	-0.278437	-0.35714	0.0936318	-0.30557	-0.00344455	-0.22856	0.393996	-0.00643152	0.387105	0.441569	0.439743	-0.0460471	0.219899	0.411131
1,2-dipalmitoylglycerol	0.251492	0.0625444	-0.0233291	0.0360697	0.122019	0.0282865	-0.0568519	0.0329007	-0.0893222	-0.125402	-0.136083	-0.194635	-0.0918368	0.152625	0.0270233	0.0302353
sphinganine	0.567273	-0.207538	0.0852192	0.000173683	0.542825	-0.270268	-0.191451	-0.151503	0.316411	-0.950782	-1.14569	-1.49894	0.16938	-0.28042	-0.000173753	-0.100508
palmitoyl sphingomyelin	0.0382226	-0.0963675	0.00315883	-0.213817	-0.0143041	-0.0444084	0.00650883	-0.122168	0.0990588	-0.120044	0.0414322	-0.0411495	0.0391364	-0.014933	-0.00318198	-0.0372993
stearoyl sphingomyelin	0.010851	-0.261775	-0.0779496	-0.26817	-0.0299322	0.0145205	-0.0398147	-0.130827	0.0532321	-0.319664	-0.0162384	-0.108909	-0.0744816	-0.0204061	-0.0678815	-0.116793
oleoyl sphingomyelin	0.0756929	-0.0613802	0.0173256	-0.14539	0.0137218	0.0885967	0.0716243	-0.0229169	0.104077	-0.23077	-0.126505	-0.144541	-0.0301184	-0.0422491	-0.0520764	-0.16954
sphingosine	0.605682	-0.0199966	-0.133299	-0.0831251	0.481629	-0.0774302	-0.0816551	-0.19071	0.216984	-0.483994	-0.613144	-0.56623	0.462143	0.0479365	-0.0735032	-0.0426322
N-palmitoyl-sphingosine*	0.0632583	-0.133654	-0.0070049	-0.15764	-0.0360234	-0.0175026	0.0262063	-0.120102	0.08041	0.0915263	0.226961	0.0450099	-0.0956091	0.064046	0.116906	0.0208169
myristoyl sphingomyelin*	0.0615279	-0.148497	0.00324505	-0.158265	-0.035929	-0.0573472	-0.0281677	-0.0735547	0.087604	-0.0577438	-0.00493547	-0.0606305	0.178603	0.0911392	0.10799	0.0628075
nervonoyl sphingomyelin*	0.163787	-0.455188	-0.0710923	-0.455188	-0.113284	0.0105544	-0.0507564	-0.251424	0.237594	-0.270349	0.0312064	-0.0560605	0.0583121	-0.00704904	-0.0256265	-0.143694
palmitoleoyl sphingomyelin*	0.175975	0.00949339	0.052078	-0.00462809	0.0531169	0.0673313	0.0812032	-0.0696114	0.143015	-0.0984327	-0.0846002	-0.179273	0.129335	0.00457929	-0.0184985	-0.0388163
3-hydroxy-3-methylglutarate	0.0913855	-0.0684404	0.0592604	0.0716979	0.0808429	-0.0802422	0.0082168	0.0323367	0.150603	0.147707	0.390582	0.378797	-0.241088	-0.399681	-0.271809	-0.14813
lathosterol	-0.0513426	0.154485	0.109005	-0.0650977	-0.150028	0.0837534	-0.0928575	0.0637086	-0.237547	0.0361896	-0.216382	0.192317	-0.161718	0.196894	-0.0668672	-0.156207
cholesterol	0.0185757	-0.0682371	0.0478976	-0.0349395	0.0019067	0.00987563	0.0132165	-0.0677292	0.0581222	-0.0188159	-0.0280287	0.0234171	-0.00660786	0.02983	0.0036759	-0.00656377
7-hydroxycholesterol (alpha or beta)	-0.0953385	-1.12436	-1.05159	-1.12436	-0.445996	-0.807154	-1.12436	-1.12436	0.0349491	-0.890084	-0.50696	-1.12436	0.445775	-0.722849	0.284521	0.147769
glycochenodeoxycholate	-0.551758	-0.504456	-0.0170959	-0.0009565	-0.0879906	-0.016509	-0.0423448	0.111027	0.187351	0.196425	0.327625	0.865998	0.000954398	0.12274	-0.0773264	-0.05611
taurochenodeoxycholate	-0.635824	-0.635824	-0.357041	-0.635824	0	-0.28853	0.0523476	0.0443437	0.108125	-0.635824	-0.259795	-0.325506	-0.484259	0.0705181	-0.0503173	-0.334888
deoxycholate	-0.164119	-0.0774821	-0.114356	0.0350693	-0.0611302	-0.0190427	0.0157788	0.113107	0.273024	0.37271	0.245661	0.398027	0.0385407	-0.0110845	-0.0827571	0.0225521
inosine 5'-monophosphate (IMP)	-0.072681	-0.489455	-0.499764	-0.277037	-0.0113519	-0.120331	-0.191586	-0.153539	0.12785	0.504063	0.185117	0.151339	-0.119873	-0.161151	-0.177963	0.117172
inosine	0.458804	-1.29243	-0.146484	-0.139722	0.422459	-0.852015	-0.789414	-0.0423927	0.547578	-0.517698	-0.117931	-0.467373	0.283776	-0.827105	0.022717	0.362614
hypoxanthine	0.25312	-0.518271	-0.212965	-0.0890556	0.125253	-0.353596	-0.339799	-0.0444084	0.284769	0.040365	0.343133	0.175975	0.0858968	-0.460924	-0.141764	0.193625
xanthine	-0.194024	0.0366688	-0.0470623	-0.0656531	-0.0408632	0.0773679	0.175802	0.153906	0.105033	0.129915	0.28576	0.438147	0.0020364	0.0279201	-0.138466	-0.237471
xanthosine 5'-monophosphate (xmp)	-0.258297	-0.723079	-0.723079	0.150327	-0.256255	-0.405829	0.010851	0.596344	-0.0718091	0.500717	0.714112	1.71474	-0.442012	-0.275806	-0.460171	-0.382371
xanthosine	-0.212752	-0.620876	-0.423313	0.51709	-0.147398	-0.643783	-0.0723217	0.81652	0.314331	0.52085	1.50516	1.59302	0.106327	-0.114808	-0.00056495	0.214473
2'-deoxyinosine	0.613958	-0.902396	-0.187822	0.00603795	0.555119	-0.758454	-0.746178	-0.0222307	0.523252	-0.439496	-0.0177288	-0.278354	0.288182	-0.724919	-0.0631345	0.267453
urate	-0.262728	-0.238749	-0.23277	-0.0161483	-0.0755656	-0.031377	0.11747	0.200823	0.312283	0.322736	0.616885	0.751002	-0.00687251	0.0201126	0.0502637	-0.122283
allantoin	-0.0123784	-0.0175931	0.0208997	0.0489465	-0.044649	0.125546	0.0617163	0.0817792	0.140036	-0.008641	0.0580842	-0.00541892	0.0469242	-0.128369	-0.0232375	-0.0805558
adenosine 5'-diphosphate (ADP)	0.0322963	-0.302683	0.0394538	-0.180522	0.108159	-0.219035	0.0823904	-0.14315	-0.00440868	-0.39599	-0.674895	-0.742321	-0.0346101	-0.0584389	0.10161	-0.0013484
adenosine 5'-monophosphate (AMP)	0.101747	-0.409604	-0.252045	-0.122974	0.0629954	-0.321118	-0.211761	-0.118787	0.278456	0.237141	0.262404	0.149465	0.0243625	-0.337525	-0.109076	0.198052
adenosine 2'-monophosphate (2'-AMP)	0.263399	-0.718058	0.0860037	0.117603	0.0842187	-0.639975	-0.508638	0.040167	0.213518	-0.792904	-0.434152	-0.8041	-0.0442642	-0.515131	0.209917	0.212454
adenosine 3',5'-cyclic monophosphate (cAMP)	0.132452	-0.118444	-0.0730405	0.00298634	0.12087	-0.00300702	-0.0163737	-0.012736	0.0236639	-0.163106	-0.35086	-0.337998	0.141544	-0.0502198	0.0183259	0.087533
adenylosuccinate	0.215743	-0.634325	-0.253833	-0.249029	0.629104	-0.550367	-0.54485	-0.448184	0.553082	0.246597	0.0884905	0.111901	-0.120044	-0.720561	-0.49026	-0.0536951
adenosine	0.103975	-0.491874	-0.28929	-0.198734	0.0945061	-0.354479	-0.353498	-0.252278	0.248782	0.0340667	0.164383	-0.106016	-0.105629	-0.437113	-0.0796679	0.290836
adenine	0.144294	-0.122744	-0.208871	-1.02826	0.135037	-0.131532	-0.234257	-1.04964	0.140634	0.0508049	-0.601539	-0.529296	0.168203	-0.0656026	-0.0298392	0.0874265
N1-methyladenosine	0.138934	-0.13389	0.139564	0.0862174	0.136403	-0.168194	-0.141643	0.0549959	0.142515	-0.361112	-0.243516	-0.121536	0.0242393	-0.184289	0.0346686	0.0962494
N6,N6-dimethyladenosine	-0.0899629	-0.794525	-0.204537	-0.380385	-0.0253502	-0.794525	-0.794525	-0.707966	0.118496	-0.794525	0.136277	-0.716699	0.00791839	-0.794525	-0.12697	0.29048
N6-carbamoylthreonyladenosine	0.161488	-0.210701	0.0724337	-0.0389113	0.164799	-0.229516	-0.164944	-0.0988142	0.137164	-0.190642	0.0228818	0.363236	0.109376	-0.0401957	0.170614	0.179006
2'-deoxyadenosine 5'-diphosphate	0.247089	-0.269702	-0.035222	0.0804461	0.0191994	-0.139183	-0.0510005	0.142452	0.445121	0.117205	-0.248721	-0.511167	0.11757	-0.0200876	-0.0311903	0.117304
2'-deoxyadenosine 5'-monophosphate	0.205691	-0.452225	-0.17993	-0.0963133	0.149527	-0.311135	-0.332734	0.0154017	0.398998	0.40902	0.416141	0.323706	0.0853619	-0.289967	-0.104799	0.22295
diadenosine triphosphate	0.0449315	-0.217599	0.0506504	-0.0595333	-0.131356	-0.0537443	-0.0497812	-0.170375	0.226858	0.276439	-0.311224	-0.405497	0.0548428	-0.0649464	0.0283679	0.263731
N6-succinyladenosine	0.350054	-0.466736	-0.148803	-0.184489	0.312199	-0.370488	-0.46801	-0.214385	0.273834	-0.0680339	0.194792	0.421719	0.129206	-0.430275	-0.267526	-0.13389
guanosine 5'- monophosphate (5'-GMP)	-0.0585383	-0.879426	-0.576263	-0.066108	0.0659157	-0.551603	-0.266883	0.0808429	0.321557	0.353166	0.517011	0.567309	0.0432837	-0.594312	-0.235226	0.31775
guanosine	0.346705	-1.14997	-0.0922663	-0.0820746	0.313488	-0.767512	-0.750802	-0.0694585	0.45396	-0.582861	-0.210984	-0.442373	0.216904	-0.427477	0.208468	0.351236
guanine	0.207149	-0.389233	-0.192262	-0.0579919	0.096632	-0.354381	-0.2909	-0.119129	0.214075	0.102296	0.331913	0.327788	0.0743775	-0.154654	-0.056555	0.151002
7-methylguanine	0.106701	-0.082127	0.076094	-0.0347042	0.0399294	-0.0379623	-0.0719115	0.00685096	0.165482	-0.111315	0.074853	0.0411162	0.00505175	-0.0382942	0.0349091	0.0552636
2'-O-methylguanosine	0.0810591	-0.201418	0.095518	0.0870357	-0.0956632	-0.0125125	-0.157391	0.0020364	0.234188	-0.144057	0.282713	0.121067	-0.134304	-0.247875	0.0933516	0.0971531
N1-methylguanosine	0.308436	-0.225045	0.197942	0.253968	0.425811	-0.193481	-0.15422	0.167583	0.265384	-0.513286	-0.255081	-0.259085	0.129593	-0.425274	-0.012155	0.084004
N2-methylguanosine	0.212241	-0.343614	0.324714	0.0316508	0.195235	-0.350763	-0.295592	-0.0282604	0.197914	-0.456553	-0.11993	-0.291324	-0.0506588	-0.277448	0.0673685	0.27699
N2,N2-dimethylguanosine	0.266161	-0.257982	0.328746	0.0341068	0.19863	-0.208029	-0.307065	-0.0522233	0.251151	-0.484259	-0.0371573	-0.318036	-0.0602811	-0.230623	0.251881	0.336179
2'-deoxyguanosine	0.48373	-0.806875	-0.191789	-0.0450343	0.553288	-0.473531	-0.37366	-0.0551227	0.551011	-0.367239	0.0939467	-0.0107282	0.266913	-0.422164	0.0104696	0.350364
dihydroorotate	-0.300596	-0.260823	-0.300596	-0.300596	-0.300596	-0.300596	-0.300596	-0.0597824	-0.300596	-0.300596	-0.300596	0.473575	-0.300596	-0.134363	-0.300596	-0.300596
orotate	-0.0573968	0.229118	-0.388595	0.137829	-0.0971272	0.0149403	-0.363913	0.358392	-0.161781	0.0468072	-0.462559	0.677151	-0.417028	0.284476	-0.050171	-0.240559
orotidine	0.532971	0.311288	0.301529	1.10803	0.428102	0.236512	0.225283	1.10905	0.0890215	-0.269541	-0.37976	-0.443336	-0.100398	-0.0630341	-0.159894	-0.225118
uridine 5'-triphosphate (UTP)	-0.00877392	-0.00423322	0.289187	-0.201695	-0.0204516	0.0650566	0.397731	-0.202248	-0.347367	-1.28316	-2.11351	-2.29243	0.00419236	0.142421	0.0768588	-0.347077
uridine 5'-diphosphate (UDP)	0.0989205	-0.237471	0.0832159	-0.199008	0.0523476	-0.140742	0.0838966	-0.175679	0.0019067	-0.330404	-0.763463	-0.873219	0.0539232	-0.0935572	0.0521551	-0.0423448
uridine 5'-monophosphate (UMP)	0.0196977	-0.671417	-0.44406	-0.324863	0.126748	-0.560194	-0.289375	-0.242756	0.205827	0.131779	0.207149	0.0887384	0.0479754	-0.597051	-0.235525	0.370087
uridine-3'-monophosphate (3'-UMP)	0.156549	-0.561141	0.213491	0.38929	-0.0220022	-0.531062	-0.225629	0.315425	-0.0310503	-0.561141	-0.561141	-0.561141	-0.561141	-0.561141	0.12691	0.101816
uridine	0.191116	-0.427593	-0.00780007	-0.42159	0.0712559	-0.316953	-0.298087	-0.305483	0.173011	0.00518051	0.215241	-0.0260874	-0.0214087	-0.35047	-0.00524306	0.116475
uracil	-0.000695428	-0.324038	-0.275396	-0.407379	0.0204442	-0.130651	-0.130123	-0.135786	0.419791	0.261667	0.389042	0.399795	0.385856	0.113643	0.055493	0.253847
pseudouridine	0.153357	-0.217599	0.174786	0.00599512	0.0682972	-0.216883	-0.196133	-0.000782434	0.140319	-0.395126	-0.0275195	-0.268009	-0.119301	-0.234853	0.0792174	0.129174
5-methyluridine (ribothymidine)	0.206259	-0.304431	-0.00599097	-0.186086	0.164323	-0.206	-0.0844419	-0.10397	0.257655	0.115477	0.320188	0.274296	0.166785	-0.374173	-0.0662597	0.0366688
2'-deoxyuridine	0.715953	-1.09583	-0.396531	0	0.6574	-0.664342	-1.09583	-0.0501223	0.637109	-1.09583	-0.33677	-1.09583	0.364326	-1.09583	-0.209926	0.0911392
beta-alanine	0.231572	0.119124	-0.0680847	0.130269	0.0553019	0.14445	0.126034	0.232564	0.0539615	0.136721	0.121986	0.0258382	0.0507663	-0.217527	-0.36633	-0.0525173
N-acetyl-beta-alanine	-0.424004	-0.263205	-0.363713	-0.075669	-0.303469	-0.113961	-0.178683	0.00350361	-0.129713	0.199152	0.138902	0.0320544	-0.230623	-0.248105	-0.223807	0.00117101
cytidine triphosphate	-0.140201	0.26529	0.450634	-0.0118872	-0.169411	0.341553	0.539716	-0.0563077	-0.431095	-0.935542	-0.935542	-0.935542	0	0.337858	-0.172114	-0.437826
cytidine diphosphate	-0.0292813	-0.0268259	0.198657	-0.0469655	-0.0485168	0.0700009	0.281352	-0.0468688	-0.0457092	-0.389766	-0.909742	-1.42597	0.0313681	0.063033	0.00125763	-0.0156077
cytidine 5'-monophosphate (5'-CMP)	0.0391364	-0.279923	-0.160773	-0.0870344	0.0102575	-0.192871	-0.0790944	-0.126156	0.233656	0.223652	0.33682	0.16471	0.0319333	-0.193006	-0.0945279	0.274227
cytidine-3'-monophosphate (3'-CMP)	0.424718	-0.219107	0.349782	0.135451	0.445542	-0.208029	-0.199077	0.0571714	0.461904	-0.460673	-0.803824	-0.650528	0	-0.21049	0.213783	0.228221
cytidine	0.164531	-0.147459	-0.0880438	-0.382685	0.0209411	-0.0744816	-0.0751007	-0.0598323	0.174612	0.429994	0.467993	0.520641	0.275104	-0.188291	-0.29921	0.100198
5-methylcytidine	0.209837	-0.0573472	0.24005	0.169968	0.0547662	-0.000391041	-0.028585	0.178142	0.00121433	-0.51357	-0.0769115	-0.40605	-0.111147	-0.369267	-0.0436875	0.024978
N4-acetylcytidine	0.186815	-0.159706	-0.101769	0.173594	0.241173	-0.0640395	-0.230401	0.17528	0.308095	-0.419189	-0.0314704	0.0197807	0.391923	-0.0716554	-0.0207249	0.139973
2'-deoxycytidine 5'-monophosphate	0.321557	-0.299642	0.0905402	-0.0776379	-0.0493918	-0.173083	-0.365321	0.11304	0.248022	0.195263	0.146779	-0.30557	0.0532706	-0.231066	-0.121823	0.146779
2'-deoxycytidine	0.346216	0.304835	-1.43063	-1.43063	0.233833	0.173507	-0.160962	-0.404394	0.326664	0.266702	0.161008	0.213889	0.350887	-1.43063	-1.43063	-1.23508
thymidine 5'-monophosphate	0.296468	-0.410274	-0.114413	-0.281083	0.116442	-0.396964	-0.306185	-0.0898026	0.363518	0.266091	0.55223	0.462578	0.179609	-0.345246	-0.137332	0.139312
thymidine	0.493193	-0.432268	-0.416235	-0.0586874	0.180499	-0.407934	-0.390192	0.220291	0.237292	-0.238373	0.444654	-0.175354	0.000867722	-0.490529	-0.232251	0.0661768
thymine	0.143982	-0.434979	-0.365221	-0.395774	0.0752914	-0.270673	-0.118444	0.0219745	0.581836	0.247482	0.463116	0.467386	0.428232	-0.160522	-0.0453234	0.276898
3-aminoisobutyrate	0.145787	0.00783309	-0.0349395	0.134145	0.00693645	0.0544598	-0.0519295	0.0499541	0.0985745	-0.0449861	-0.0388163	-0.0015227	-0.117532	-0.16197	-0.312114	-0.231584
methylphosphate	0.0148984	0.419427	0.264156	0.151431	-0.00797697	0.420863	0.37867	-0.072835	-0.0536951	-0.186486	-0.278437	-0.398375	-0.0391964	0.249321	0.0557605	0.0271457
nicotinate	0.168114	-0.654822	-0.194839	-0.508078	0.139973	-0.513853	-0.325414	-0.796967	0.245735	-0.733298	-0.332734	-0.175289	0.31431	0.233707	0.5851	0.572883
nicotinamide	0.0718084	-0.254613	0.0367486	0.0405232	0.0522706	-0.167938	-0.144481	-0.00687251	0.124798	-0.301986	-0.236198	-0.579879	-0.103419	-0.241012	0.0536162	0.0559132
nicotinamide ribonucleotide (NMN)	-0.750313	-0.26825	-0.296709	0.090646	-0.44855	-0.0109508	0	0.250444	-0.131473	0.805997	1.47657	2.09082	0.0422604	-0.040291	-0.191586	0.227372
nicotinamide riboside	0.107481	-0.550522	-0.0119318	-0.308476	0.00320195	-0.602234	-0.632831	-0.174769	0.0667358	-0.0946359	0.267993	1.10288	-0.154282	-0.2909	-0.00322573	0.164799
nicotinamide adenine dinucleotide (NAD+)	-0.44855	0.169175	-0.2522	-0.00559485	-0.36261	0.164264	0.181815	-0.0402433	-0.144844	0.245315	0.354665	0.467386	0.195761	0.312029	-0.0917831	-0.159267
nicotinamide adenine dinucleotide reduced (NADH)	-0.244125	0.388403	0.066475	0.295325	-0.127436	0.527926	0.424849	0.486445	0.0839682	0.775414	0.750146	0.912732	0.171697	0.463281	0.0883488	0.146128
adenosine 5'-diphosphoribose (ADP-ribose)	0.399622	-1.18376	0.119157	0.31492	0.415924	-0.841638	-0.518844	0.181901	0.0127951	-1.3851	-1.39362	-1.29414	0.147336	-0.59193	0.117006	-0.0131835
riboflavin (Vitamin B2)	-0.0732461	-0.0622816	-0.0789902	-0.0794071	-0.0112182	-0.0437355	-0.00195874	-0.0668165	0.11919	0.075401	0.165986	0.333105	0.0455577	-0.137988	-0.117134	-0.0710923
flavin adenine dinucleotide (FAD)	-0.0771708	-0.153725	-0.0734003	-0.0615804	-0.0501223	-0.0586874	0.00389117	-0.0557642	0.0379442	-0.00392635	0.0172003	0.0525016	-0.110082	-0.046192	-0.0459023	-0.027057
flavin mononucleotide (FMN)	0.0537697	-0.0878843	0.0356298	-0.459545	-0.0386738	-0.0307239	0.0148144	-0.0875122	0.0154017	-0.037678	0.0239517	-0.00872961	-0.0915686	-0.0683896	-0.00749066	0.052617
pantothenate	-0.0490513	-0.0485653	-0.086557	-0.094366	-0.000130308	-0.0131387	-0.051196	-0.0312836	0.17499	0.162535	0.171258	0.2058	0.0720292	0.0457531	0.0319333	0.0208583
phosphopantetheine	-0.102428	0.299289	0.0137639	0.156246	-0.237697	0.310162	0.482759	0.124048	-0.0643416	0.252149	0.449448	0.528274	-0.155896	0.135482	-0.0770152	0.0155693
3'-dephosphocoenzyme A	0.339193	-0.258691	-0.178421	0.0215201	0.144574	-0.345535	-0.50515	-0.646276	0.352395	-0.0446972	0.697168	0.397227	0.0863242	-0.24443	-0.00335701	0.249736
coenzyme A	0.0973962	-0.0370154	0.0398502	-0.0820221	0.029059	-0.0875654	-0.149783	-0.318126	0.114711	0.0138059	0.19432	0.094541	-0.0106392	0.0518083	-0.0411973	-0.048177
gulonic acid*	0.0366289	0.0812393	-0.0244763	-0.17386	0.0531169	0.0772952	-0.00506726	-0.258297	0.143327	-0.120617	-0.376647	-0.541211	0.0804822	-0.0298857	0.0510367	-0.0209071
biotin	-0.288193	-0.141102	0.013385	-0.165897	-0.318759	0.0357898	-0.16279	-0.175549	0.032659	0.1344	0.260453	0.1825	-0.0622314	0.0563712	-0.0139452	0.169557
5-methyltetrahydrofolate (5MeTHF)	0.244747	-0.266803	0.0197807	0.237443	0.310587	-0.163043	-0.18118	0.18831	0.111363	-1.01011	-1.00436	-1.58004	0.114144	-0.367745	0.0089832	-0.00917295
biopterin	0.164888	-0.0085524	-0.00629931	-0.090765	0.113643	-0.0370154	-0.0652491	-0.186219	-0.0376307	-0.279675	-0.316683	-0.361311	0.128658	0.070924	0.0907869	-0.031097
dihydrobiopterin	0.0961102	-0.00687251	-0.08019	-0.172308	0.0610376	-0.0711435	-0.145694	-0.312204	0.0277979	-0.336676	-0.384155	-0.428874	0.193876	0.16646	0.147831	0.00676545
pterin	-0.119301	-0.0527134	-0.0278898	-0.0844419	-0.150581	0.000434077	0.0708503	-0.000434512	-0.0454198	-0.330125	-0.285	-0.414088	-0.0332952	0.0114859	0.00483706	-0.130944
thiamin (Vitamin B1)	-0.155212	-0.099469	-0.0618307	0.118695	-0.0646943	0.0466902	0.15412	0.075474	-0.0229627	-0.0268259	0.204066	0.534064	-0.0615804	-0.00383871	-0.190238	-0.238147
thiamin diphosphate	-0.120732	-0.198116	-0.00678428	-0.00174066	-0.0935572	-0.10133	-0.00379489	0.144013	0.186843	0.0517312	0.186787	0.0161137	-0.111708	0.0427723	0.159176	0.135037
pyridoxine (Vitamin B6)	-0.246647	0.0994044	-0.0558629	-0.0999608	-0.0676785	0.08041	0.0786018	-0.0197693	0.0174924	0.032659	0.0227994	0.125611	0.00445035	0.161997	-0.0136762	-0.166343
pyridoxal	-0.124302	-0.0208615	0.101128	-0.117874	-0.0459506	-0.0009565	-0.0131387	-0.0751007	0.0112743	-0.0946359	0.109511	0.0951345	-0.0458057	0.0641958	0.101678	0.0538081
pyridoxate	-0.10386	-0.0363538	-0.240559	-0.200039	0.0459485	-0.0310037	0.0359498	-0.248336	0.208173	0.152625	0.237544	0.238071	0.0879233	0.171668	0.0567524	0.0725072
hippurate	-0.197568	-0.178618	-0.186019	-0.168258	0.0365091	0.0139742	-0.00771165	0.0130059	0.314689	0.407612	0.671673	0.889593	0.160649	0.0857542	-0.00957234	-0.0381519
O-methylcatechol sulfate	-0.0397195	-0.138466	-0.068593	-0.0777937	0.0309234	-0.0854453	0.00440736	0.0530016	0.239049	-0.00480371	0.213836	0.292101	0.0411557	-0.0113965	0.192428	0.207392
2,3-dihydroxyisovalerate	-0.368353	-0.368353	-0.368353	-0.28208	-0.368353	-0.368353	-0.368353	-0.368353	0.0774406	-0.0114856	0.222768	0.520693	-0.368353	-0.368353	-0.368353	-0.368353
gluconate	0.521452	-0.8471	0.161428	0.256212	0.398617	-0.0672219	-0.695294	0.2305	0.0637461	-2.284	-0.345342	-0.0307239	-0.104467	-0.703116	0	-0.191721
beta-guanidinopropanoate	0.179609	-0.0321246	-1.11014	-0.111427	0.179466	0.0595256	-0.0643416	-1.11014	0.250713	-0.00660786	-0.0216369	-1.11014	0.201807	-0.0814979	-0.157578	-0.240937
erythritol	-0.0355047	-0.0228711	-0.0126913	0.0146885	-0.0308171	0.0209411	-0.0305375	0.00753442	0.0647574	-0.00353211	0.0270233	0.117536	0.022923	0.0434409	-0.0178645	-0.00660786
homostachydrine*	-0.373762	0.0142685	0.11059	0.206421	-0.274905	0.013048	0.0535394	0.109848	-0.199627	0.0482864	0.231011	0.300813	-0.433091	-0.0488082	0.0211479	0.0541916
stachydrine	-0.387958	-0.086557	-0.00213327	0.241571	-0.273599	-0.000217202	0.147553	0.28142	-0.151996	0.250786	0.368064	0.515874	-0.350665	0.00500882	0.0268192	0.17557
methyl glucopyranoside (alpha + beta)	0.0917021	-0.216025	0.128432	-0.0862391	0.193292	-0.104246	-0.0911398	-0.120961	0.125936	-0.625618	-0.659358	-0.80799	0.134145	0.00979072	0.180728	0.02686
streptomycin	0.0779127	-0.163866	-0.298605	-0.290391	0.168026	-0.0630341	-0.00935041	-0.024063	0.00915333	-0.0522233	-0.100179	0.247973	0.224766	-0.365422	0.163519	0.363048
6-oxopiperidine-2-carboxylic acid	0.037307	-0.024798	-0.0542853	-0.163106	0.0700748	-0.0399575	-0.0358347	-0.182302	0.0628827	-0.157828	-0.195997	-0.145208	0.205529	-0.0180456	0.104624	-0.00130484
penicillin G	-0.833866	-0.771087	-0.498256	0.294532	-0.838632	-1.22988	-0.855115	-0.132356	0.141481	0.101919	0.486813	0.501415	-0.118558	0.112706	0.0589572	-0.112777
sulfate*	-0.122456	-0.109859	-0.0486625	-0.12796	-0.00104356	-0.0260413	0.0416295	-0.024063	0.179121	0.110051	0.0200711	0.120475	0.11886	0.00599512	0.0379442	0.0613394
O-sulfo-L-tyrosine	0.126781	-0.107571	-0.017955	-0.272703	0.0581982	-0.00771165	-0.191721	-0.32569	-0.124534	-0.220909	-0.30557	-0.22614	0.212694	-0.0175478	0.0075771	0.0732783
2-aminophenol sulfate	-0.0896958	0.0614525	0.170848	-0.118901	-0.00178427	0.153113	0.241098	0.0492568	0.214711	0.295611	0.47138	0.309502	-0.0396719	0.00294321	0.187577	0.0426149
HEPES	-0.0521253	-0.129479	-0.0826521	-0.158328	-0.025166	-0.0442642	-0.0340931	-0.132591	0.0832876	-0.0139901	0.0131744	0.0194902	0.108193	0.141638	0.155366	0.132003
phenol red	-0.293197	-0.182633	-0.132179	-0.0136762	-0.130768	0.00740635	0.00315883	0.0628451	0.0903286	0.215294	0.246745	0.417538	-0.0290955	0.0671081	-0.0133626	0.0555694
phenylcarnitine*	0.26162	-0.00581487	-0.0809742	0.0548428	0.296994	0.0183676	0.00573804	-0.0467237	0.373096	0.0328604	-0.996539	0.214075	0.260071	-0.0688474	-0.0491972	0.0641958
N-methylpipecolate	-0.318849	-0.0283995	0.0358298	0.142421	-0.127727	-0.0156978	0.0151501	0.139155	-0.0960965	0.185542	0.15564	0.349569	-0.168194	0.0646451	0.123427	-0.0477889

## Sheet: DN-POLG d3vd0
BIOCHEMICAL	System Code	ID	Log2RC DN-POLG d3/d0
10-heptadecenoate (17:1n7)	HMDB	HMDB60038	0.415657
10-nonadecenoate (19:1n9)	HMDB	HMDB13622	0.264498
1-arachidonoylglycerophosphocholine (20:4n6)*	HMDB	HMDB10395	-0.530247
1-arachidonoylglycerophosphoinositol*	HMDB	HMDB61690	-0.356437
1-docosahexaenoylglycerol	HMDB	HMDB11587	0.616915
1-linoleoylglycerol (1-monolinolein)	PubChem-compound	5283469	0.790464
1-linoleoylglycerophosphocholine (18:2n6)	HMDB	HMDB10386	-0.225985
1-linoleoylglycerophosphoethanolamine*	HMDB	HMDB11507	-1.56451
1-methylimidazoleacetate	HMDB	HMDB02820	0.497495
1-oleoylglycerol (1-monoolein)	HMDB	HMDB11567	-0.268025
1-oleoylglycerophosphoethanolamine	HMDB	HMDB11506	-0.677616
1-oleoylglycerophosphoserine	PubChem-compound	9547099	-0.551374
1-palmitoylglycerophosphate	HMDB	HMDB00327	-0.400095
1-palmitoylglycerophosphoethanolamine	HMDB	HMDB11503	-0.872259
1-palmitoylglycerophosphoglycerol*	PubChem-compound	3300276	-0.384418
1-palmitoylglycerophosphoinositol*	HMDB	HMDB61695	-0.761673
1-palmitoylglycerophosphoserine*	PubChem-compound	9547100	-0.886514
1-stearoylglycerophosphocholine (18:0)	HMDB	HMDB10384	-0.738039
1-stearoylglycerophosphoethanolamine	HMDB	HMDB11130	-0.602668
1-stearoylglycerophosphoinositol	HMDB	HMDB61696	-0.771387
1-stearoylglycerophosphoserine*	PubChem-compound	9547101	-0.589421
2-aminophenol sulfate	HMDB	HMDB61116	0.347125
2'-deoxycytidine	HMDB	HMDB00014	1.74681
2'-deoxycytidine 5'-monophosphate	HMDB	HMDB01202	-0.423191
2'-deoxyinosine	HMDB	HMDB00071	-0.44589
2'-deoxyuridine	HMDB	HMDB00012	-0.329199
2-docosahexaenoylglcyerol*	HMDB	HMDB11557	0.39855
2-hydroxy-3-methylvalerate	HMDB	HMDB00317	0.229942
2-hydroxyadipate	HMDB	HMDB00321	-0.228502
2-hydroxydecanoate	PubChem-compound	21488	-1.17985
2-hydroxyglutarate	HMDB	HMDB00606	-0.280287
2-hydroxystearate	PubChem-compound	69417	-0.221066
2-linoleoylglycerol (2-monolinolein)	HMDB	HMDB11538	0.492665
2-methylbutyrylcarnitine (C5)	HMDB	HMDB00378	-0.94876
2-methylbutyrylglycine	HMDB	HMDB00339	0.266046
2-myristoylglycerol (2-monomyristin)	PubChem-compound	137938	-0.282886
2'-O-methylguanosine	CAS	2140-71-8	-0.270508
2-palmitoylglycerophosphocholine*	HMDB	HMDB61702	0.247558
2-stearoylglycerophosphocholine*	PubChem-compound	10208382	0.75119
3'-dephosphocoenzyme A	HMDB	HMDB01373	-1.0607
3-hydroxy-2-ethylpropionate	HMDB	HMDB00396	0.233116
3-hydroxybutyrate (BHBA)	HMDB	HMDB00357	0.602998
3-hydroxydecanoate	HMDB	HMDB02203	0.394057
3-hydroxyisobutyrate	HMDB	HMDB00336	-0.413194
3-hydroxylaurate	HMDB	HMDB00387	0.522208
3-hydroxymyristate	PubChem-compound	16064	0.450165
3-hydroxyoctanoate	HMDB	HMDB01954	0.527663
3-methoxytyrosine	HMDB	HMDB01434	0.561318
3-methyl-2-oxobutyrate	HMDB	HMDB00019	0.648336
3-methyl-2-oxovalerate	HMDB	HMDB03736	0.247899
3-methylhistidine	HMDB	HMDB00479	0.245752
3-phosphoglycerate	HMDB	HMDB00807	0.336376
4-acetamidobutanoate	HMDB	HMDB03681	0.429542
4-hydroxyphenylpyruvate	HMDB	HMDB00707	0.61759
4-methyl-2-oxopentanoate	HMDB	HMDB00695	0.319352
5-dodecenoate (12:1n7)	HMDB	HMDB00529	0.37322
5-hydroxyindoleacetate	HMDB	HMDB00763	0.398907
5-methylcytidine	HMDB	HMDB00982	-0.29779
6-phosphogluconate	HMDB	HMDB01316	-0.208378
acetyl CoA	HMDB	HMDB01206	-0.283646
adenosine 2'-monophosphate (2'-AMP)	HMDB	HMDB11617	-0.736184
adenosine 5'-diphosphoribose (ADP-ribose)	HMDB	HMDB01178	-0.424074
adrenate (22:4n6)	HMDB	HMDB02226	0.85398
alanine	HMDB	HMDB00161	-0.261605
alpha-hydroxyisovalerate	HMDB	HMDB00407	0.439701
alpha-hydroxyisovaleroyl carnitine*	CAS	99159-87-2	-0.35875
arabinose	HMDB	HMDB00646	-0.247295
aspartate	HMDB	HMDB00191	-0.373809
betaine	HMDB	HMDB00043	0.247321
cadaverine	HMDB	HMDB02322	-2.47138
caprate (10:0)	HMDB	HMDB00511	0.245765
caproate (6:0)	HMDB	HMDB00535	0.470618
carnosine	HMDB	HMDB00033	0.224273
choline	HMDB	HMDB00097	0.202065
citrulline	HMDB	HMDB00904	0.242158
coenzyme A	HMDB	HMDB01423	-0.4523
creatine phosphate	HMDB	HMDB01511	0.451776
cysteinylglycine	HMDB	HMDB00078	0.322953
cytidine	HMDB	HMDB00089	0.22023
cytidine 5'-diphosphocholine	HMDB	HMDB01413	-0.271347
cytidine 5'-monophospho-N-acetylneuraminic acid	HMDB	HMDB01176	-0.567068
cytidine-3'-monophosphate (3'-CMP)	PubChem-compound	66535	-0.494463
cytidine-5'-diphosphoethanolamine	HMDB	HMDB01564	0.61502
decanoylcarnitine	HMDB	HMDB00651	0.816243
deoxycholate	HMDB	HMDB00626	0.306947
dihomo-linoleate (20:2n6)	HMDB	HMDB05060	0.377003
dihomo-linolenate (20:3n3 or n6)	HMDB	HMDB02925	0.413101
dihydrobiopterin	HMDB	HMDB00038	-0.253084
dimethylarginine (SDMA + ADMA)	HMDB	HMDB01539	-0.223595
dimethylglycine	HMDB	HMDB00092	-0.97287
docosadienoate (22:2n6)	HMDB	HMDB61714	0.300621
docosahexaenoate (DHA; 22:6n3)	HMDB	HMDB02183	0.243958
docosapentaenoate (n3 DPA; 22:5n3)	HMDB	HMDB01976	0.39743
docosapentaenoate (n6 DPA; 22:5n6)	HMDB	HMDB01976	0.361653
eicosapentaenoate (EPA; 20:5n3)	HMDB	HMDB01999	0.302689
erucamide	PubChem-compound	5365371	-0.53119
ethylmalonate	HMDB	HMDB00622	-0.501524
flavin mononucleotide (FMN)	HMDB	HMDB01520	0.262547
fructose-6-phosphate	HMDB	HMDB00124	-0.236986
galactonate	HMDB	HMDB00565	0.202659
gamma-aminobutyrate (GABA)	HMDB	HMDB00112	0.679049
gamma-glutamylglutamine	HMDB	HMDB11738	0.472432
gamma-glutamylisoleucine*	HMDB	HMDB11170	0.205357
gamma-glutamylleucine	HMDB	HMDB11171	0.249928
gamma-glutamylmethionine	HMDB	HMDB29155	0.383804
gamma-glutamylphenylalanine	HMDB	HMDB00594	0.301913
gamma-glutamyltryptophan	HMDB	HMDB29160	0.669474
gamma-glutamyltyrosine	HMDB	HMDB11741	0.238897
gamma-glutamylvaline	HMDB	HMDB11172	0.309905
gluconate	HMDB	HMDB00625	-0.274035
glucose	HMDB	HMDB00122	-0.920612
glucose 1-phosphate	HMDB	HMDB01586	-0.352071
glucose-6-phosphate (G6P)	HMDB	HMDB01401	-0.28046
glucuronate	HMDB	HMDB00127	-0.241528
glutamate, gamma-methyl ester	PubChem-compound	68662	0.252235
glutathione, oxidized (GSSG)	HMDB	HMDB03337	0.203229
glycerate	HMDB	HMDB00139	-0.255758
glycerol 3-phosphate (G3P)	HMDB	HMDB00126	0.568043
glycerophosphoethanolamine	HMDB	HMDB00114	-0.417369
glycerophosphoinositol*	CAS	16824-65-0	-0.607209
glycochenodeoxycholate	HMDB	HMDB00637	0.862413
guanosine	HMDB	HMDB00133	-0.316906
guanosine 5'- monophosphate (5'-GMP)	HMDB	HMDB01397	0.744746
heptanoate (7:0)	HMDB	HMDB00666	0.486348
hippurate	HMDB	HMDB00714	0.652959
homocitrulline	HMDB	HMDB00679	0.358922
homoserine	HMDB	HMDB00719	-0.418877
hydroxybutyrylcarnitine*	HMDB	HMDB13127	0.645592
imidazole lactate	HMDB	HMDB02320	0.299926
indoleacetate	HMDB	HMDB00197	0.37077
indolelactate	HMDB	HMDB00671	0.488706
inosine 5'-monophosphate (IMP)	HMDB	HMDB00175	0.715982
Isobar: fructose 1,6-diphosphate, glucose 1,6-diphosphate, myo-inositol 1,4 or 1,3-diphosphate	HMDB	HMDB03514	0.467306
isobutyrylcarnitine	HMDB	HMDB00736	-1.02903
isobutyrylglycine	HMDB	HMDB00730	-0.450551
isovalerylcarnitine	HMDB	HMDB00688	-1.03611
isovalerylglycine	HMDB	HMDB00678	0.761909
lactose	HMDB	HMDB00186	0.476763
lathosterol	HMDB	HMDB01170	-0.201369
laurylcarnitine	HMDB	HMDB02250	0.480442
linoleate (18:2n6)	HMDB	HMDB00673	0.775315
linolenate [alpha or gamma; (18:3n3 or 6)]	HMDB	HMDB03073	0.381062
linoleoylcarnitine*	HMDB	HMDB06469	0.583017
maleate (cis-Butenedioate)	HMDB	HMDB00176	-0.219369
margarate (17:0)	HMDB	HMDB02259	0.254054
mead acid (20:3n9)	HMDB	HMDB10378	0.444535
methylsuccinate	HMDB	HMDB01844	0.21263
myristate (14:0)	HMDB	HMDB00806	0.27708
myristoleate (14:1n5)	HMDB	HMDB02000	0.401157
myristoleoylcarnitine*	CAS	889848-55-9	0.756259
myristoyl CoA	HMDB	HMDB01521	0.218213
myristoylcarnitine	HMDB	HMDB05066	0.41698
N1-methyladenosine	HMDB	HMDB03331	-0.290057
N1-methylguanosine	HMDB	HMDB01563	-0.276478
N2,N2-dimethylguanosine	HMDB	HMDB04824	-0.614227
N2-methylguanosine	HMDB	HMDB05862	-0.585879
N6,N6-dimethyladenosine	PubChem-compound	348206	-0.730762
N6-carbamoylthreonyladenosine	HMDB	HMDB41623	-0.259762
N6-succinyladenosine	HMDB	HMDB00912	-0.240699
N-6-trimethyllysine	HMDB	HMDB01325	-0.471493
N-acetyl-aspartyl-glutamate (NAAG)	HMDB	HMDB01067	0.278605
N-acetyl-beta-alanine	PubChem-compound	76406	0.443463
N-acetylhistidine	HMDB	HMDB32055	0.717153
N-delta-acetylornithine	PubChem-compound	9920500	0.21232
nervonoyl sphingomyelin*	CAS	94359-13-4	0.342823
N-formylmethionine	HMDB	HMDB01015	-0.819793
nicotinamide adenine dinucleotide (NAD+)	HMDB	HMDB00902	0.398974
nicotinamide adenine dinucleotide reduced (NADH)	HMDB	HMDB01487	0.668186
nicotinamide ribonucleotide (NMN)	HMDB	HMDB00229	0.840971
nicotinamide riboside	HMDB	HMDB00855	-0.532944
nicotinate	HMDB	HMDB01488	-0.25344
N-methylproline	PubChem-compound	557	0.485271
N-oleoyltaurine	PubChem-compound	6437033	-1.15517
N-palmitoyl glycine	PubChem-compound	151008	0.734406
N-stearoyltaurine	PubChem-compound	168274	-0.903546
o-cresol sulfate	PubChem-compound	11615528	0.511921
octanoylcarnitine	HMDB	HMDB00791	0.401325
oleoyl sphingomyelin	PubChem-compound	6443882	0.219893
oleoylcarnitine	HMDB	HMDB05065	0.552834
O-methylcatechol sulfate	PubChem-compound	22473	0.271949
ophthalmate	HMDB	HMDB05765	-0.503776
orotidine	HMDB	HMDB00788	-0.212658
palmitate (16:0)	HMDB	HMDB00220	0.264951
palmitoleate (16:1n7)	HMDB	HMDB03229	0.476791
palmitoylcarnitine	HMDB	HMDB00222	0.301742
p-cresol sulfate	HMDB	HMDB11635	0.401306
pelargonate (9:0)	HMDB	HMDB00847	0.306541
penicillin G	HMDB	HMDB15186	-1.03462
pentadecanoate (15:0)	HMDB	HMDB00826	0.250336
phenol red	PubChem-compound	4766	0.468664
phenol sulfate	HMDB	HMDB60015	0.314791
phenylacetylglycine	HMDB	HMDB00821	0.214673
phenylalanylalanine	CAS	3918-87-4	-0.205849
phosphoethanolamine	HMDB	HMDB00224	0.876953
phosphopantetheine	HMDB	HMDB01416	0.258253
proline	HMDB	HMDB00162	-0.312549
propionylcarnitine	HMDB	HMDB00824	-0.6569
pseudouridine	HMDB	HMDB00767	-0.383717
pyridoxate	HMDB	HMDB00017	0.318382
pyridoxine (Vitamin B6)	HMDB	HMDB02075	0.311124
ribitol	HMDB	HMDB00508	-0.267947
ribose	HMDB	HMDB00283	-0.560489
ribulose	HMDB	HMDB00621	-0.596734
saccharopine	HMDB	HMDB00279	0.650063
sedoheptulose-7-phosphate	HMDB	HMDB01068	-0.204763
S-lactoylglutathione	HMDB	HMDB01066	0.272616
S-methylcysteine	HMDB	HMDB02108	0.582191
sphinganine	HMDB	HMDB00269	-0.426394
stachydrine	HMDB	HMDB04827	0.324082
stearamide	HMDB	HMDB34146	-0.706298
stearate (18:0)	HMDB	HMDB00827	0.348203
stearoyl sphingomyelin	HMDB	HMDB01348	0.341319
stearoylcarnitine	HMDB	HMDB00848	0.223164
streptomycin	PubChem-compound	5999	0.619977
sulfate*	HMDB	HMDB01448	0.33171
taurochenodeoxycholate	HMDB	HMDB00951	1.72132
thiamin (Vitamin B1)	HMDB	HMDB00235	0.340005
thiamin diphosphate	HMDB	HMDB01372	0.226477
threonylphenylalanine	CAS	16875-27-7	-0.364386
thymine	HMDB	HMDB00262	0.630357
tryptophylglycine	PubChem-compound	263471	-0.415494
UDP-glucuronate	HMDB	HMDB00935	0.273426
uracil	HMDB	HMDB00300	0.524361
urate	HMDB	HMDB00289	0.798712
uridine 5'-monophosphate (UMP)	HMDB	HMDB00288	0.37875
uridine-3'-monophosphate (3'-UMP)	PubChem-compound	101543	-0.598864
valerylcarnitine	HMDB	HMDB13128	-0.629526
valylleucine	PubChem-compound	352039	0.237945
xanthine	HMDB	HMDB00292	0.528422
xanthosine	HMDB	HMDB00299	0.574524
xanthosine 5'-monophosphate (xmp)	HMDB	HMDB01554	1.24493

## Sheet: DN-POLG d6vd0
BIOCHEMICAL	System Code	ID	Log2RC DN-POLG d6/d0
1,2-dipalmitoylglycerol	HMDB	HMDB07098	-0.724363
10-heptadecenoate (17:1n7)	HMDB	HMDB60038	1.98985
10-nonadecenoate (19:1n9)	HMDB	HMDB13622	0.998688
15-methylpalmitate (isobar with 2-methylpalmitate)	PubChem-compound	17903417	0.383871
17-methylstearate	PubChem-compound	3083779	-0.380347
1-arachidonoylglycerophosphocholine (20:4n6)*	HMDB	HMDB10395	1.79671
1-arachidonoylglycerophosphoethanolamine*	HMDB	HMDB11517	0.776092
1-arachidonoylglycerophosphoinositol*	HMDB	HMDB61690	3.61474
1-arachidonylglycerol	HMDB	HMDB11572	1.96316
1-docosahexaenoylglycerol	HMDB	HMDB11587	2.97793
1-eicosenoylglycerol	HMDB	HMDB11572	0.775272
1-linoleoylglycerol (1-monolinolein)	PubChem-compound	5283469	1.14939
1-linoleoylglycerophosphocholine (18:2n6)	HMDB	HMDB10386	0.965773
1-linoleoylglycerophosphoethanolamine*	HMDB	HMDB11507	0.779424
1-methylimidazoleacetate	HMDB	HMDB02820	1.87319
1-myristoylglycerol (1-monomyristin)	HMDB	HMDB11561	0.456724
1-oleoylglycerol (1-monoolein)	HMDB	HMDB11567	1.5617
1-oleoylglycerophosphocholine (18:1)	HMDB	HMDB02815	0.561884
1-oleoylglycerophosphoserine	PubChem-compound	9547099	-1.02262
1-palmitoleoylglycerophosphocholine (16:1)*	HMDB	HMDB10383	0.593127
1-palmitoylglycerol (1-monopalmitin)	HMDB	HMDB31074	0.268251
1-palmitoylglycerophosphate	HMDB	HMDB00327	-3.32659
1-palmitoylglycerophosphocholine (16:0)	HMDB	HMDB10382	0.239983
1-palmitoylglycerophosphoethanolamine	HMDB	HMDB11503	-0.941521
1-palmitoylglycerophosphoglycerol*	PubChem-compound	3300276	-0.606428
1-palmitoylglycerophosphoinositol*	HMDB	HMDB61695	0.909031
1-palmitoylglycerophosphoserine*	PubChem-compound	9547100	-2.74958
1-stearoylglycerol (1-monostearin)	HMDB	HMDB31075	0.431316
1-stearoylglycerophosphocholine (18:0)	HMDB	HMDB10384	1.29072
1-stearoylglycerophosphoethanolamine	HMDB	HMDB11130	-0.593819
1-stearoylglycerophosphoinositol	HMDB	HMDB61696	0.350194
1-stearoylglycerophosphoserine*	PubChem-compound	9547101	-0.63091
2,3-dihydroxyisovalerate	HMDB	HMDB12141	1.8242
2-aminoadipate	HMDB	HMDB00510	-0.45501
2-aminobutyrate	HMDB	HMDB00650	-0.321026
2-aminophenol sulfate	HMDB	HMDB61116	1.05264
2-arachidonoyl glycerol	HMDB	HMDB04666	1.31695
2'-deoxyadenosine 5'-monophosphate	HMDB	HMDB00905	1.71963
2'-deoxycytidine	HMDB	HMDB00014	2.6426
2'-deoxycytidine 5'-monophosphate	HMDB	HMDB01202	0.216033
2'-deoxyguanosine	HMDB	HMDB00085	0.700832
2'-deoxyinosine	HMDB	HMDB00071	0.202812
2'-deoxyuridine	HMDB	HMDB00012	-0.879299
2-docosahexaenoylglcyerol*	HMDB	HMDB11557	1.7773
2-hydroxy-3-methylvalerate	HMDB	HMDB00317	1.55046
2-hydroxybutyrate (AHB)	HMDB	HMDB00008	0.570993
2-hydroxypalmitate	HMDB	HMDB31057	0.676584
2-hydroxystearate	PubChem-compound	69417	0.91343
2-linoleoylglycerol (2-monolinolein)	HMDB	HMDB11538	3.2673
2-methylbutyrylcarnitine (C5)	HMDB	HMDB00378	-2.42175
2-methylbutyrylglycine	HMDB	HMDB00339	1.16676
2-myristoylglycerol (2-monomyristin)	PubChem-compound	137938	-0.453314
2-oleoylglycerol (2-monoolein)	PubChem-compound	5319879	1.34075
2'-O-methylguanosine	CAS	2140-71-8	0.358533
2-palmitoleoylglycerophosphocholine*	PubChem-compound	24779461	0.494438
2-palmitoylglycerol (2-monopalmitin)	HMDB	HMDB11533	-1.00159
2-palmitoylglycerophosphocholine*	HMDB	HMDB61702	0.88766
2-stearoylglycerophosphocholine*	PubChem-compound	10208382	1.46115
3-(4-hydroxyphenyl)lactate	HMDB	HMDB00755	1.14471
3'-dephosphocoenzyme A	HMDB	HMDB01373	1.27528
3-hydroxy-2-ethylpropionate	HMDB	HMDB00396	0.832463
3-hydroxy-3-methylglutarate	HMDB	HMDB00355	0.758883
3-hydroxybutyrate (BHBA)	HMDB	HMDB00357	3.20776
3-hydroxydecanoate	HMDB	HMDB02203	2.33908
3-hydroxyisobutyrate	HMDB	HMDB00336	-1.45796
3-hydroxylaurate	HMDB	HMDB00387	2.37914
3-hydroxymyristate	PubChem-compound	16064	1.47228
3-hydroxyoctanoate	HMDB	HMDB01954	2.24688
3-indoxyl sulfate	HMDB	HMDB00682	0.932936
3-methoxytyrosine	HMDB	HMDB01434	0.702246
3-methylglutaconate	HMDB	HMDB00522	0.76654
3-methylglutarylcarnitine (1)	HMDB	HMDB00552	0.81263
3-methylhistidine	HMDB	HMDB00479	0.421877
3-phosphoglycerate	HMDB	HMDB00807	-3.76313
4-acetamidobutanoate	HMDB	HMDB03681	1.6703
4-guanidinobutanoate	HMDB	HMDB03464	0.490905
4-hydroxybutyrate (GHB)	HMDB	HMDB00710	-1.90599
4-hydroxy-nonenal-glutathione	CAS	99927-70-5	-0.512746
4-hydroxyphenylpyruvate	HMDB	HMDB00707	0.293104
4-imidazoleacetate	HMDB	HMDB02024	1.83054
5-dodecenoate (12:1n7)	HMDB	HMDB00529	1.62088
5-hydroxyindoleacetate	HMDB	HMDB00763	1.02394
5-methylcytidine	HMDB	HMDB00982	-1.29374
5-methyltetrahydrofolate (5MeTHF)	HMDB	HMDB01396	-3.07646
5-methylthioadenosine (MTA)	HMDB	HMDB01173	0.793604
5-methyluridine (ribothymidine)	HMDB	HMDB00884	1.04463
6-phosphogluconate	HMDB	HMDB01316	-4.56409
7-hydroxycholesterol (alpha or beta)	HMDB	HMDB06119	0.721843
acetyl CoA	HMDB	HMDB01206	-0.716453
aconitate [cis]	HMDB	HMDB00072	-2.04186
adenosine	HMDB	HMDB00050	1.01081
adenosine 2'-monophosphate (2'-AMP)	HMDB	HMDB11617	-1.3618
adenosine 3',5'-cyclic monophosphate (cAMP)	HMDB	HMDB00058	-0.641343
adenosine 5'-diphosphate (ADP)	HMDB	HMDB01341	-1.16509
adenosine 5'-diphosphoribose (ADP-ribose)	HMDB	HMDB01178	-3.17313
adenosine 5'-monophosphate (AMP)	HMDB	HMDB00045	1.33736
adenylosuccinate	HMDB	HMDB00536	1.59503
adrenate (22:4n6)	HMDB	HMDB02226	2.53819
alanine	HMDB	HMDB00161	-0.893218
alanylleucine	HMDB	HMDB28691	-1.90142
alpha-hydroxyisocaproate	HMDB	HMDB00746	1.06243
alpha-hydroxyisovalerate	HMDB	HMDB00407	1.98376
alpha-ketoglutarate	HMDB	HMDB00208	-0.286228
arabinose	HMDB	HMDB00646	0.343166
arachidonate (20:4n6)	HMDB	HMDB01043	3.56392
arginine	HMDB	HMDB00517	-0.902212
argininosuccinate	HMDB	HMDB00052	-1.78258
asparagine	HMDB	HMDB00168	-0.449473
aspartate	HMDB	HMDB00191	-0.90617
betaine	HMDB	HMDB00043	0.842179
biopterin	HMDB	HMDB00468	-0.875802
biotin	HMDB	HMDB00030	0.989785
butyrylcarnitine	HMDB	HMDB02013	-1.97254
cadaverine	HMDB	HMDB02322	-3.4511
caprate (10:0)	HMDB	HMDB00511	1.03796
caproate (6:0)	HMDB	HMDB00535	0.918721
caprylate (8:0)	HMDB	HMDB00482	0.615268
carnitine	HMDB	HMDB00062	0.255727
C-glycosyltryptophan	PubChem-compound	10981970	0.637227
choline	HMDB	HMDB00097	2.06877
choline phosphate	HMDB	HMDB01565	-1.38868
cis-vaccenate (18:1n7)	HMDB	HMDB03231	0.503445
citrate	HMDB	HMDB00094	-0.367194
coenzyme A	HMDB	HMDB01423	0.331503
creatine	HMDB	HMDB00064	0.272399
creatine phosphate	HMDB	HMDB01511	-0.919864
cystathionine	HMDB	HMDB00099	-0.604854
cysteine	HMDB	HMDB00574	0.577254
cysteinylglycine	HMDB	HMDB00078	-0.439256
cytidine	HMDB	HMDB00089	1.69991
cytidine 5'-diphosphocholine	HMDB	HMDB01413	-0.741105
cytidine 5'-monophosphate (5'-CMP)	HMDB	HMDB00095	1.20207
cytidine 5'-monophospho-N-acetylneuraminic acid	HMDB	HMDB01176	0.577371
cytidine diphosphate	HMDB	HMDB01546	-2.38099
cytidine triphosphate	HMDB	HMDB00082	-3.17949
cytidine-3'-monophosphate (3'-CMP)	PubChem-compound	66535	-1.73634
cytidine-5'-diphosphoethanolamine	HMDB	HMDB01564	0.304358
decanoylcarnitine	HMDB	HMDB00651	-1.46986
deoxycarnitine	HMDB	HMDB01161	-0.228535
deoxycholate	HMDB	HMDB00626	1.33733
dihomo-linoleate (20:2n6)	HMDB	HMDB05060	1.40252
dihomo-linolenate (20:3n3 or n6)	HMDB	HMDB02925	2.84659
dihydrobiopterin	HMDB	HMDB00038	-0.796139
dihydroorotate	HMDB	HMDB03349	0.597816
dihydroxyacetone phosphate (DHAP)	HMDB	HMDB01473	-6.69361
dimethylarginine (SDMA + ADMA)	HMDB	HMDB01539	-0.301463
dimethylglycine	HMDB	HMDB00092	0.265885
docosadienoate (22:2n6)	HMDB	HMDB61714	0.53751
docosahexaenoate (DHA; 22:6n3)	HMDB	HMDB02183	2.5748
docosapentaenoate (n3 DPA; 22:5n3)	HMDB	HMDB01976	2.56806
docosapentaenoate (n6 DPA; 22:5n6)	HMDB	HMDB01976	2.34836
eicosapentaenoate (EPA; 20:5n3)	HMDB	HMDB01999	3.88906
eicosenoate (20:1n9 or 11)	HMDB	HMDB02231	0.334651
erucamide	PubChem-compound	5365371	0.686892
erucate (22:1n9)	HMDB	HMDB02068	0.200698
erythritol	HMDB	HMDB02994	0.217722
erythronate*	HMDB	HMDB00613	-0.287409
ethanolamine	HMDB	HMDB00149	1.96505
ethylmalonate	HMDB	HMDB00622	-1.71305
flavin adenine dinucleotide (FAD)	HMDB	HMDB01248	0.389991
flavin mononucleotide (FMN)	HMDB	HMDB01520	0.374696
fructose-6-phosphate	HMDB	HMDB00124	-4.66675
fumarate	HMDB	HMDB00134	-0.696107
gamma-aminobutyrate (GABA)	HMDB	HMDB00112	2.06451
gamma-glutamylcysteine	HMDB	HMDB01049	1.22985
gamma-glutamylglutamate	HMDB	HMDB11737	0.797103
gamma-glutamylglutamine	HMDB	HMDB11738	0.64279
gamma-glutamylisoleucine*	HMDB	HMDB11170	0.515486
gamma-glutamylleucine	HMDB	HMDB11171	0.353543
gamma-glutamylmethionine	HMDB	HMDB29155	0.398049
gamma-glutamylphenylalanine	HMDB	HMDB00594	0.772451
gamma-glutamylthreonine*	HMDB	HMDB29159	-0.903686
gamma-glutamyltryptophan	HMDB	HMDB29160	2.24019
gamma-glutamyltyrosine	HMDB	HMDB11741	1.70983
gluconate	HMDB	HMDB00625	-2.33938
glucosamine-6-phosphate	HMDB	HMDB01254	-5.671
glucose	HMDB	HMDB00122	-1.31787
glucose 1-phosphate	HMDB	HMDB01586	-4.54661
glucose-6-phosphate (G6P)	HMDB	HMDB01401	-4.13325
glucuronate	HMDB	HMDB00127	-0.592809
glutamate, gamma-methyl ester	PubChem-compound	68662	-0.988419
glutamine	HMDB	HMDB00641	-0.515703
glutamine-leucine	HMDB	HMDB28801	-2.32222
glutarate (pentanedioate)	HMDB	HMDB00661	0.490967
glutarylcarnitine (C5)	HMDB	HMDB13130	0.357619
glutathione, oxidized (GSSG)	HMDB	HMDB03337	0.717504
glutathione, reduced (GSH)	HMDB	HMDB00125	-0.280883
glycerate	HMDB	HMDB00139	-0.617695
glycerol	HMDB	HMDB00131	0.588269
glycerol 3-phosphate (G3P)	HMDB	HMDB00126	0.886478
glycerophosphoethanolamine	HMDB	HMDB00114	-2.22453
glycerophosphoglycerol	PubChem-compound	439964	0.229196
glycerophosphorylcholine (GPC)	HMDB	HMDB00086	-1.17065
glycochenodeoxycholate	HMDB	HMDB00637	2.19132
glycylisoleucine	HMDB	HMDB28844	-1.84689
glycylleucine	HMDB	HMDB00759	-1.46065
glycylvaline	HMDB	HMDB28854	-1.2498
guanine	HMDB	HMDB00132	1.16966
guanosine 5'- monophosphate (5'-GMP)	HMDB	HMDB01397	2.77514
guanosine 5'-diphospho-fucose	CAS	15839-70-0	0.788521
gulonic acid*	PubChem-compound	9794176	-0.670506
HEPES	PubChem-compound	23831	0.435626
heptanoate (7:0)	HMDB	HMDB00666	0.269887
hexanoylcarnitine	HMDB	HMDB00705	-1.63685
hippurate	HMDB	HMDB00714	2.5031
homocysteine	HMDB	HMDB00742	-0.835247
homoserine	HMDB	HMDB00719	0.507435
homostachydrine*	HMDB	HMDB33433	0.352415
hydroxybutyrylcarnitine*	HMDB	HMDB13127	2.06072
hypoxanthine	HMDB	HMDB00157	1.17232
imidazole lactate	HMDB	HMDB02320	1.0896
imidazole propionate	HMDB	HMDB02271	0.532529
indoleacetate	HMDB	HMDB00197	2.46666
indolelactate	HMDB	HMDB00671	1.8129
inosine	HMDB	HMDB00195	0.418534
inosine 5'-monophosphate (IMP)	HMDB	HMDB00175	1.91618
inositol 1-phosphate (I1P)	HMDB	HMDB00213	-0.268655
Isobar: fructose 1,6-diphosphate, glucose 1,6-diphosphate, myo-inositol 1,4 or 1,3-diphosphate	HMDB	HMDB03514	-3.39567
isobutyrylcarnitine	HMDB	HMDB00736	-2.99346
isobutyrylglycine	HMDB	HMDB00730	0.285803
isoleucylglycine	PubChem-compound	342532	-1.77377
isovalerylcarnitine	HMDB	HMDB00688	-2.70123
isovalerylglycine	HMDB	HMDB00678	0.820549
kynurenine	HMDB	HMDB00684	0.200313
lactate	HMDB	HMDB00190	-0.550241
lathosterol	HMDB	HMDB01170	-0.309331
laurate (12:0)	HMDB	HMDB00638	0.926424
laurylcarnitine	HMDB	HMDB02250	-0.952837
leucylglutamine*	PubChem-compound	4305457	-1.53658
leucylglycine	PubChem-compound	79070	-1.82294
linoleate (18:2n6)	HMDB	HMDB00673	2.65274
linolenate [alpha or gamma; (18:3n3 or 6)]	HMDB	HMDB03073	2.74599
linoleoylcarnitine*	HMDB	HMDB06469	-1.60796
lysine	HMDB	HMDB00182	-0.273165
malate	HMDB	HMDB00156	-0.389382
maleate (cis-Butenedioate)	HMDB	HMDB00176	-0.798089
mannitol	HMDB	HMDB00765	0.305172
mannose-6-phosphate	HMDB	HMDB01078	-2.49044
margarate (17:0)	HMDB	HMDB02259	0.59309
mead acid (20:3n9)	HMDB	HMDB10378	2.91277
methionine sulfone	PubChem-compound	69961	-0.836318
methyl glucopyranoside (alpha + beta)	PubChem-compound	3036743	-1.55958
methylphosphate	HMDB	HMDB61711	-1.46738
methylsuccinate	HMDB	HMDB01844	0.934048
myo-inositol	HMDB	HMDB00211	-0.553056
myristate (14:0)	HMDB	HMDB00806	1.2239
myristoleate (14:1n5)	HMDB	HMDB02000	1.83766
myristoleoylcarnitine*	CAS	889848-55-9	-1.61872
myristoyl CoA	HMDB	HMDB01521	-1.16654
myristoylcarnitine	HMDB	HMDB05066	-1.37095
N1-methyladenosine	HMDB	HMDB03331	-0.676406
N1-methylguanosine	HMDB	HMDB01563	-1.08693
N2,N2-dimethylguanosine	HMDB	HMDB04824	-0.791549
N2-methylguanosine	HMDB	HMDB05862	-0.749508
N6-acetyllysine	HMDB	HMDB00206	-0.404026
N6-carbamoylthreonyladenosine	HMDB	HMDB41623	0.289282
N6-succinyladenosine	HMDB	HMDB00912	1.05143
N-6-trimethyllysine	HMDB	HMDB01325	-0.717092
N-acetylalanine	HMDB	HMDB00766	-0.861152
N-acetylarginine	HMDB	HMDB04620	0.482233
N-acetylaspartate (NAA)	HMDB	HMDB00812	-1.01077
N-acetyl-aspartyl-glutamate (NAAG)	HMDB	HMDB01067	1.01675
N-acetyl-beta-alanine	PubChem-compound	76406	1.13526
N-acetylcysteine	HMDB	HMDB01890	0.574365
N-acetylglucosamine	HMDB	HMDB00215	0.370945
N-acetylglucosamine 6-phosphate	HMDB	HMDB02817	0.862379
N-acetylglutamate	HMDB	HMDB01138	-0.919842
N-acetylglutamine	HMDB	HMDB06029	-0.705309
N-acetylhistidine	HMDB	HMDB32055	1.67457
N-acetylleucine	HMDB	HMDB11756	-0.593232
N-acetylmethionine	HMDB	HMDB11745	-0.777388
N-acetylneuraminate	HMDB	HMDB00230	0.796724
N-acetylphenylalanine	HMDB	HMDB00512	-0.588585
N-acetylputrescine	HMDB	HMDB02064	-0.530467
N-acetylserine	HMDB	HMDB02931	-0.953274
N-acetylthreonine	PubChem-compound	152204	-1.05932
N-acetyltyrosine	HMDB	HMDB00866	0.255235
N-acetylvaline	HMDB	HMDB11757	-0.477509
nervonoyl sphingomyelin*	CAS	94359-13-4	0.63125
N-formylmethionine	HMDB	HMDB01015	-1.71043
nicotinamide	HMDB	HMDB01406	-0.731591
nicotinamide adenine dinucleotide (NAD+)	HMDB	HMDB00902	1.20545
nicotinamide adenine dinucleotide reduced (NADH)	HMDB	HMDB01487	1.6225
nicotinamide ribonucleotide (NMN)	HMDB	HMDB00229	4.55022
nicotinamide riboside	HMDB	HMDB00855	1.8361
nicotinate	HMDB	HMDB01488	0.235502
N-methylpipecolate	CAS	41447-17-0	0.6342
N-methylproline	PubChem-compound	557	0.910786
N-oleoyltaurine	PubChem-compound	6437033	-2.19266
nonadecanoate (19:0)	HMDB	HMDB00772	0.336941
N-palmitoyl glycine	PubChem-compound	151008	1.60659
N-palmitoyl-sphingosine*	HMDB	HMDB04949	0.563854
N-stearoyltaurine	PubChem-compound	168274	-1.78465
o-cresol sulfate	PubChem-compound	11615528	1.26512
octanoylcarnitine	HMDB	HMDB00791	-1.5481
oleate (18:1n9)	HMDB	HMDB00207	0.428274
oleic ethanolamide	HMDB	HMDB02088	0.738701
oleoyl sphingomyelin	PubChem-compound	6443882	-0.235847
oleoylcarnitine	HMDB	HMDB05065	-1.73182
O-methylcatechol sulfate	PubChem-compound	22473	0.88426
ophthalmate	HMDB	HMDB05765	-1.33274
ornithine	HMDB	HMDB03374	-0.375382
orotidine	HMDB	HMDB00788	-2.73724
O-sulfo-L-tyrosine	PubChem-compound	514186	-0.503027
palmitate (16:0)	HMDB	HMDB00220	0.632722
palmitoleate (16:1n7)	HMDB	HMDB03229	2.63003
palmitoyl ethanolamide	HMDB	HMDB02100	0.278121
palmitoyl sphingomyelin	PubChem-compound	9939941	0.206042
palmitoylcarnitine	HMDB	HMDB00222	-1.12432
pantothenate	HMDB	HMDB00210	0.82477
p-cresol sulfate	HMDB	HMDB11635	0.998442
pelargonate (9:0)	HMDB	HMDB00847	0.508643
penicillin G	HMDB	HMDB15186	2.52455
pentadecanoate (15:0)	HMDB	HMDB00826	0.881629
phenol red	PubChem-compound	4766	1.32179
phenol sulfate	HMDB	HMDB60015	0.553847
phenylacetylglycine	HMDB	HMDB00821	1.17514
phenylalanylalanine	CAS	3918-87-4	-3.70704
phenylalanylglycine	PubChem-compound	98207	-2.2452
phenylcarnitine*	CAS	105450-08-6	-0.500331
phenyllactate (PLA)	HMDB	HMDB00779	0.85788
phosphate	HMDB	HMDB01429	0.400778
phosphoenolpyruvate (PEP)	HMDB	HMDB00263	-5.80681
phosphoethanolamine	HMDB	HMDB00224	3.54708
phosphopantetheine	HMDB	HMDB01416	0.642627
pipecolate	HMDB	HMDB00070	0.408424
pro-hydroxy-pro	HMDB	HMDB06695	-0.510724
proline	HMDB	HMDB00162	-0.426914
prolylglycine	CAS	2578-57-6	-0.855082
propionylcarnitine	HMDB	HMDB00824	-2.73059
pseudouridine	HMDB	HMDB00767	-0.553827
pterin	HMDB	HMDB00802	-0.65632
putrescine	HMDB	HMDB01414	-0.950909
pyridoxal	HMDB	HMDB01545	0.235187
pyridoxate	HMDB	HMDB00017	1.17698
pyridoxine (Vitamin B6)	HMDB	HMDB02075	0.416593
pyroglutamine*	PubChem-compound	134508	0.226112
pyruvate	HMDB	HMDB00243	-0.812564
ribitol	HMDB	HMDB00508	0.355096
riboflavin (Vitamin B2)	HMDB	HMDB00244	0.820189
ribonate	HMDB	HMDB00867	-1.11914
ribose	HMDB	HMDB00283	-1.37962
ribulose	HMDB	HMDB00621	-1.0143
ribulose/xylulose 5-phosphate	HMDB	HMDB00868	-2.3805
saccharopine	HMDB	HMDB00279	1.469
S-adenosylhomocysteine (SAH)	HMDB	HMDB00939	0.315592
S-adenosylmethionine (SAM)	HMDB	HMDB01185	0.744932
sedoheptulose-7-phosphate	HMDB	HMDB01068	-1.24806
serotonin (5HT)	HMDB	HMDB00259	-1.30992
S-lactoylglutathione	HMDB	HMDB01066	-5.89862
S-methylcysteine	HMDB	HMDB02108	0.975747
S-methylglutathione	PubChem-compound	3605667	1.03961
S-nitrosoglutathione (GSNO)	HMDB	HMDB04645	0.322509
sorbitol	HMDB	HMDB00247	0.206608
spermidine	HMDB	HMDB01257	-1.32381
spermine	HMDB	HMDB01256	-2.79904
sphinganine	HMDB	HMDB00269	-3.05504
sphingosine	HMDB	HMDB00252	-1.45846
stachydrine	HMDB	HMDB04827	0.997652
stearamide	HMDB	HMDB34146	1.13277
stearate (18:0)	HMDB	HMDB00827	0.472346
stearoylcarnitine	HMDB	HMDB00848	0.268868
streptomycin	PubChem-compound	5999	0.647504
succinate	HMDB	HMDB00254	-0.454929
succinylcarnitine	HMDB	HMDB61717	-1.81114
sulfate*	HMDB	HMDB01448	0.696488
taurochenodeoxycholate	HMDB	HMDB00951	0.943845
thiamin (Vitamin B1)	HMDB	HMDB00235	0.728404
thiamin diphosphate	HMDB	HMDB01372	0.638515
threonine	HMDB	HMDB00167	-0.603
threonylphenylalanine	CAS	16875-27-7	-1.63449
thymidine	HMDB	HMDB00273	0.553161
thymidine 5'-monophosphate	HMDB	HMDB01227	1.78784
thymine	HMDB	HMDB00262	2.33423
trans-4-hydroxyproline	HMDB	HMDB00725	-0.824765
tryptophylglycine	PubChem-compound	263471	-1.38884
tyrosine	HMDB	HMDB00158	0.207713
UDP-galactose	HMDB	HMDB00302	-0.812397
UDP-glucose	HMDB	HMDB00286	-1.62603
UDP-glucuronate	HMDB	HMDB00935	0.853592
UDP-N-acetylglucosamine	HMDB	HMDB00290	0.606404
uracil	HMDB	HMDB00300	2.05777
urate	HMDB	HMDB00289	2.28657
uridine	HMDB	HMDB00296	0.857435
uridine 5'-diphosphate (UDP)	HMDB	HMDB00295	-1.41529
uridine 5'-monophosphate (UMP)	HMDB	HMDB00288	1.71112
uridine 5'-triphosphate (UTP)	HMDB	HMDB00285	-5.07482
uridine-3'-monophosphate (3'-UMP)	PubChem-compound	101543	-1.55031
valerylcarnitine	HMDB	HMDB13128	-3.66125
valylglutamine	PubChem-compound	5253209	-2.22878
valylglycine	PubChem-compound	136487	-2.9923
valylleucine	PubChem-compound	352039	-1.76367
xanthine	HMDB	HMDB00292	1.0206
xanthosine	HMDB	HMDB00299	3.91151
xanthosine 5'-monophosphate (xmp)	HMDB	HMDB01554	3.6955
xylonate	HMDB	HMDB60256	-0.86621

## Sheet: DN-POLG d9vd0
BIOCHEMICAL	System Code	ID	Log2RC DN-POLG d9/d0
10-heptadecenoate (17:1n7)	HMDB	HMDB60038	0.70925
15-methylpalmitate (isobar with 2-methylpalmitate)	PubChem-compound	17903417	-0.549006
17-methylstearate	PubChem-compound	3083779	-0.537283
1-arachidonoylglycerophosphocholine (20:4n6)*	HMDB	HMDB10395	0.424721
1-arachidonoylglycerophosphoethanolamine*	HMDB	HMDB11517	0.940261
1-arachidonoylglycerophosphoinositol*	HMDB	HMDB61690	2.15662
1-arachidonylglycerol	HMDB	HMDB11572	1.18012
1-docosahexaenoylglycerol	HMDB	HMDB11587	2.36159
1-eicosenoylglycerol	HMDB	HMDB11572	-1.17435
1-linoleoylglycerol (1-monolinolein)	PubChem-compound	5283469	1.09215
1-linoleoylglycerophosphocholine (18:2n6)	HMDB	HMDB10386	-0.31253
1-linoleoylglycerophosphoethanolamine*	HMDB	HMDB11507	0.859156
1-methylhistidine	HMDB	HMDB00001	0.492732
1-methylimidazoleacetate	HMDB	HMDB02820	0.383528
1-myristoylglycerol (1-monomyristin)	HMDB	HMDB11561	-0.26856
1-oleoylglycerol (1-monoolein)	HMDB	HMDB11567	-0.312896
1-oleoylglycerophosphoserine	PubChem-compound	9547099	-0.613223
1-palmitoylglycerol (1-monopalmitin)	HMDB	HMDB31074	0.583077
1-palmitoylglycerophosphate	HMDB	HMDB00327	-0.991143
1-palmitoylglycerophosphoethanolamine	HMDB	HMDB11503	-0.660788
1-palmitoylglycerophosphoglycerol*	PubChem-compound	3300276	-0.787998
1-palmitoylglycerophosphoinositol*	HMDB	HMDB61695	0.272459
1-palmitoylglycerophosphoserine*	PubChem-compound	9547100	-1.80583
1-stearoylglycerol (1-monostearin)	HMDB	HMDB31075	0.608307
1-stearoylglycerophosphoethanolamine	HMDB	HMDB11130	-0.304213
1-stearoylglycerophosphoinositol	HMDB	HMDB61696	-0.233367
1-stearoylglycerophosphoserine*	PubChem-compound	9547101	-0.307103
2-aminobutyrate	HMDB	HMDB00650	0.321049
2-arachidonoyl glycerol	HMDB	HMDB04666	0.987614
2'-deoxyadenosine 5'-monophosphate	HMDB	HMDB00905	0.362359
2'-deoxycytidine	HMDB	HMDB00014	-1.32889
2'-deoxyguanosine	HMDB	HMDB00085	0.676482
2'-deoxyinosine	HMDB	HMDB00071	0.231685
2-docosahexaenoylglcyerol*	HMDB	HMDB11557	1.61825
2-hydroxy-3-methylvalerate	HMDB	HMDB00317	-0.767355
2-hydroxyadipate	HMDB	HMDB00321	0.697006
2-hydroxybutyrate (AHB)	HMDB	HMDB00008	0.23702
2-hydroxydecanoate	PubChem-compound	21488	0.709163
2-hydroxyglutarate	HMDB	HMDB00606	1.45779
2-hydroxypalmitate	HMDB	HMDB31057	1.45355
2-hydroxystearate	PubChem-compound	69417	1.47783
2-linoleoylglycerol (2-monolinolein)	HMDB	HMDB11538	2.00805
2-methylbutyrylcarnitine (C5)	HMDB	HMDB00378	-2.4911
2-methylbutyrylglycine	HMDB	HMDB00339	0.230569
2-myristoylglycerol (2-monomyristin)	PubChem-compound	137938	-0.6593
2-oleoylglycerol (2-monoolein)	PubChem-compound	5319879	-0.426808
2'-O-methylguanosine	CAS	2140-71-8	-0.210833
2-palmitoleoylglycerophosphocholine*	PubChem-compound	24779461	-0.318371
2-palmitoylglycerophosphocholine*	HMDB	HMDB61702	0.398471
2-stearoylglycerophosphocholine*	PubChem-compound	10208382	0.582596
3-(4-hydroxyphenyl)lactate	HMDB	HMDB00755	0.826359
3-aminoisobutyrate	HMDB	HMDB03911	-0.89362
3-hydroxy-2-ethylpropionate	HMDB	HMDB00396	-0.71261
3-hydroxy-3-methylglutarate	HMDB	HMDB00355	-1.00871
3-hydroxybutyrate (BHBA)	HMDB	HMDB00357	1.62258
3-hydroxydecanoate	HMDB	HMDB02203	1.34973
3-hydroxyisobutyrate	HMDB	HMDB00336	-2.83209
3-hydroxylaurate	HMDB	HMDB00387	1.34233
3-hydroxymyristate	PubChem-compound	16064	0.432229
3-hydroxyoctanoate	HMDB	HMDB01954	1.48646
3-indoxyl sulfate	HMDB	HMDB00682	0.313121
3-methoxytyrosine	HMDB	HMDB01434	1.03975
3-methyl-2-oxobutyrate	HMDB	HMDB00019	0.346
3-methyl-2-oxovalerate	HMDB	HMDB03736	0.443443
3-methylglutarylcarnitine (1)	HMDB	HMDB00552	1.08811
3-methylhistidine	HMDB	HMDB00479	0.6492
3-phosphoglycerate	HMDB	HMDB00807	-0.830618
4-acetamidobutanoate	HMDB	HMDB03681	0.596161
4-hydroxybutyrate (GHB)	HMDB	HMDB00710	-1.89377
4-hydroxy-nonenal-glutathione	CAS	99927-70-5	1.48885
4-hydroxyphenylpyruvate	HMDB	HMDB00707	0.295495
4-imidazoleacetate	HMDB	HMDB02024	-0.200403
5-dodecenoate (12:1n7)	HMDB	HMDB00529	0.750569
5-hydroxyindoleacetate	HMDB	HMDB00763	0.525865
5-methylcytidine	HMDB	HMDB00982	-0.881665
5-methyltetrahydrofolate (5MeTHF)	HMDB	HMDB01396	-0.406072
5-oxoproline	HMDB	HMDB00267	0.276625
6-oxopiperidine-2-carboxylic acid	PubChem-compound	3014237	0.411658
6-phosphogluconate	HMDB	HMDB01316	-0.916788
7-hydroxycholesterol (alpha or beta)	HMDB	HMDB06119	3.00854
acetyl CoA	HMDB	HMDB01206	-0.927553
acetylcarnitine	HMDB	HMDB00201	0.368849
aconitate [cis]	HMDB	HMDB00072	-3.91532
adenine	HMDB	HMDB00034	1.13202
adenosine	HMDB	HMDB00050	0.451337
adenosine 3',5'-cyclic monophosphate (cAMP)	HMDB	HMDB00058	0.210303
adenosine 5'-diphosphate (ADP)	HMDB	HMDB01341	0.347696
adenosine 5'-monophosphate (AMP)	HMDB	HMDB00045	0.380933
adenylosuccinate	HMDB	HMDB00536	-0.348581
adrenate (22:4n6)	HMDB	HMDB02226	1.37164
alanine	HMDB	HMDB00161	-0.254898
alanylleucine	HMDB	HMDB28691	0.237039
alpha-hydroxyisovalerate	HMDB	HMDB00407	-1.43759
alpha-hydroxyisovaleroyl carnitine*	CAS	99159-87-2	-0.387676
alpha-ketoglutarate	HMDB	HMDB00208	0.275698
arabinose	HMDB	HMDB00646	-1.30827
arachidonate (20:4n6)	HMDB	HMDB01043	2.20043
arginine	HMDB	HMDB00517	0.210063
aspartate	HMDB	HMDB00191	-2.37944
beta-alanine	HMDB	HMDB00056	-0.829226
beta-guanidinopropanoate	HMDB	HMDB13222	0.634705
beta-hydroxyisovalerate	HMDB	HMDB00754	-1.71734
beta-hydroxyisovaleroylcarnitine	CAS	99159-87-2	-0.564928
betaine	HMDB	HMDB00043	-0.278953
biotin	HMDB	HMDB00030	0.607546
cadaverine	HMDB	HMDB02322	-1.95279
caprate (10:0)	HMDB	HMDB00511	0.431589
caproate (6:0)	HMDB	HMDB00535	1.2991
caprylate (8:0)	HMDB	HMDB00482	0.20327
carnitine	HMDB	HMDB00062	-0.353985
carnosine	HMDB	HMDB00033	-0.28835
choline	HMDB	HMDB00097	0.917045
cis-vaccenate (18:1n7)	HMDB	HMDB03231	0.249042
citrate	HMDB	HMDB00094	-2.38815
citrulline	HMDB	HMDB00904	0.266703
creatine phosphate	HMDB	HMDB01511	-0.202397
cystathionine	HMDB	HMDB00099	-0.437189
cysteine	HMDB	HMDB00574	0.478838
cysteinylglycine	HMDB	HMDB00078	0.73154
cytidine	HMDB	HMDB00089	0.283575
cytidine 5'-diphosphocholine	HMDB	HMDB01413	0.317839
cytidine 5'-monophosphate (5'-CMP)	HMDB	HMDB00095	0.421238
cytidine 5'-monophospho-N-acetylneuraminic acid	HMDB	HMDB01176	-0.282752
cytidine triphosphate	HMDB	HMDB00082	-0.728076
cytidine-3'-monophosphate (3'-CMP)	PubChem-compound	66535	-0.370789
cytidine-5'-diphosphoethanolamine	HMDB	HMDB01564	1.68368
deoxycholate	HMDB	HMDB00626	0.239295
diadenosine triphosphate	HMDB	HMDB01155	0.384966
dihomo-linolenate (20:3n3 or n6)	HMDB	HMDB02925	1.3322
dihydrobiopterin	HMDB	HMDB00038	0.563226
dihydroxyacetone phosphate (DHAP)	HMDB	HMDB01473	-2.8065
dimethylglycine	HMDB	HMDB00092	-0.874964
docosadienoate (22:2n6)	HMDB	HMDB61714	0.263652
docosahexaenoate (DHA; 22:6n3)	HMDB	HMDB02183	2.02785
docosapentaenoate (n3 DPA; 22:5n3)	HMDB	HMDB01976	1.85603
docosapentaenoate (n6 DPA; 22:5n6)	HMDB	HMDB01976	2.16221
eicosapentaenoate (EPA; 20:5n3)	HMDB	HMDB01999	2.69974
eicosenoate (20:1n9 or 11)	HMDB	HMDB02231	-0.418855
erucamide	PubChem-compound	5365371	0.69809
erythronate*	HMDB	HMDB00613	-0.476784
ethanolamine	HMDB	HMDB00149	0.760081
ethylmalonate	HMDB	HMDB00622	-0.324637
flavin mononucleotide (FMN)	HMDB	HMDB01520	0.285189
fructose-6-phosphate	HMDB	HMDB00124	-1.68657
fumarate	HMDB	HMDB00134	-1.35748
gamma-aminobutyrate (GABA)	HMDB	HMDB00112	0.588046
gamma-glutamylalanine	HMDB	HMDB29142	0.461713
gamma-glutamylcysteine	HMDB	HMDB01049	1.03478
gamma-glutamylglutamate	HMDB	HMDB11737	0.678625
gamma-glutamylglutamine	HMDB	HMDB11738	1.61018
gamma-glutamylisoleucine*	HMDB	HMDB11170	0.727407
gamma-glutamylleucine	HMDB	HMDB11171	1.18279
gamma-glutamylmethionine	HMDB	HMDB29155	1.59876
gamma-glutamylphenylalanine	HMDB	HMDB00594	1.08351
gamma-glutamylthreonine*	HMDB	HMDB29159	0.512301
gamma-glutamyltryptophan	HMDB	HMDB29160	2.7274
gamma-glutamyltyrosine	HMDB	HMDB11741	1.72549
gamma-glutamylvaline	HMDB	HMDB11172	0.935805
gluconate	HMDB	HMDB00625	-0.831826
glucosamine-6-phosphate	HMDB	HMDB01254	-3.09354
glucose	HMDB	HMDB00122	-1.21754
glucose 1-phosphate	HMDB	HMDB01586	-1.49024
glucose-6-phosphate (G6P)	HMDB	HMDB01401	-2.42415
glutamate	HMDB	HMDB00148	0.206106
glutamate, gamma-methyl ester	PubChem-compound	68662	-0.27738
glutamine	HMDB	HMDB00641	0.616838
glutamine-leucine	HMDB	HMDB28801	0.303943
glutarate (pentanedioate)	HMDB	HMDB00661	1.64916
glutathione, oxidized (GSSG)	HMDB	HMDB03337	0.558331
glycerate	HMDB	HMDB00139	0.3696
glycerol	HMDB	HMDB00131	1.17512
glycerol 3-phosphate (G3P)	HMDB	HMDB00126	4.35199
glycerophosphoethanolamine	HMDB	HMDB00114	-0.451443
glycerophosphoglycerol	PubChem-compound	439964	0.557854
glycerophosphoinositol*	CAS	16824-65-0	-0.484945
glycine	HMDB	HMDB00123	0.21625
glycochenodeoxycholate	HMDB	HMDB00637	0.884068
guanine	HMDB	HMDB00132	0.370817
guanosine	HMDB	HMDB00133	1.17015
guanosine 5'- monophosphate (5'-GMP)	HMDB	HMDB01397	0.936554
HEPES	PubChem-compound	23831	0.797084
heptanoate (7:0)	HMDB	HMDB00666	0.374173
hexanoylcarnitine	HMDB	HMDB00705	-0.574857
hippurate	HMDB	HMDB00714	0.771635
histidine	HMDB	HMDB00177	0.498122
homocitrulline	HMDB	HMDB00679	0.780816
homocysteine	HMDB	HMDB00742	-0.595533
homostachydrine*	HMDB	HMDB33433	-0.30121
hydroxybutyrylcarnitine*	HMDB	HMDB13127	2.23924
hypotaurine	HMDB	HMDB00965	-0.452335
hypoxanthine	HMDB	HMDB00157	0.200838
imidazole lactate	HMDB	HMDB02320	-0.222244
indoleacetate	HMDB	HMDB00197	2.29776
indolelactate	HMDB	HMDB00671	2.43745
inosine	HMDB	HMDB00195	0.812027
inosine 5'-monophosphate (IMP)	HMDB	HMDB00175	0.828092
Isobar: fructose 1,6-diphosphate, glucose 1,6-diphosphate, myo-inositol 1,4 or 1,3-diphosphate	HMDB	HMDB03514	-1.1479
isobutyrylcarnitine	HMDB	HMDB00736	-3.45512
isobutyrylglycine	HMDB	HMDB00730	-0.204764
isoleucine	HMDB	HMDB00172	0.571961
isovalerylcarnitine	HMDB	HMDB00688	-2.62455
isovalerylglycine	HMDB	HMDB00678	1.10006
kynurenine	HMDB	HMDB00684	0.612215
lathosterol	HMDB	HMDB01170	-0.278167
laurate (12:0)	HMDB	HMDB00638	0.743389
laurylcarnitine	HMDB	HMDB02250	0.37676
leucine	HMDB	HMDB00687	0.485121
linoleate (18:2n6)	HMDB	HMDB00673	1.1689
linolenate [alpha or gamma; (18:3n3 or 6)]	HMDB	HMDB03073	1.38999
linoleoylcarnitine*	HMDB	HMDB06469	0.419331
lysine	HMDB	HMDB00182	0.339124
malate	HMDB	HMDB00156	-0.646934
maleate (cis-Butenedioate)	HMDB	HMDB00176	-0.727214
mannose-6-phosphate	HMDB	HMDB01078	-1.61742
margarate (17:0)	HMDB	HMDB02259	0.290814
mead acid (20:3n9)	HMDB	HMDB10378	1.75784
methionine	HMDB	HMDB00696	0.534977
methionine sulfoxide	HMDB	HMDB02005	0.528774
methyl glucopyranoside (alpha + beta)	PubChem-compound	3036743	0.360142
methylphosphate	HMDB	HMDB61711	-0.462481
myo-inositol	HMDB	HMDB00211	-0.392031
myristate (14:0)	HMDB	HMDB00806	0.430512
myristoleate (14:1n5)	HMDB	HMDB02000	1.09584
myristoleoylcarnitine*	CAS	889848-55-9	-0.588108
myristoyl sphingomyelin*	PubChem-compound	11433862	0.566828
N1-methyladenosine	HMDB	HMDB03331	-0.21589
N1-methylguanosine	HMDB	HMDB01563	-0.590814
N4-acetylcytidine	HMDB	HMDB05923	0.282846
N6,N6-dimethyladenosine	PubChem-compound	348206	0.726529
N6-carbamoylthreonyladenosine	HMDB	HMDB41623	0.360837
N6-succinyladenosine	HMDB	HMDB00912	-0.214881
N-acetylalanine	HMDB	HMDB00766	-0.463566
N-acetylarginine	HMDB	HMDB04620	0.602592
N-acetylaspartate (NAA)	HMDB	HMDB00812	-1.31207
N-acetyl-aspartyl-glutamate (NAAG)	HMDB	HMDB01067	1.10907
N-acetyl-beta-alanine	PubChem-compound	76406	0.353143
N-acetylcysteine	HMDB	HMDB01890	0.842586
N-acetylglucosamine 6-phosphate	HMDB	HMDB02817	0.817806
N-acetylleucine	HMDB	HMDB11756	0.337973
N-acetylphenylalanine	HMDB	HMDB00512	0.211721
N-acetylputrescine	HMDB	HMDB02064	1.44549
N-acetylserine	HMDB	HMDB02931	-0.549918
N-acetyltaurine	PubChem-compound	159864	-0.373773
N-acetylthreonine	PubChem-compound	152204	-0.956553
N-acetylvaline	HMDB	HMDB11757	-0.229829
N-delta-acetylornithine	PubChem-compound	9920500	0.508613
nervonoyl sphingomyelin*	CAS	94359-13-4	0.581049
N-formylmethionine	HMDB	HMDB01015	-1.73385
nicotinamide adenine dinucleotide (NAD+)	HMDB	HMDB00902	0.659329
nicotinamide adenine dinucleotide reduced (NADH)	HMDB	HMDB01487	0.292384
nicotinamide ribonucleotide (NMN)	HMDB	HMDB00229	1.05853
nicotinamide riboside	HMDB	HMDB00855	0.421577
nicotinate	HMDB	HMDB01488	2.42322
N-methylproline	PubChem-compound	557	0.35879
nonadecanoate (19:0)	HMDB	HMDB00772	0.494564
N-palmitoyl glycine	PubChem-compound	151008	1.64417
N-palmitoyl-sphingosine*	HMDB	HMDB04949	0.283361
N-stearoyltaurine	PubChem-compound	168274	-1.15337
o-cresol sulfate	PubChem-compound	11615528	0.683808
octanoylcarnitine	HMDB	HMDB00791	-0.362702
oleamide	HMDB	HMDB02117	0.670232
oleic ethanolamide	HMDB	HMDB02088	0.99817
oleoylcarnitine	HMDB	HMDB05065	0.440342
O-methylcatechol sulfate	PubChem-compound	22473	0.626309
ophthalmate	HMDB	HMDB05765	1.00263
ornithine	HMDB	HMDB03374	-0.214542
orotate	HMDB	HMDB00226	-0.277569
orotidine	HMDB	HMDB00788	-2.33423
O-sulfo-L-tyrosine	PubChem-compound	514186	0.454647
palmitic amide	PubChem-compound	69421	0.650743
palmitoleate (16:1n7)	HMDB	HMDB03229	0.81932
palmitoyl ethanolamide	HMDB	HMDB02100	0.670395
palmitoyl sphingomyelin	PubChem-compound	9939941	0.209717
palmitoylcarnitine	HMDB	HMDB00222	0.483478
pantothenate	HMDB	HMDB00210	0.372981
p-cresol sulfate	HMDB	HMDB11635	0.42176
pelargonate (9:0)	HMDB	HMDB00847	0.265363
penicillin G	HMDB	HMDB15186	1.45215
phenol red	PubChem-compound	4766	0.582919
phenylalanine	HMDB	HMDB00159	0.548282
phenylalanylalanine	CAS	3918-87-4	0.270243
phosphate	HMDB	HMDB01429	0.307533
phosphoenolpyruvate (PEP)	HMDB	HMDB00263	-0.750315
phosphoethanolamine	HMDB	HMDB00224	2.88793
phosphopantetheine	HMDB	HMDB01416	-0.372663
pipecolate	HMDB	HMDB00070	0.459938
proline	HMDB	HMDB00162	-0.625751
propionylcarnitine	HMDB	HMDB00824	-3.26052
pseudouridine	HMDB	HMDB00767	-0.217837
putrescine	HMDB	HMDB01414	0.737259
pyridoxal	HMDB	HMDB01545	0.278864
pyridoxate	HMDB	HMDB00017	0.805288
pyridoxine (Vitamin B6)	HMDB	HMDB02075	0.240419
pyroglutamine*	PubChem-compound	134508	-0.603584
pyruvate	HMDB	HMDB00243	0.223647
ribitol	HMDB	HMDB00508	0.857169
ribose	HMDB	HMDB00283	-0.275134
ribulose	HMDB	HMDB00621	-0.286003
ribulose/xylulose 5-phosphate	HMDB	HMDB00868	-0.35155
saccharopine	HMDB	HMDB00279	5.6318
S-adenosylhomocysteine (SAH)	HMDB	HMDB00939	-0.784953
S-adenosylmethionine (SAM)	HMDB	HMDB01185	0.255703
scyllo-inositol	HMDB	HMDB06088	-0.251399
sedoheptulose-7-phosphate	HMDB	HMDB01068	1.29496
serine	HMDB	HMDB00187	0.689351
serotonin (5HT)	HMDB	HMDB00259	0.333149
S-lactoylglutathione	HMDB	HMDB01066	-3.4457
S-methylcysteine	HMDB	HMDB02108	1.37352
S-nitrosoglutathione (GSNO)	HMDB	HMDB04645	0.343457
sorbitol	HMDB	HMDB00247	0.998116
spermidine	HMDB	HMDB01257	-0.254932
spermine	HMDB	HMDB01256	-1.57607
sphinganine	HMDB	HMDB00269	-0.541879
stearamide	HMDB	HMDB34146	0.651401
stearate (18:0)	HMDB	HMDB00827	0.296773
stearoyl sphingomyelin	HMDB	HMDB01348	0.263662
stearoylcarnitine	HMDB	HMDB00848	1.63432
streptomycin	PubChem-compound	5999	0.880025
succinate	HMDB	HMDB00254	0.654423
succinylcarnitine	HMDB	HMDB61717	-2.73205
sulfate*	HMDB	HMDB01448	0.525758
taurine	HMDB	HMDB00251	-0.609603
taurochenodeoxycholate	HMDB	HMDB00951	1.21713
thiamin (Vitamin B1)	HMDB	HMDB00235	-0.245812
thiamin diphosphate	HMDB	HMDB01372	0.458966
threitol	HMDB	HMDB04136	0.29379
threonine	HMDB	HMDB00167	0.33491
threonylphenylalanine	CAS	16875-27-7	0.358414
thymidine	HMDB	HMDB00273	-0.202968
thymidine 5'-monophosphate	HMDB	HMDB01227	0.286272
thymine	HMDB	HMDB00262	1.28738
tiglyl carnitine	HMDB	HMDB02366	-1.17926
tryptophan	HMDB	HMDB00929	0.602583
tyrosine	HMDB	HMDB00158	0.591879
UDP-galactose	HMDB	HMDB00302	0.595432
UDP-glucose	HMDB	HMDB00286	0.329291
uracil	HMDB	HMDB00300	1.50844
urate	HMDB	HMDB00289	0.574374
uridine	HMDB	HMDB00296	0.335898
uridine 5'-monophosphate (UMP)	HMDB	HMDB00288	0.836381
uridine-3'-monophosphate (3'-UMP)	PubChem-compound	101543	-0.835131
valerylcarnitine	HMDB	HMDB13128	-2.56706
valine	HMDB	HMDB00883	0.500924
xanthosine	HMDB	HMDB00299	0.795045
xylonate	HMDB	HMDB60256	-0.248068

## Sheet: Per-Rep NDI1AOX LogRC v avg(d0)
Biochemical	NDI1/AOX Day 0 Rep 1	NDI1/AOX Day 0 Rep 2	NDI1/AOX Day 0 Rep 3	NDI1/AOX Day 0 Rep 4	NDI1/AOX Day 3 Rep 1	NDI1/AOX Day 3 Rep 2	NDI1/AOX Day 3 Rep 3	NDI1/AOX Day 3 Rep 4	NDI1/AOX Day 6 Rep 1	NDI1/AOX Day 6 Rep 2	NDI1/AOX Day 6 Rep 3	NDI1/AOX Day 6 Rep 4	NDI1/AOX Day 9 Rep 1	NDI1/AOX Day 9 Rep 2	NDI1/AOX Day 9 Rep 3	NDI1/AOX Day 9 Rep 4
glycine	0.0887384	0.0165737	-0.00625524	-0.0949601	0.0666613	0.0600175	0.0121621	-0.0604807	0.0986783	0.067703	0.0478587	-0.0163737	0.0968405	0.0985399	0.0136376	-0.00410168
sarcosine (N-Methylglycine)	-0.0151578	-0.0184079	0.0109357	0.0290183	-0.0427759	0.0435587	-0.0568519	-0.0525663	-0.080399	-0.0559617	0.00475116	-0.0558135	-0.130123	-0.100398	-0.186152	-0.149538
dimethylglycine	0.429881	-0.399899	-0.20852	-0.141643	0.539139	0.236839	0.457034	-0.333108	0.0512297	-0.182765	0.113609	0.0179927	0.103975	-0.0696114	0.161368	-0.249646
betaine	-0.0169604	-0.110362	-0.0854453	0.12911	-0.0867691	-0.0894823	0.0164065	0.156882	0.0492568	0.0447357	0.201424	0.272352	-0.0684404	-0.0424885	-0.0810266	-0.0284458
serine	0.142921	-0.144663	-0.0329671	-0.149476	0.117901	0.00134423	0.0908222	-0.119358	0.240874	-0.0013484	0.0499154	-0.114639	0.253532	0.262	0.18591	0.100646
N-acetylserine	0.118397	0.101472	0.128076	0.0620552	0.0725807	0.157819	0.10568	-0.0505124	-0.00988323	0.00294321	-0.0815503	-0.323672	-0.0599818	-0.0384365	-0.0525173	-0.112383
threonine	0.0482864	0.0534242	-0.0839674	-0.201142	0.0127107	0.0810591	-0.0239712	-0.198939	0.0383419	0.0496444	-0.0874591	-0.319846	0.0691129	0.1889	0.14445	0.0246088
N-acetylthreonine	0.0857542	0.0954135	0.135546	0.110152	0.0207755	0.051577	0.0805183	-0.00846382	-0.0777937	-0.0387213	-0.0696114	-0.294992	-0.137213	-0.130475	-0.181444	-0.188224
homoserine	0.0965624	0.0762763	-0.168386	-0.213888	0.0629954	0.0375858	-0.157703	-0.225337	-0.00370728	0.0580462	-0.0641402	0.158724	0.0736817	0.0438729	0.0036759	-0.0478859
alanine	0.0799045	0.06989	-0.0404816	-0.232102	0.0824622	0.100474	-0.0323116	-0.3083	0.0662141	-0.00375109	-0.189633	-0.374379	0.133092	0.107549	0.076094	0.0160718
N-acetylalanine	0.0654303	0.0918779	0.0494119	0.0220983	0.0310447	0.0679631	0.0164901	-0.0305841	-0.0401957	-0.0177288	-0.060331	-0.243744	-0.0567529	-0.0829674	-0.0979971	-0.100672
aspartate	0.147769	0.131073	0.0347888	-0.04072	0.0690388	0.113843	0.0833234	0.0465732	0.0222221	-0.234182	-0.072835	0.372341	0.0234171	-0.164373	-0.25877	-0.340654
asparagine	0.203713	0.10534	-0.0228253	0.00207963	0.150173	0.153113	-0.0347042	0.0185757	0.0952042	0.0230466	-0.0598821	-0.203218	0.0805904	0.0943663	0.01895	-0.00208963
N-acetylaspartate (NAA)	0.155002	0.116707	0.0889153	0.0199467	0.120673	0.107447	0.065841	-0.0209071	-0.0781055	-0.110138	-0.209715	-0.511167	-0.072835	-0.0788339	-0.148742	-0.205651
glutamate	0.135355	0.105578	-0.033389	-0.091247	0.0636711	0.0813473	0.0365491	-0.0893756	0.130591	0.0881006	0.000390689	-0.0516849	0.167317	0.264156	0.181386	0.0428904
glutamine	0.0889861	0.0394934	-0.0579423	-0.267445	0.0604712	0.0564856	0.0109357	-0.249414	0.0995771	0.0246909	-0.0382942	-0.3203	0.119025	0.206826	0.136403	0.0493343
N-acetylglutamate	0.173652	0.142734	0.0199882	-0.0748943	0.0878524	0.0723234	0.00659439	-0.266402	0.127396	0.0840398	-0.14868	-0.514847	0.0945759	0.141387	0.112906	0.0456359
N-acetylglutamine	0.0237873	0.153174	0.129013	-0.0351749	0.0477809	0.13389	0.138871	-0.0528605	-0.0893222	0.11304	-0.0570004	-0.106349	0.0280423	0.219715	0.17528	-0.0469655
N-acetyl-aspartyl-glutamate (NAAG)	-0.0720653	-0.157578	-0.196816	-0.170632	-0.088576	-0.126098	-0.115318	-0.184157	0.0937718	0.0193656	0.0347087	-0.0668165	0.0481309	0.0415506	0.045675	-0.00846382
gamma-aminobutyrate (GABA)	0.0934917	-0.197637	-0.243288	0.276508	-0.0085967	-0.149721	-0.198391	0.330596	0.113877	-0.0253041	0.252465	0.633509	0.0335042	-0.117305	-0.19071	-0.0991415
glutamate, gamma-methyl ester	-0.00638744	0.0611885	-0.0809742	-0.0207704	-0.0472076	0.0382624	-0.035929	-0.0363066	-0.0336236	0.096145	-0.0234208	-0.195724	-0.126331	0.122904	0.0393348	0.0408001
pyroglutamine*	0.0775859	-0.0703767	-0.00113064	0.152288	-0.0103722	-0.138466	-0.00599097	0.0728379	0.0011277	-0.110866	0.017701	0.032256	-0.215882	-0.248567	-0.314706	-0.239502
histidine	0.027268	-0.0293742	-0.0415795	-0.0727837	-0.0013484	0.0152759	-0.0567529	0.00134423	0.0628451	0.0610376	0.065393	-0.0430156	0.16471	0.203196	0.181729	0.0917373
N-acetylhistidine	-0.127727	0.00479411	-0.00340078	0.128238	-0.129655	0.0442653	0.0672941	0.185825	0.243137	0.0955529	0.00337435	0.489958	0.148294	-0.00766744	-0.200522	-0.376234
1-methylhistidine	0.0171168	0.0710715	-0.0909256	-0.102428	-0.0274732	0.0579322	-0.0825995	-0.119415	-0.0386738	-0.157204	0.032377	-0.128427	0.0965277	0.258948	0.184152	0.0917724
3-methylhistidine	-0.0785216	0.0242804	-0.0363538	-0.103033	-0.132945	-0.0035759	-0.0186345	-0.148619	-0.00361969	0.0825341	0.0464952	0.0141844	0.148448	0.283663	0.102056	0.00354669
imidazole propionate	0.0199467	-0.0804512	-0.0618307	0.0826777	-0.0849169	-0.130358	-0.0492458	0.0446965	0.0461048	-0.0266874	0.0903286	0.135705	-0.122456	-0.241618	-0.180588	-0.117589
imidazole lactate	-0.0081982	-0.240181	-0.156082	0.404183	-0.0694585	-0.350763	-0.0100165	0.263044	0.205827	-0.0652996	0.253071	0.321412	-0.305307	-0.396639	-0.317674	-0.112608
1-methylimidazoleacetate	0.000347297	-0.18151	-0.227605	0.0988167	0.0224284	-0.145148	-0.172049	-0.000347575	-0.0628835	0.086431	0.333367	0.441946	-0.0799289	-0.109132	-0.102648	-0.0828097
4-imidazoleacetate	-0.5318	-0.5318	-0.5318	-0.0996329	-0.5318	-0.5318	-0.498393	-0.414991	-0.5318	-0.5318	-0.5318	0.00808894	-0.5318	-0.5318	-0.5318	-0.5318
lysine	0.0669592	-0.0257186	-0.0539409	-0.0494891	0.017826	0.0209824	-0.0246601	-0.00056495	0.000564216	-0.0254883	0.00881301	-0.187354	0.0935267	0.170379	0.151615	0.0521551
N6-acetyllysine	0.0691869	0.104385	4.34273e-05	0.0652809	0.0325785	0.0867868	-0.0139452	0.0726542	0.0356698	0.184123	-4.34316e-05	-0.177505	0.0321754	0.0887738	0.00229568	-0.0223221
N-6-trimethyllysine	0.240624	0.174699	-0.0274269	-0.229369	-0.00828672	-0.0717066	0.183981	-0.148069	0.188	0.275565	-0.127844	-0.608183	0.323211	0.223574	0.158845	0.254258
saccharopine	0.151768	-0.539704	-0.571703	-0.571703	-0.571703	-0.251037	-0.571703	-0.571703	0.059033	-0.540005	-0.185819	-0.571703	-0.307065	0.917752	1.16133	0.702835
2-aminoadipate	0.218536	0.255248	0.16838	0.159146	0.11059	0.198024	0.139249	0.215426	0.00518051	0.0468462	-0.0355047	-0.162033	-0.00541892	0.271842	0.337359	0.00595229
glutarate (pentanedioate)	0.274873	0.157849	0.129432	0.335578	0.183924	0.121625	0.0524631	0.291458	0.109781	0.138113	0.101713	0.0215201	0.0587296	0.126651	0.214844	0.0581982
glutarylcarnitine (C5)	-0.0273344	-0.128077	0.148418	-0.00559485	-0.00541892	-0.158015	-0.113171	0.0547279	0.233732	0.192372	0.287174	0.258565	0.122019	0.138776	0.0420633	-0.0243844
3-methylglutarylcarnitine (1)	-0.590574	0.0194071	-0.0798767	-0.364717	-0.561774	0.146655	0.0177427	-0.113735	-0.397072	0.0792536	0.161817	0.193542	-0.166598	0.477194	0.516588	0.292965
pipecolate	0.0101303	0.0101727	-0.0638886	-0.0289562	-0.0170507	-0.0323116	-0.0962591	-0.0282604	0.0218506	0.057514	-0.0103722	-0.0625824	0.0286119	0.110253	0.126099	-0.0164188
cadaverine	0.395484	0.0802656	0.395606	0.395554	0.070924	-0.440093	0.333931	0.533823	-0.528708	0.320582	0.0057809	-0.416235	-0.0910327	-0.674279	-0.569119	0.0879943
phenylalanine	0.0140583	-0.00449643	-0.0953926	-0.0633355	0.0140162	0.00445035	-0.0586377	-0.0667152	0.0456359	0.0156531	0.0483253	-0.107738	0.128755	0.209515	0.141136	0.0714401
N-acetylphenylalanine	0.219558	0.0771498	0.00315883	-0.0344691	0.10738	-0.00318198	-0.019633	-0.105518	0.181386	-0.0617806	-0.0614302	-0.204468	0.279758	0.219349	0.273557	0.0933867
phenyllactate (PLA)	-0.774174	-0.377475	-0.0373466	0.0429691	-0.188827	-0.128369	-0.0366372	0.0953089	0.0303568	-0.126098	0.176583	0.240699	-0.10997	-0.00952795	-0.0970729	-0.0891622
phenylacetylglycine	0.0182843	-0.230106	-0.0587868	0.0408396	-0.00160987	-0.227898	-0.0184532	0.105135	0.0487525	-0.102208	0.224067	0.434281	-0.044168	-0.0846529	-0.0322181	0.02592
tyrosine	0.0317719	-0.0102833	-0.0642913	-0.0380571	0.023705	0.0150243	-0.063788	-0.0391964	0.070555	0.0749261	0.0798683	-0.0512937	0.182785	0.229605	0.213916	0.140194
N-acetyltyrosine	-0.341702	-0.0113519	-0.0145735	0.130623	-0.0812883	0.132452	0.15488	0.0393348	-0.341702	-0.341702	-0.341702	0.0110627	0.130012	-0.341702	0.048403	-0.0402433
4-hydroxyphenylpyruvate	-0.287771	-0.00248256	0.0293838	-0.0394817	-0.151195	0.00488001	0.0678517	-0.100836	0.191842	0.0889507	0.0363893	0.137037	-0.536406	0.159327	0.130977	0.0824263
3-(4-hydroxyphenyl)lactate	-0.168386	-0.24268	-0.297139	0.0127529	-0.203703	-0.218891	-0.246264	0.00130093	0.0180344	-0.0432555	0.0788916	0.244599	0.064907	-0.0239712	-0.00130484	0.0723602
phenol sulfate	-0.163106	-0.202179	-0.138585	-0.0138107	-0.142487	-0.205094	-0.0823895	0.0155693	-0.0883098	-0.239804	0.0884196	0.14619	-0.170439	-0.186419	-0.0609303	-0.0839674
p-cresol sulfate	-0.0820221	-0.239804	-0.0893756	-0.0694585	-0.134481	-0.202871	-0.0267798	0.0019067	-0.0710412	-0.179996	0.214923	0.274181	-0.120445	-0.0859214	0.0669964	-0.0217282
o-cresol sulfate	-0.09442	-0.375821	-0.235301	-0.29465	-0.306449	-0.30777	-0.190912	-0.127494	-0.058936	-0.375821	0.185939	0.32052	-0.093665	-0.0702236	0.00285693	0.0191578
3-methoxytyrosine	-0.021135	-0.148008	-0.177309	-0.00222057	-0.140802	0.00220927	-0.233736	-0.183096	0.0824622	0.078964	-0.014888	-0.108518	0.205421	0.291879	0.249639	0.0355098
tryptophan	0.0305997	-0.0307239	-0.120274	-0.0573472	0.0305997	0.00894066	-0.103694	-0.0334359	0.0722131	0.0528093	0.0744141	-0.0493431	0.190248	0.235124	0.213544	0.136277
indolelactate	-0.519275	-0.0324988	-0.33904	-0.239955	0.0172838	0.025101	-0.350081	-0.164817	-0.767258	0.225774	0.047742	-0.959793	0.206772	0.135324	0.328461	0.175889
indoleacetate	-0.644548	0.219008	-0.143573	-0.191654	-0.644548	0.0914911	-0.644548	-0.505706	-0.109859	-0.644548	0.489958	0.302244	-0.243136	0.322447	0.259498	-0.306449
3-indoxyl sulfate	-0.238749	-0.238749	-0.238749	-0.238749	-0.238749	-0.238749	-0.238749	-0.105075	-0.238749	-0.00235155	0.172895	0.181443	-0.238749	0.0829289	0.114244	-0.0427759
kynurenine	0.0117818	0.0219745	-0.0664621	-0.0542361	-0.042297	0.0141844	-0.0260413	-0.0561594	0.058464	0.084469	0.0848979	-0.0701215	0.142859	0.245932	0.234492	0.102296
5-hydroxyindoleacetate	-0.00418937	-0.117532	-0.00943917	-0.0887891	-0.117077	-0.0822845	0.0389776	0.0287745	-0.110698	-0.0100165	0.234416	0.234391	-0.0789381	0.105885	0.237217	-0.0616805
serotonin (5HT)	0.242293	0.00130093	0.097049	-0.451733	0.136403	0.0174924	-0.0081982	-0.60415	0.0191994	-0.00638744	0.0234171	-0.907982	0.22917	0.421719	0.491208	-0.0181361
C-glycosyltryptophan	-0.0772227	-0.0723217	-0.0858156	0.15412	-0.0842837	-0.0414361	-0.0863981	0.115644	0.0130059	0.0268192	0.0776585	0.163102	0.00522342	0.057514	-0.00528701	0.021272
leucine	0.00233888	-0.0230542	-0.0727837	-0.080399	0.000130269	0.0107662	-0.0419142	-0.0854982	0.032256	0.0407605	0.0353096	-0.142969	0.0963538	0.175222	0.156822	0.0691869
N-acetylleucine	0.200878	0.13947	0.00186346	-0.0449379	0.175599	0.0770043	-0.00930604	-0.100563	0.157064	0.103051	-0.0481284	-0.173083	0.161458	0.288495	0.21104	0.0586917
4-methyl-2-oxopentanoate	0.0257563	0.127202	0.435111	0.250444	-0.281581	0.399847	0.242044	0.0980897	-0.112158	0.774028	0.510867	0.345727	0.205421	0.715577	0.327563	0.0467292
isovalerylglycine	-0.899629	-0.241618	-0.338377	-0.075669	-0.809108	0	-0.0507076	-0.899629	0.245019	0.102639	0.361426	0.318022	-0.492684	0.316138	-0.0854982	0.156912
isovalerylcarnitine	0.351622	0.211654	0.216509	0.274389	0.472288	0.337	0.370384	0.276829	0.254064	0.0591467	0.11581	0.0680745	0.0741945	-0.0763416	-0.205651	-0.130886
beta-hydroxyisovalerate	0.180327	0.385517	0.233732	0.253411	-0.0138555	0.355892	0.290724	0.295853	0.173099	0.358772	0.429397	0.449386	0.0193656	0.228862	0.115544	0.0134271
beta-hydroxyisovaleroylcarnitine	0.0629203	-0.0438796	-0.102428	0.0546514	-0.00793274	-0.0543345	-0.0590355	0.015192	0.01603	-0.0979427	-0.0376307	0.016908	-0.093665	-0.129538	-0.168002	-0.159518
alpha-hydroxyisovaleroyl carnitine*	0.0681487	-0.0798767	-0.167747	-0.0170055	0.072948	-0.0494404	-0.0634863	0.0106391	0.109207	-0.195792	-0.063436	-0.0326393	0.0421028	-0.0922663	-0.169475	-0.156518
3-methylglutaconate	0.135705	0.0607734	0.00380507	0.29451	0.0685569	0.0211479	-0.018272	0.0907517	0.119586	-0.00383871	0.158	0.281783	-0.0500736	-0.105573	-0.0888424	-0.104136
alpha-hydroxyisovalerate	-0.197979	-0.560509	-0.412626	0.856137	-0.26528	-0.378512	-0.385525	0.812171	0.104077	-0.254925	0.314604	1.04936	-0.294735	-0.461301	-0.929593	-0.23381
methylsuccinate	-0.0253041	-0.0401004	-0.0363538	0.139722	-0.0371573	-0.00497939	-0.0372993	0.11571	-0.0309104	0.0382624	0.186306	0.242988	-0.0574959	-0.075359	-0.0649464	-0.0147981
isoleucine	0.0466122	-0.00988323	-0.0798245	-0.059633	0.00834463	0.00655161	-0.0315638	-0.0730919	0.0747068	0.0623187	0.0394141	-0.0968015	0.158031	0.234821	0.209729	0.115178
3-methyl-2-oxovalerate	-0.0103278	0.143265	0.408494	0.205286	-0.300943	0.364739	0.252926	0.0913152	-0.0600317	0.739398	0.447592	0.352009	0.112538	0.703188	0.323685	0.0680374
2-methylbutyrylcarnitine (C5)	0.362558	0.244648	0.203033	0.265195	0.391165	0.208844	0.24839	0.151952	0.159447	-0.0573968	-0.00100003	-0.00331324	0.0706658	-0.036165	-0.13071	-0.138884
2-methylbutyrylglycine	-0.0337174	-0.0673741	-0.0204061	0.0529247	-0.0686438	-0.248875	-0.155026	0.133667	-0.0636371	0.253362	0.225102	0.291213	-0.177701	-0.0742755	-0.0834934	0.0194902
tiglyl carnitine	0.118728	-0.0999061	-0.107071	0.0778764	0.0265741	-0.0322649	-0.0185892	0.0381829	0.00616643	-0.161277	-0.0488082	-0.040434	-0.139243	-0.263365	-0.299556	-0.272621
2-hydroxy-3-methylvalerate	-0.0418663	-0.200315	-0.381429	0.589492	0.0363893	-0.378824	-0.145815	0.588787	0	-0.381429	0.372415	0.80071	-0.0243844	-0.0953926	-0.329847	-0.381429
3-hydroxy-2-ethylpropionate	-0.273273	0	-0.117931	-0.18217	-0.273273	-0.115658	-0.273273	-0.273273	-0.273273	0.0731683	-0.000825944	-0.273273	-0.273273	-0.273273	-0.273273	-0.273273
ethylmalonate	0.122118	0.198685	0.0625068	0.0320544	0.0418662	0.150634	-0.00449643	-0.151257	-0.0454681	0.0553783	-0.123724	-0.417142	-0.0382468	-0.0151578	-0.0119764	-0.0883098
valine	0.0442261	0.0093659	-0.0723217	-0.0663103	0.00749173	-0.00908425	-0.050854	-0.0618807	0.0383419	0.0625068	0.0329409	-0.137034	0.113375	0.212933	0.182329	0.0780216
N-acetylvaline	0.0977777	0.0646451	0.0331824	0.0620552	0.0320947	-0.00607904	0.0154436	0.02592	0.0299922	-0.0605806	-0.0385314	-0.098106	0.00268431	-0.00270101	-0.0363538	-0.0613802
3-methyl-2-oxobutyrate	-0.0609303	0.210586	0.438874	0.246917	-0.217098	0.296665	0.231673	0.132612	-0.514989	0.704314	0.52643	0.41797	0.0535778	0.638799	0.283844	0.122347
isobutyrylcarnitine	0.477946	0.434233	0.342699	0.359665	0.499687	0.482573	0.375481	0.25227	0.0935968	-0.0972359	-0.0286778	-0.0347983	-0.0668672	-0.118787	-0.291834	-0.242073
isobutyrylglycine	-0.379448	-0.0214087	-0.127552	0.0190747	0.0582741	-0.0390063	0.1712	-0.0842309	0.0491405	0.0808789	0.150296	-0.0448416	-0.319937	-0.254847	0.0701118	-0.0914614
3-hydroxyisobutyrate	-0.121363	0.197253	0.0639335	0.135578	-0.11702	0.125384	0.0326188	-0.00388252	-0.331148	-0.111035	-0.173407	-0.283746	-0.319846	-0.110698	-0.354971	-0.350081
alpha-hydroxyisocaproate	0.159988	-0.418392	-0.450997	0.355279	0.163549	-0.538501	-0.340559	0.312283	0.184379	-0.332267	-0.00256993	0.196618	0.291191	-0.143755	-0.126796	0.00966332
methionine	-0.0269184	0.0014741	-0.037678	-0.0732461	-0.0475951	0.0247729	0.00410632	-0.0175478	-0.034187	0.0411952	0.0979511	-0.0339052	0.0824981	0.204934	0.231826	0.121855
N-acetylmethionine	-0.028585	0.125156	-0.00423322	-0.114187	0.0232936	0.145756	-0.00966115	-0.0149779	-0.0962591	0.0406023	-0.0349395	-0.170246	0.0402066	0.130334	0.0764948	-0.0126466
N-formylmethionine	0.334715	0.307196	0.21373	0.38591	0.0766768	-0.000912977	0.00582375	0.106769	-0.207048	-0.223807	-0.157141	0.00350361	-0.205233	-0.0492458	0.0228818	-0.010061
methionine sulfone	0.184691	0.0253468	-0.0716041	-0.191047	0.11284	0.0251829	-0.280503	-0.25189	0.0155274	-0.0491485	-0.271241	-0.390299	0.105306	0.0878169	0.0891276	-0.0109508
methionine sulfoxide	0.237443	-0.150581	0.0177844	-0.0579919	0.0451273	-0.121996	0.0684456	0.0707765	0.276393	0.0600554	0.0803017	-0.0328266	0.294246	0.345119	0.284521	0.169616
S-adenosylmethionine (SAM)	0.186391	-0.0842837	-0.0442161	-0.165071	0.209595	0.000477461	0.045675	-0.192871	0.302807	-0.0130492	0.0561423	0.29741	0.249345	0.244327	0.0836817	-0.000477987
S-adenosylhomocysteine (SAH)	0.181443	0.0868224	0.152839	0.0921941	0.00483706	-0.0306307	0.115044	0.0259609	0.0559514	-0.0207249	-0.00489154	0.168674	-0.0499274	-0.0852339	-0.239276	-0.285922
homocysteine	0.00693645	0.0450882	0.0791812	-0.0817075	0.178517	0.204961	0.096771	-0.112664	0.0690017	-0.0478374	-0.146667	-0.160899	0.123656	0.102125	0.12998	-0.133654
cystathionine	0.146407	0.143889	0.265973	-0.0556654	0.165304	0.200194	0.298831	-0.00930604	0.111397	0.101575	0.0982975	-0.229369	-0.0335767	0.00535214	-0.0244763	-0.0796158
2-aminobutyrate	0.0253059	0.010512	-0.00585889	-0.12056	0.0343477	0.0785293	-0.0316105	-0.189364	0.00156065	0.0599041	-0.057149	-0.163106	0.128722	0.191395	0.149742	-0.0219108
2-hydroxybutyrate (AHB)	0.171814	-0.0900163	-0.0463853	-0.0302115	0.0952042	-0.0275195	-0.0178193	0.0790727	0.172077	-0.0424885	0.0467292	0.140005	0.123721	-0.0622816	-0.090444	0.0748895
cysteine	-0.00568285	-0.188961	-0.0639892	0.141575	-0.0724243	-0.0581905	-0.103364	0.147676	0.175222	-0.0790423	0.154637	0.0843618	0.211841	-0.0281214	-0.173083	-0.0621312
N-acetylcysteine	-0.00935041	0.112303	-0.0473528	-0.271159	-0.082547	0.068594	-0.045854	-0.425043	-0.102868	0.00915333	-0.149231	-0.209785	-0.0332483	0.166608	0.127234	-0.063235
S-methylcysteine	-0.0644424	-0.077586	-0.20412	-0.0010871	-0.373762	-0.118615	-0.169219	0.0653182	0.0844333	0.144636	0.0856829	-0.00248256	-0.0124231	0.369309	0.349355	0.237141
hypotaurine	0.0989205	0.0730582	0.0596391	0.0981936	0.0495669	0.110152	0.066922	0.0841114	-0.0389588	0.000564216	0.0480532	-0.0460471	-0.192465	-0.194024	-0.237997	-0.199077
taurine	0.0589951	-0.000260655	0.0389379	0.00173371	0.00906828	-0.00784429	0.0347087	-0.00348833	-0.0504148	-0.153849	-0.0701215	-0.107015	-0.236647	-0.316143	-0.43368	-0.406714
N-acetyltaurine	0.190808	0.200331	0.219427	0.00608078	0.11391	0.176381	0.134846	-0.0117979	-0.177505	0.0211066	-0.0332483	-0.276298	-0.11081	-0.098106	-0.263603	-0.244811
arginine	0.0824981	0.00808894	-0.019315	-0.145815	0.043598	0.0606978	0.0573237	-0.113284	0.0715875	0.00872789	0.0243214	-0.42539	0.105578	0.251103	0.131073	-0.0220936
ornithine	0.109848	-0.0588365	-0.055616	-0.126854	-0.0730919	-0.0587868	-0.0786257	-0.091247	-0.0275657	-0.0819697	-0.0457575	-0.643974	0.00974826	0.101781	0.00599512	-0.0175026
proline	0.0822107	0.0154017	-0.00890689	0.0830365	-0.00291956	-0.040434	-0.0507564	0.0161555	-0.0426322	-0.148558	-0.0529095	-0.0392439	-0.0503173	-0.155896	-0.156954	-0.131238
citrulline	0.00449334	-0.0996875	-0.127669	-0.039339	-0.0584389	-0.0199966	-0.0258569	0.0624692	0.00173371	0.0467292	0.0387393	0	-0.0485653	0.104009	0.0854333	-0.0114856
argininosuccinate	-0.745452	0.200467	0.278228	0	-0.415556	0.0585778	0.297126	-0.006035	-0.745452	-0.0937727	-0.198734	-0.745452	-0.312828	0.317248	0.131009	-0.332921
homocitrulline	0.208092	-0.233885	-0.0463369	0.0289777	0.0111897	-0.416801	-0.134008	-0.000304113	0.156337	0.126229	-0.0160131	-0.0595831	0.2284	0.375499	0.322529	0.169175
dimethylarginine (SDMA + ADMA)	-0.00665196	0.0675915	-0.0968015	-0.0679831	-0.0718603	0.133028	-0.0561594	0.131875	-0.0505124	0.00962084	0.0271049	0.000607587	0.108091	0.0939117	0.0253878	0.0230466
N-acetylarginine	0.045323	0.0284492	-0.0618307	-0.0523213	-0.00926167	0.0992316	0.0271049	0.0571334	0.105749	0.146934	0.116741	0.16566	0.1211	0.13242	0.138713	0.080915
N-delta-acetylornithine	0.132964	-0.0150678	-0.076031	-0.014888	0.00410632	-8.68676e-05	-0.0425843	-0.0457575	0.11571	0.057552	0.0177427	-0.155771	0.117039	0.292101	0.235781	0.0739382
N-methylproline	0.0609999	-0.135133	-0.0347512	0.0625068	-0.0562582	-0.037678	-0.0468204	0.107244	0.0616032	-0.0332483	0.0973267	0.250542	-0.0503173	0.0281644	-0.00687251	-0.0333421
trans-4-hydroxyproline	0.120936	0.0403254	-0.0508052	-0.0977795	0.0413532	0.0656917	-0.0327329	-0.145451	0.0117818	-0.0120657	-0.11993	-0.339514	0.0245678	0.0752184	0.0433623	-0.0525173
pro-hydroxy-pro	0.166637	-0.0310503	-0.0344691	0.194015	0.0405628	-0.00621119	-0.0149779	0.0731683	0.0560659	0.0435587	0.0433623	-0.191519	0.0999222	0.235453	0.270376	0.205827
creatine	0.0623563	0.0204027	-0.0220022	0.0105967	-0.00056495	-0.0125572	0.0271457	-0.0260874	0.0525016	0.00749173	0.0620552	0.00500882	-0.0510005	-0.0260874	-0.0757724	-0.0971272
creatinine	0.143296	0.0196147	-0.00261362	0.0300732	-0.014349	-0.0534004	0.0282458	0.000824377	0.0878878	0.00432137	0.0351094	-0.0762898	-0.0426322	-0.00691664	-0.00156628	-0.0522233
creatine phosphate	-0.0304909	0.557339	0.630112	0.1358	-0.331055	0.096771	0.582711	-0.0373466	-0.364516	0.547849	0.24981	-0.127611	-0.344958	0.289187	0.172603	-0.031097
putrescine	0.248071	0.180069	-0.0370154	-0.108017	0.302309	0.326418	-0.0103722	-0.0187705	0.111061	0.154454	-0.201557	-0.432503	0.314794	0.34885	0.198492	0.13226
spermine	0.194709	0.247015	0.186589	0.203522	0.218719	-0.307241	0.317646	-0.212044	-0.17386	0.117636	0.00889811	-0.792366	-0.222428	0.302396	0.197804	-0.0155627
spermidine	0.228067	0.12483	0.0326188	-0.0644927	0.205529	0.0994389	0.108328	-0.0871405	0.0432444	0.00953588	-0.120445	-0.647239	0.113074	0.2445	0.200632	-0.00974997
5-methylthioadenosine (MTA)	0.133475	0.00376202	-0.0442161	-0.0729378	0.0884196	-0.00379489	-0.0200421	-0.123436	0.1321	0.0241161	0.0391761	0.26081	0.139407	0.103359	0.0386996	-0.0673233
N-acetylputrescine	0.300291	0.254379	-0.00165346	-0.377579	0.317395	0.389857	0.0195732	0.00164719	0.243162	0.172399	-0.0798245	-0.108518	0.560469	0.802637	0.56303	0.271354
4-acetamidobutanoate	-0.0460471	-0.0321246	-0.066108	-0.0179098	-0.119644	-0.0402433	-0.0382468	0.0671825	0.00590945	0.0326993	0.231368	0.386927	-0.0364955	0.110792	0.101678	0.024896
4-guanidinobutanoate	0.137987	-0.0694585	0.0527324	0.0439907	0.0786018	-0.122111	0.0978817	0.0138059	0.0406814	-0.00594694	0.0718452	0.113643	-0.0655015	-0.173536	-0.206978	-0.182633
glutathione, reduced (GSH)	0.092159	0.0981243	0.0329409	-0.110642	0.0700748	0.0434016	-0.0492458	-0.161592	0.0169498	0.0221808	-0.00744648	-0.172954	0.0577041	0.0933166	0.0534626	-0.0158329
glutathione, oxidized (GSSG)	-0.00599097	-0.0432075	0.00659439	-0.0728864	-0.0578431	-0.0967472	-0.0307705	-0.068593	0.260334	-0.0123337	0.044814	0.27012	0.213013	0.261525	0.261548	0.0580842
S-methylglutathione	0.0310851	0.0645703	-0.0109954	-0.131944	-0.0700194	0.00787574	0.0438337	-0.336205	-0.0158329	0.088207	-0.0666646	0.205394	0.019324	0.224792	0.12087	-0.000477987
S-lactoylglutathione	0.573289	0.361898	-0.293538	-1.50864	0.85873	-0.258297	-0.436163	-1.50864	-1.50864	-0.227605	-1.50864	-1.50864	-1.50864	0.212108	0.763435	-0.0333421
cysteinylglycine	0.137227	0.0711084	0.013048	-0.044168	0.0799767	-0.0623317	0.0391364	-0.267848	0.175135	0.098055	-0.0680339	-0.344381	0.102605	0.116276	0.0411557	0.0762398
5-oxoproline	-0.0450824	0.082031	0.0448532	-0.0580912	-0.0895891	0.0492956	-0.0185438	-0.0699174	-0.0881502	0.0576661	0.0114013	-0.266402	0.0385009	0.142952	0.0925803	0.0543832
ophthalmate	0.236336	0.319002	0.116641	0.0272273	0.0714401	0.302785	0.0902228	-0.181708	0.113943	0.270842	-0.221921	-0.804377	0.161338	0.499811	0.458426	0.319814
S-nitrosoglutathione (GSNO)	0.110623	0.0784931	0.0265333	-0.110082	-0.0641905	0.118066	0.0328201	-0.0428718	-0.0566044	-0.0505124	0.0434409	0.224637	0.00753442	0.3126	0.144045	-0.039339
4-hydroxy-nonenal-glutathione	0.267289	0	-0.17399	-0.415104	0.108193	-0.126098	0.00663716	-0.422853	0.383061	0.0377451	-0.242073	-0.528415	0.437148	0.610234	0.766353	0.434186
gamma-glutamylalanine	-0.0552213	-0.0571985	-0.0156978	-0.0572481	-0.0850225	-0.0405293	-0.00643152	-0.121478	0.0877104	0.122936	0.00488001	-0.14691	0.0989205	0.0444614	0.0905755	0.0683343
gamma-glutamylcysteine	0.0346686	-0.059633	-0.208099	-0.127785	0.0946458	0.00130093	-0.207118	-0.147276	0.306961	-0.102318	0.02592	0.439254	0.512604	0.305674	0.279393	0.0824981
gamma-glutamylglutamate	-0.0185892	0.170115	0.0544981	-0.215454	-0.092965	0.0702596	0.00911081	-0.235226	-0.0113965	0.148387	0.0218919	0.139879	0.0914207	0.263825	0.197363	-0.0271032
gamma-glutamylglutamine	-0.00837527	0.0082168	0.0572095	-0.138346	-0.0527134	0.0392554	0.0653182	-0.153354	0.231113	0.20374	0.109714	0.0485972	0.255827	0.270842	0.231495	0.164442
gamma-glutamylisoleucine*	0.0114859	-0.055616	-0.0876716	0.0509208	-0.0373466	-0.0153377	-0.0736576	0.0614525	0.0796153	0.0458313	0.129561	-0.0117979	0.134846	0.208844	0.167258	0.0626572
gamma-glutamylleucine	-0.0811313	-0.064392	-0.10696	0.0971184	0.0185757	0.0236639	-0.171662	0.0075771	0.108159	0.0861462	0.0589572	-0.0376307	0.186985	0.339412	0.224688	0.153296
gamma-glutamylmethionine	-0.122571	-0.0786257	0.0510753	0.0524631	-0.233513	-0.0575951	0.00432137	-0.0820221	0.110186	0.16988	0.174757	-0.0438796	0.0981936	0.268039	0.293119	0.246991
gamma-glutamylphenylalanine	0.00186346	-0.0535969	-0.0425843	0.0455186	-0.0517827	0.00268431	-0.0409109	-0.0101943	0.111834	0.0366289	0.143358	-0.00187149	0.19106	0.245636	0.209086	0.118992
gamma-glutamylthreonine*	0.0861106	0.153357	0.00397724	-0.16577	-0.0369208	0.0894105	-0.0454198	-0.18522	0.0687423	0.0563712	-0.0780016	-0.420445	0.160409	0.279347	0.214022	0.0527709
gamma-glutamyltryptophan	-0.726304	-0.726304	-0.726304	0.0398898	-0.33564	0	-0.261537	-0.237022	-0.597051	-0.223662	-0.726304	0.0824981	0.148387	-0.00988323	0.305889	0.0857899
gamma-glutamyltyrosine	-0.239125	-0.162538	-0.359221	0.0400086	-0.460422	-0.00762324	-0.372839	0.125969	0.0961798	-0.395342	0.0843618	0.17269	0.166519	0.152013	0.179092	0.146872
gamma-glutamylvaline	0.114144	0.0128794	-0.116282	0.0829648	0.0234994	-0.00988323	-0.0779496	0.0412347	0.0448532	0.140697	0.0476642	-0.21846	0.0889507	0.324756	0.249516	0.11757
carnosine	0.0931414	-0.1673	0.0884196	0.182643	0.106565	0.0413927	0.133667	-0.14813	0.108734	0.178056	0.22084	0.139942	-0.0545314	0.0103848	0.00363284	-0.00366348
alanylleucine	0.0836101	0.217879	0.14339	0.374363	0.493611	-0.161529	0.235251	-0.201971	0.222404	-0.138346	0.00151738	-0.774949	-0.306273	-0.351445	0.157154	0.315719
glutamine-leucine	0.092896	0.117901	0.0243214	0.235175	0.390069	-0.167811	0.0849693	-0.206838	0.134464	-0.170375	-0.0242007	-0.909742	-0.246187	-0.247952	0.188816	0.192874
glycylisoleucine	0.219244	0.0316912	-0.00970555	0.162385	0.241048	-0.00454031	0.0341871	-0.0180908	0.153266	-0.000434512	-0.00300702	-0.913284	-0.0561594	-0.152983	0.0595634	0.0948553
glycylleucine	0.0925452	-0.00682839	0.0567905	0.106735	0.0745239	-0.0317039	0.0485195	-0.00753485	0.0195317	0.017826	0.0556459	-0.661942	-0.109803	-0.117817	-0.0523703	0.00672269
glycylvaline	0.172982	0.00143081	-0.0106392	0.0819591	0.109005	-0.006035	0.0561041	-0.0117979	0.0704812	0.0540382	0.0202784	-0.600672	-0.0730919	-0.0618807	0.0108086	0.0616032
isoleucylglycine	0.194487	-0.0291884	0.00272747	0.088703	0.179006	0.00642325	0.0753279	-0.00445255	0.125253	0.0330214	0.064046	-0.715795	-0.0190427	-0.0489541	-0.00917295	0.0166991
leucylglycine	0.088207	0.112672	0.010851	0.309566	0.354377	-0.157204	0.104521	-0.174769	0.0985745	-0.153106	0.000824377	-0.758952	-0.322667	-0.355266	0.0735351	0.146159
phenylalanylalanine	0.162026	0.0367486	0.0259609	0.264747	0.305781	-0.152119	0.0745605	-0.127203	0.192456	-0.187287	0.0368683	-1.70333	-0.2356	-0.368455	-0.00335701	0.0613771
phenylalanylglycine	0.269723	-0.00445255	0.0416295	0.133028	0.237016	-0.0283995	0.0173256	0.0325785	0.171726	0.00440736	0.0327799	-0.910095	0.0190747	-0.0930188	-0.0255804	0.0773316
prolylglycine	0.107142	0.0647574	-0.0430636	-0.0145286	0.0434802	0.0269824	-0.0606305	0.0265741	-0.000695428	-0.00265731	-0.0345161	-0.464959	0.0634084	0.0635585	0.0741945	0.0486748
threonylphenylalanine	-0.230475	0.18721	0.117006	0.422261	0.467194	-0.222646	0.195512	-0.506124	0.194265	-0.242604	-0.171469	-0.840433	-0.597051	-0.565271	0.0831083	0.265431
tryptophylglycine	0.162893	0.102537	-0.0587371	-0.0223221	0.0822826	0.072544	-0.0774821	-0.0211806	-0.00952795	-0.0535477	-0.0881502	-0.484259	0.0418662	0.00932339	0.0159044	0.0656544
valylglutamine	0.140665	0.112069	0.0172421	0.303304	0.370569	-0.211196	0.148448	-0.0798767	0.161428	-0.0374413	-0.0449861	-1.06651	-0.332267	-0.467883	0.128108	0.271237
valylglycine	0.147305	-0.0356932	0.0392158	0.10075	0.193903	-0.0297461	0.157033	-0.013721	0.064458	0.0429297	0.0598284	-1.02319	-0.156892	-0.0835461	-0.0711946	-0.00784429
valylleucine	-0.00524306	0.148479	-0.0054629	0.315865	0.511335	-0.0290955	0.143358	-0.164753	0.22016	-0.0457575	-0.0813407	-0.704433	-0.29226	-0.180061	0.127299	0.27432
leucylglutamine*	-0.0198148	0.0907164	0.0148984	0.216007	0.396025	-0.00713733	0.0866445	-0.122226	-0.0638383	-0.00983881	-0.0238794	-0.608359	-0.18356	-0.086451	0.0754375	0.186702
glucose	0.404012	-0.169219	0.15664	-0.407934	0.117338	0.256862	0.233352	-0.0437835	-0.407934	-0.170246	-0.0884163	-0.148008	-0.407934	0.345824	0.252635	-0.193888
glucose-6-phosphate (G6P)	0.491824	0.171492	-0.0385789	0.0161555	0.386909	0.46434	0.0614902	0.0200296	-0.791827	0.185457	-0.559878	-1.07263	-0.563837	0.359911	0.153205	-0.0471591
glucose 1-phosphate	0.712439	0.157698	-0.0468204	0.641593	0.765914	0.404081	-0.000391041	-0.473531	-0.756218	-0.131179	-0.654822	-1.14448	-0.68508	0.341652	0.405466	0.0972573
fructose-6-phosphate	0.937874	0.150265	-0.0964217	0.774232	0.716596	0.451879	0	-0.0784696	-0.572514	-0.119358	-0.623788	-1.42366	-0.520425	0.472932	0.479273	0.411013
Isobar: fructose 1,6-diphosphate, glucose 1,6-diphosphate, myo-inositol 1,4 or 1,3-diphosphate	0.386303	0.060131	-0.171082	-0.158641	0.753675	-0.0259491	-0.0174122	-0.389127	-0.337337	0.0189916	-0.271809	-0.742802	-0.564156	0.0742677	0.596201	0.318814
dihydroxyacetone phosphate (DHAP)	0.472771	0.0156531	-0.859806	-1.82102	0.653077	-0.300683	-0.691009	-0.977984	-1.64397	-0.772885	-1.82102	-1.82102	-1.82102	-1.82102	0.525977	0.216641
3-phosphoglycerate	0.32652	0.411704	-0.00156628	-0.133949	0.324365	-0.20204	0.163847	-0.695941	-0.195452	0.091667	-0.570248	-0.743042	-1.00966	-0.0983782	0.35993	0.235831
phosphoenolpyruvate (PEP)	0.184549	0.416474	-0.0654006	-0.216811	0.221519	-0.163043	0.0603578	-1.83565	-0.223807	0.0544215	-0.917574	-1.83565	-1.38616	-0.168578	0.344765	0.267805
pyruvate	0.116741	0.912626	1.05941	0.237292	-0.00331324	0.726328	0.709499	-0.0780016	0.110152	0.906658	0.196729	0.0268192	0.00328816	1.08798	0.873576	0.479993
lactate	0.10329	-0.0237418	-0.0772227	0.0216854	0.0903639	0.00881301	-0.0615804	0.049218	0.0350693	-0.0459988	0.0140162	-0.307594	0.0609999	0.0716979	0.0366289	0.0158625
glycerate	0.223054	0.0153598	-0.212185	-0.0690001	0.292655	0.0332629	-0.355364	0.0361097	0.024937	-0.177178	-0.240257	-0.255551	0.135482	0.193959	0.324961	0.148325
6-phosphogluconate	0.42277	0.324571	0.0892691	0	0.319273	0.331164	0.249639	-0.101001	-0.388702	0.0924048	-0.268895	-1.57187	-0.592099	0.408562	0.412461	0.0213961
sedoheptulose-7-phosphate	0.0154017	0.0619423	-0.115771	-0.0853924	0.0237873	0.201233	-0.0496351	-0.015968	0.347057	0.126391	0.049838	-0.651306	0.37247	0.391641	0.244475	0.15091
ribulose/xylulose 5-phosphate	0.516165	0.101644	0.00220927	-0.000782434	0.463445	0.000781027	-0.048274	-0.0918368	0.121166	-0.272134	-0.0989233	-0.653061	-0.00270101	0.15186	0.305244	0.180556
ribulose	0.211894	0.0387393	-0.0189066	0.00655161	0.179925	0.00156065	-0.156207	0.152625	0.0739382	-0.316863	-0.153725	-0.105518	0.201998	0.166075	0.12691	0.0903991
ribose	0.353147	-0.00353211	-0.123205	0.00350361	0.456199	0.0299516	-0.0898026	0.213544	0.214049	-0.21049	-0.0928037	-0.169796	0.224844	0.281397	0.391517	0.231826
ribitol	0.130912	0.0519239	-0.0133178	-0.0528605	0.0607356	0.0938068	-0.0146634	-0.0797201	0.106225	0.143951	-0.00261362	0.0138059	0.166992	0.195789	0.113409	0.013848
ribonate	0.120344	0.113776	0.0381033	-0.0669178	0.0379442	0.086253	0.00902574	-0.159267	0.011232	0.000217093	-0.148253	-0.449649	0.0495669	0.100784	0.0562567	-0.03659
xylonate	0.177248	0.14473	0.138902	-0.0296996	-0.0252581	0.0309638	0.0878524	-0.0693056	0.0409582	0.0262472	-0.105075	-0.313632	0.0520395	0.177594	0.0681487	-0.0500736
arabinose	-0.334513	-0.334513	-0.102813	0.197694	-0.334513	-0.334513	-0.158015	-0.0174122	-0.334513	-0.334513	-0.334513	0.0303973	-0.334513	-0.334513	-0.334513	-0.334513
threitol	0.0656917	0.0402858	0.0183259	-0.022505	0.00380507	-0.0153377	-0.0152927	-0.147947	-0.037536	-0.0216369	-0.00961674	-0.0187252	0.0664005	0.0518854	0.0364692	-0.0489541
arabitol	0.0564856	-0.0165541	-0.0518316	0.0103	-0.0645935	-0.0284922	-0.0805035	-0.0922663	-0.0311903	-0.0933956	-0.0628835	-0.0822845	-0.0911934	-0.0348924	-0.13537	-0.140561
lactose	-0.159706	-0.0051112	0.0799767	0.161817	-0.0610302	0.0337052	0.207634	0.180069	-0.324038	0.116043	0.244054	0.152533	-0.227092	-0.0170959	-0.0241548	-0.0086853
fructose	0.329398	-0.0539901	-0.0266874	0.148356	0.304361	0.069335	0.125676	-0.0123784	-0.0161032	-0.0901232	-0.336676	0.0468852	0.0740481	0.0815633	0.130912	-0.267767
sorbitol	0.136372	0.201506	0.0313277	-0.0304909	0.128658	0.219349	0.0544598	-0.0993052	0.164591	0.302353	0.0377053	-0.0775341	0.441051	0.639566	0.561268	0.304146
mannose-6-phosphate	0.4634	0.0450099	-0.00388252	0.00384812	0.386321	0.400089	0.0710715	-0.0169152	-0.442012	0.159417	-0.413863	-0.577739	-0.36633	0.314183	0.100715	-0.0904975
mannitol	0.0386996	-0.193752	0.0166991	-0.0417707	-0.0301649	-0.17399	-0.115545	0.0619799	0.0935968	-0.0919441	-0.0160131	0.0694461	0.00970579	0.0189916	0.100336	-0.0386738
galactonate	0.0861462	-0.129772	0.0312064	0.0985053	-0.109803	-0.0958256	0.0563712	0.105272	0.0694831	0.0153178	-0.00256993	-0.0583892	-0.0983782	-0.418619	-0.396639	-0.00226422
UDP-glucose	0.249198	-0.030957	-0.00616713	0.0202369	0.00706466	0.0458313	0.00979072	-0.0104167	0.120771	0.0486748	-0.107905	-0.613323	0.152288	0.311669	0.325105	0.175599
UDP-galactose	-0.00191511	0.00164719	-0.00165346	-0.159455	-0.0532531	0.130655	0.05759	-0.262728	0.260501	-0.0319375	0.0430084	-0.674895	0.110926	0.0755105	0.100439	0.0673313
UDP-glucuronate	-0.0292348	-0.00213327	0.0109357	-0.0324052	-0.0541377	0.00212285	0.0938418	0.0314085	0.0309234	0.00825941	0.131651	0.219349	-0.031097	0.082031	-0.0276583	-0.126912
guanosine 5'-diphospho-fucose	-0.00169706	0.0744873	0.010512	0.0329812	0.0447749	0.03157	0.00169045	0.0668847	-0.094744	0.0718452	0.205881	0.23358	0.0219745	0.136245	-0.0600816	-0.227532
UDP-N-acetylglucosamine	-0.14691	-0.0973445	-0.106349	0.0423392	-0.0997968	-0.086557	-0.0579919	0.106463	-0.0189973	-0.0641905	0.134591	0.205069	-0.109747	-0.183626	-0.106571	-0.0530567
cytidine 5'-monophospho-N-acetylneuraminic acid	-0.223662	0.0817792	0.0527324	-0.286762	0.0325785	0.000607587	0.120771	-0.458171	-0.275233	0.161488	0.299573	-0.111764	-0.386158	-0.369064	-0.353106	-0.401647
glucosamine-6-phosphate	0.470719	0.150234	-0.111315	-0.0665127	0.317039	0.4185	-0.0051112	-0.0663609	-0.846795	0.214261	-0.698102	-1.73518	-0.83062	0.283527	0.090646	-0.127087
glucuronate	-0.12831	0.124048	0.138839	-0.211054	0.189967	0.146686	0.0886676	-0.191182	0.0624692	0.193764	0.103906	-0.414539	0.100991	-0.086557	-0.136618	-0.124939
N-acetylglucosamine	0.295985	-0.254457	0.0274312	-0.0470139	0.26602	-0.0552706	0.0047082	-0.0305841	0.334534	0.0166573	-0.0428239	0.246277	0.360669	0.141795	0.0656917	-0.234108
N-acetylglucosamine 6-phosphate	0.459468	-0.0350336	-0.34218	-0.149231	0.224196	-0.107293	-0.259558	0.0115282	0.281306	-0.255785	-0.443577	0.404355	0.35721	0.380663	0.391006	0.343409
N-acetylneuraminate	0.0989551	-0.0913006	-0.278519	-0.076031	0.168792	0.0701487	-0.170761	0.164145	0.0518468	-0.150949	0.0499541	0.33714	0.158453	-0.0170959	-0.027612	0.0164483
erythronate*	0.05759	0.0581222	0.0420633	-0.00331324	0.0342273	0.0717348	0.0133429	-0.0273807	-0.090551	-0.0268259	-0.0315638	-0.094852	-0.135192	-0.0979971	-0.0985417	-0.091247
citrate	0.174002	0.365806	0.364345	0.297476	0.0728379	0.185145	0.399743	0.223937	0.113877	0.218667	0.249419	0.182928	-0.0337174	-0.00766744	-0.112383	-0.166598
aconitate [cis or trans]	0.274089	0.621944	0.559703	0.444232	0.35803	0.549175	0.583686	0.0581602	0.034869	0.177536	0.464877	-1.4318	-1.16052	-0.637518	-0.425043	-0.215026
alpha-ketoglutarate	0.106157	0.326377	0.47959	0.0826059	-0.0462403	0.397766	0.296709	-0.126796	0.0179927	0.68068	0.253847	0.142827	0.10459	0.543335	0.269863	0.0357898
succinylcarnitine	0.152655	-0.00577086	0.111498	0.00569518	0.197143	0.0904344	0.0504958	0.105204	0.00800367	-0.152736	-0.0476435	-0.32569	-0.0440718	0.144792	0.0390967	-0.0971272
succinate	0.272584	0.139249	0.069853	0.271516	0.205691	0.123492	0.0971879	-0.0852867	0.279827	0.00877045	-0.0434954	-0.0755656	0.0700748	0.0226345	0.0251419	-0.0295601
fumarate	0.0737184	0.0430084	0.0576661	-0.0195421	0.0121621	0.100336	0.0361496	0.0885259	-0.208099	0.0117396	-0.0650977	-0.116623	0.0411952	0.165719	0.0164483	-0.118387
malate	0.09691	0.0833593	0.0848264	0.0101303	0.0644205	0.0897992	0.0905755	0.044814	-0.0478859	0.0337453	-0.00213327	-0.147337	0.042733	0.144574	0.0646077	-0.0236959
phosphate	0.0665868	-0.0494891	-0.082337	-0.072681	0.0710347	-0.0009565	-0.0573472	0.00612361	0.172019	-0.00418937	0.0744507	0.0656544	0.167229	0.0806986	0.0146465	-0.0275195
caproate (6:0)	0.301312	0.200768	-0.171147	-0.510745	0.0912448	-0.188894	-0.0558629	-0.510745	0.34187	-0.215098	-0.105961	-0.341321	0.209488	0.400728	0.223002	0.106055
heptanoate (7:0)	0.175599	-0.012736	-0.0791986	-0.226579	-0.292089	-0.127785	0.0526939	-0.0750491	0.22269	0.00620924	0.0792898	-0.162538	-0.0303512	0.155063	0.000390689	0.0288558
caprylate (8:0)	0.0748895	-0.0386264	-0.0488568	0.083825	0.0426936	-0.0234208	0.0643831	0.123133	0.144294	-0.0263642	0.129045	0.280168	0	0.145942	-0.107182	0.0152759
pelargonate (9:0)	0.164799	-0.063235	-0.127087	-0.168002	0.0737916	-0.0327329	-0.0593341	0.0365091	0.179638	-0.0132283	0.076604	0.086929	0.0682972	0.196287	0.0019067	-0.0120211
caprate (10:0)	0.0999912	-0.0951222	-0.131944	-0.0035759	-0.0575951	-0.0529586	-0.0545314	0.00354669	0.111397	0.00479411	0.158	0.362746	0.0992662	0.114711	0.0499929	0.0277165
laurate (12:0)	-0.0381519	-0.0167798	-0.0704789	-0.123147	-0.0259952	-0.0355989	-0.0561594	-0.0239253	0.0968058	0.0605468	0.183384	0.233352	0.125839	0.185967	0.19036	0.117835
5-dodecenoate (12:1n7)	-0.378616	-0.151996	-0.260982	-0.36201	-0.191451	0.075401	-4.34316e-05	0.0964929	-0.0931265	0.0514998	0.38991	0.492118	0.121822	0.22487	0.215875	0.174525
myristate (14:0)	-0.0575455	0.0487136	0.00207963	-0.0133626	0.0644205	-0.0610302	-0.0683896	-0.0099721	0.0371475	0.0539999	0.169498	0.27358	-0.0872467	-0.188224	-0.0817075	-0.00208963
myristoleate (14:1n5)	-0.258848	-0.0964217	-0.0707855	-0.157204	-0.191384	-0.0628835	-0.0629839	-0.00872961	-0.0366372	0.140539	0.171639	0.284814	-0.0595831	0.171609	0.16941	0.133411
pentadecanoate (15:0)	-0.0045842	-0.0173218	-0.0462403	-0.135904	0.105476	0.0379442	-0.10746	-0.0493431	0.109275	-0.086504	0.0831083	0.241198	0.0362295	-0.0433514	-0.0868752	-0.044168
palmitate (16:0)	-0.0266874	-0.00392635	-0.00230788	-0.00222057	0.128432	0.00320195	-0.0636874	0.000737674	0.0930713	0.0315296	0.113776	0.220762	0.0457531	-0.0731947	-0.0676277	-0.000738929
palmitoleate (16:1n7)	-0.116055	-0.0178645	0.0136797	-0.0580912	0.200933	-0.0369681	-0.14315	-0.00480371	0.196314	-0.0978339	0.32385	0.774896	0.00475116	-0.186953	-0.0867691	0.0206927
margarate (17:0)	0.0589951	-0.131003	-0.17888	-0.0815503	-0.014349	-0.149476	-0.117931	-0.00270101	0.135133	-0.00979438	0.00268431	0.206691	0.108666	0.0484806	0.047119	0.0762034
10-heptadecenoate (17:1n7)	-0.121996	-0.0891089	-0.075204	-0.127902	0.19874	-0.0436875	-0.160082	-0.0636874	0.221153	-0.0323584	0.315004	0.619146	0.159868	0.0182843	0.0374265	0.101438
stearate (18:0)	0.0455186	-0.0725783	-0.105739	-0.0496838	-0.0409109	-0.118844	-0.078886	0.0466902	0.0717348	0.0363893	-0.0015227	0.132196	0.0786743	0.0995771	0.0409582	0.0386996
oleate (18:1n9)	-0.0673233	-0.0627831	0.0203198	0.0182427	0.0198222	-0.0278435	-0.0932341	0.00646604	0.0701487	-0.000869459	0.00298634	0.158362	0.131362	0.0618293	0.0258791	-0.0357875
cis-vaccenate (18:1n7)	-0.114243	-0.0964217	-0.0518316	-0.0812883	0.0324576	0.107108	0.000911062	-0.116225	0.0957968	0.0406814	0.131971	0.285805	0.15354	0.192985	0.0591088	0.212986
nonadecanoate (19:0)	0.044814	-0.0412928	-0.212185	-0.134245	-0.04072	-0.0930188	-0.142607	-0.0242007	0.0749261	-0.017367	0.0166991	0.0863242	0.152686	0.153876	0.156216	0.110724
10-nonadecenoate (19:1n9)	-0.0269184	-0.219107	-0.172372	0.0153598	0.00983318	-0.16877	-0.103033	0.0589193	0.147924	-0.00555086	0.12704	0.369513	0.131298	0.00548081	0.0671453	0.145973
arachidate (20:0)	0.172223	0.00625205	-0.0981604	0.0534242	0.0865022	-0.0261336	-0.121421	0.10534	0.0747068	-0.053204	-0.0355047	0.0795068	0.148479	0.0440299	-0.00126128	0.0457141
eicosenoate (20:1n9 or 11)	0.0623939	-0.0704278	-0.115091	0.0911039	0.0417479	-0.110698	-0.0769115	0.168055	0.0799767	-0.0331077	0.042221	0.208119	0.0140162	-0.10513	-0.0269184	0.0576281
erucate (22:1n9)	0.0517697	-0.0647447	-0.179667	0.0203613	0.077949	-0.0616304	-0.139542	0.126943	0.0787105	-0.0749975	-0.00300702	0.0999567	0.128787	0.0638585	0.0879943	0.0845405
eicosapentaenoate (EPA; 20:5n3)	-0.0314704	-0.0224136	-0.298001	-0.497027	0.351448	-0.26946	-0.489455	-0.129713	0.714414	-0.207748	0.250981	1.02053	0.774758	0.202924	0.296577	0.239149
docosapentaenoate (n3 DPA; 22:5n3)	-0.0287706	-0.207819	-0.2522	-0.257353	0.361709	-0.158641	-0.34371	-0.152057	0.404423	-0.107516	0.316934	0.56196	0.381061	0.0824263	0.208549	0.292057
docosahexaenoate (DHA; 22:6n3)	0.0257972	-0.151626	-0.261537	-0.469032	0.361766	-0.119758	-0.404173	-0.353792	0.422179	-0.131944	0.212401	0.413819	0.530725	0.223392	0.225154	0.205691
linoleate (18:2n6)	-0.192736	0.00156065	-0.00656377	-0.0586377	0.139973	0.068223	-0.123724	-0.00156628	0.185372	-0.0266412	0.354953	0.751194	0.0729113	-0.00983881	0.0187837	0.147645
linolenate [alpha or gamma; (18:3n3 or 6)]	-0.222718	0.0660649	-0.00418937	-0.147642	0.138334	0.0452056	-0.159831	-0.0606305	0.122838	-0.0497325	0.32317	0.712178	-0.0184985	0.00414934	0.138808	0.153022
dihomo-linolenate (20:3n3 or n6)	-0.188961	-0.0107727	-0.0929113	-0.181246	0.172223	-0.0350336	-0.184555	-0.0467237	0.315046	-0.0431595	0.305889	0.911908	0.220762	0.0622811	0.123329	0.25193
arachidonate (20:4n6)	-0.0395292	-0.0595333	-0.174769	-0.171791	0.394697	-0.0476435	-0.294992	-0.071297	0.658002	-0.116736	0.397279	1.19904	0.6782	0.403052	0.467105	0.393663
adrenate (22:4n6)	-0.0362594	-0.459796	-0.153663	-0.212965	0.0607734	0.0132165	-0.0549748	-0.172501	0.407731	0.225723	0.527295	0.512524	0.199865	0.171405	0.375645	0.351545
docosapentaenoate (n6 DPA; 22:5n6)	-0.250186	-0.00235155	-0.110586	-0.26488	0.121133	-0.00581487	-0.158453	-0.151134	0.289388	0.109241	0.451065	0.656817	0.446661	0.576399	0.635594	0.503818
docosadienoate (22:2n6)	0.0110204	-0.0704789	-0.134955	0.0466122	-0.00160987	-0.0988142	-0.0658552	0.151247	0.0822826	0.0114436	0.101816	0.194459	0.124472	0.102228	0.201315	0.165956
dihomo-linoleate (20:2n6)	-0.0035759	-0.0832303	-0.0721166	0.142608	0.0865022	-0.114752	-0.0158779	0.173798	0.166312	0.0226345	0.234998	0.552984	0.0368284	-0.0926424	0.00169045	0.152319
mead acid (20:3n9)	0.0113166	-0.397614	-0.255629	-0.0136314	0.348577	-0.292174	-0.216525	-0.0116194	0.424097	-0.143755	0.435797	0.912296	0.360858	0.189462	0.396391	0.326541
15-methylpalmitate (isobar with 2-methylpalmitate)	-0.040577	0.00629486	-0.00392635	-0.0220022	0.158	-0.0155627	-0.0533513	0.00389117	0.0379044	-0.00961674	0.108497	0.229323	-0.0469172	-0.121076	-0.0774302	-0.0611802
17-methylstearate	0.0598662	0.0319737	-0.195384	-0.0563077	0.000867722	0.0105967	-0.0190881	-0.0426801	-0.144057	-0.134304	-0.128894	0.0730215	0.0933166	0.0117818	-0.0100165	0.0239517
dimethylmalonic acid	-0.173407	-0.173407	0.0407605	0.0596013	-0.0650473	-0.0199057	-0.173407	0.102194	0.0791089	-0.173407	-0.0998514	0.210078	-0.173407	-0.173407	0.00380507	-0.173407
2-hydroxyglutarate	0.0181177	-0.167683	-0.279841	0.107922	0.00744904	-0.150765	-0.280586	0.00333126	0.114211	-0.00335701	0.0113166	0.257054	0.144948	0.103496	0.222586	0.135069
2-hydroxyadipate	0.0964233	0.0517697	0.000173683	0.33256	0.0896579	-0.396423	-0.0647447	0.00505175	-0.0704278	-0.391902	-0.619427	0.125611	-0.40849	-0.315604	-0.120732	-0.316683
maleate (cis-Butenedioate)	0.15354	0.151921	0.0993007	0.0290996	0.128108	0.197611	0.00565232	0.128496	-0.0662597	-0.0557642	-0.0463369	-0.161907	0.110792	0.208817	0.0281237	-0.0628835
palmitic amide	-0.342944	0.236764	-0.283496	-0.243973	-0.188425	0.322157	0.0202369	-0.0423448	-0.044649	0.327359	-0.160459	0.673002	0.128948	-0.0818648	0.142045	0.356141
oleamide	-0.397397	0.114911	-0.373044	-0.268895	-0.218819	0.31452	0.019324	-0.0606305	-0.00921731	0.294598	-0.205094	0.83883	0.168203	-0.179208	0.21442	0.429623
stearamide	-0.49363	0.175135	-0.31078	-0.448794	-0.13757	0.348753	0.372617	-0.221487	-0.229001	0.500099	-0.270268	1.79717	1.35726	0.0161555	0.123133	0.173361
erucamide	-0.546376	0.098159	-0.434861	-0.455188	-0.279427	0.465933	0.199947	-0.295678	-0.223807	0.33672	-0.113566	1.18432	0.816593	0.0261654	-0.0278435	0.155275
acetyl CoA	0.276921	0.233402	-0.200797	-0.117532	0.00779044	0.0955529	-0.0806604	0.0862174	-0.011129	-0.113961	-0.147947	-0.24177	-0.0561594	-0.0872467	-0.160082	-0.110362
myristoyl CoA	0.149804	0.00449334	-0.0590355	-0.0867691	-0.160711	0.18769	-0.00454031	0.221075	-0.153106	0.223755	-0.00577086	-0.822752	-0.244278	0.205556	-0.0283068	-0.121536
butyrylcarnitine	0.192735	0.0671081	0.0119931	-0.0331077	0.150849	0.0218093	0.0143105	-0.127378	0.0585019	-0.0081097	-0.037678	-0.622148	-0.0246142	-0.0952845	-0.144481	-0.145269
propionylcarnitine	0.242964	0.345138	0.298438	0.171229	0.101163	0.182899	0.220265	0.0203613	-0.10133	-0.100344	-0.0492945	-0.282662	-0.264641	-0.150274	-0.250418	-0.35125
N-palmitoyl glycine	-0.0698153	-0.20614	-0.586868	-0.111315	-0.234257	0.11304	-0.163486	-0.245422	0.235453	0.185514	0.0456359	0.0953786	0.597366	0.166193	0.0295055	0.230704
acetylcarnitine	0.162026	0.0116973	-0.0645431	-0.017367	0.101816	0.0040633	-0.0226423	0.00560945	0.130044	0.0244036	0.0679259	-0.301899	0.117503	0.0447357	0.00582375	-0.0567034
hydroxybutyrylcarnitine*	-0.090658	-0.276709	-0.250032	-0.146363	0.0428117	-0.213391	-0.278684	-0.155088	0.143296	-0.0074023	0.0655797	-0.0576447	0.099508	-0.086451	-0.0331077	-0.0169152
valerylcarnitine	0.346822	0.221727	0.179494	0.312347	0.346255	0.125904	0.16337	0.0979857	0.0489465	-0.139303	-0.0586377	-0.481881	-0.0845474	-0.259558	-0.424004	-0.422738
hexanoylcarnitine	0.359513	-0.000782434	-0.017367	0.25278	0.309651	0.000781027	0.0353497	0.204011	0.244796	0.0424968	0.0926856	-0.514705	0.115477	-0.20204	-0.206349	0.00569518
octanoylcarnitine	0.0620929	-0.0163737	-0.0542361	0.190416	-0.0575455	0.0487525	0.0160718	0.153937	-0.198871	0.0488301	0.122445	-1.08619	-0.05611	0.0270641	-0.0326393	0.0157788
decanoylcarnitine	-0.191249	-0.249492	-0.0840201	-0.135311	-0.372737	0.096632	0.0431657	-0.0302115	-0.255942	0.281147	0.242019	-1.00612	-0.0577935	0.0212307	-0.169219	-0.0194513
laurylcarnitine	-0.38279	0.0367885	-0.0280751	-0.289121	-0.511873	0.124472	0.0263698	-0.200591	-0.376441	0.237443	0.162744	-0.772113	-0.115658	0.0675915	0.0300327	-0.0681863
myristoylcarnitine	-0.258061	0.0842187	0.0880297	-0.077067	-0.401866	0.0221808	0.10738	-0.0879374	-0.380594	0.248831	0.20412	-0.777544	-0.324955	-0.105462	-0.0812883	-0.0916759
palmitoylcarnitine	-0.237622	0.00341745	0.0259609	-0.122571	-0.379864	-0.00718148	0.0189084	-0.0408632	-0.241542	0.193152	0.24182	-0.62233	-0.182964	-0.00344455	0.072066	0.063971
stearoylcarnitine	-0.211619	-0.170503	-0.286341	-0.211407	-0.220548	-0.140982	-0.19071	0.000434077	0.271377	0.177046	0.30865	0.0315296	0.197281	0.20634	0.361312	0.329072
oleoylcarnitine	-0.161529	-0.118787	0.23358	0.00655161	-0.274333	-0.115828	0.216931	-0.0518316	-0.229737	0.335679	0.414756	-0.809388	-0.130416	-0.00665196	0.0364293	0.0580082
linoleoylcarnitine*	-0.257039	-0.0230085	0.298897	-0.090658	-0.337525	0.00104106	0.299137	-0.115205	-0.356745	0.362482	0.381422	-0.839531	-0.124129	0.0439122	-0.00104356	0.0291402
myristoleoylcarnitine*	-0.333388	0.141324	0.302266	-0.078886	-0.46572	0.197556	0.33965	-0.0255804	-0.339514	0.443967	0.378761	-0.823041	-0.114695	0.0870357	-8.68676e-05	8.68502e-05
deoxycarnitine	0.224378	-0.0282141	-0.0420577	0.0739748	0.138524	-0.0546792	-0.0081982	0.0241572	0.200303	-0.0218195	0.00804631	-0.0631345	0.113342	0.0103	-0.0653501	-0.0845474
carnitine	0.213836	-0.0641905	-0.0841782	-0.0642913	0.194209	-0.0322181	-0.00704904	-0.0761345	0.189266	-0.0978339	-0.0530077	0.171814	0.147893	-0.0163286	-0.0933418	-0.135133
3-hydroxybutyrate (BHBA)	0.33672	-0.526951	-0.340084	0.192065	0.402261	-0.480829	-0.369877	0.0885967	0.531147	-0.192939	0	0.417239	0.34885	-0.568636	-0.616005	-0.0883631
4-hydroxybutyrate (GHB)	0.217352	-0.58203	-0.00484762	0.367375	0.186165	-0.0425843	-0.132591	0.371936	-0.0994144	-0.703993	0.0320544	-0.703993	-0.292941	-0.703993	-0.392223	-0.703993
2-hydroxydecanoate	0.08888	-0.266562	-0.310159	-0.0901232	0.0992316	-0.414201	-0.411616	-0.160648	0.436401	-0.0220022	-0.674074	0.0359098	0.265643	0.266631	0.130173	0.0209411
2-hydroxypalmitate	0.639287	-0.165516	-0.261378	-0.371815	0.507032	-0.0695094	-0.349887	-0.170761	0.730508	-0.450629	-0.267124	-0.141102	0.853941	0.448088	0.354243	0.135959
2-hydroxystearate	0.750238	-0.453581	-0.297139	-0.464073	0.581164	-0.129245	-0.584192	-0.234406	0.846108	-0.221704	-0.185353	-0.0788339	1.08694	0.591298	0.407663	0.261857
3-hydroxyoctanoate	0.266138	-0.255864	-0.539553	0.011105	0.154789	-0.328364	-0.54806	0.139218	0.293959	-0.224681	0.00496589	0.132484	0.200768	-0.15764	-0.110923	0.0463391
3-hydroxydecanoate	-0.0847057	-0.261219	-0.386687	-0.369572	-0.114582	-0.130006	-0.393619	0.0297489	-0.0261336	-0.220043	-0.0408632	-0.0263181	0.0499541	0.0522321	0.0296272	0.0385804
3-hydroxylaurate	-0.257904	-0.272784	-0.579219	-0.54333	-0.164373	-0.100344	-0.403073	-0.00222057	-0.229074	-0.189096	0.00220927	-0.0629337	0.104521	0.214632	0.17307	0.137449
3-hydroxymyristate	-0.139602	-0.121076	-0.242528	-0.305395	-0.03711	-0.0468688	-0.244049	0.047742	-0.201833	-0.101824	0.0119509	0.0207341	-0.0122891	0.0946109	0.0828571	0.0904697
oleic ethanolamide	0.0594119	-0.0365427	-0.20614	-0.241921	0.00783309	-0.0423448	-0.155585	-0.0541377	0.154363	0.105169	-0.0131835	0.333629	0.268367	0.240774	0.260501	0.26444
palmitoyl ethanolamide	0.0914911	0.0237873	-0.0950141	-0.249414	0.0950996	-0.00780007	-0.187755	-0.132179	0.0660649	0.0445398	-0.132945	-0.0153377	0.140257	0.16835	0.1329	0.0780579
N-oleoyltaurine	-0.604324	-0.604324	0.0363494	-0.247337	0.044579	0.0425755	-0.25814	-0.422278	-0.140982	-0.604324	-0.604324	-0.604324	-0.604324	-0.214101	0.164472	-0.420903
N-stearoyltaurine	0.08041	0.0934917	-0.36241	-0.36241	0.155943	0.278594	-0.36241	-0.36241	-0.36241	-0.309804	-0.36241	-0.36241	-0.287603	-0.36241	-0.0887891	-0.36241
myo-inositol	0.0576281	0.0671081	0.0583881	0.0224696	0.0528093	0.0643082	0.0628075	-0.0519295	-0.0775341	-0.0242007	-0.0592843	-0.218604	-0.115885	-0.086504	-0.157703	-0.193277
scyllo-inositol	0.0141844	0.00548081	0.0792898	0.0644205	-0.0381994	0.0572856	0.0280016	-0.0470623	-0.0616805	-0.0587371	-0.0738634	-0.0147981	-0.093665	-0.0703767	-0.139902	-0.248567
inositol 1-phosphate (I1P)	0.0579322	-0.0336705	0.0805543	-0.032031	0.048403	0.0315296	0.0569429	-0.0700194	0.00620924	0.100853	0.0159881	-0.138824	0.0383022	0.130012	-0.0417229	-0.0984872
choline	-0.130827	-0.22959	-0.225994	-0.157953	-0.143332	-0.194227	-0.167363	-0.0386264	0.0567143	0.0387791	0.208092	0.614539	0.174844	0.198712	0.129819	-0.0297926
choline phosphate	0.282781	0.160499	0.101713	-0.115601	0.218641	0.138366	0.132868	-0.208731	0.229375	0.0540382	-0.104025	-0.358328	0.24731	0.270562	0.133347	0.0310447
cytidine 5'-diphosphocholine	0.260668	-0.00917295	-0.428757	-0.239351	0.191199	0.0941915	-0.198116	0.0460267	0.18845	-0.194227	-0.211054	-0.175874	0.337858	0.37559	0.324035	0.216034
glycerophosphorylcholine (GPC)	0.0239106	-0.10696	-0.125808	0.0196147	-0.0497812	-0.15658	-0.0642409	-0.0715529	0.0416295	-0.0523213	-0.0180456	-0.371815	-0.0141246	0.107142	0.0589193	0.0370279
ethanolamine	-0.187153	-0.194975	-0.200866	-0.16577	-0.033014	0.0511911	-0.209715	-0.329754	0.00625205	0.0893045	0.0544215	0.517367	0.296819	0.332822	0.214234	-0.120789
phosphoethanolamine	-0.286593	-0.534468	-0.786217	-0.604324	-0.546835	-0.510323	-1.02045	-0.319211	0.253774	0.0434409	0.25278	0.797697	0.978797	1.04226	0.996122	0.464117
cytidine-5'-diphosphoethanolamine	0.121133	-0.475085	-0.333763	0.0115282	-0.0887891	-0.199902	-0.126796	0.0227994	0.433994	-0.046772	0.217168	-0.167874	0.347271	0.351352	0.293451	0.286636
glycerophosphoethanolamine	0.0791812	-0.0433994	-0.148497	0.0835026	0.0255107	-0.121306	-0.151318	-0.083704	-0.0640899	-0.189297	-0.115828	-0.643974	-0.00436481	0.00509468	0.00432137	0.0209411
glycerophosphoinositol*	-0.0173218	0.331265	0.412897	-0.066108	0.245216	0.0166573	0.327441	-0.29056	-0.153539	0.45992	0.264227	-0.350081	-0.350957	-0.6362	-0.639028	-0.451733
1-palmitoylglycerophosphocholine (16:0)	0.0202784	0.00608078	-0.00616713	-0.115318	0.0362695	0.0907517	0.033665	-0.0772745	0.0979164	0.0450099	0.0545748	0.0950298	0.187915	-0.0142144	-0.086451	-0.101714
2-palmitoylglycerophosphocholine*	-0.0578431	-0.10397	-0.0592843	-0.0785737	-0.0637377	0.104146	0.0536929	0.0334238	0.160829	0.13561	0.219349	0.342205	0.299703	0.0637461	-0.017774	0.0413927
1-palmitoleoylglycerophosphocholine (16:1)*	-0.00757904	0.0511911	0.069298	-0.219899	0.0014741	0.0987475	0.139659	-0.00634337	-0.0134074	0.0893045	0.0964581	0.125351	0.126845	-0.0779496	-0.157516	-0.124649
2-palmitoleoylglycerophosphocholine*	-0.0135418	-0.0749459	-0.00344455	0.015192	-0.0347512	0.0254288	0.0915263	0.0766768	-0.0454681	-0.03711	0.0950647	0.184038	-0.119987	-0.303644	-0.338566	-0.236572
1-stearoylglycerophosphocholine (18:0)	0.0538848	-0.00497939	-0.00674017	-0.0327797	0.0214787	-0.0500736	0.779979	-0.105906	0.0566381	0.840125	0.0179094	1.31502	1.25216	-0.0569509	0.00492295	-0.0322649
2-stearoylglycerophosphocholine*	-0.0307239	0.00787574	0.000434077	0.192205	0.0392554	0.0405628	0.0892691	0.073315	0.0863598	0.307175	0.199234	0.775785	0.462218	-0.151811	-0.205582	-0.0245682
1-oleoylglycerophosphocholine (18:1)	-0.0380097	-0.00970555	0.0264107	-0.127727	0.0290183	0.122544	0.141293	-0.00952795	0.0970142	0.133475	0.167465	0.237695	0.209971	0.047197	-0.0849169	-0.0664621
1-linoleoylglycerophosphocholine (18:2n6)	-0.198802	-0.0278898	0.0740847	-0.121076	-0.0516849	0.0623187	0.132964	0.151615	-0.123205	0.0749261	-0.246494	0.395431	0.0347888	-0.17757	-0.223953	-0.213604
1-arachidonoylglycerophosphocholine (20:4n6)*	-0.133004	-0.189029	-0.119815	-0.40927	-0.257668	-0.0493431	0.0443045	0.819386	-0.0820746	0.217221	1.23063	0.330251	0.137797	0.180871	0.118199	-0.428757
1-palmitoylplasmenylethanolamine*	0.0866445	-0.0766005	-0.219971	0.0306402	0.102605	-0.00497939	-0.24849	-0.0854453	0.0839682	-0.415895	-0.377682	0.00813156	0.149435	-0.168066	-0.102923	-0.234331
1-stearoylplasmenylethanolamine*	0.0123732	0.0610753	-0.00983881	0.034468	0.272051	0.159597	-0.0523213	-0.077067	-0.00599097	-0.126912	-0.129245	0.00590945	0.383384	0.0561804	-0.305658	-0.285503
1-oleoylplasmenylethanolamine*	0.0895165	-0.114695	-0.283746	-0.0617305	0.0546896	0.00902574	-0.319664	-0.0916222	0.111397	-0.340559	-0.434624	0.0349091	0.228811	-0.00660786	0.00650883	-0.115205
1-palmitoylglycerophosphoethanolamine	0.154667	0.0477809	-0.0727837	-0.00361969	0.231826	0.0947855	-0.121938	-0.180851	0.0401274	-0.253366	-0.366128	0.0101303	0.150111	-0.236198	-0.221994	-0.266963
1-stearoylglycerophosphoethanolamine	0.154576	0.0207341	-0.34094	0.0127529	0.193292	0.0741579	-0.132474	-0.0381519	0.0941566	-0.180193	-0.236497	0.17307	0.32952	-0.00555086	-0.155336	-0.148742
2-stearoylglycerophosphoethanolamine*	0.361633	0.0940517	-1.00393	-0.0678308	0.0669964	0.118099	-0.223953	0.104897	0.207742	-0.20607	-0.255394	0.139879	0.547935	0.071882	-0.0489054	-0.119472
1-oleoylglycerophosphoethanolamine	0.182956	-0.0372046	-0.204955	-0.0741724	0.242343	-0.00634337	-0.247721	-0.0713482	0.223132	-0.232399	-0.291239	0.212986	0.432215	0.0573998	0.0570572	-0.0602811
1-linoleoylglycerophosphoethanolamine*	0.155518	-0.238147	-0.229074	-0.0428718	0.163847	0	-0.596365	-0.0591848	0.131105	-0.681728	-0.419759	0.375938	0.295325	-0.0945279	-0.101056	0.0511139
1-arachidonoylglycerophosphoethanolamine*	-0.107905	-0.287519	-0.114356	-0.155212	-0.0410063	-0.357535	0.00194994	-0.355561	0.316746	-0.0658047	0.0198637	0.295479	0.548254	0.299986	0.478927	0.254959
1-palmitoylglycerophosphoinositol*	0.2258	-0.204468	-0.466101	0.0550724	0.00787574	-0.204259	-0.113227	-0.106183	0.360764	-0.180851	-0.635261	0.648126	0.2502	-0.317314	-0.053204	-0.00802121
1-stearoylglycerophosphoinositol	0.0928259	-0.0373939	-0.199283	0.0649818	0.246351	0.0132587	-0.206629	-0.128602	0.280624	-0.209222	-0.396531	0.523525	0.285782	-0.189566	-0.0136762	-0.141643
1-oleoylglycerophosphoinositol*	0.173652	-0.0808173	-0.45556	0.0771498	0.139973	-0.108741	-0.174249	0.00134423	0.304167	-0.354971	-1.0752	0.677944	0.297629	-0.44855	-0.0490027	-0.0013484
1-linoleoylglycerophosphoinositol*	-0.512155	-0.512155	-0.512155	-0.512155	-0.512155	-0.512155	-0.512155	-0.512155	-0.512155	-0.512155	-0.512155	0.288518	-0.512155	-0.512155	-0.512155	-0.512155
1-arachidonoylglycerophosphoinositol*	-0.280503	-0.178486	-1.21112	-0.468649	-0.102483	-0.271159	-1.37572	-0.184887	0.516218	-0.344669	-0.397723	0.956543	0.444466	0.20137	0.393786	0.22084
1-stearoylglycerophosphoserine*	0.0786018	-0.117134	-0.0902835	0.104794	0.187182	-0.0257647	-0.125344	-0.0942581	0.187521	-0.202802	-0.262728	0.00560945	0.325228	-0.00568285	0.0141003	-0.197568
1-oleoylglycerophosphoserine	0.182358	0.0299516	-0.301378	-0.0165993	0.00104106	-0.160836	-0.0479344	-0.0168249	0.253798	-0.272052	-1.03668	-0.00104356	0.199124	0.0690388	0.268835	0.0143525
1-palmitoylglycerophosphate	0.0560659	-0.943095	-0.943095	0.157336	-0.943095	-0.943095	-0.506542	0	-0.943095	0.0235817	-0.943095	-0.943095	-0.88773	-0.898597	-0.183692	-0.116112
1-palmitoylglycerophosphoglycerol*	0.104385	-0.0534004	-0.0465786	0.27462	-0.0707344	-0.0898026	-0.0187252	0.16465	-0.162159	-0.03711	-0.179667	0.0179511	-0.0926962	-0.27368	-0.246723	-0.0550241
1-palmitoylglycerophosphoserine*	0.326131	-0.0805558	-0.184223	0.332196	-0.35389	-0.48825	0.0177844	-0.0916759	0.0905049	-0.312293	-0.48825	-0.48825	-0.0335297	-0.404394	-0.289883	-0.304256
1-stearoylglycerophosphoglycerol	-0.173019	-0.0580912	-0.343327	0.0585778	-0.0391488	0.0968753	-0.178028	0.072397	-0.30777	-0.0851282	-0.145815	0.0643082	-0.132415	-0.360314	-0.446724	-0.316683
1-oleoylglycerophosphoglycerol*	-0.281415	-0.219827	-0.181312	0.00298634	-0.194907	-0.145876	-0.156767	0.0865378	0.128722	0.0651314	0.140571	0.397749	-0.0396719	-0.195656	-0.00300702	0.00479411
oleoyl-linoleoyl-glycerophosphoinositol (1)*	-0.0229169	-0.0713993	-0.0204972	-0.0900163	-0.0126019	-0.00775586	0.0326188	0.00979072	0.0796876	0.0367885	0.145227	0.0824622	-0.0382468	-0.00895122	-0.102758	-0.132297
oleoyl-oleoyl-glycerophosphocholine (1)*	-0.00121773	0.0407605	0.111599	-0.103529	0.100095	0.0597905	0.0812032	-0.03711	0.11032	0.0484806	0.121986	-0.133063	0.00121433	0.0185757	-0.0534495	-0.0869283
oleoyl-oleoyl-glycerophosphocholine (2)*	0.0634084	-0.0793029	-0.0991415	0.0468072	0.085005	0.0582362	0.0853263	0.0768952	0.0759847	0.0635585	0.103598	0.0908574	0.128108	0.0499154	-0.0188159	-0.000695428
palmitoyl-arachidonoyl-glycerophosphocholine (1)*	0.066475	-0.0608303	-0.192059	-0.149783	0.117404	-0.0138107	-0.00252624	-0.0908185	0.212507	0.204852	0.169057	-0.080399	0.329967	0.495281	0.408511	0.336179
palmitoyl-arachidonoyl-glycerophosphocholine (2)*	0.0328604	-0.0210438	-0.155958	-0.219971	0.00130093	0.0602822	-0.00130484	-0.201418	0.14145	0.195761	0.140791	0.0144365	0.311775	0.473545	0.425371	0.272561
palmitoyl-linoleoyl-glycerophosphocholine (1)*	-0.0232833	0.0408396	0.0637086	-0.073709	0.0374663	0.0415111	0.0539999	-0.0300253	0.00702193	-0.00467199	0.0735351	-0.16279	-0.045227	-0.0623317	-0.109803	-0.106571
palmitoyl-linoleoyl-glycerophosphocholine (2)*	0.0646451	-0.075669	-0.0303046	-0.00226422	0.0278387	0.0570572	-0.0274269	-0.0580912	0.0234171	0.0494506	0.056333	0.00225248	0.00889811	0.0323367	-0.0223221	-0.0628835
palmitoyl-linoleoyl-glycerophosphoinositol (1)*	0.109241	0.0629203	0.0601688	-0.0347042	0.0653556	-0.0103278	0.0877104	-0.00383871	0.052078	-0.0580416	0.0177844	-0.109467	-0.0847585	-0.129245	-0.206978	-0.227385
palmitoyl-oleoyl-glycerophosphocholine (1)*	-0.00704904	0.0197807	0.0497606	-0.128077	0.0987129	0.0640834	0.0681859	-0.0784176	0.102194	0.0941915	0.153296	-0.08019	0.0508822	0.0728011	0.00693645	-0.0584389
palmitoyl-oleoyl-glycerophosphoglycerol (1)*	0.142358	-0.311491	-0.311491	0.148603	-0.311491	-0.00846382	-0.311491	0.193848	0	-0.0286314	-0.0499274	-0.11993	-0.0228253	-0.311491	-0.311491	-0.011664
stearoyl-arachidonoyl-glycerophosphocholine (1)*	-0.196065	-0.265921	-0.162096	-0.602408	0.0749992	-0.0442642	0.0236639	-0.28929	0.15664	0.25799	0.166371	-0.275069	0.245513	0.40973	0.365787	-0.0204972
stearoyl-arachidonoyl-glycerophosphocholine (2)*	0.0295461	-0.0703767	-0.116112	-0.186086	0.00466523	0.0928259	0.0594119	-0.158078	0.164412	0.220605	0.215823	0.114544	0.333226	0.472464	0.426056	0.21495
stearoyl-arachidonoyl-glycerophosphoinositol (1)*	8.68502e-05	-0.0587868	-0.0304443	-0.228266	-8.68676e-05	-0.00939479	0.00970579	-0.0683388	0.220396	0.194015	0.179552	0.171931	0.269793	0.374473	0.276071	0.072691
palmitoyl-oleoyl-glycerophosphoglycerol (2)*	0.00770511	0.055493	0.0661395	-0.135608	0.12717	0.052078	0.0965972	-0.180851	0.0763855	0.106565	0.102639	-0.150949	0.0887384	0.131201	-0.0194967	-0.0730405
palmitoyl-palmitoyl-glycerophosphocholine (1)*	0.024896	-0.000651931	0.0351094	-0.125055	0.0737184	0.0141424	0.0240339	-0.102758	0.0468462	0.0195732	0.0557223	-0.155026	0.000650954	0.0350293	-0.0319375	-0.0885228
palmitoyl-palmitoyl-glycerophosphocholine (2)*	0.122118	-0.0307239	-0.0555667	-0.0187705	-0.0547777	0.0304378	-0.00599097	-0.0900697	0.0644954	0.00449334	0.0269416	-0.0584886	0.0796153	0.118265	0.0591846	-0.0420098
stearoyl-arachidonoyl-glycerophosphoethanolamine (2)*	-0.552687	-0.127436	-0.144118	-0.552687	-0.338755	-0.0133626	-0.0304909	-0.552687	0.0129637	0.178142	0.0523861	-0.19552	0.0266558	0.387176	0.146128	0.152044
stearoyl-arachidonoyl-glycerophosphoethanolamine (1)*	0.00246845	-0.00454031	-0.0242007	-0.170246	-0.0677292	0.0774042	0.0359498	-0.113961	0.0962494	0.175946	0.196287	0.0564475	0.179494	0.293981	0.189995	0.103564
stearoyl-oleoyl-glycerophosphoserine (1)*	0.214711	0.0474306	0.059033	-0.202663	0.164858	0.0730582	0.146686	-0.0459506	0.304878	0.196701	0.116242	-0.0129597	0.237217	0.330961	0.194903	-0.0581905
stearoyl-linoleoyl-glycerophosphoethanolamine (1)*	0.139848	-0.00449643	-0.0182267	-0.00713733	0.0286119	0.060509	0.0214374	0.0206099	0.195706	0.0803017	0.10799	0.0576281	0.19279	0.122445	-0.00187149	0.00160392
stearoyl-arachidonoyl-glycerophosphoserine (1)*	-0.0425364	-0.154592	-0.0645431	-0.179667	-0.0904975	0.00268431	0.0516155	-0.00405784	0.0940866	0.137354	0.269793	0.271098	-0.00270101	0.190444	0.151186	-0.0500248
stearoyl-linoleoyl-glycerophosphoethanolamine (2)*	-0.65014	-0.0185438	0.165452	-0.0113519	-0.65014	0.271377	0.00877045	-0.139722	0.0863598	0.176207	-0.0160131	-0.527244	0.275542	-0.65014	-0.65014	-0.65014
glycerol	-0.0922126	-0.0782095	-0.16134	-0.0112182	0.00535214	-0.00541892	-0.121248	0.0350293	0.0740847	-0.0512448	0.0842902	0.230679	0.144792	0.0715875	0.168615	0.136435
glycerol 3-phosphate (G3P)	-0.233662	-0.0901766	-0.100617	-0.389766	0.0644954	-0.244278	-0.0757724	-0.612788	-0.526221	0.194736	-0.153972	-0.0895357	-0.390619	-0.205651	-0.134541	-0.212044
glycerophosphoglycerol	-0.0206793	-0.0834408	-0.193752	-0.0489541	-0.0126913	-0.00665196	-0.139422	-0.0736576	0.0225521	0.00238207	0.0851121	-0.12697	0.0855403	0.0200296	0.0415111	0.0537697
1-myristoylglycerol (1-monomyristin)	0.00264115	-0.178618	0.044579	0.150542	-0.089856	-0.32615	-0.0326861	-0.0391488	0.0530784	-0.112777	0.108125	-0.0454198	-0.196884	-0.402854	-0.26019	-0.241618
2-myristoylglycerol (2-monomyristin)	0.352511	-0.145572	0.130044	0.266608	-0.0154277	-0.219827	-0.0613802	-0.0545807	0.0148984	-0.0573472	0.0213134	-0.135015	-0.256804	-0.390086	-0.224827	-0.293709
1-palmitoylglycerol (1-monopalmitin)	-0.0669178	-0.110026	-0.0354575	-0.0335767	-0.027612	0.00676545	-0.0992506	-0.110698	0.11391	-0.0854982	0.031893	0.0204856	0.261001	0.106667	0.0935267	0.0496831
2-palmitoylglycerol (2-monopalmitin)	0.0650192	-0.0360234	-0.0200421	0.0121621	0.0967363	-0.133949	-0.0908721	0.212268	-0.00926167	-0.0935572	-0.121938	0.157487	-0.0993052	-0.109467	0.257439	0.0170333
1-stearoylglycerol (1-monostearin)	-0.0389113	-0.150888	-0.0230542	-0.0482255	-0.00208963	0.00672269	-0.076031	-0.121823	0.211894	-0.0300253	0.0652809	0.165126	0.274481	0.178632	0.124667	0.058426
1-oleoylglycerol (1-monoolein)	-0.196816	-0.275806	0.151676	-0.00375109	0.0161137	-0.0358819	0.277196	-0.125286	-0.0130045	0.207338	0.232742	1.14142	0.802034	-0.179536	-0.17192	-0.209996
2-oleoylglycerol (2-monoolein)	-0.133417	-0.286593	0.00855759	0.116475	-0.0136314	0.00530924	0.199399	-0.013094	0.0797961	0.101781	0.0991279	0.940282	0.685123	-0.23277	-0.205791	-0.145208
1-linoleoylglycerol (1-monolinolein)	-0.0237876	-0.457548	-0.00410168	0.238723	-0.817585	-0.461049	0.0112743	0.0675544	0.356733	0.0040633	-0.352911	-0.931072	-0.931072	0.149558	0.996647	-0.0227796
2-linoleoylglycerol (2-monolinolein)	0.049838	-0.225337	-0.0827571	0.186561	-0.43427	0.721827	0	0.118794	0.0932465	-0.24657	-0.155088	1.03818	-0.114865	-0.255394	-0.118102	-0.0646439
1-arachidonylglycerol	-0.137869	-0.274007	-0.281083	-0.0699684	0	-0.116793	-0.261695	0.0150243	-0.877129	0.0461829	0.0492568	0.33658	0.0776585	0.239299	0.108633	0.202461
2-arachidonoyl glycerol	0.0330214	0.156337	-0.233587	-0.0497325	-0.0676277	-0.0788339	-0.259716	0.0743775	-0.00326948	-0.031377	0.122314	0.158242	0.00324505	0.279872	0.214314	0.343645
1-eicosenoylglycerol	-0.637518	-0.0487111	0.426349	-0.450751	0.00156065	-0.637518	0.149773	-0.0550241	-0.536256	0	0.0802295	1.20377	0.822417	-0.426664	-0.637518	-0.277202
1-docosahexaenoylglycerol	0	-0.397506	-0.70952	-0.523603	0.0134692	-0.158641	-0.55424	-0.357634	0.336199	-0.033014	0.102708	0.429365	0.460146	0.291147	0.136499	0.101403
1-dihomo-linolenylglycerol (alpha, gamma)	-0.0104612	-0.196133	-0.0719115	0.177248	-0.0605806	-0.0791986	-0.142487	0.234163	0.245735	-0.0695604	0.114177	0.589927	-0.0273807	-0.083704	0.192261	0.0768952
2-docosahexaenoylglcyerol*	-0.0350336	-0.191721	-0.34218	-0.358427	0.113141	-0.0129597	-0.355069	-0.24443	0.54098	0.00341745	0.116276	0.316285	0.586103	0.425012	0.355624	0.31241
1,2-dipalmitoylglycerol	-0.0125572	0.00389117	0.0847907	0.0550724	0.113977	0.17794	-0.059633	-0.150212	-0.034328	0.024896	-0.162285	-0.260903	0.0797599	-0.00392635	-0.0136762	-0.00418937
sphinganine	0.616665	0.219951	-0.189163	-0.171856	0.508166	0.243187	-0.138167	0.0743409	0.00779044	-0.191047	-0.27786	-1.19111	0.407697	0.266537	0.251371	0.2294
palmitoyl sphingomyelin	0.074853	-0.0220022	-0.012915	-0.146241	0.109342	0.0666241	0.036988	-0.0282604	0.128076	0.100095	0.0580462	-0.0185438	0.11391	0.125026	0.0942964	-0.053646
stearoyl sphingomyelin	0.118728	0.0140583	0.0459876	-0.0770152	0.182728	0.122085	0.0232936	-0.0473528	0.135864	0.0691869	0.0647948	0.024896	0.149988	0.131907	0.057514	-0.011129
oleoyl sphingomyelin	0.108768	0.0289777	0.0333433	0.0623939	0.224714	0.17117	-0.00322573	-0.0638886	0.0761305	0.127429	-0.00537495	-0.269137	0.00320195	0.0445398	-0.0597326	-0.125808
sphingosine	0.589816	0.26956	-0.0681355	-0.139842	0.480754	0.154759	0.0239106	-0.27597	0.401263	0.0600175	-0.27786	-0.512862	0.390387	0.203087	0.0819231	0.0191163
N-palmitoyl-sphingosine*	-0.0572976	-0.0684913	-0.0256726	-0.168194	0.0213134	0.0324979	0.0579322	-0.0237876	0.00302947	0.0570953	0.139407	0.140036	-0.0360234	-0.00305075	-0.0242925	-0.112214
myristoyl sphingomyelin*	0.0649818	-0.0603809	-0.04072	-0.0979971	0.0218506	0.042851	-0.102153	-0.0654006	0.0975349	0.0819591	0.06748	-0.0392914	0.112102	0.192121	0.115744	-0.00326948
nervonoyl sphingomyelin*	0.114444	-0.0158329	0.024978	-0.227752	0.258254	0.228426	0.103906	-0.218963	0.3295	0.268929	-0.0146634	0	0.300269	0.301073	0.188844	-0.0870344
palmitoleoyl sphingomyelin*	0.0983322	0.00646604	0.0331019	-0.0220022	0.151278	0.0545365	-0.0380097	-0.0745848	0.119454	-0.0186345	-0.0253041	-0.184422	-0.0123784	0.0149403	-0.0631345	-0.10133
3-hydroxy-3-methylglutarate	0.105715	-0.0206338	-0.0629839	0.0817432	0.0152759	-0.0444566	-0.0843891	0.000434077	-0.000434512	-0.0981604	0.0888446	0.252173	-0.0668672	-0.17888	-0.198871	-0.102593
lathosterol	-0.0292348	-0.072373	0.0321754	0.104794	-0.0143041	0.0740847	-0.175354	-0.210631	0.013848	0.0701857	-0.0897492	0.0339864	0.239224	0.197584	0.0534242	-0.118387
cholesterol	0.00125763	-0.069051	-0.0147981	0.0125842	-0.00126128	-0.0445047	-0.0356461	-0.0185438	0.0491792	-0.0131387	0.0422604	0.00264115	0.0293432	0.0178677	-0.00665196	-0.0287706
7-hydroxycholesterol (alpha or beta)	0.0327396	-1.12436	-1.12436	-1.12436	0.0586917	-1.12436	-0.793984	-1.12436	0.304491	-1.12436	-0.679231	0.206745	0.908169	0.22781	0.119948	-0.0354104
glycochenodeoxycholate	-0.551758	-0.150581	0.134496	0.182158	-0.551758	-0.233736	0.228195	0.339749	-0.551758	-0.273844	0.0513069	0.35081	-0.419075	-0.551758	0.246228	-0.149415
taurochenodeoxycholate	-0.635824	-0.283162	0.0988859	0.0827854	-0.635824	-0.241391	0.326868	0.129464	-0.635824	0.040167	0.368138	0.165185	-0.635824	-0.341035	0.279986	-0.442012
deoxycholate	-0.308742	-0.128602	-0.242528	0.151186	-0.19552	-0.0625323	-0.128194	0.119619	-0.103253	0.163519	0.0858968	0.188197	0.0108086	0.0985399	-0.0858156	-0.013721
inosine 5'-monophosphate (IMP)	0.116707	-0.162601	-0.141463	0.2294	0.0971531	-0.253677	-0.0656531	0.325536	0.287062	0.248096	0.278868	0.543671	0.345531	0.167731	0.0110627	-0.0337174
inosine	0.525252	-0.107071	-0.288952	0.213677	0.644439	0.00616643	-0.00625524	0.347759	0.724808	-0.484921	0.0531169	-0.0108172	0.616906	-0.0480314	0.178229	0.16888
hypoxanthine	0.28416	-0.137094	-0.274415	0.0343878	0.300639	-0.0373466	-0.179667	0.176467	0.518277	-0.245958	0.0833593	0.450542	0.482173	-0.063235	-0.0459023	-0.0380097
xanthine	-0.12907	0.00834463	-0.002046	-0.0164639	-0.206629	-0.0581905	-0.0215912	0.017409	-0.0744301	0.0464561	0.10738	0.294466	-0.0440718	0.0108086	-0.108574	-0.231436
xanthosine 5'-monophosphate (xmp)	0.0202369	-0.723079	-0.723079	0.28346	0.138871	-0.723079	-0.00594694	0.300987	0.207742	-0.245652	0.0058666	1.20754	-0.650917	-0.723079	-0.633017	-0.723079
xanthosine	0.0178677	-0.536704	-0.421017	0.480424	-0.154096	-0.422968	-0.213675	0.639775	0.373868	-0.318759	0.372304	1.06225	0.180613	-0.351445	-0.134363	0.000564216
2'-deoxyinosine	0.600047	-0.19552	-0.448184	0.0769316	0.716921	0.0148984	-0.210137	0.242939	0.636979	-0.528708	-0.175094	0.0956923	0.554416	-0.00612309	0.149065	0.182443
urate	-0.365926	-0.0109954	-0.285419	0.00970579	-0.370794	0.00676545	-0.116623	0.187464	-0.692076	0.0856829	0.304814	0.486076	-0.133713	0.0501477	0.0132587	-0.0380097
allantoin	0.0285713	0.0252649	-4.34316e-05	0.0397313	-0.0369681	0.0799767	0.00702193	0.00302947	-0.0504148	4.34273e-05	0.0655797	-0.0474982	-0.0835987	-0.0440718	-0.095555	-0.0574959
adenosine 5'-diphosphate (ADP)	0.214844	0.00842983	-0.0621813	-0.0371573	0.195595	0.0248549	0.135451	0.00134423	0.0907869	0.0744873	0.0987821	-0.625618	-0.0479344	0.196176	0.149188	-0.0669178
adenosine 5'-monophosphate (AMP)	0.0853263	-0.389233	-0.355364	-0.131179	0.136277	-0.0461437	-0.307858	0.130366	0.251419	-0.156394	0.0765676	0.240574	0.30963	0.0497218	-0.0258108	-0.0955008
adenosine 2'-monophosphate (2'-AMP)	0.158875	-0.245575	-0.483465	-0.130065	0.115611	-0.122053	-0.36251	0.145973	0.0836817	-0.428757	-0.279841	-0.375718	0.236184	0.164947	0.0691869	0.130044
adenosine 3',5'-cyclic monophosphate (cAMP)	0.18935	0.0328201	-0.0767042	-0.0492458	0.098055	0.00488001	-0.0497812	-0.0100165	0.0513455	-0.0117979	-0.0388638	-0.268653	0.0481698	0.10995	0.0746336	0.00953588
adenylosuccinate	0.126716	-0.0311903	-0.175419	0.247826	0.518672	-0.0904975	0.0290996	0.0857542	0.567438	-0.467883	-0.0703767	0.0481309	0.361104	-0.10997	0.0964581	0.308372
adenosine	0.178718	-0.278767	-0.415443	-0.210137	0.179379	0.00842983	-0.360314	0.143233	0.227655	-0.276052	-0.0085967	0.215294	0.417123	0.245932	0.045323	0.063033
adenine	0.307111	0.249614	0.00466523	-0.173796	0.193903	0.201097	-0.00471589	-0.0975619	0.287847	0.203794	0.0135534	-0.680686	0.360991	-0.209785	-0.0230542	0.0226345
N1-methyladenosine	0.0601688	0.0383419	-0.189364	0.0051376	0.0488301	-0.00660786	-0.164944	0.141607	-0.0215912	-0.251812	-0.149415	-0.306097	-0.0464336	-0.0051991	0.0514227	0.0611131
N6,N6-dimethyladenosine	-0.788612	-0.794525	-0.794525	-0.00806545	0.120146	-0.296193	-0.266642	0.128948	0.235048	-0.616005	0.136245	0.216245	0.317436	0.387034	0.334212	0.186928
N6-carbamoylthreonyladenosine	0.119454	-0.00757904	-0.198871	-0.138466	0.0823904	0.00169045	-0.232993	-0.0197239	-0.00169706	-0.193413	-0.175744	-0.0644927	0.160709	0.17307	0.166608	0.0632207
2'-deoxyadenosine 5'-diphosphate	0.268695	-0.16698	-0.130768	0.0787467	0.107956	0.0393348	-0.0608303	0.1321	0.312283	0.138902	0.201588	-0.323398	-0.0462886	-0.110923	-0.122917	-0.145208
2'-deoxyadenosine 5'-monophosphate	0.242119	-0.154468	-0.577903	-0.015968	0.229144	-0.102538	-0.156767	0.0954483	0.281987	-0.200453	-0.025074	0.28269	0.278525	0.0272273	-0.149721	-0.121306
diadenosine triphosphate	-0.00555086	0.00548081	-0.0453716	0.0891276	0.0269008	0.0883842	0.0355098	0.0634835	0.243038	-0.012915	0.191814	-0.27311	0.106123	-0.0290491	-0.0425364	-0.0243385
N6-succinyladenosine	0.350422	-0.0438316	-0.18303	0.0531937	0.418914	0.0628827	-0.0979427	0.135419	0.294135	-0.332827	-0.233364	0.0238284	0.388794	-0.0064756	0.00638046	0.0504571
guanosine 5'- monophosphate (5'-GMP)	0.0742677	-0.812479	-0.586365	-0.131062	0.0681859	-0.312471	-0.496345	0.275219	0.498311	-0.3213	0.152625	0.581711	0.440311	0.00906828	-0.00926167	-0.110866
guanosine	0.393101	-0.0845474	-0.350568	0.0818871	0.458985	0.0522706	-0.159329	0.227578	0.505435	-0.344573	-0.0594337	-0.137809	0.51179	0.0990242	0.21296	0.169175
guanine	0.137797	-0.143755	-0.297139	-0.10122	0.15354	-0.0607804	-0.306889	0.0148984	0.379324	-0.0814979	0.00156065	0.426528	0.369976	0.011359	-0.00156628	-0.0526153
7-methylguanine	0.0254288	-0.0176383	-0.118672	-0.0924274	-0.0278898	0.0256335	-0.103088	0.00393421	-0.00397017	-0.116907	-0.0189519	0.0177844	0.0556077	0.0768224	-0.0223221	-0.0135866
2'-O-methylguanosine	-0.0113965	-0.0154277	-0.211619	-0.0622816	0.0128794	0.137987	-0.18356	0.124439	-0.0263642	-0.221994	-0.0810789	0.304447	0.0116127	0.18625	0.0933516	-0.002046
N1-methylguanosine	0.263896	-0.0431115	-0.192668	0.0888446	0.245365	0.0163229	-0.162664	0.243311	0.144885	-0.438541	-0.188894	-0.341035	0.097292	-0.118729	-0.0189519	0.0118241
N2-methylguanosine	0.0738283	0.0265333	-0.334701	-0.0955008	0.139155	0.112001	-0.304869	0.152288	-0.14685	-0.450997	-0.235376	-0.271727	0.16938	0.0844333	0.119981	0.0937368
N2,N2-dimethylguanosine	0.050109	0.147584	-0.264401	-0.116339	0.157366	0.225671	-0.304518	0.19407	-0.148497	-0.47379	-0.199764	-0.0370154	0.217115	0.153815	0.123492	0.142921
2'-deoxyguanosine	0.527578	-0.300596	-0.511167	0.0321754	0.66356	-0.128719	-0.17399	0.108464	0.511349	-0.406271	-0.0832303	0.0947156	0.393329	-0.144905	0.219401	0.216904
dihydroorotate	0.752125	-0.300596	-0.300596	0.622939	0.318606	-0.300596	-0.300596	0	-0.300596	-0.300596	-0.300596	-0.300596	-0.300596	-0.300596	-0.300596	-0.300596
orotate	0.84937	0.266443	-0.0959339	0.682163	0.73654	0.163609	-0.280503	0.78927	0.162803	0.238924	-0.310425	-0.317674	-0.0154727	0.0449707	-0.0164639	-0.183229
orotidine	0.738876	0.0694461	0.0289371	0.893673	0.535256	0	-0.0340931	0.493277	-0.0101054	-0.13769	-0.34304	-0.443336	-0.327348	-0.191182	-0.253677	-0.37976
uridine 5'-triphosphate (UTP)	0.0582741	0.0389379	0.268086	-0.0681863	0.0586158	0.0449315	0.411468	-0.217599	-0.259558	0.300204	0.150879	-2.03152	-0.53566	0.321184	0.19706	-0.0569014
uridine 5'-diphosphate (UDP)	0.0972226	-0.0745332	0.0195317	-0.119186	0.130302	0.0236228	0.136118	-0.0606805	-0.00191511	0.0513841	0.152869	-0.815877	-0.0680847	0.241696	0.142952	-0.0368263
uridine 5'-monophosphate (UMP)	0.119454	-0.719422	-0.588886	-0.250109	0.024937	-0.188559	-0.502656	0.108328	0.405295	-0.364215	-0.0206338	0.190584	0.520261	0.0874975	0.0454795	-0.0253962
uridine-3'-monophosphate (3'-UMP)	0.0295461	-0.338945	-0.561141	-0.561141	-0.561141	0.0878878	-0.561141	0.251492	-0.242756	-0.561141	-0.234853	-0.561141	0	0.108734	-0.26576	-0.00440868
uridine	0.135546	-0.0692547	-0.145512	-0.215597	0.214128	0.0995771	-0.0902835	0.0487136	0.269209	-0.127087	0.0382226	0.266749	0.313277	0.0556459	0.0511911	-0.0147083
uracil	-0.130475	-0.189096	-0.182236	-0.0431115	0.000694316	-0.147703	-0.222936	-0.00440868	0.383851	0.070555	0.196038	0.540154	0.420187	-0.0644927	-0.0304443	0.0778401
pseudouridine	0.0194902	0.0378248	-0.199558	-0.0783135	0.0543066	0.0958665	-0.205442	0.119454	-0.182038	-0.293794	-0.113115	-0.00992767	0.103051	0.0978817	0.000781027	0.0353897
5-methyluridine (ribothymidine)	0.220944	-0.0234666	-0.166152	-0.125982	0.206853	0.00590945	-0.177832	0.0383022	0.321039	-0.185819	0.0199467	0.422278	0.154637	-0.104246	-0.147703	-0.126621
2'-deoxyuridine	0.638779	-0.652865	-0.64321	-0.16488	0.759388	-0.493901	-0.790217	0.149742	0.468628	-1.09583	-1.09583	-1.09583	0.473312	-0.194567	0.148911	0.159657
beta-alanine	0.024075	-0.106738	-0.0784696	0.132516	0.161578	0.0483641	-0.0254883	-0.15658	-0.123955	-0.177048	-0.140862	-0.0684404	-0.155088	-0.275724	-0.28609	-0.453334
N-acetyl-beta-alanine	0.11284	0.0496056	0.096632	0.118926	0.0230878	0.0818152	0.121757	0.160108	-0.00117418	0.122805	0.274389	0.209461	-0.235674	-0.185752	-0.133417	-0.0574959
cytidine triphosphate	-0.058588	0.336099	0.513431	0.133443	-0.0446009	0.161458	0.638319	-0.25096	-0.280669	0.446599	0.336099	-0.935542	-0.749824	0.267711	0.0872844	-0.179273
cytidine diphosphate	-0.0218652	0.0467682	0.217773	0.0578562	0.0616409	0.104555	0.334594	-0.00471589	-0.00126128	0.229938	0.310736	-0.861382	-0.253366	0.187944	0.0237873	-0.124765
cytidine 5'-monophosphate (5'-CMP)	0.0867157	-0.214599	-0.160836	-0.0278435	0.069335	-0.012736	-0.1346	0.116674	0.333991	-0.100179	0.230577	0.310375	0.272375	0.0598284	-0.0105057	-0.0395292
cytidine-3'-monophosphate (3'-CMP)	0.308692	-0.284665	-0.331614	-0.130534	0.405978	-0.0529586	-0.057149	0.292234	-0.0392439	-0.278437	-0.326795	-0.803824	0.113375	0.267946	0.257439	0.136277
cytidine	0.0446181	-0.00872961	-0.0207249	-0.033389	0.058426	0.00855759	-0.0109954	0.0413532	0.32135	-0.0843364	0.171024	0.501675	0.0902933	-0.239125	-0.160585	-0.324772
5-methylcytidine	0.0686311	0.139753	-0.0460954	0.0856829	0.0320947	0.166489	-0.0628333	0.211121	-0.232473	-0.353989	-0.158828	0.0181594	0.000390689	0.0620929	-0.0746363	-0.123782
N4-acetylcytidine	0.201206	-0.118444	-0.652085	-0.0546792	0.287847	-0.0426801	-0.220115	0.172048	0.450942	-0.104743	-0.125402	-0.369165	0.327175	0.111128	0.201943	0.193681
2'-deoxycytidine 5'-monophosphate	0.276002	-0.0223221	-0.117703	0.0133429	0.241746	0.0999567	-0.0137659	0.178344	0.0428904	-0.421705	0.031166	-0.160208	0.248684	-0.0846529	-0.0512448	-0.123263
2'-deoxycytidine	-0.116225	-0.47134	-0.206908	-1.43063	0	-0.725611	-0.577739	-1.383	0.174467	-1.43063	-1.43063	0.294819	-0.237772	-1.43063	-1.43063	-1.43063
thymidine 5'-monophosphate	0.225025	-0.109914	-0.176787	-0.0510982	0.279165	0.00902574	-0.134896	0.052078	0.495086	-0.175614	-0.00921731	0.50927	0.455925	0.0185341	-0.0601813	-0.0511471
thymidine	0.45128	-0.557991	-0.806319	-0.581533	0.414104	-0.000869459	-0.800519	0.259307	0.21906	-0.535064	-0.397289	0.381801	0.618759	0.177017	0.0502637	0.0748895
thymine	0.0868935	-0.257118	-0.306713	-0.0575951	0.115011	-0.260903	-0.31903	0.0703335	0.506478	-0.0231459	0.175106	0.578295	0.453089	-0.220981	-0.290306	-0.0252121
3-aminoisobutyrate	0.0884196	-0.0502685	0.0997842	0.199371	0.177248	0.0625068	0.00151738	0.0749992	0.0387393	-0.118558	0.00710738	-0.0141246	-0.0782615	-0.127203	-0.314348	-0.234182
methylphosphate	-0.0245222	0.0666613	-0.0613302	0.0230878	-0.0535969	0.175889	-0.00979438	-0.146241	-0.105684	0.126326	-0.0744816	-0.297053	-0.135608	0.00783309	0.0128794	0.00868532
nicotinate	0.248831	-0.00577086	-0.448794	-0.237772	0.276324	-0.024982	-0.282496	-0.244125	0.439112	0.107685	0.00569518	-0.00594694	0.656644	0.570298	0.656663	0.594304
nicotinamide	0.0415506	-0.039339	-0.159204	-0.0423927	0.0697421	0.00676545	-0.0697643	0.0598662	-0.0216825	-0.13632	0.04159	-0.162475	0.0270641	0.052617	0.056333	0.0130059
nicotinamide ribonucleotide (NMN)	-0.326242	-0.750313	-0.750313	-0.197158	-0.750313	-0.750313	-0.750313	0.030802	0.29695	-0.148314	-0.0778976	1.60684	0.118893	0.16566	0.151278	-0.196816
nicotinamide riboside	0.100612	-0.0241089	-0.56591	-0.166789	0.112035	0.234112	-0.520281	0.146128	0.0180761	-0.414088	-0.397506	0.623022	0.255345	0.33698	0.284746	0.0613394
nicotinamide adenine dinucleotide (NAD+)	-0.308653	0.00552369	0.055493	0.112773	-0.462811	-0.138466	0.0288152	-0.454198	0.0406023	0.268648	0.166667	0.347662	-0.36947	-0.228266	-0.296451	-0.312649
nicotinamide adenine dinucleotide reduced (NADH)	-0.384681	-0.0244763	-0.219683	-0.0997421	-0.303032	-0.367441	-0.286174	-0.518271	-0.370285	0.0231701	-0.0591848	0.256429	-0.485452	-0.475085	-0.315783	-0.337714
adenosine 5'-diphosphoribose (ADP-ribose)	0.413082	-0.114752	-0.34727	0.077949	0.309183	-0.163803	-0.171082	0.151309	0.131137	-0.514847	-0.090551	-1.44977	-0.741842	0.0203198	0.20534	0.206448
riboflavin (Vitamin B2)	-0.0833355	-0.012915	-0.0787819	0.0405628	-0.0959339	0.00194994	-0.0510005	0.0197807	0.0316104	0.0469632	0.112437	0.188985	0.0240339	0.0660649	0.0863954	0.013848
flavin adenine dinucleotide (FAD)	-0.0143041	-0.0200421	0.00608078	0.0166991	0.0326188	-0.0200421	0.00804631	0.0408791	0.0706288	0.0415506	0.120409	0.10704	0.0301543	0.0566762	0.0173673	-0.0428239
flavin mononucleotide (FMN)	0.0747433	0.0353897	-0.0617806	0.0491405	-0.025166	0.0368683	-0.0734518	-0.425621	0.0707765	0.039652	0.0484806	-0.002046	0.0644954	0.0232525	-0.182369	0.0020364
pantothenate	-0.0456127	0.02983	-0.100672	-0.0933956	-0.0716554	0.000130269	-0.0950141	-0.0676785	-0.0425364	0.0130059	0.128529	0.137291	-0.0429197	0.13043	0.116873	0.0151501
phosphopantetheine	-0.0176835	-0.0963133	-0.145937	-0.189297	-0.254769	0.109781	-0.136083	0.0935267	-0.296967	0.0807347	-0.00974997	0.42682	-0.119186	0.00953588	-0.0794071	-0.0933418
3'-dephosphocoenzyme A	0.325864	-0.1645	-0.38384	-0.244583	0.382467	0.0360697	-0.339324	0.00333126	0.365525	-0.376647	-0.393081	0.67431	0.687261	0.0441084	-0.129772	-0.0558629
coenzyme A	0.00753442	0.0562567	-0.00117418	0.00117101	0.0695941	-0.0186345	0.0187837	-0.221632	0.0335042	-0.0841255	-0.111315	0.125123	0.0207755	-0.131767	-0.139782	-0.14618
gulonic acid*	0.137924	0.0430084	0.0631456	0.000130269	0.0288152	0.0570572	0.0301948	-0.0734518	-0.000130308	0.0437159	-0.0661585	-0.462307	0.018201	-0.106405	-0.0603809	-0.0451306
biotin	-0.197568	-0.0683388	0.0315296	0.161008	-0.0138107	-0.229148	0.0328201	-0.210419	0.132996	-0.127378	0.0849336	0.262593	0.0365491	0.0157369	-0.160333	-0.16813
5-methyltetrahydrofolate (5MeTHF)	0.367281	-0.0582899	-0.171985	0.217247	0.303261	0.0416295	-0.0406247	0.193931	0.244994	-0.213959	-0.120216	-1.03433	0.142264	-0.08302	-0.0267798	0.0641209
biopterin	0.31063	0.176525	0.00233888	-0.0202241	0.213544	0.147089	-0.00235155	-0.0879374	0.156519	0.0704442	-0.0990869	-0.169219	0.265125	0.331994	0.296709	0.168468
dihydrobiopterin	0.190808	0.118628	-0.105961	-0.148008	0.111968	0.0490629	-0.119472	-0.228119	0.0985053	-0.0183173	-0.204189	-0.388489	0.185372	0.26649	0.257102	0.185032
pterin	-0.0730405	0.0260836	0.0119931	0.0320947	-0.11685	0.0465732	0.047197	0.0611508	0.00800367	0.185939	0.144885	-0.152057	0.0385407	0.155366	0.048403	-0.0327797
thiamin (Vitamin B1)	0.00380507	-0.192397	-0.0385314	0.114211	-0.045854	-0.0975076	0.113442	0.169851	0.0500703	-0.0499761	0.323685	0.312516	0.0829289	0.160078	0.202325	-0.23277
thiamin diphosphate	-0.161403	-0.177701	-0.334888	-0.0519785	-0.122398	-0.170632	-0.193888	-0.0832303	0.0826418	0.00173371	0.140854	0.0765312	0.078638	0.0539615	0.0562186	0.011359
pyridoxine (Vitamin B6)	-0.1346	0.0419056	0.0493731	-0.0516849	-0.228854	-0.00449643	0.0298706	-0.114978	-0.223444	0.0714401	0.10968	-0.00908425	-0.228486	0.0646826	0.0439514	-0.110979
pyridoxal	-0.076756	0.0684456	-0.0263181	-0.172954	-0.132591	0.0852549	0.000954398	-0.0237876	-0.174639	0.0141844	0.0788554	0.271075	0.0176176	0.246375	0.202706	-0.015923
pyridoxate	-0.163613	0.0705181	-0.00454031	-0.11833	-0.150151	-0.0406247	-0.0197239	-0.0206338	-0.28383	0.0992316	0.121724	0.130559	0.00449334	0.224196	-0.0179098	-0.034375
hippurate	-0.201695	-0.0704789	-0.116225	-0.106849	-0.140082	-0.0321246	0.0075771	0.0229642	-0.171211	0.129271	0.207877	0.536571	-0.0486625	0.0987475	0.0101727	-0.116907
O-methylcatechol sulfate	-0.00471589	-0.339799	-0.105462	-0.00445255	-0.0388638	-0.275642	-0.042728	0.0602066	0.118695	-0.316773	0.198822	0.346549	0.0658784	-0.242376	0.0082168	0.0616409
2,3-dihydroxyisovalerate	-0.368353	-0.368353	-0.368353	-0.368353	-0.368353	-0.368353	-0.368353	-0.368353	-0.368353	-0.368353	-0.368353	0	-0.368353	-0.368353	-0.368353	-0.368353
gluconate	0.434904	-0.289798	-0.0874591	-0.00616713	0.574332	0.232386	-0.0534986	0.1712	0.138587	-2.284	-0.008641	-1.24413	0.0784931	0.13824	0.460311	0.310268
beta-guanidinopropanoate	0.254717	0.0261654	-0.0527624	0.0623563	0.135737	0.0517697	-0.10133	0.0903991	-0.290052	-0.10746	-1.11014	0.197584	0.17719	0.00650883	-1.11014	-0.340464
erythritol	0.0294244	-0.0322181	-0.0101943	0.00796103	0.00350361	-0.0269184	-0.0381519	-0.0515381	-0.00757904	-0.00366348	0.0146045	0.0344279	0.0347487	0.026615	0.012331	-0.0719115
homostachydrine*	-0.329754	-0.044168	-0.0303046	0.152441	-0.392867	-0.0213174	0.00715011	0.179092	-0.34592	-0.0896958	0.155731	0.221127	-0.397614	-0.0351749	-0.0144837	-0.0072698
stachydrine	-0.278519	-0.114469	-0.0584886	0.240599	-0.404945	-0.0651482	0.000217093	0.254234	-0.288952	-0.0196784	0.249149	0.398478	-0.266161	0.00957836	-0.013721	0.0341871
methyl glucopyranoside (alpha + beta)	0.147584	-0.095555	-0.0995236	-0.138107	0.169498	-0.0752556	0.103804	-0.0100165	0.0148564	-0.0148431	0.193514	-0.706416	-0.141523	0.169498	0.210853	0.022717
streptomycin	-0.0715017	0.044814	-0.184954	-0.247721	-0.0303977	-0.776764	0.0464171	0.0255926	-0.0421055	0.0940167	0.115644	0.283392	0.34555	0.426153	0.255803	-0.148069
6-oxopiperidine-2-carboxylic acid	0.127072	0.0752184	0.00130093	0.0591846	0.0193656	-0.00793274	-0.0650473	0.0234171	0.034147	-0.00988323	-0.107238	-0.257982	0.0872489	0.182643	0.272723	0.033464
penicillin G	-0.0635365	-0.292089	-0.238523	0.171902	-0.603626	-0.714668	-0.524329	0.0190747	0.0192825	0.13491	0.497621	0.541604	-0.0199512	0.142952	0.22549	0.117139
sulfate*	-0.0346572	-0.0479829	-0.069051	-0.098106	-0.0158779	-0.00375109	-0.0086853	0.0124998	-0.0327329	0.0439907	0.128141	0.00104106	0.0649818	0.0681487	0.0270641	-0.0607804
O-sulfo-L-tyrosine	0.175889	0.120738	-0.0220022	-0.0386264	0.125481	0.145694	0.0398502	-0.153787	0.130591	0.120409	-0.0212718	-0.353498	0.255345	0.0748895	0.2491	0.170526
2-aminophenol sulfate	-0.181576	-0.289883	-0.0329671	-0.00607904	-0.193684	-0.159455	0.0653182	0.00177697	-0.135192	-0.122513	0.200413	0.276094	-0.305483	-0.456801	-0.256098	-0.155771
HEPES	8.68502e-05	-0.0546299	-0.0906045	-0.0931803	-8.68676e-05	-0.0110845	-0.0366845	-0.0555173	0.106429	0.0999567	0.0975349	0.0206099	0.136847	0.210265	0.217326	0.131458
phenol red	-0.217886	-0.0228711	-0.141222	-0.0483711	-0.205861	0.00432137	-0.00318198	0.0446965	-0.194227	0.167731	0.18489	0.213491	-0.153168	0.0896226	0.0100878	-0.0860273
phenylcarnitine*	0.24571	-0.0665127	-0.0668672	0.0204027	0.2243	-0.0923737	-0.0713993	-0.0194058	0.200878	-0.0499761	-0.0325456	0.0392158	0.0585019	-0.207959	-0.1926	-0.133772
N-methylpipecolate	-0.147154	0.113241	-0.177048	0.086929	-0.230918	-0.0532531	-0.0291884	0.0508049	0.0377451	-0.0210438	0.158905	0.171053	-0.414652	-0.0691019	0.0832876	-0.0504636

## Sheet: AOX-NDI1 d3vd0
BIOCHEMICAL	System Code	ID	Log2RC AOX/NDI1 d3/d0
10-heptadecenoate (17:1n7)	HMDB	HMDB60038	0.286926
1-arachidonoylglycerophosphocholine (20:4n6)*	HMDB	HMDB10395	1.14672
1-arachidonylglycerol	HMDB	HMDB11572	0.331747
1-docosahexaenoylglycerol	HMDB	HMDB11587	0.474882
1-linoleoylglycerol (1-monolinolein)	PubChem-compound	5283469	-0.780234
1-linoleoylglycerophosphocholine (18:2n6)	HMDB	HMDB10386	0.472458
1-myristoylglycerol (1-monomyristin)	HMDB	HMDB11561	-0.421042
1-oleoylglycerol (1-monoolein)	HMDB	HMDB11567	0.379397
1-oleoylglycerophosphocholine (18:1)	HMDB	HMDB02815	0.359066
1-palmitoleoylglycerophosphocholine (16:1)*	HMDB	HMDB10383	0.2828
1-palmitoylglycerophosphate	HMDB	HMDB00327	-0.61482
1-palmitoylglycerophosphoglycerol*	PubChem-compound	3300276	-0.24386
1-palmitoylglycerophosphoserine*	PubChem-compound	9547100	-1.08758
1-stearoylglycerophosphocholine (18:0)	HMDB	HMDB10384	0.588678
1-stearoylglycerophosphoethanolamine	HMDB	HMDB11130	0.207372
2'-deoxyadenosine 5'-monophosphate	HMDB	HMDB00905	0.473057
2'-deoxycytidine	HMDB	HMDB00014	-0.339003
2'-deoxycytidine 5'-monophosphate	HMDB	HMDB01202	0.296449
2'-deoxyguanosine	HMDB	HMDB00085	0.575922
2'-deoxyinosine	HMDB	HMDB00071	0.599486
2'-deoxyuridine	HMDB	HMDB00012	0.34546
2-docosahexaenoylglcyerol*	HMDB	HMDB11557	0.355482
2-hydroxyadipate	HMDB	HMDB00321	-0.703737
2-hydroxydecanoate	PubChem-compound	21488	-0.256843
2-linoleoylglycerol (2-monolinolein)	HMDB	HMDB11538	0.388569
2-methylbutyrylglycine	HMDB	HMDB00339	-0.224484
2-myristoylglycerol (2-monomyristin)	PubChem-compound	137938	-0.792949
2-oleoylglycerol (2-monoolein)	PubChem-compound	5319879	0.392785
2'-O-methylguanosine	CAS	2140-71-8	0.32594
2-palmitoylglycerophosphocholine*	HMDB	HMDB61702	0.354778
3'-dephosphocoenzyme A	HMDB	HMDB01373	0.482432
3-hydroxy-2-ethylpropionate	HMDB	HMDB00396	-0.300719
3-hydroxydecanoate	HMDB	HMDB02203	0.410031
3-hydroxylaurate	HMDB	HMDB00387	0.816553
3-hydroxymyristate	PubChem-compound	16064	0.438757
3-methyl-2-oxobutyrate	HMDB	HMDB00019	-0.325212
3-methyl-2-oxovalerate	HMDB	HMDB03736	-0.249766
3-methylglutaconate	HMDB	HMDB00522	-0.276226
3-methylglutarylcarnitine (1)	HMDB	HMDB00552	0.406017
3-phosphoglycerate	HMDB	HMDB00807	-0.823943
4-hydroxybutyrate (GHB)	HMDB	HMDB00710	0.313578
4-imidazoleacetate	HMDB	HMDB02024	-0.234155
4-methyl-2-oxopentanoate	HMDB	HMDB00695	-0.283234
5-dodecenoate (12:1n7)	HMDB	HMDB00529	0.941769
6-oxopiperidine-2-carboxylic acid	PubChem-compound	3014237	-0.243309
7-hydroxycholesterol (alpha or beta)	HMDB	HMDB06119	0.318446
aconitate [cis]	HMDB	HMDB00072	-0.29143
adenosine	HMDB	HMDB00050	0.581473
adenosine 2'-monophosphate (2'-AMP)	HMDB	HMDB11617	0.396347
adenosine 5'-monophosphate (AMP)	HMDB	HMDB00045	0.583905
adenylosuccinate	HMDB	HMDB00536	0.294894
adrenate (22:4n6)	HMDB	HMDB02226	0.588975
alanylleucine	HMDB	HMDB28691	-0.406705
alpha-ketoglutarate	HMDB	HMDB00208	-0.393059
arabinose	HMDB	HMDB00646	-0.224453
arabitol	HMDB	HMDB01851	-0.219459
arachidonate (20:4n6)	HMDB	HMDB01043	0.346379
biotin	HMDB	HMDB00030	-0.288334
cadaverine	HMDB	HMDB02322	-0.604539
caproate (6:0)	HMDB	HMDB00535	-0.382972
cis-vaccenate (18:1n7)	HMDB	HMDB03231	0.305648
citrate	HMDB	HMDB00094	-0.265725
creatine phosphate	HMDB	HMDB01511	-0.818577
cysteinylglycine	HMDB	HMDB00078	-0.322461
cytidine 5'-diphosphocholine	HMDB	HMDB01413	0.456306
cytidine 5'-monophosphate (5'-CMP)	HMDB	HMDB00095	0.295017
cytidine triphosphate	HMDB	HMDB00082	-0.358596
cytidine-3'-monophosphate (3'-CMP)	PubChem-compound	66535	0.855185
cytidine-5'-diphosphoethanolamine	HMDB	HMDB01564	0.235441
decanoylcarnitine	HMDB	HMDB00651	0.329636
deoxycholate	HMDB	HMDB00626	0.217635
dihomo-linolenate (20:3n3 or n6)	HMDB	HMDB02925	0.315419
dihydrobiopterin	HMDB	HMDB00038	-0.200999
dihydroorotate	HMDB	HMDB03349	-0.889712
dihydroxyacetone phosphate (DHAP)	HMDB	HMDB01473	0.727899
dimethylglycine	HMDB	HMDB00092	1.03496
docosahexaenoate (DHA; 22:6n3)	HMDB	HMDB02183	0.27398
docosapentaenoate (n3 DPA; 22:5n3)	HMDB	HMDB01976	0.358383
docosapentaenoate (n6 DPA; 22:5n6)	HMDB	HMDB01976	0.36021
eicosapentaenoate (EPA; 20:5n3)	HMDB	HMDB01999	0.267458
erucamide	PubChem-compound	5365371	1.21719
ethylmalonate	HMDB	HMDB00622	-0.314434
flavin mononucleotide (FMN)	HMDB	HMDB01520	-0.485719
fructose-6-phosphate	HMDB	HMDB00124	-0.60303
gamma-glutamylmethionine	HMDB	HMDB29155	-0.225185
gamma-glutamylthreonine*	HMDB	HMDB29159	-0.212458
gamma-glutamyltryptophan	HMDB	HMDB29160	1.0706
gluconate	HMDB	HMDB00625	0.706863
glucose	HMDB	HMDB00122	0.469302
glucose 1-phosphate	HMDB	HMDB01586	-0.649258
glucose-6-phosphate (G6P)	HMDB	HMDB01401	0.242398
glucuronate	HMDB	HMDB00127	0.257962
glutamine-leucine	HMDB	HMDB28801	-0.340565
glutarate (pentanedioate)	HMDB	HMDB00661	-0.206178
glycerol	HMDB	HMDB00131	0.21318
glycerophosphoethanolamine	HMDB	HMDB00114	-0.250478
glycerophosphoinositol*	CAS	16824-65-0	-0.309796
guanosine	HMDB	HMDB00133	0.448477
guanosine 5'- monophosphate (5'-GMP)	HMDB	HMDB01397	0.838218
heptanoate (7:0)	HMDB	HMDB00666	-0.248576
hippurate	HMDB	HMDB00714	0.293644
homocitrulline	HMDB	HMDB00679	-0.41256
homocysteine	HMDB	HMDB00742	0.264164
hypoxanthine	HMDB	HMDB00157	0.293205
indoleacetate	HMDB	HMDB00197	-0.774771
indolelactate	HMDB	HMDB00671	0.546668
inosine	HMDB	HMDB00195	0.535946
isobutyrylglycine	HMDB	HMDB00730	0.51122
isovalerylcarnitine	HMDB	HMDB00688	0.334125
lactose	HMDB	HMDB00186	0.235359
lathosterol	HMDB	HMDB01170	-0.300274
leucylglycine	PubChem-compound	79070	-0.327517
linoleate (18:2n6)	HMDB	HMDB00673	0.281768
linolenate [alpha or gamma; (18:3n3 or 6)]	HMDB	HMDB03073	0.225528
mannose-6-phosphate	HMDB	HMDB01078	0.275878
mead acid (20:3n9)	HMDB	HMDB10378	0.384828
methionine sulfone	PubChem-compound	69961	-0.283823
methyl glucopyranoside (alpha + beta)	PubChem-compound	3036743	0.310295
myristoleate (14:1n5)	HMDB	HMDB02000	0.213665
N2,N2-dimethylguanosine	HMDB	HMDB04824	0.377219
N2-methylguanosine	HMDB	HMDB05862	0.355791
N4-acetylcytidine	HMDB	HMDB05923	0.68553
N6,N6-dimethyladenosine	PubChem-compound	348206	1.7107
N6-succinyladenosine	HMDB	HMDB00912	0.284455
N-acetylcysteine	HMDB	HMDB01890	-0.223641
N-acetylglutamate	HMDB	HMDB01138	-0.299896
N-acetylneuraminate	HMDB	HMDB00230	0.481032
N-acetylphenylalanine	HMDB	HMDB00512	-0.237809
N-acetylputrescine	HMDB	HMDB02064	0.460038
N-acetylthreonine	PubChem-compound	152204	-0.234577
N-acetyltyrosine	HMDB	HMDB00866	0.40061
nervonoyl sphingomyelin*	CAS	94359-13-4	0.395131
N-formylmethionine	HMDB	HMDB01015	-0.87466
nicotinamide	HMDB	HMDB01406	0.220904
nicotinamide adenine dinucleotide (NAD+)	HMDB	HMDB00902	-0.74062
nicotinamide adenine dinucleotide reduced (NADH)	HMDB	HMDB01487	-0.619818
nicotinamide riboside	HMDB	HMDB00855	0.529978
N-oleoyltaurine	PubChem-compound	6437033	0.711486
N-palmitoyl glycine	PubChem-compound	151008	0.387507
N-palmitoyl-sphingosine*	HMDB	HMDB04949	0.338514
N-stearoyltaurine	PubChem-compound	168274	0.212358
oleamide	HMDB	HMDB02117	0.796373
ophthalmate	HMDB	HMDB05765	-0.345867
orotate	HMDB	HMDB00226	-0.237284
orotidine	HMDB	HMDB00788	-0.611296
palmitic amide	PubChem-compound	69421	0.609571
palmitoyl sphingomyelin	PubChem-compound	9939941	0.241669
penicillin G	HMDB	HMDB15186	-1.16362
phenol red	PubChem-compound	4766	0.224501
phenylalanylalanine	CAS	3918-87-4	-0.322612
phenyllactate (PLA)	HMDB	HMDB00779	0.739632
phosphoenolpyruvate (PEP)	HMDB	HMDB00263	-1.68387
phosphopantetheine	HMDB	HMDB01416	0.217326
proline	HMDB	HMDB00162	-0.207368
propionylcarnitine	HMDB	HMDB00824	-0.442714
pseudouridine	HMDB	HMDB00767	0.236472
putrescine	HMDB	HMDB01414	0.262828
pyruvate	HMDB	HMDB00243	-0.812325
ribose	HMDB	HMDB00283	0.315566
ribulose/xylulose 5-phosphate	HMDB	HMDB00868	-0.256257
saccharopine	HMDB	HMDB00279	-0.361433
S-adenosylhomocysteine (SAH)	HMDB	HMDB00939	-0.330604
sedoheptulose-7-phosphate	HMDB	HMDB01068	0.235223
serine	HMDB	HMDB00187	0.228295
serotonin (5HT)	HMDB	HMDB00259	-0.271995
S-lactoylglutathione	HMDB	HMDB01066	-0.407503
S-methylcysteine	HMDB	HMDB02108	-0.206826
S-methylglutathione	PubChem-compound	3605667	-0.25515
spermine	HMDB	HMDB01256	-0.67664
sphingosine	HMDB	HMDB00252	-0.211747
stearamide	HMDB	HMDB34146	1.23772
stearoylcarnitine	HMDB	HMDB00848	0.272453
streptomycin	PubChem-compound	5999	-0.236382
succinate	HMDB	HMDB00254	-0.342256
taurochenodeoxycholate	HMDB	HMDB00951	0.277062
thiamin (Vitamin B1)	HMDB	HMDB00235	0.209983
threitol	HMDB	HMDB04136	-0.229687
threonylphenylalanine	CAS	16875-27-7	-0.491832
thymidine	HMDB	HMDB00273	1.15001
thymidine 5'-monophosphate	HMDB	HMDB01227	0.264215
urate	HMDB	HMDB00289	0.298515
uridine	HMDB	HMDB00296	0.470844
uridine 5'-diphosphate (UDP)	HMDB	HMDB00295	0.254399
uridine 5'-monophosphate (UMP)	HMDB	HMDB00288	0.743498
uridine-3'-monophosphate (3'-UMP)	PubChem-compound	101543	0.539488
valerylcarnitine	HMDB	HMDB13128	-0.271464
valylglutamine	PubChem-compound	5253209	-0.286794
xanthosine	HMDB	HMDB00299	0.237708
xanthosine 5'-monophosphate (xmp)	HMDB	HMDB01554	0.703923
xylonate	HMDB	HMDB60256	-0.337946

## Sheet: AOX-NDI1 d6vd0
BIOCHEMICAL	System Code	ID	Log2RC AOX/NDI1 d6/d0
1,2-dipalmitoylglycerol	HMDB	HMDB07098	-0.46824
10-heptadecenoate (17:1n7)	HMDB	HMDB60038	1.27658
10-nonadecenoate (19:1n9)	HMDB	HMDB13622	0.865332
15-methylpalmitate (isobar with 2-methylpalmitate)	PubChem-compound	17903417	0.35405
1-arachidonoylglycerophosphocholine (20:4n6)*	HMDB	HMDB10395	2.01905
1-arachidonoylglycerophosphoethanolamine*	HMDB	HMDB11517	1.02255
1-arachidonoylglycerophosphoinositol*	HMDB	HMDB61690	2.38437
1-arachidonylglycerol	HMDB	HMDB11572	0.277101
1-docosahexaenoylglycerol	HMDB	HMDB11587	2.04641
1-eicosenoylglycerol	HMDB	HMDB11572	1.31091
1-linoleoylglycerol (1-monolinolein)	PubChem-compound	5283469	-0.573807
1-linoleoylglycerophosphocholine (18:2n6)	HMDB	HMDB10386	0.291016
1-linoleoylglycerophosphoethanolamine*	HMDB	HMDB11507	-0.225278
1-methylimidazoleacetate	HMDB	HMDB02820	0.920848
1-oleoylglycerol (1-monoolein)	HMDB	HMDB11567	1.67206
1-oleoylglycerophosphocholine (18:1)	HMDB	HMDB02815	0.651663
1-oleoylglycerophosphoserine	PubChem-compound	9547099	-0.809689
1-palmitoleoylglycerophosphocholine (16:1)*	HMDB	HMDB10383	0.336092
1-palmitoylglycerol (1-monopalmitin)	HMDB	HMDB31074	0.271376
1-palmitoylglycerophosphate	HMDB	HMDB00327	-1.01512
1-palmitoylglycerophosphocholine (16:0)	HMDB	HMDB10382	0.321942
1-palmitoylglycerophosphoethanolamine	HMDB	HMDB11503	-0.577418
1-palmitoylglycerophosphoglycerol*	PubChem-compound	3300276	-0.531517
1-palmitoylglycerophosphoinositol*	HMDB	HMDB61695	0.502141
1-palmitoylglycerophosphoserine*	PubChem-compound	9547100	-1.3448
1-stearoylglycerol (1-monostearin)	HMDB	HMDB31075	0.559209
1-stearoylglycerophosphocholine (18:0)	HMDB	HMDB10384	1.90523
1-stearoylglycerophosphoinositol	HMDB	HMDB61696	0.208362
1-stearoylglycerophosphoserine*	PubChem-compound	9547101	-0.206273
2,3-dihydroxyisovalerate	HMDB	HMDB12141	0.305911
2-aminoadipate	HMDB	HMDB00510	-0.786317
2-aminophenol sulfate	HMDB	HMDB61116	0.605675
2-arachidonoyl glycerol	HMDB	HMDB04666	0.282257
2'-deoxyadenosine 5'-diphosphate	HMDB	HMDB01508	0.233845
2'-deoxyadenosine 5'-monophosphate	HMDB	HMDB00905	0.700496
2'-deoxycytidine 5'-monophosphate	HMDB	HMDB01202	-0.545773
2'-deoxyguanosine	HMDB	HMDB00085	0.34112
2'-deoxyuridine	HMDB	HMDB00012	-1.69719
2-docosahexaenoylglcyerol*	HMDB	HMDB11557	1.5815
2-hydroxy-3-methylvalerate	HMDB	HMDB00317	0.666729
2-hydroxyadipate	HMDB	HMDB00321	-1.1885
2-hydroxybutyrate (AHB)	HMDB	HMDB00008	0.258381
2-hydroxydecanoate	PubChem-compound	21488	0.290163
2-hydroxyglutarate	HMDB	HMDB00606	0.581926
2-hydroxystearate	PubChem-compound	69417	0.607205
2-linoleoylglycerol (2-monolinolein)	HMDB	HMDB11538	0.678817
2-methylbutyrylcarnitine (C5)	HMDB	HMDB00378	-0.81196
2-methylbutyrylglycine	HMDB	HMDB00339	0.643303
2-myristoylglycerol (2-monomyristin)	PubChem-compound	137938	-0.63095
2-oleoylglycerol (2-monoolein)	PubChem-compound	5319879	1.33767
2'-O-methylguanosine	CAS	2140-71-8	0.228994
2-palmitoleoylglycerophosphocholine*	PubChem-compound	24779461	0.226942
2-palmitoylglycerophosphocholine*	HMDB	HMDB61702	0.961419
2-stearoylglycerophosphocholine*	PubChem-compound	10208382	1.03363
3-(4-hydroxyphenyl)lactate	HMDB	HMDB00755	0.825268
3-aminoisobutyrate	HMDB	HMDB03911	-0.352243
3'-dephosphocoenzyme A	HMDB	HMDB01373	0.588974
3-hydroxybutyrate (BHBA)	HMDB	HMDB00357	0.928749
3-hydroxydecanoate	HMDB	HMDB02203	0.655106
3-hydroxyisobutyrate	HMDB	HMDB00336	-0.975598
3-hydroxylaurate	HMDB	HMDB00387	0.975271
3-hydroxymyristate	PubChem-compound	16064	0.446492
3-hydroxyoctanoate	HMDB	HMDB01954	0.611881
3-indoxyl sulfate	HMDB	HMDB00682	0.887149
3-methoxytyrosine	HMDB	HMDB01434	0.321141
3-methyl-2-oxobutyrate	HMDB	HMDB00019	0.318735
3-methyl-2-oxovalerate	HMDB	HMDB03736	0.626514
3-methylglutarylcarnitine (1)	HMDB	HMDB00552	0.900727
3-methylhistidine	HMDB	HMDB00479	0.276735
3-phosphoglycerate	HMDB	HMDB00807	-1.67229
4-acetamidobutanoate	HMDB	HMDB03681	0.680242
4-hydroxybutyrate (GHB)	HMDB	HMDB00710	-1.21308
4-hydroxyphenylpyruvate	HMDB	HMDB00707	0.626658
4-methyl-2-oxopentanoate	HMDB	HMDB00695	0.580647
5-dodecenoate (12:1n7)	HMDB	HMDB00529	1.65598
5-hydroxyindoleacetate	HMDB	HMDB00763	0.471749
5-methylcytidine	HMDB	HMDB00982	-0.809805
5-methyltetrahydrofolate (5MeTHF)	HMDB	HMDB01396	-1.23205
5-methylthioadenosine (MTA)	HMDB	HMDB01173	0.362189
5-methyluridine (ribothymidine)	HMDB	HMDB00884	0.558168
5-oxoproline	HMDB	HMDB00267	-0.256781
6-oxopiperidine-2-carboxylic acid	PubChem-compound	3014237	-0.501389
6-phosphogluconate	HMDB	HMDB01316	-2.4578
7-hydroxycholesterol (alpha or beta)	HMDB	HMDB06119	1.65888
acetyl CoA	HMDB	HMDB01206	-0.586985
aconitate [cis]	HMDB	HMDB00072	-2.16348
adenine	HMDB	HMDB00034	-0.492063
adenosine	HMDB	HMDB00050	0.72769
adenosine 2'-monophosphate (2'-AMP)	HMDB	HMDB11617	-0.249481
adenosine 3',5'-cyclic monophosphate (cAMP)	HMDB	HMDB00058	-0.302453
adenosine 5'-diphosphate (ADP)	HMDB	HMDB01341	-0.389757
adenosine 5'-diphosphoribose (ADP-ribose)	HMDB	HMDB01178	-1.681
adenosine 5'-monophosphate (AMP)	HMDB	HMDB00045	0.998753
adrenate (22:4n6)	HMDB	HMDB02226	2.10607
alanine	HMDB	HMDB00161	-0.314553
alanylleucine	HMDB	HMDB28691	-1.10083
alpha-hydroxyisocaproate	HMDB	HMDB00746	0.327671
alpha-hydroxyisovalerate	HMDB	HMDB00407	1.17581
arabinose	HMDB	HMDB00646	-0.331326
arabitol	HMDB	HMDB01851	-0.222697
arachidonate (20:4n6)	HMDB	HMDB01043	2.15484
argininosuccinate	HMDB	HMDB00052	-1.23557
asparagine	HMDB	HMDB00168	-0.359728
beta-alanine	HMDB	HMDB00056	-0.400034
beta-guanidinopropanoate	HMDB	HMDB13222	-1.42107
beta-hydroxyisovalerate	HMDB	HMDB00754	0.297036
betaine	HMDB	HMDB00043	0.540999
biopterin	HMDB	HMDB00468	-0.424054
biotin	HMDB	HMDB00030	0.354212
butyrylcarnitine	HMDB	HMDB02013	-0.701912
cadaverine	HMDB	HMDB02322	-1.56462
caprate (10:0)	HMDB	HMDB00511	0.637468
caprylate (8:0)	HMDB	HMDB00482	0.378627
carnosine	HMDB	HMDB00033	0.374271
C-glycosyltryptophan	PubChem-compound	10981970	0.30049
choline	HMDB	HMDB00097	1.37581
choline phosphate	HMDB	HMDB01565	-0.505208
cis-vaccenate (18:1n7)	HMDB	HMDB03231	0.745805
citrate	HMDB	HMDB00094	-0.362703
citrulline	HMDB	HMDB00904	0.290174
creatine phosphate	HMDB	HMDB01511	-0.820778
cystathionine	HMDB	HMDB00099	-0.347725
cysteine	HMDB	HMDB00574	0.375574
cysteinylglycine	HMDB	HMDB00078	-0.262799
cytidine	HMDB	HMDB00089	0.770636
cytidine 5'-monophosphate (5'-CMP)	HMDB	HMDB00095	0.906327
cytidine 5'-monophospho-N-acetylneuraminic acid	HMDB	HMDB01176	0.373696
cytidine diphosphate	HMDB	HMDB01546	-0.494582
cytidine triphosphate	HMDB	HMDB00082	-1.08342
cytidine-3'-monophosphate (3'-CMP)	PubChem-compound	66535	-0.843856
cytidine-5'-diphosphoethanolamine	HMDB	HMDB01564	0.924079
deoxycholate	HMDB	HMDB00626	0.716744
dihomo-linoleate (20:2n6)	HMDB	HMDB05060	0.82487
dihomo-linolenate (20:3n3 or n6)	HMDB	HMDB02925	1.62535
dihydrobiopterin	HMDB	HMDB00038	-0.471678
dihydroorotate	HMDB	HMDB03349	-1.62536
dihydroxyacetone phosphate (DHAP)	HMDB	HMDB01473	-3.31974
dimethylglycine	HMDB	HMDB00092	0.233663
dimethylmalonic acid	HMDB	HMDB02001	0.217902
docosadienoate (22:2n6)	HMDB	HMDB61714	0.446635
docosahexaenoate (DHA; 22:6n3)	HMDB	HMDB02183	1.48982
docosapentaenoate (n3 DPA; 22:5n3)	HMDB	HMDB01976	1.64327
docosapentaenoate (n6 DPA; 22:5n6)	HMDB	HMDB01976	1.77268
eicosapentaenoate (EPA; 20:5n3)	HMDB	HMDB01999	2.20734
eicosenoate (20:1n9 or 11)	HMDB	HMDB02231	0.27342
erucamide	PubChem-compound	5365371	2.16556
erucate (22:1n9)	HMDB	HMDB02068	0.226675
erythronate*	HMDB	HMDB00613	-0.330744
ethanolamine	HMDB	HMDB00149	1.1715
ethylmalonate	HMDB	HMDB00622	-0.785901
flavin adenine dinucleotide (FAD)	HMDB	HMDB01248	0.291661
fructose	HMDB	HMDB00660	-0.65865
fructose-6-phosphate	HMDB	HMDB00124	-3.84677
fumarate	HMDB	HMDB00134	-0.442589
gamma-aminobutyrate (GABA)	HMDB	HMDB00112	0.860828
gamma-glutamylalanine	HMDB	HMDB29142	0.210928
gamma-glutamylcysteine	HMDB	HMDB01049	0.855949
gamma-glutamylglutamate	HMDB	HMDB11737	0.255947
gamma-glutamylglutamine	HMDB	HMDB11738	0.560125
gamma-glutamylisoleucine*	HMDB	HMDB11170	0.269152
gamma-glutamylleucine	HMDB	HMDB11171	0.308106
gamma-glutamylmethionine	HMDB	HMDB29155	0.422385
gamma-glutamylphenylalanine	HMDB	HMDB00594	0.281325
gamma-glutamylthreonine*	HMDB	HMDB29159	-0.374554
gamma-glutamyltryptophan	HMDB	HMDB29160	0.605875
gamma-glutamyltyrosine	HMDB	HMDB11741	0.566167
gluconate	HMDB	HMDB00625	-2.81884
glucosamine-6-phosphate	HMDB	HMDB01254	-2.96218
glucose	HMDB	HMDB00122	-0.675412
glucose 1-phosphate	HMDB	HMDB01586	-3.54471
glucose-6-phosphate (G6P)	HMDB	HMDB01401	-2.44253
glutamine-leucine	HMDB	HMDB28801	-1.08931
glutarate (pentanedioate)	HMDB	HMDB00661	-0.437337
glutarylcarnitine (C5)	HMDB	HMDB13130	0.817554
glutathione, oxidized (GSSG)	HMDB	HMDB03337	0.563419
glutathione, reduced (GSH)	HMDB	HMDB00125	-0.210819
glycerate	HMDB	HMDB00139	-0.502672
glycerol	HMDB	HMDB00131	0.565383
glycerol 3-phosphate (G3P)	HMDB	HMDB00126	0.251152
glycerophosphoethanolamine	HMDB	HMDB00114	-0.809767
glycerophosphoglycerol	PubChem-compound	439964	0.273978
glycerophosphoinositol*	CAS	16824-65-0	-0.342556
glycylisoleucine	HMDB	HMDB28844	-0.967039
glycylleucine	HMDB	HMDB00759	-0.670819
glycylvaline	HMDB	HMDB28854	-0.575413
guanine	HMDB	HMDB00132	0.938636
guanosine 5'- monophosphate (5'-GMP)	HMDB	HMDB01397	1.98105
guanosine 5'-diphospho-fucose	CAS	15839-70-0	0.249376
gulonic acid*	PubChem-compound	9794176	-0.608465
HEPES	PubChem-compound	23831	0.467444
heptanoate (7:0)	HMDB	HMDB00666	0.23965
hexanoylcarnitine	HMDB	HMDB00705	-0.609873
hippurate	HMDB	HMDB00714	0.998747
histidine	HMDB	HMDB00177	0.218192
homocitrulline	HMDB	HMDB00679	0.207722
homocysteine	HMDB	HMDB00742	-0.278959
homoserine	HMDB	HMDB00719	0.29761
hydroxybutyrylcarnitine*	HMDB	HMDB13127	0.753737
hypotaurine	HMDB	HMDB00965	-0.304122
hypoxanthine	HMDB	HMDB00157	0.767709
imidazole lactate	HMDB	HMDB02320	0.594471
imidazole propionate	HMDB	HMDB02271	0.236777
indoleacetate	HMDB	HMDB00197	0.693981
indolelactate	HMDB	HMDB00671	-0.27248
inosine 5'-monophosphate (IMP)	HMDB	HMDB00175	1.09263
Isobar: fructose 1,6-diphosphate, glucose 1,6-diphosphate, myo-inositol 1,4 or 1,3-diphosphate	HMDB	HMDB03514	-1.22965
isobutyrylcarnitine	HMDB	HMDB00736	-1.39659
isobutyrylglycine	HMDB	HMDB00730	0.618549
isoleucylglycine	PubChem-compound	342532	-0.615236
isovalerylcarnitine	HMDB	HMDB00688	-0.462644
isovalerylglycine	HMDB	HMDB00678	2.16057
kynurenine	HMDB	HMDB00684	0.203178
lactate	HMDB	HMDB00190	-0.272829
laurate (12:0)	HMDB	HMDB00638	0.683193
leucylglutamine*	PubChem-compound	4305457	-0.818722
leucylglycine	PubChem-compound	79070	-1.09286
linoleate (18:2n6)	HMDB	HMDB00673	1.26451
linolenate [alpha or gamma; (18:3n3 or 6)]	HMDB	HMDB03073	1.18161
linoleoylcarnitine*	HMDB	HMDB06469	-0.3053
malate	HMDB	HMDB00156	-0.364446
maleate (cis-Butenedioate)	HMDB	HMDB00176	-0.634596
mannose-6-phosphate	HMDB	HMDB01078	-1.60124
margarate (17:0)	HMDB	HMDB02259	0.554057
mead acid (20:3n9)	HMDB	HMDB10378	1.94181
methionine sulfone	PubChem-compound	69961	-0.533625
methionine sulfoxide	HMDB	HMDB02005	0.280095
methyl glucopyranoside (alpha + beta)	PubChem-compound	3036743	-0.251862
methylphosphate	HMDB	HMDB61711	-0.294646
methylsuccinate	HMDB	HMDB01844	0.331099
myo-inositol	HMDB	HMDB00211	-0.486012
myristate (14:0)	HMDB	HMDB00806	0.46037
myristoleate (14:1n5)	HMDB	HMDB02000	0.949751
myristoleoylcarnitine*	CAS	889848-55-9	-0.29932
myristoyl CoA	HMDB	HMDB01521	-0.616381
myristoyl sphingomyelin*	PubChem-compound	11433862	0.283858
myristoylcarnitine	HMDB	HMDB05066	-0.441058
N1-methyladenosine	HMDB	HMDB03331	-0.534166
N1-methylguanosine	HMDB	HMDB01563	-0.7875
N2,N2-dimethylguanosine	HMDB	HMDB04824	-0.561422
N2-methylguanosine	HMDB	HMDB05862	-0.643715
N4-acetylcytidine	HMDB	HMDB05923	0.37081
N6,N6-dimethyladenosine	PubChem-compound	348206	2.01762
N6-succinyladenosine	HMDB	HMDB00912	-0.369689
N-6-trimethyllysine	HMDB	HMDB01325	-0.363564
N-acetylalanine	HMDB	HMDB00766	-0.490664
N-acetylarginine	HMDB	HMDB04620	0.477911
N-acetylaspartate (NAA)	HMDB	HMDB00812	-1.07107
N-acetyl-aspartyl-glutamate (NAAG)	HMDB	HMDB01067	0.563167
N-acetylglucosamine	HMDB	HMDB00215	0.442397
N-acetylglutamate	HMDB	HMDB01138	-0.588745
N-acetylglutamine	HMDB	HMDB06029	-0.340856
N-acetylhistidine	HMDB	HMDB32055	0.689399
N-acetylleucine	HMDB	HMDB11756	-0.214572
N-acetylneuraminate	HMDB	HMDB00230	0.527262
N-acetylphenylalanine	HMDB	HMDB00512	-0.341901
N-acetylserine	HMDB	HMDB02931	-0.682792
N-acetyltaurine	PubChem-compound	159864	-0.899073
N-acetylthreonine	PubChem-compound	152204	-0.754064
N-acetyltyrosine	HMDB	HMDB00866	-0.645318
N-acetylvaline	HMDB	HMDB11757	-0.35286
nervonoyl sphingomyelin*	CAS	94359-13-4	0.571311
N-formylmethionine	HMDB	HMDB01015	-1.5165
nicotinamide adenine dinucleotide (NAD+)	HMDB	HMDB00902	0.79597
nicotinamide adenine dinucleotide reduced (NADH)	HMDB	HMDB01487	0.48061
nicotinamide ribonucleotide (NMN)	HMDB	HMDB00229	3.06046
nicotinamide riboside	HMDB	HMDB00855	0.389439
nicotinate	HMDB	HMDB01488	0.827555
N-methylpipecolate	CAS	41447-17-0	0.390901
N-methylproline	PubChem-compound	557	0.350963
N-oleoyltaurine	PubChem-compound	6437033	-0.377927
nonadecanoate (19:0)	HMDB	HMDB00772	0.418141
N-palmitoyl glycine	PubChem-compound	151008	1.29448
N-palmitoyl-sphingosine*	HMDB	HMDB04949	0.547473
N-stearoyltaurine	PubChem-compound	168274	-0.702684
o-cresol sulfate	PubChem-compound	11615528	0.895976
octanoylcarnitine	HMDB	HMDB00791	-1.07211
oleamide	HMDB	HMDB02117	1.58289
oleate (18:1n9)	HMDB	HMDB00207	0.267558
oleic ethanolamide	HMDB	HMDB02088	0.834775
oleoyl sphingomyelin	PubChem-compound	6443882	-0.252828
O-methylcatechol sulfate	PubChem-compound	22473	0.658717
ophthalmate	HMDB	HMDB05765	-1.09719
ornithine	HMDB	HMDB03374	-0.546285
orotate	HMDB	HMDB00226	-1.61026
orotidine	HMDB	HMDB00788	-2.21297
O-sulfo-L-tyrosine	PubChem-compound	514186	-0.298781
palmitate (16:0)	HMDB	HMDB00220	0.410492
palmitic amide	PubChem-compound	69421	1.2145
palmitoleate (16:1n7)	HMDB	HMDB03229	1.13778
palmitoyl sphingomyelin	PubChem-compound	9939941	0.310582
pantothenate	HMDB	HMDB00210	0.370511
p-cresol sulfate	HMDB	HMDB11635	0.59689
pelargonate (9:0)	HMDB	HMDB00847	0.434731
penicillin G	HMDB	HMDB15186	1.34178
pentadecanoate (15:0)	HMDB	HMDB00826	0.457701
phenol red	PubChem-compound	4766	0.666242
phenol sulfate	HMDB	HMDB60015	0.352271
phenylacetylglycine	HMDB	HMDB00821	0.693171
phenylalanylalanine	CAS	3918-87-4	-1.78611
phenylalanylglycine	PubChem-compound	98207	-0.945245
phenyllactate (PLA)	HMDB	HMDB00779	1.22137
phosphate	HMDB	HMDB01429	0.370274
phosphoenolpyruvate (PEP)	HMDB	HMDB00263	-2.72251
phosphoethanolamine	HMDB	HMDB00224	2.8509
phosphopantetheine	HMDB	HMDB01416	0.540001
pro-hydroxy-pro	HMDB	HMDB06695	-0.285407
proline	HMDB	HMDB00162	-0.377941
prolylglycine	CAS	2578-57-6	-0.51252
propionylcarnitine	HMDB	HMDB00824	-1.32163
pseudouridine	HMDB	HMDB00767	-0.314187
putrescine	HMDB	HMDB01414	-0.541893
pyridoxal	HMDB	HMDB01545	0.329749
pyridoxate	HMDB	HMDB00017	0.235566
pyruvate	HMDB	HMDB00243	-0.955847
riboflavin (Vitamin B2)	HMDB	HMDB00244	0.427254
ribonate	HMDB	HMDB00867	-0.657541
ribose	HMDB	HMDB00283	-0.406068
ribulose	HMDB	HMDB00621	-0.614927
ribulose/xylulose 5-phosphate	HMDB	HMDB00868	-1.22304
S-adenosylhomocysteine (SAH)	HMDB	HMDB00939	-0.261011
S-adenosylmethionine (SAM)	HMDB	HMDB01185	0.623268
scyllo-inositol	HMDB	HMDB06088	-0.309317
serine	HMDB	HMDB00187	0.298132
serotonin (5HT)	HMDB	HMDB00259	-0.598299
S-lactoylglutathione	HMDB	HMDB01066	-3.36119
S-methylcysteine	HMDB	HMDB02108	0.547707
S-methylglutathione	PubChem-compound	3605667	0.214586
spermidine	HMDB	HMDB01257	-0.854272
spermine	HMDB	HMDB01256	-1.36019
sphinganine	HMDB	HMDB00269	-1.78408
sphingosine	HMDB	HMDB00252	-0.869857
stachydrine	HMDB	HMDB04827	0.494616
stearamide	HMDB	HMDB34146	2.42455
stearate (18:0)	HMDB	HMDB00827	0.349865
stearoylcarnitine	HMDB	HMDB00848	1.38564
streptomycin	PubChem-compound	5999	0.755995
succinate	HMDB	HMDB00254	-0.484725
succinylcarnitine	HMDB	HMDB61717	-0.649556
sulfate*	HMDB	HMDB01448	0.324084
taurine	HMDB	HMDB00251	-0.399301
taurochenodeoxycholate	HMDB	HMDB00951	0.656689
thiamin (Vitamin B1)	HMDB	HMDB00235	0.622204
thiamin diphosphate	HMDB	HMDB01372	0.853512
threonylphenylalanine	CAS	16875-27-7	-1.21394
thymidine	HMDB	HMDB00273	0.89443
thymidine 5'-monophosphate	HMDB	HMDB01227	0.772872
thymine	HMDB	HMDB00262	1.471
trans-4-hydroxyproline	HMDB	HMDB00725	-0.392323
tryptophan	HMDB	HMDB00929	0.272264
tryptophylglycine	PubChem-compound	263471	-0.680875
tyrosine	HMDB	HMDB00158	0.211703
UDP-glucose	HMDB	HMDB00286	-0.643712
UDP-glucuronate	HMDB	HMDB00935	0.36792
UDP-N-acetylglucosamine	HMDB	HMDB00290	0.469004
uracil	HMDB	HMDB00300	1.44132
urate	HMDB	HMDB00289	0.702319
uridine	HMDB	HMDB00296	0.616144
uridine 5'-diphosphate (UDP)	HMDB	HMDB00295	-0.42454
uridine 5'-monophosphate (UMP)	HMDB	HMDB00288	1.3609
uridine 5'-triphosphate (UTP)	HMDB	HMDB00285	-1.741
valerylcarnitine	HMDB	HMDB13128	-1.40457
valylglutamine	PubChem-compound	5253209	-1.24323
valylglycine	PubChem-compound	136487	-0.903548
valylleucine	PubChem-compound	352039	-0.787104
xanthine	HMDB	HMDB00292	0.426126
xanthosine	HMDB	HMDB00299	1.6365
xanthosine 5'-monophosphate (xmp)	HMDB	HMDB01554	1.91259
xylonate	HMDB	HMDB60256	-0.650003

## Sheet: AOX-NDI1 d9vd0
BIOCHEMICAL	System Code	ID	Log2RC AOX/NDI1 d9/d0
10-heptadecenoate (17:1n7)	HMDB	HMDB60038	0.607271
10-nonadecenoate (19:1n9)	HMDB	HMDB13622	0.625299
15-methylpalmitate (isobar with 2-methylpalmitate)	PubChem-compound	17903417	-0.204625
17-methylstearate	PubChem-compound	3083779	0.231609
1-arachidonoylglycerophosphocholine (20:4n6)*	HMDB	HMDB10395	0.940396
1-arachidonoylglycerophosphoethanolamine*	HMDB	HMDB11517	1.86619
1-arachidonoylglycerophosphoinositol*	HMDB	HMDB61690	2.808
1-arachidonylglycerol	HMDB	HMDB11572	1.15518
1-docosahexaenoylglycerol	HMDB	HMDB11587	2.17425
1-linoleoylglycerol (1-monolinolein)	PubChem-compound	5283469	0.355288
1-linoleoylglycerophosphocholine (18:2n6)	HMDB	HMDB10386	-0.254671
1-linoleoylglycerophosphoethanolamine*	HMDB	HMDB11507	0.419751
1-methylhistidine	HMDB	HMDB00001	0.611704
1-myristoylglycerol (1-monomyristin)	HMDB	HMDB11561	-0.930713
1-oleoylglycerol (1-monoolein)	HMDB	HMDB11567	0.282526
1-oleoylglycerophosphocholine (18:1)	HMDB	HMDB02815	0.211624
1-oleoylglycerophosphoethanolamine	HMDB	HMDB11506	0.514705
1-oleoylglycerophosphoserine	PubChem-compound	9547099	0.545642
1-palmitoylglycerol (1-monopalmitin)	HMDB	HMDB31074	0.628555
1-palmitoylglycerophosphoethanolamine	HMDB	HMDB11503	-0.582241
1-palmitoylglycerophosphoglycerol*	PubChem-compound	3300276	-0.786591
1-palmitoylglycerophosphoinositol*	HMDB	HMDB61695	0.206324
1-palmitoylglycerophosphoserine*	PubChem-compound	9547100	-1.18394
1-stearoylglycerol (1-monostearin)	HMDB	HMDB31075	0.745179
1-stearoylglycerophosphocholine (18:0)	HMDB	HMDB10384	0.619348
2-aminobutyrate	HMDB	HMDB00650	0.447256
2-aminophenol sulfate	HMDB	HMDB61116	-0.551148
2-arachidonoyl glycerol	HMDB	HMDB04666	0.776532
2'-deoxyadenosine 5'-diphosphate	HMDB	HMDB01508	-0.394503
2'-deoxyadenosine 5'-monophosphate	HMDB	HMDB00905	0.447676
2'-deoxycytidine	HMDB	HMDB00014	-2.28085
2'-deoxyguanosine	HMDB	HMDB00085	0.786549
2'-deoxyinosine	HMDB	HMDB00071	0.709038
2'-deoxyuridine	HMDB	HMDB00012	1.30235
2-docosahexaenoylglcyerol*	HMDB	HMDB11557	2.16466
2-hydroxy-3-methylvalerate	HMDB	HMDB00317	-0.663204
2-hydroxyadipate	HMDB	HMDB00321	-1.36401
2-hydroxydecanoate	PubChem-compound	21488	1.04753
2-hydroxyglutarate	HMDB	HMDB00606	0.770341
2-hydroxypalmitate	HMDB	HMDB31057	1.59883
2-hydroxystearate	PubChem-compound	69417	2.29119
2-linoleoylglycerol (2-monolinolein)	HMDB	HMDB11538	-0.399719
2-methylbutyrylcarnitine (C5)	HMDB	HMDB00378	-1.08837
2-methylbutyrylglycine	HMDB	HMDB00339	-0.205467
2-myristoylglycerol (2-monomyristin)	PubChem-compound	137938	-1.46914
2'-O-methylguanosine	CAS	2140-71-8	0.489896
2-palmitoleoylglycerophosphocholine*	PubChem-compound	24779461	-0.765728
2-palmitoylglycerophosphocholine*	HMDB	HMDB61702	0.570325
3-(4-hydroxyphenyl)lactate	HMDB	HMDB00755	0.670567
3-aminoisobutyrate	HMDB	HMDB03911	-0.906306
3'-dephosphocoenzyme A	HMDB	HMDB01373	0.713687
3-hydroxy-2-ethylpropionate	HMDB	HMDB00396	-0.431616
3-hydroxy-3-methylglutarate	HMDB	HMDB00355	-0.540686
3-hydroxybutyrate (BHBA)	HMDB	HMDB00357	-0.497358
3-hydroxydecanoate	HMDB	HMDB02203	1.05685
3-hydroxyisobutyrate	HMDB	HMDB00336	-1.17181
3-hydroxylaurate	HMDB	HMDB00387	1.89592
3-hydroxymyristate	PubChem-compound	16064	0.88384
3-hydroxyoctanoate	HMDB	HMDB01954	0.422379
3-indoxyl sulfate	HMDB	HMDB00682	0.723054
3-methoxytyrosine	HMDB	HMDB01434	0.939376
3-methyl-2-oxovalerate	HMDB	HMDB03736	0.253104
3-methylglutaconate	HMDB	HMDB00522	-0.700444
3-methylglutarylcarnitine (1)	HMDB	HMDB00552	1.81945
3-methylhistidine	HMDB	HMDB00479	0.607367
3-phosphoglycerate	HMDB	HMDB00807	-1.01618
4-acetamidobutanoate	HMDB	HMDB03681	0.301515
4-guanidinobutanoate	HMDB	HMDB03464	-0.65932
4-hydroxybutyrate (GHB)	HMDB	HMDB00710	-1.74276
4-hydroxy-nonenal-glutathione	CAS	99927-70-5	2.12967
4-imidazoleacetate	HMDB	HMDB02024	-0.358907
4-methyl-2-oxopentanoate	HMDB	HMDB00695	0.246159
5-dodecenoate (12:1n7)	HMDB	HMDB00529	1.57019
5-hydroxyindoleacetate	HMDB	HMDB00763	0.350823
5-methylcytidine	HMDB	HMDB00982	-0.318828
5-methyltetrahydrofolate (5MeTHF)	HMDB	HMDB01396	-0.213989
5-oxoproline	HMDB	HMDB00267	0.253053
6-oxopiperidine-2-carboxylic acid	PubChem-compound	3014237	0.260192
6-phosphogluconate	HMDB	HMDB01316	-0.48072
7-hydroxycholesterol (alpha or beta)	HMDB	HMDB06119	3.70988
7-methylguanine	HMDB	HMDB00897	0.249004
acetyl CoA	HMDB	HMDB01206	-0.503143
aconitate [cis]	HMDB	HMDB00072	-3.64688
adenosine	HMDB	HMDB00050	1.23687
adenosine 2'-monophosphate (2'-AMP)	HMDB	HMDB11617	1.08012
adenosine 5'-monophosphate (AMP)	HMDB	HMDB00045	0.854144
adenylosuccinate	HMDB	HMDB00536	0.405301
adrenate (22:4n6)	HMDB	HMDB02226	1.62869
alanine	HMDB	HMDB00161	0.378364
alanylleucine	HMDB	HMDB28691	-0.911704
allantoin	HMDB	HMDB00462	-0.310804
alpha-hydroxyisocaproate	HMDB	HMDB00746	0.331151
alpha-hydroxyisovalerate	HMDB	HMDB00407	-1.08522
arabinose	HMDB	HMDB00646	-0.634377
arabitol	HMDB	HMDB01851	-0.332539
arachidonate (20:4n6)	HMDB	HMDB01043	1.98289
arginine	HMDB	HMDB00517	0.44863
aspartate	HMDB	HMDB00191	-0.84152
beta-alanine	HMDB	HMDB00056	-0.948094
beta-guanidinopropanoate	HMDB	HMDB13222	-1.13368
beta-hydroxyisovalerate	HMDB	HMDB00754	-0.561229
beta-hydroxyisovaleroylcarnitine	CAS	99159-87-2	-0.4335
biopterin	HMDB	HMDB00468	0.492497
butyrylcarnitine	HMDB	HMDB02013	-0.538465
cadaverine	HMDB	HMDB02322	-2.22578
caprate (10:0)	HMDB	HMDB00511	0.350743
caproate (6:0)	HMDB	HMDB00535	0.918436
carnosine	HMDB	HMDB00033	-0.200214
choline	HMDB	HMDB00097	1.01148
choline phosphate	HMDB	HMDB01565	0.210007
cis-vaccenate (18:1n7)	HMDB	HMDB03231	0.799261
citrate	HMDB	HMDB00094	-1.26399
citrulline	HMDB	HMDB00904	0.325211
coenzyme A	HMDB	HMDB01423	-0.382638
creatine	HMDB	HMDB00064	-0.266868
creatine phosphate	HMDB	HMDB01511	-0.939331
creatinine	HMDB	HMDB00562	-0.24392
cystathionine	HMDB	HMDB00099	-0.525629
cytidine	HMDB	HMDB00089	-0.511546
cytidine 5'-diphosphocholine	HMDB	HMDB01413	1.38663
cytidine 5'-monophosphate (5'-CMP)	HMDB	HMDB00095	0.497236
cytidine 5'-monophospho-N-acetylneuraminic acid	HMDB	HMDB01176	-0.94182
cytidine diphosphate	HMDB	HMDB01546	-0.387779
cytidine triphosphate	HMDB	HMDB00082	-1.24429
cytidine-3'-monophosphate (3'-CMP)	PubChem-compound	66535	1.01043
cytidine-5'-diphosphoethanolamine	HMDB	HMDB01564	1.62351
decanoylcarnitine	HMDB	HMDB00651	0.361126
deoxycarnitine	HMDB	HMDB01161	-0.211222
deoxycholate	HMDB	HMDB00626	0.447213
dihomo-linolenate (20:3n3 or n6)	HMDB	HMDB02925	0.940266
dihydrobiopterin	HMDB	HMDB00038	0.696384
dihydroorotate	HMDB	HMDB03349	-1.62536
dihydroxyacetone phosphate (DHAP)	HMDB	HMDB01473	-0.482554
dimethylarginine (SDMA + ADMA)	HMDB	HMDB01539	0.294225
dimethylmalonic acid	HMDB	HMDB02001	-0.2242
docosadienoate (22:2n6)	HMDB	HMDB61714	0.616029
docosahexaenoate (DHA; 22:6n3)	HMDB	HMDB02183	1.69531
docosapentaenoate (n3 DPA; 22:5n3)	HMDB	HMDB01976	1.42032
docosapentaenoate (n6 DPA; 22:5n6)	HMDB	HMDB01976	2.31744
eicosapentaenoate (EPA; 20:5n3)	HMDB	HMDB01999	1.85199
erucamide	PubChem-compound	5365371	1.63091
erucate (22:1n9)	HMDB	HMDB02068	0.446352
erythronate*	HMDB	HMDB00613	-0.479554
ethanolamine	HMDB	HMDB00149	1.22235
ethylmalonate	HMDB	HMDB00622	-0.472589
fructose	HMDB	HMDB00660	-0.314188
fructose-6-phosphate	HMDB	HMDB00124	-0.392241
galactonate	HMDB	HMDB00565	-0.832132
gamma-aminobutyrate (GABA)	HMDB	HMDB00112	-0.251409
gamma-glutamylalanine	HMDB	HMDB29142	0.404991
gamma-glutamylcysteine	HMDB	HMDB01049	1.27979
gamma-glutamylglutamate	HMDB	HMDB11737	0.444255
gamma-glutamylglutamine	HMDB	HMDB11738	0.833722
gamma-glutamylisoleucine*	HMDB	HMDB11170	0.54354
gamma-glutamylleucine	HMDB	HMDB11171	0.8801
gamma-glutamylmethionine	HMDB	HMDB29155	0.833805
gamma-glutamylphenylalanine	HMDB	HMDB00594	0.675657
gamma-glutamylthreonine*	HMDB	HMDB29159	0.522268
gamma-glutamyltryptophan	HMDB	HMDB29160	2.20369
gamma-glutamyltyrosine	HMDB	HMDB11741	1.13392
gamma-glutamylvaline	HMDB	HMDB11172	0.570613
gluconate	HMDB	HMDB00625	0.787264
glucosamine-6-phosphate	HMDB	HMDB01254	-0.667649
glucose 1-phosphate	HMDB	HMDB01586	-0.875022
glucose-6-phosphate (G6P)	HMDB	HMDB01401	-0.529067
glutamate	HMDB	HMDB00148	0.448006
glutamine	HMDB	HMDB00641	0.588394
glutamine-leucine	HMDB	HMDB28801	-0.483957
glutarate (pentanedioate)	HMDB	HMDB00661	-0.36484
glutarylcarnitine (C5)	HMDB	HMDB13130	0.241723
glutathione, oxidized (GSSG)	HMDB	HMDB03337	0.755457
glycerate	HMDB	HMDB00139	0.702172
glycerol	HMDB	HMDB00131	0.717877
glycerophosphoglycerol	PubChem-compound	439964	0.454836
glycerophosphoinositol*	CAS	16824-65-0	-2.2744
glycerophosphorylcholine (GPC)	HMDB	HMDB00086	0.314094
glycochenodeoxycholate	HMDB	HMDB00637	-0.673337
glycylisoleucine	HMDB	HMDB28844	-0.380642
glycylleucine	HMDB	HMDB00759	-0.433935
glycylvaline	HMDB	HMDB28854	-0.256032
guanine	HMDB	HMDB00132	0.607473
guanosine	HMDB	HMDB00133	0.791835
guanosine 5'- monophosphate (5'-GMP)	HMDB	HMDB01397	1.38182
guanosine 5'-diphospho-fucose	CAS	15839-70-0	-0.204031
gulonic acid*	PubChem-compound	9794176	-0.363687
HEPES	PubChem-compound	23831	0.775857
heptanoate (7:0)	HMDB	HMDB00666	0.246548
hexanoylcarnitine	HMDB	HMDB00705	-0.731954
hippurate	HMDB	HMDB00714	0.364248
histidine	HMDB	HMDB00177	0.629374
homocitrulline	HMDB	HMDB00679	0.945716
homoserine	HMDB	HMDB00719	0.234844
hydroxybutyrylcarnitine*	HMDB	HMDB13127	0.60359
hypotaurine	HMDB	HMDB00965	-0.957856
hypoxanthine	HMDB	HMDB00157	0.29785
imidazole lactate	HMDB	HMDB02320	-0.939628
imidazole propionate	HMDB	HMDB02271	-0.517053
indoleacetate	HMDB	HMDB00197	0.630156
indolelactate	HMDB	HMDB00671	1.64204
inosine	HMDB	HMDB00195	0.401202
inosine 5'-monophosphate (IMP)	HMDB	HMDB00175	0.372523
Isobar: fructose 1,6-diphosphate, glucose 1,6-diphosphate, myo-inositol 1,4 or 1,3-diphosphate	HMDB	HMDB03514	0.383544
isobutyrylcarnitine	HMDB	HMDB00736	-1.93843
isoleucine	HMDB	HMDB00172	0.6814
isoleucylglycine	PubChem-compound	342532	-0.263428
isovalerylcarnitine	HMDB	HMDB00688	-1.15674
isovalerylglycine	HMDB	HMDB00678	1.23067
kynurenine	HMDB	HMDB00684	0.674784
lactose	HMDB	HMDB00186	-0.293995
lathosterol	HMDB	HMDB01170	0.279443
laurate (12:0)	HMDB	HMDB00638	0.721322
laurylcarnitine	HMDB	HMDB02250	0.47917
leucine	HMDB	HMDB00687	0.557654
leucylglutamine*	PubChem-compound	4305457	-0.257183
leucylglycine	PubChem-compound	79070	-0.813486
linoleate (18:2n6)	HMDB	HMDB00673	0.403513
linolenate [alpha or gamma; (18:3n3 or 6)]	HMDB	HMDB03073	0.486633
lysine	HMDB	HMDB00182	0.440044
mannitol	HMDB	HMDB00765	0.224632
mannose-6-phosphate	HMDB	HMDB01078	-0.267346
margarate (17:0)	HMDB	HMDB02259	0.509009
mead acid (20:3n9)	HMDB	HMDB10378	1.60184
methionine	HMDB	HMDB00696	0.645684
methionine sulfone	PubChem-compound	69961	0.269003
methionine sulfoxide	HMDB	HMDB02005	0.869387
methyl glucopyranoside (alpha + beta)	PubChem-compound	3036743	0.371348
methylsuccinate	HMDB	HMDB01844	-0.208088
myo-inositol	HMDB	HMDB00211	-0.630305
myristate (14:0)	HMDB	HMDB00806	-0.28166
myristoleate (14:1n5)	HMDB	HMDB02000	0.82891
myristoyl sphingomyelin*	PubChem-compound	11433862	0.457441
myristoylcarnitine	HMDB	HMDB05066	-0.365829
N2,N2-dimethylguanosine	HMDB	HMDB04824	0.68132
N2-methylguanosine	HMDB	HMDB05862	0.662203
N4-acetylcytidine	HMDB	HMDB05923	1.2144
N6,N6-dimethyladenosine	PubChem-compound	348206	2.9891
N6-carbamoylthreonyladenosine	HMDB	HMDB41623	0.655307
N6-succinyladenosine	HMDB	HMDB00912	0.217919
N-6-trimethyllysine	HMDB	HMDB01325	0.665515
N-acetylalanine	HMDB	HMDB00766	-0.471056
N-acetylarginine	HMDB	HMDB04620	0.426475
N-acetylaspartate (NAA)	HMDB	HMDB00812	-0.736333
N-acetyl-aspartyl-glutamate (NAAG)	HMDB	HMDB01067	0.601256
N-acetyl-beta-alanine	PubChem-compound	76406	-0.822462
N-acetylcysteine	HMDB	HMDB01890	0.342921
N-acetylglucosamine	HMDB	HMDB00215	0.259195
N-acetylglucosamine 6-phosphate	HMDB	HMDB02817	1.2797
N-acetylhistidine	HMDB	HMDB32055	-0.363778
N-acetylleucine	HMDB	HMDB11756	0.350806
N-acetylmethionine	HMDB	HMDB11745	0.212801
N-acetylneuraminate	HMDB	HMDB00230	0.396214
N-acetylphenylalanine	HMDB	HMDB00512	0.498831
N-acetylputrescine	HMDB	HMDB02064	1.68003
N-acetylserine	HMDB	HMDB02931	-0.559179
N-acetyltaurine	PubChem-compound	159864	-1.10784
N-acetylthreonine	PubChem-compound	152204	-0.883817
N-acetylvaline	HMDB	HMDB11757	-0.295163
N-delta-acetylornithine	PubChem-compound	9920500	0.574596
nervonoyl sphingomyelin*	CAS	94359-13-4	0.670461
N-formylmethionine	HMDB	HMDB01015	-1.23178
nicotinamide	HMDB	HMDB01406	0.289344
nicotinamide adenine dinucleotide (NAD+)	HMDB	HMDB00902	-0.890254
nicotinamide adenine dinucleotide reduced (NADH)	HMDB	HMDB01487	-0.735352
nicotinamide ribonucleotide (NMN)	HMDB	HMDB00229	1.87941
nicotinamide riboside	HMDB	HMDB00855	1.31266
nicotinate	HMDB	HMDB01488	2.43152
N-methylpipecolate	CAS	41447-17-0	-0.271483
nonadecanoate (19:0)	HMDB	HMDB00772	0.761063
N-palmitoyl glycine	PubChem-compound	151008	1.52882
N-stearoyltaurine	PubChem-compound	168274	-0.457009
o-cresol sulfate	PubChem-compound	11615528	0.712817
oleamide	HMDB	HMDB02117	1.27693
oleate (18:1n9)	HMDB	HMDB00207	0.228239
oleic ethanolamide	HMDB	HMDB02088	1.2119
oleoyl sphingomyelin	PubChem-compound	6443882	-0.308343
O-methylcatechol sulfate	PubChem-compound	22473	0.288833
ophthalmate	HMDB	HMDB05765	0.614709
orotate	HMDB	HMDB00226	-1.56361
orotidine	HMDB	HMDB00788	-2.39385
O-sulfo-L-tyrosine	PubChem-compound	514186	0.426753
palmitic amide	PubChem-compound	69421	0.969705
palmitoyl ethanolamide	HMDB	HMDB02100	0.621794
palmitoyl sphingomyelin	PubChem-compound	9939941	0.320476
palmitoylcarnitine	HMDB	HMDB00222	0.232903
pantothenate	HMDB	HMDB00210	0.356596
p-cresol sulfate	HMDB	HMDB11635	0.26539
pelargonate (9:0)	HMDB	HMDB00847	0.372051
penicillin G	HMDB	HMDB15186	0.737366
phenol red	PubChem-compound	4766	0.241558
phenylalanine	HMDB	HMDB00159	0.581347
phenylalanylalanine	CAS	3918-87-4	-0.859979
phenylalanylglycine	PubChem-compound	98207	-0.383783
phenylcarnitine*	CAS	105450-08-6	-0.5054
phenyllactate (PLA)	HMDB	HMDB00779	0.700426
phosphate	HMDB	HMDB01429	0.309749
phosphoenolpyruvate (PEP)	HMDB	HMDB00263	-1.04383
phosphoethanolamine	HMDB	HMDB00224	4.9767
pipecolate	HMDB	HMDB00070	0.266657
pro-hydroxy-pro	HMDB	HMDB06695	0.428898
proline	HMDB	HMDB00162	-0.553223
propionylcarnitine	HMDB	HMDB00824	-1.72271
pseudouridine	HMDB	HMDB00767	0.380078
putrescine	HMDB	HMDB01414	0.590712
pyridoxal	HMDB	HMDB01545	0.546755
pyridoxate	HMDB	HMDB00017	0.325856
pyroglutamine*	PubChem-compound	134508	-0.977498
pyruvate	HMDB	HMDB00243	0.220638
ribitol	HMDB	HMDB00508	0.310085
riboflavin (Vitamin B2)	HMDB	HMDB00244	0.26975
ribose	HMDB	HMDB00283	0.747161
ribulose	HMDB	HMDB00621	0.288263
saccharopine	HMDB	HMDB00279	3.54936
S-adenosylhomocysteine (SAH)	HMDB	HMDB00939	-0.974701
S-adenosylmethionine (SAM)	HMDB	HMDB01185	0.568095
sarcosine (N-Methylglycine)	HMDB	HMDB00271	-0.475534
scyllo-inositol	HMDB	HMDB06088	-0.59453
sedoheptulose-7-phosphate	HMDB	HMDB01068	1.06577
serine	HMDB	HMDB00187	0.819082
serotonin (5HT)	HMDB	HMDB00259	0.969369
S-lactoylglutathione	HMDB	HMDB01066	0.427047
S-methylcysteine	HMDB	HMDB02108	1.07183
S-methylglutathione	PubChem-compound	3605667	0.341985
S-nitrosoglutathione (GSNO)	HMDB	HMDB04645	0.265151
sorbitol	HMDB	HMDB00247	1.33485
spermine	HMDB	HMDB01256	-0.473064
sphinganine	HMDB	HMDB00269	0.566568
stearamide	HMDB	HMDB34146	2.02164
stearate (18:0)	HMDB	HMDB00827	0.365738
stearoylcarnitine	HMDB	HMDB00848	1.63927
streptomycin	PubChem-compound	5999	1.12793
succinate	HMDB	HMDB00254	-0.552197
sulfate*	HMDB	HMDB01448	0.290014
taurine	HMDB	HMDB00251	-1.23957
taurochenodeoxycholate	HMDB	HMDB00951	-0.518493
thiamin (Vitamin B1)	HMDB	HMDB00235	0.270301
thiamin diphosphate	HMDB	HMDB01372	0.769149
threonine	HMDB	HMDB00167	0.506985
threonylphenylalanine	CAS	16875-27-7	-1.06243
thymidine	HMDB	HMDB00273	1.98489
thymidine 5'-monophosphate	HMDB	HMDB01227	0.371842
thymine	HMDB	HMDB00262	0.339141
tiglyl carnitine	HMDB	HMDB02366	-0.800926
tryptophan	HMDB	HMDB00929	0.791398
tyrosine	HMDB	HMDB00158	0.703717
UDP-galactose	HMDB	HMDB00302	0.428183
UDP-glucose	HMDB	HMDB00286	0.608204
uracil	HMDB	HMDB00300	0.787304
urate	HMDB	HMDB00289	0.452047
uridine	HMDB	HMDB00296	0.581522
uridine 5'-diphosphate (UDP)	HMDB	HMDB00295	0.296235
uridine 5'-monophosphate (UMP)	HMDB	HMDB00288	1.65639
uridine 5'-triphosphate (UTP)	HMDB	HMDB00285	-0.335848
uridine-3'-monophosphate (3'-UMP)	PubChem-compound	101543	1.06229
valerylcarnitine	HMDB	HMDB13128	-1.86961
valine	HMDB	HMDB00883	0.557834
valylglutamine	PubChem-compound	5253209	-0.867286
valylglycine	PubChem-compound	136487	-0.47425
valylleucine	PubChem-compound	352039	-0.435456
xanthosine 5'-monophosphate (xmp)	HMDB	HMDB01554	-1.30979

## Sheet: exclusive to one or other 
15 elements included exclusively in "DN-POLG":	8 elements included exclusively in "AOX/NDI1":
alpha-hydroxyisovaleroyl carnitine*	arabitol
glutamate, gamma-methyl ester	2'-deoxyadenosine 5'-diphosphate
oleoylcarnitine	dimethylmalonic acid
pyridoxine (Vitamin B6)	fructose
stearoyl sphingomyelin	7-methylguanine
2-palmitoylglycerol (2-monopalmitin)	allantoin
carnitine	creatinine
erythritol	sarcosine (N-Methylglycine)
homostachydrine*
inositol 1-phosphate (I1P)
N6-acetyllysine
pterin
acetylcarnitine
diadenosine triphosphate
glycine
