# Supplementary material for: Mitochondrial nicotinamide adenine dinucleotide reduced (NADH) oxidation links the tricarboxylic acid (TCA) cycle with methionine metabolism and nuclear DNA methylation
Source: PLoS Biol. 2018 Apr 18;16(4):e2005707. doi: 10.1371/journal.pbio.2005707 (PMC5927466; doi:10.1371/journal.pbio.2005707)
Supplement: S4 Data — AOX, alternative oxidase; Δ%mCG, DNA methylation differences versus average of day 0; DEGs, differentially expressed genes; DN-POLG, dominant-negative DNA polymerase gamma transgene; mtDNA, mitochondrial DNA; NDI1, nicotinamide adenine dinucleotide reduced dehydrogenase-like 1 (XLSX) [file pbio.2005707.s010.xlsx]

## Sheet: Per-Rep All DML %mCG HEK293
probe	gene.1	feature.1	distancetoGene	ref	start	arm	cgi	feat.cgi	NDI1/AOX Day 0 Rep 1	NDI1/AOX Day 0 Rep 2	NDI1/AOX Day 0 Rep 3	NDI1/AOX Day 9 Rep 1	NDI1/AOX Day 9 Rep 2	NDI1/AOX Day 9 Rep 3	DN-POLG Day 0 Rep 1	DN-POLG Day 0 Rep 2	DN-POLG Day 0 Rep 3	DN-POLG Day 3 Rep 1	DN-POLG Day 3 Rep 2	DN-POLG Day 3 Rep 3	DN-POLG Day 6 Rep 1	DN-POLG Day 6 Rep 2	DN-POLG Day 6 Rep 3	DN-POLG Day 9 Rep 1	DN-POLG Day 9 Rep 2	DN-POLG Day 9 Rep 3
cg00000905	FAM81A	Body		chr15	59785306	q	open sea	Body - open sea	0.119619	0.0950616	0.117945	0.101277	0.103371	0.105105	0.0859723	0.0949382	0.108201	0.116403	0.123481	0.133145	0.106084	0.128114	0.145485	0.114972	0.121803	0.119179
cg00000948	SNAI2	IGR	60370	chr8	49890609	q	island	IGR - island	0.787032	0.755106	0.805832	0.815868	0.822295	0.768128	0.790384	0.801572	0.80694	0.789601	0.78085	0.827806	0.781119	0.824052	0.835172	0.820504	0.828466	0.814157
cg00001534	FAF1	Body		chr1	51034865	p	open sea	Body - open sea	0.731329	0.700766	0.758671	0.76261	0.788202	0.714403	0.71467	0.7101	0.727265	0.676994	0.681774	0.740433	0.705653	0.7747	0.773464	0.753116	0.753871	0.75297
cg00001930	TNFRSF11A	IGR	62536	chr18	60055084	q	shelf	IGR - shelf	0.747017	0.718897	0.774597	0.798894	0.798305	0.737342	0.694018	0.705068	0.730688	0.697715	0.70645	0.762788	0.724822	0.793175	0.766196	0.753775	0.742992	0.76188
cg00002080	RWDD2B	Body		chr21	30390417	q	shore	Body - shore	0.845979	0.819315	0.867985	0.88348	0.877175	0.838453	0.848696	0.841947	0.840218	0.855394	0.844057	0.883629	0.84948	0.88718	0.896944	0.857061	0.881501	0.868615
cg00002145	COL6A3	Body		chr2	238249536	q	open sea	Body - open sea	0.598726	0.563392	0.606826	0.621271	0.620671	0.568856	0.644076	0.627467	0.643323	0.614557	0.632346	0.663228	0.618619	0.684761	0.68691	0.677355	0.659543	0.671296
cg00002426	SLMAP	1stExon		chr3	57743543	p	shore	1stExon - shore	0.0611096	0.0550209	0.0638754	0.054023	0.0632849	0.0580103	0.0529707	0.0471936	0.0463413	0.0508089	0.0543133	0.0634519	0.0551326	0.0828864	0.0663501	0.060387	0.0582673	0.0565404
cg00003091	SLBP	TSS1500		chr4	1715004	p	shore	TSS1500 - shore	0.346132	0.316687	0.366594	0.353326	0.378109	0.322908	0.376965	0.379112	0.382788	0.389598	0.363461	0.397905	0.381457	0.434496	0.424509	0.421657	0.393737	0.402313
cg00003578	DHRS3	IGR	-27410	chr1	12600529	p	island	IGR - island	0.615148	0.550541	0.616441	0.609014	0.616893	0.561427	0.544223	0.518042	0.55055	0.518964	0.536598	0.5679	0.53593	0.590299	0.587672	0.589381	0.58313	0.571541
cg00004089	MXRA7	Body		chr17	74678836	q	open sea	Body - open sea	0.884851	0.85362	0.895711	0.905307	0.897322	0.870669	0.867155	0.87802	0.88018	0.867591	0.866296	0.903062	0.869525	0.913734	0.911699	0.89411	0.905673	0.887854
cg00004105	LOXL4	Body		chr10	100022608	q	open sea	Body - open sea	0.847244	0.818096	0.874177	0.872633	0.895456	0.843069	0.744104	0.732753	0.743583	0.712412	0.732915	0.763755	0.729458	0.786118	0.775126	0.759255	0.768954	0.771459
cg00004562	CDSN	TSS1500		chr6	31089293	p	open sea	TSS1500 - open sea	0.852822	0.823995	0.871194	0.857242	0.878282	0.836049	0.849619	0.83598	0.850147	0.827143	0.831579	0.867505	0.841914	0.862288	0.873519	0.859909	0.858473	0.858259
cg00004608	TBPL1	IGR	-845	chr6	134272463	q	shore	IGR - shore	0.57006	0.531206	0.572608	0.586395	0.58712	0.545447	0.540576	0.526655	0.526271	0.522394	0.538235	0.571051	0.533059	0.593382	0.588078	0.563925	0.564315	0.566896
cg00004883	LDHD	Body		chr16	75148460	q	island	Body - island	0.984651	0.98731	0.987229	0.989007	0.989576	0.990187	0.985933	0.98533	0.983416	0.989724	0.990067	0.987761	0.983699	0.985105	0.989371	0.983685	0.986512	0.983839
cg00005083	TDRD6	TSS200		chr6	46655543	p	island	TSS200 - island	0.97084	0.963908	0.971311	0.974341	0.971992	0.967218	0.970685	0.970502	0.969872	0.970485	0.963629	0.970641	0.966834	0.977127	0.979327	0.973092	0.979699	0.979282
cg00005541	FBRSL1	IGR	-57294	chr12	133009863	q	island	IGR - island	0.882704	0.868655	0.908214	0.901603	0.917484	0.900133	0.877233	0.888204	0.896104	0.904426	0.907988	0.90358	0.880281	0.922391	0.913003	0.904785	0.888344	0.910237
cg00006090	PMFBP1	TSS1500		chr16	72206655	q	open sea	TSS1500 - open sea	0.464085	0.409676	0.461594	0.418096	0.456633	0.397032	0.441924	0.450868	0.492608	0.459014	0.461686	0.50834	0.473122	0.544436	0.539895	0.530019	0.53243	0.530036
cg00006397	NHLH1	TSS200		chr1	160336699	q	shelf	TSS200 - shelf	0.517107	0.478769	0.540366	0.546283	0.565553	0.508804	0.48685	0.484021	0.508852	0.463544	0.461062	0.523477	0.486473	0.552475	0.54723	0.532793	0.526972	0.521277
cg00007644	SLC6A5	Body		chr11	20623259	p	island	Body - island	0.711138	0.676304	0.727032	0.728376	0.696125	0.672052	0.726525	0.721644	0.733174	0.726489	0.745457	0.771296	0.737262	0.780849	0.777197	0.780948	0.768303	0.743281
cg00008612	DIAPH3	Body		chr13	60726243	q	open sea	Body - open sea	0.678747	0.621231	0.674441	0.618101	0.65718	0.596906	0.646122	0.686073	0.680361	0.622738	0.631184	0.672899	0.724782	0.750813	0.720398	0.714395	0.674735	0.670807
cg00008621	HIF1A	Body		chr14	62179983	q	open sea	Body - open sea	0.663518	0.61282	0.674004	0.659457	0.686714	0.629	0.596662	0.573902	0.619009	0.585733	0.588316	0.635082	0.583166	0.668009	0.661894	0.662462	0.63298	0.632862
cg00008839	OAZ1	TSS1500		chr19	2269146	p	island	TSS1500 - island	0.0165831	0.0265377	0.0199319	0.0160481	0.0122588	0.0152078	0.0219006	0.0220542	0.0149621	0.018999	0.0135457	0.0136102	0.0149956	0.00711429	0.00667626	0.0164041	0.00971353	0.00982535
cg00009750	CDK15	Body		chr2	202730892	q	open sea	Body - open sea	0.71129	0.673223	0.693011	0.725263	0.725983	0.672141	0.539915	0.562734	0.595342	0.547508	0.598692	0.622652	0.628143	0.647975	0.608385	0.575672	0.60948	0.622628
cg00010890	PHLDA1	IGR	-12714	chr12	76406513	q	open sea	IGR - open sea	0.807623	0.779981	0.801203	0.852033	0.8526	0.835982	0.802083	0.830044	0.835923	0.826709	0.806784	0.82999	0.85305	0.860017	0.867946	0.830163	0.857116	0.858191
cg00010954	IRX3	IGR	302843	chr16	54620055	q	open sea	IGR - open sea	0.850245	0.863167	0.891264	0.884649	0.856539	0.870945	0.885202	0.872205	0.886997	0.863975	0.847276	0.862634	0.892821	0.88012	0.858264	0.862798	0.854194	0.868572
cg00011346	ERBB4	TSS1500		chr2	213403859	q	island	TSS1500 - island	0.164905	0.127387	0.140838	0.147885	0.151228	0.1219	0.101833	0.113137	0.118893	0.109384	0.107607	0.126456	0.120333	0.121951	0.0904659	0.0878653	0.0933276	0.0806415
cg00011482	PAX9	5'UTR		chr14	37128790	q	shore	5'UTR - shore	0.87496	0.84132	0.88439	0.894955	0.88263	0.860423	0.869083	0.84374	0.870065	0.841852	0.839353	0.844189	0.886008	0.887905	0.899807	0.865603	0.84653	0.886867
cg00012148	TINAG	TSS1500		chr6	54172997	p	open sea	TSS1500 - open sea	0.814903	0.776348	0.820581	0.817814	0.824471	0.777499	0.854906	0.858969	0.85753	0.859428	0.843576	0.887902	0.86299	0.876659	0.880226	0.87438	0.848738	0.838155
cg00013301	NPFFR2	IGR	-2788	chr4	72894733	q	shelf	IGR - shelf	0.61047	0.570825	0.628621	0.631147	0.63323	0.575569	0.67005	0.648333	0.666151	0.639243	0.631646	0.683517	0.680302	0.724163	0.714753	0.694685	0.682225	0.679687
cg00013349	ST6GALNAC3	Body		chr1	77049380	p	open sea	Body - open sea	0.934378	0.920972	0.952632	0.917856	0.92135	0.917456	0.896734	0.916346	0.922453	0.921756	0.928687	0.92509	0.936502	0.934829	0.93376	0.928268	0.947666	0.929974
cg00013899	CACHD1	Body		chr1	64992433	p	open sea	Body - open sea	0.932603	0.930718	0.934242	0.931074	0.930537	0.918873	0.921398	0.904009	0.913479	0.924556	0.915218	0.936652	0.907035	0.932309	0.914923	0.930273	0.930857	0.934599
cg00014168	ESPN	Body		chr1	6511878	p	island	Body - island	0.897231	0.912114	0.942038	0.93511	0.918743	0.913496	0.952531	0.952021	0.955245	0.932223	0.935569	0.94707	0.901139	0.918603	0.947996	0.929355	0.954545	0.93577
cg00014830	CBX8	IGR	-2443	chr17	77765733	q	island	IGR - island	0.906089	0.866508	0.907594	0.928252	0.911772	0.898117	0.921055	0.899217	0.907277	0.917682	0.91459	0.93062	0.932079	0.928444	0.94332	0.9382	0.932192	0.936562
cg00015024	CCNJ	TSS200		chr10	97803045	q	island	TSS200 - island	0.245439	0.214718	0.264619	0.261563	0.259359	0.252851	0.231091	0.209208	0.222852	0.207974	0.209771	0.265059	0.218167	0.25577	0.248209	0.258296	0.252228	0.241122
cg00015286	RRAGC	IGR	-192353	chr1	39112662	p	open sea	IGR - open sea	0.742884	0.728682	0.782758	0.783646	0.766016	0.753469	0.716696	0.731788	0.728794	0.755487	0.792081	0.769036	0.815653	0.772483	0.816831	0.747844	0.777009	0.754933
cg00015639	NRL	TSS1500		chr14	24554539	q	shelf	TSS1500 - shelf	0.888713	0.847095	0.887504	0.889842	0.899887	0.851583	0.837278	0.834449	0.847618	0.830043	0.843241	0.878158	0.878672	0.879329	0.887387	0.863977	0.863113	0.859149
cg00016255	AARSD1	TSS1500		chr17	41133928	q	shore	TSS1500 - shore	0.58866	0.546053	0.574299	0.582073	0.603151	0.524059	0.512598	0.484968	0.521475	0.503903	0.506296	0.56914	0.529494	0.576353	0.58704	0.564257	0.550615	0.543106
cg00016618	CRAMP1L	Body		chr16	1705991	p	island	Body - island	0.917854	0.924573	0.918362	0.924732	0.932434	0.919673	0.916174	0.908478	0.908635	0.915485	0.917168	0.92243	0.906567	0.92137	0.937995	0.917761	0.928125	0.933916
cg00017546	MED18	Body		chr1	28659475	p	shelf	Body - shelf	0.748682	0.733781	0.764834	0.768467	0.791628	0.73843	0.795944	0.787282	0.791955	0.792954	0.794069	0.831646	0.799592	0.848495	0.840422	0.83648	0.81672	0.815381
cg00017639	SLC28A1	Body		chr15	85438982	q	open sea	Body - open sea	0.564217	0.5501	0.600021	0.580877	0.633809	0.578346	0.568158	0.556251	0.559712	0.563457	0.58117	0.610223	0.543378	0.618671	0.597684	0.588628	0.60982	0.607465
cg00017931	ZDHHC14	Body		chr6	157932180	q	open sea	Body - open sea	0.830894	0.824379	0.869264	0.88472	0.886259	0.847137	0.856285	0.866328	0.866517	0.85786	0.882884	0.898686	0.881196	0.898646	0.884707	0.880183	0.868323	0.880791
cg00017970	GRRP1	5'UTR		chr1	26487737	p	shore	5'UTR - shore	0.633951	0.596564	0.652263	0.630398	0.65456	0.602425	0.650205	0.608414	0.631982	0.62081	0.663997	0.674053	0.640749	0.705772	0.700146	0.685592	0.680438	0.657097
cg00018010	CYTSB	Body		chr17	20105626	p	open sea	Body - open sea	0.540387	0.487131	0.531087	0.509179	0.544351	0.491561	0.39753	0.416689	0.447648	0.407253	0.415241	0.463045	0.436587	0.501217	0.485457	0.480535	0.458528	0.47048
cg00018181	SH2B2	Body		chr7	101931734	q	shore	Body - shore	0.527506	0.485634	0.534352	0.49679	0.541645	0.492174	0.522761	0.507025	0.522617	0.491485	0.505384	0.546923	0.49404	0.550878	0.535405	0.551857	0.54783	0.550466
cg00018184	S100A3	3'UTR		chr1	153519850	q	open sea	3'UTR - open sea	0.325927	0.287205	0.330686	0.32327	0.338797	0.305692	0.302266	0.310602	0.297185	0.281193	0.304288	0.341559	0.291095	0.3483	0.338385	0.316647	0.326432	0.323487
cg00018896	PABPC3	1stExon		chr13	25671476	q	shore	1stExon - shore	0.726057	0.68162	0.712145	0.764495	0.767488	0.699365	0.759217	0.752396	0.72865	0.76935	0.751911	0.784119	0.741691	0.760505	0.761247	0.783885	0.77619	0.775893
cg00019137	LTBP4	TSS200		chr19	41103107	q	island	TSS200 - island	0.692163	0.683967	0.709396	0.68738	0.684588	0.667187	0.602812	0.596186	0.622341	0.57265	0.541632	0.574219	0.578757	0.564915	0.567098	0.558165	0.56005	0.578909
cg00019275	ZNF599	3'UTR		chr19	35249217	q	open sea	3'UTR - open sea	0.087105	0.0759074	0.0799609	0.078329	0.0898297	0.0806855	0.0753463	0.0797771	0.0787226	0.0852899	0.0854127	0.0925863	0.0702622	0.0846798	0.0865185	0.0939698	0.0925468	0.0813979
cg00019458	PER3	Body		chr1	7887942	p	shore	Body - shore	0.862289	0.833174	0.887072	0.89387	0.898478	0.848243	0.855536	0.839093	0.859686	0.85417	0.842742	0.88649	0.847078	0.888204	0.877645	0.874617	0.893039	0.884338
cg00019826	FAM53A	IGR	-87459	chr4	1554149	p	shore	IGR - shore	0.769291	0.757056	0.811829	0.821743	0.823513	0.790747	0.808403	0.797027	0.821356	0.800659	0.822348	0.814412	0.802532	0.82547	0.845342	0.830862	0.838113	0.833849
cg00019841	MAPK4	Body		chr18	48256146	q	island	Body - island	0.973235	0.971872	0.972296	0.980778	0.981633	0.969127	0.969303	0.971209	0.970595	0.975829	0.968536	0.97383	0.979674	0.977212	0.981821	0.974565	0.984027	0.981444
cg00020533	TULP1	TSS1500		chr6	35480916	p	shore	TSS1500 - shore	0.882086	0.885244	0.923998	0.912243	0.913153	0.890049	0.903264	0.898158	0.899408	0.913868	0.891071	0.902505	0.903559	0.907597	0.919929	0.909067	0.913454	0.906394
cg00020799	PLXNC1	Body		chr12	94565092	q	open sea	Body - open sea	0.838036	0.81673	0.865187	0.865091	0.860188	0.82991	0.85859	0.851276	0.872504	0.844735	0.858221	0.879573	0.892539	0.894948	0.904406	0.866482	0.884891	0.885919
cg00021030	FLOT2	TSS1500		chr17	27225770	q	shore	TSS1500 - shore	0.83453	0.778486	0.842963	0.831453	0.841392	0.795533	0.727537	0.702613	0.717137	0.690539	0.706616	0.742063	0.727198	0.763037	0.773608	0.755738	0.741024	0.742983
cg00021044	SHISA3	IGR	-83008	chr4	42316848	p	open sea	IGR - open sea	0.405538	0.402392	0.406268	0.473101	0.426379	0.415713	0.4033	0.404643	0.428057	0.505005	0.494244	0.454958	0.378292	0.386299	0.429866	0.399929	0.414757	0.399605
cg00021550	NDC1	IGR	-22054	chr1	54209080	p	shelf	IGR - shelf	0.730642	0.697562	0.754943	0.76457	0.763454	0.70812	0.754753	0.764325	0.745982	0.7547	0.736229	0.778828	0.763487	0.822384	0.815477	0.787708	0.78708	0.801759
cg00021786	FTHL17	TSS200		chrX	31090306	p	island	TSS200 - island	0.975831	0.986293	0.980487	0.992204	0.98252	0.984186	0.988871	0.989614	0.989362	0.985148	0.979076	0.976143	0.986514	0.987005	0.987913	0.983242	0.988591	0.989361
cg00021855	PYCRL	Body		chr8	144690956	q	shore	Body - shore	0.453852	0.412875	0.458859	0.43577	0.462417	0.414997	0.430852	0.432499	0.439509	0.416921	0.444893	0.462545	0.438999	0.481761	0.462277	0.481051	0.459451	0.454736
cg00022606	TBC1D20	Body		chr20	442445	p	shore	Body - shore	0.220898	0.188054	0.237555	0.212413	0.233786	0.214073	0.28815	0.298717	0.303845	0.26384	0.274116	0.315622	0.277244	0.341485	0.346977	0.34259	0.321863	0.320367
cg00022900	C8orf87	IGR	-2790	chr8	94143534	q	open sea	IGR - open sea	0.664697	0.622282	0.682336	0.670486	0.651618	0.626904	0.652138	0.663714	0.692955	0.646106	0.647895	0.69594	0.630583	0.719808	0.721506	0.741608	0.703575	0.728894
cg00023174	ZNF788	TSS1500		chr19	12202386	p	shore	TSS1500 - shore	0.459423	0.44808	0.471034	0.457955	0.492392	0.437881	0.440837	0.447771	0.442248	0.441876	0.473272	0.473419	0.453983	0.498063	0.465217	0.504735	0.484844	0.495142
cg00023351	MIR1252	IGR	-69835	chr12	79187938	q	open sea	IGR - open sea	0.903924	0.895921	0.921936	0.921267	0.94177	0.894532	0.71285	0.707469	0.723153	0.709824	0.692774	0.739555	0.70001	0.761456	0.750637	0.738007	0.756745	0.750013
cg00024280	BST2	IGR	-12498	chr19	17501257	p	shore	IGR - shore	0.449129	0.451611	0.463527	0.47306	0.456702	0.460492	0.45478	0.454748	0.461701	0.443754	0.433689	0.431666	0.468959	0.451971	0.441799	0.453207	0.441065	0.461155
cg00024471	TPRG1-AS2	IGR	-197216	chr3	188692547	q	open sea	IGR - open sea	0.868936	0.831489	0.864282	0.891172	0.904743	0.853303	0.866975	0.875446	0.864478	0.861916	0.871787	0.889572	0.848467	0.907739	0.891702	0.888464	0.905976	0.894779
cg00024722	CHRNA7	IGR	-159426	chr15	32163260	q	open sea	IGR - open sea	0.0731309	0.0716456	0.0925437	0.0881765	0.0847564	0.0841947	0.0976603	0.0865357	0.0989245	0.0829257	0.113801	0.112209	0.0971573	0.120854	0.120369	0.123408	0.112763	0.130554
cg00025211	NUDT17	Body		chr1	145588627	q	shore	Body - shore	0.808971	0.788815	0.830171	0.806524	0.813883	0.778586	0.742969	0.740811	0.758604	0.741101	0.729712	0.777748	0.75134	0.805845	0.792626	0.781239	0.794495	0.779124
cg00025357	PADI3	Body		chr1	17577455	p	open sea	Body - open sea	0.47617	0.437946	0.493627	0.481874	0.496706	0.449761	0.457658	0.45377	0.46851	0.447703	0.464867	0.499471	0.466741	0.521036	0.500015	0.515167	0.487696	0.490897
cg00025439	SLC7A5	IGR	-7179	chr16	87856450	q	open sea	IGR - open sea	0.648293	0.626865	0.675545	0.690467	0.678596	0.642473	0.632808	0.648466	0.617404	0.53096	0.530205	0.584353	0.626797	0.67207	0.625074	0.577492	0.577746	0.61919
cg00025680	SIX3	IGR	11523	chr2	45180560	p	shore	IGR - shore	0.915746	0.899856	0.917554	0.922597	0.928332	0.896703	0.913882	0.906196	0.916869	0.903462	0.898554	0.936692	0.92249	0.932081	0.921892	0.927353	0.935662	0.930419
cg00025715	ZSCAN18	Body		chr19	58597097	q	shore	Body - shore	0.884921	0.865688	0.910357	0.880647	0.907491	0.863408	0.880529	0.885727	0.890611	0.865971	0.899196	0.918617	0.90193	0.912225	0.903122	0.891912	0.881454	0.892013
cg00025991	DIP2C	TSS1500		chr10	736625	p	shore	TSS1500 - shore	0.867761	0.867678	0.889585	0.87662	0.873662	0.842811	0.838834	0.837455	0.854587	0.83885	0.831934	0.869563	0.845978	0.870028	0.869792	0.878579	0.864738	0.871334
cg00026546	HPCA	Body		chr1	33354785	p	shelf	Body - shelf	0.827832	0.792204	0.826319	0.829243	0.843296	0.786699	0.783208	0.786988	0.803014	0.782429	0.775453	0.813475	0.791812	0.853435	0.839587	0.833473	0.818887	0.819372
cg00026603	MZT1	IGR	-140618	chr13	73141877	q	open sea	IGR - open sea	0.856307	0.833374	0.857844	0.851018	0.83866	0.811972	0.749321	0.722797	0.754118	0.71614	0.704722	0.749284	0.719087	0.778698	0.769983	0.778713	0.766344	0.773795
cg00026938	LINC01101	IGR	142066	chr2	121363977	q	open sea	IGR - open sea	0.959611	0.952975	0.970583	0.959841	0.96474	0.957957	0.954099	0.957007	0.95842	0.959586	0.950402	0.96277	0.968195	0.962832	0.969364	0.954214	0.960874	0.973021
cg00028211	SIX3	IGR	-140235	chr2	45028802	p	shore	IGR - shore	0.954581	0.95427	0.96	0.962775	0.944382	0.954312	0.959438	0.973712	0.96053	0.963858	0.940909	0.95112	0.94014	0.943877	0.945295	0.947588	0.964952	0.953223
cg00028431	MTSS1	3'UTR		chr8	125564372	q	open sea	3'UTR - open sea	0.897047	0.89263	0.89517	0.882032	0.900499	0.856192	0.861847	0.851507	0.856211	0.849887	0.846696	0.876621	0.87226	0.879084	0.874419	0.846989	0.861688	0.85582
cg00028844	MATN4	TSS1500		chr20	43938184	q	shelf	TSS1500 - shelf	0.677679	0.634852	0.681523	0.656376	0.704418	0.649094	0.683963	0.682536	0.678441	0.652264	0.672118	0.711045	0.675363	0.725773	0.706844	0.712168	0.712257	0.696635
cg00029619	KIF13A	3'UTR		chr6	17760992	p	open sea	3'UTR - open sea	0.909393	0.887944	0.935605	0.925997	0.927581	0.9015	0.920122	0.913876	0.917227	0.916394	0.898356	0.936576	0.905442	0.942184	0.928025	0.928991	0.924653	0.927797
cg00030291	ICA1	5'UTR		chr7	8302094	p	island	5'UTR - island	0.109397	0.128488	0.123196	0.127963	0.148331	0.111064	0.143063	0.138039	0.125725	0.136256	0.1432	0.16723	0.11793	0.149699	0.170499	0.162244	0.157518	0.168874
cg00030420	SLC25A2	TSS200		chr5	140683772	q	island	TSS200 - island	0.867302	0.855426	0.86399	0.888221	0.870022	0.837245	0.868154	0.849088	0.864416	0.852235	0.848768	0.86935	0.843256	0.87266	0.882382	0.876791	0.878404	0.878888
cg00030432	MEPCE	1stExon		chr7	100028974	q	shore	1stExon - shore	0.658994	0.644184	0.668051	0.691491	0.707525	0.657479	0.679545	0.662297	0.696934	0.659653	0.698441	0.705397	0.67988	0.723831	0.714645	0.719707	0.720648	0.721572
cg00030588	C16orf95	IGR	-235593	chr16	87100811	q	open sea	IGR - open sea	0.83811	0.810217	0.863006	0.871027	0.881746	0.824669	0.834853	0.832103	0.822353	0.814385	0.835742	0.862237	0.829052	0.866687	0.859118	0.859956	0.865913	0.854117
cg00031443	PNPLA6	5'UTR		chr19	7599076	p	island	5'UTR - island	0.108228	0.134914	0.103076	0.0862019	0.119801	0.100506	0.120195	0.0856517	0.109726	0.12102	0.0750112	0.087581	0.0844893	0.0827234	0.0632822	0.0622778	0.0554739	0.066718
cg00032036	PNPLA6	5'UTR		chr19	7600417	p	island	5'UTR - island	0.0648136	0.0571737	0.0691482	0.0630603	0.0666009	0.0649409	0.0610564	0.068949	0.0702757	0.0662898	0.0799847	0.0833825	0.0559849	0.0821864	0.0780293	0.0783858	0.0813567	0.0838823
cg00032609	ATP5E	Body		chr20	57606607	q	shore	Body - shore	0.193854	0.165714	0.19579	0.189497	0.198643	0.17801	0.164627	0.166207	0.168372	0.147479	0.157489	0.194179	0.157482	0.20061	0.181118	0.190318	0.183695	0.174232
cg00032959	CMTR2	IGR	10676	chr16	71326879	q	shelf	IGR - shelf	0.114167	0.0636979	0.0868359	0.0793733	0.0895328	0.0781098	0.0933595	0.0823	0.0971819	0.0749149	0.0934544	0.109659	0.105006	0.108605	0.121678	0.117764	0.105149	0.090249
cg00033155	NPHP1	Body		chr2	110925418	q	open sea	Body - open sea	0.892572	0.864568	0.894152	0.913195	0.912209	0.909424	0.880542	0.876322	0.879361	0.860576	0.883374	0.911286	0.906862	0.912844	0.910729	0.900322	0.903821	0.902051
cg00033165	CBR4	IGR	43372	chr4	169952114	q	open sea	IGR - open sea	0.137475	0.109233	0.142768	0.122524	0.154845	0.119151	0.255826	0.235214	0.265483	0.240332	0.232071	0.290021	0.254061	0.31899	0.306803	0.294178	0.290894	0.296325
cg00033490	CROT	Body		chr7	87027887	q	open sea	Body - open sea	0.886017	0.870163	0.905182	0.916139	0.920257	0.876845	0.907722	0.895666	0.902198	0.907035	0.913589	0.924565	0.915258	0.920295	0.919003	0.909686	0.900659	0.938031
cg00033516	FLJ13197	TSS1500		chr4	38666773	p	shore	TSS1500 - shore	0.0770964	0.0632709	0.0718856	0.0621159	0.0769539	0.0601477	0.0805447	0.0614105	0.0692136	0.0712187	0.0622594	0.0697828	0.0671233	0.0613851	0.0632459	0.0508854	0.0463762	0.0539557
cg00033703	APH1B	IGR	-3494	chr15	63566255	q	shelf	IGR - shelf	0.89983	0.903898	0.918685	0.919625	0.927493	0.890262	0.889688	0.877039	0.901219	0.905388	0.914492	0.914308	0.910013	0.939675	0.914877	0.928034	0.935626	0.893118
cg00034336	ID2	IGR	-137987	chr2	8684126	p	open sea	IGR - open sea	0.960094	0.960893	0.976212	0.976418	0.971682	0.970657	0.961041	0.974755	0.971486	0.975271	0.97719	0.969701	0.963416	0.973287	0.976303	0.985703	0.996235	0.990362
cg00034556	MIR1977	TSS1500		chr1	566731	p	open sea	TSS1500 - open sea	0.325467	0.288919	0.327033	0.560419	0.535957	0.508041	0.300509	0.2789	0.30382	0.303806	0.330105	0.357229	0.43306	0.404916	0.4002	0.432024	0.459872	0.411929
cg00035000	RUNX3	Body		chr1	25255003	p	shore	Body - shore	0.559418	0.517018	0.581821	0.562898	0.594368	0.540428	0.616317	0.630683	0.642292	0.598937	0.609446	0.663169	0.619594	0.687726	0.681967	0.670157	0.681779	0.647196
cg00035630	DEPDC7	TSS1500		chr11	33036664	p	shore	TSS1500 - shore	0.808218	0.762949	0.805605	0.821931	0.814672	0.771367	0.9033	0.902618	0.904374	0.904815	0.898852	0.915555	0.923724	0.930842	0.923707	0.903712	0.910232	0.931304
cg00035969	RAP1A	IGR	-3308	chr1	112159097	p	shelf	IGR - shelf	0.837886	0.820851	0.865238	0.878618	0.884973	0.834123	0.852809	0.844474	0.857972	0.820668	0.838592	0.870059	0.884692	0.895811	0.883362	0.880726	0.853818	0.878911
cg00035980	MCF2L-AS1	IGR	-21466	chr13	113600332	q	shelf	IGR - shelf	0.897687	0.877953	0.897126	0.888765	0.892565	0.856279	0.871096	0.863121	0.866463	0.86828	0.861027	0.867967	0.880115	0.912345	0.927533	0.881615	0.877469	0.888428
cg00036328	ARL6IP4	Body		chr12	123465816	q	island	Body - island	0.197796	0.162005	0.211352	0.202261	0.214717	0.173354	0.19466	0.190482	0.190604	0.176644	0.194478	0.224561	0.17985	0.214175	0.221407	0.226853	0.215667	0.216184
cg00036369	ATXN7	3'UTR		chr3	63988378	p	open sea	3'UTR - open sea	0.915053	0.911294	0.918734	0.932657	0.953498	0.918822	0.901022	0.924951	0.907611	0.933616	0.944262	0.958912	0.931237	0.95508	0.929196	0.938497	0.934817	0.950249
cg00036732	LZTS2	3'UTR		chr10	102767507	q	shore	3'UTR - shore	0.673575	0.646759	0.699652	0.700932	0.724972	0.667667	0.65316	0.644277	0.67013	0.654124	0.645194	0.689736	0.659108	0.711434	0.698319	0.701961	0.704689	0.687885
cg00037013	WNT6	IGR	-2010	chr2	219722536	q	shore	IGR - shore	0.110526	0.0981311	0.116762	0.112474	0.130874	0.105189	0.0882003	0.101018	0.118354	0.0850588	0.110402	0.125996	0.132493	0.139608	0.133737	0.123804	0.118459	0.117866
cg00038020	C1orf65	IGR	9078	chr1	223575793	q	open sea	IGR - open sea	0.436904	0.396191	0.404011	0.456626	0.462333	0.41701	0.52161	0.50451	0.503926	0.494793	0.497324	0.536839	0.521904	0.538727	0.566749	0.527479	0.548311	0.550676
cg00038857	CCL8	TSS1500		chr17	32645753	q	open sea	TSS1500 - open sea	0.186392	0.172008	0.226622	0.217978	0.243127	0.18915	0.275121	0.274948	0.272147	0.258624	0.272537	0.302148	0.264184	0.320844	0.297749	0.29376	0.288936	0.303762
cg00039016	FBXO31	Body		chr16	87421584	q	shelf	Body - shelf	0.883399	0.909331	0.918835	0.917872	0.920041	0.888512	0.910271	0.894628	0.911169	0.901401	0.894849	0.919376	0.906717	0.926387	0.936607	0.921924	0.938787	0.923769
cg00039326	TRAPPC3	TSS1500		chr1	36615845	p	shore	TSS1500 - shore	0.76671	0.733373	0.790289	0.790636	0.798923	0.739471	0.798905	0.808627	0.804694	0.789908	0.788909	0.83852	0.808688	0.849288	0.830626	0.83282	0.833636	0.829194
cg00039793	SFXN4	TSS200		chr10	120925308	q	island	TSS200 - island	0.0235285	0.0295388	0.0198298	0.0220057	0.0229267	0.0220949	0.0249959	0.0235181	0.0216101	0.0280389	0.0156238	0.0233561	0.017815	0.0113572	0.0127881	0.0160449	0.00985161	0.012633
cg00040455	NR0B1	1stExon		chrX	30326676	p	island	1stExon - island	0.700549	0.65619	0.712694	0.673626	0.691445	0.663601	0.554738	0.53405	0.560561	0.554041	0.573149	0.595246	0.5396	0.591461	0.578991	0.595044	0.583523	0.570626
cg00040575	MICAL3	5'UTR		chr22	18506180	q	shore	5'UTR - shore	0.629145	0.561604	0.627544	0.628787	0.632045	0.58814	0.597786	0.599059	0.602066	0.581954	0.605548	0.638429	0.590344	0.650605	0.648057	0.63411	0.635138	0.633071
cg00041270	SMIM20	IGR	100983	chr4	26016797	p	open sea	IGR - open sea	0.216908	0.17768	0.208203	0.210858	0.235633	0.215095	0.224971	0.223603	0.248393	0.212761	0.231083	0.272592	0.233847	0.288041	0.269851	0.271675	0.265198	0.251997
cg00041401	PTPN22	TSS200		chr1	114414408	p	open sea	TSS200 - open sea	0.838721	0.789983	0.851272	0.845633	0.855026	0.809161	0.816651	0.810761	0.831008	0.852732	0.814613	0.858136	0.838156	0.847025	0.866234	0.842732	0.85121	0.83795
cg00041666	SYNE1	Body		chr6	152702330	q	open sea	Body - open sea	0.727955	0.698395	0.744456	0.747081	0.762938	0.700565	0.637019	0.619425	0.645269	0.597005	0.596032	0.666705	0.615347	0.687415	0.673818	0.662681	0.660471	0.661918
cg00042882	AP1S1	TSS1500		chr7	100796809	q	shore	TSS1500 - shore	0.737536	0.69623	0.726665	0.755859	0.766678	0.70825	0.800072	0.786454	0.803569	0.790142	0.828112	0.834554	0.779066	0.828336	0.833473	0.83154	0.837323	0.824463
cg00043599	BTBD19	Body		chr1	45274600	p	shelf	Body - shelf	0.746576	0.734465	0.790617	0.808456	0.791412	0.7598	0.725436	0.737031	0.754175	0.705334	0.697141	0.762858	0.733688	0.775801	0.779587	0.758884	0.766169	0.766047
cg00043788	VSX1	5'UTR		chr20	25062754	p	island	5'UTR - island	0.84195	0.811365	0.860768	0.876338	0.874685	0.841211	0.859231	0.85244	0.848908	0.832178	0.857842	0.885018	0.839258	0.900233	0.886745	0.871445	0.878944	0.863093
cg00043790	KCNAB2	5'UTR		chr1	6093972	p	open sea	5'UTR - open sea	0.757641	0.728577	0.780151	0.792237	0.789422	0.731343	0.751124	0.76173	0.745044	0.749496	0.749349	0.777796	0.746281	0.796101	0.773627	0.796328	0.794383	0.802467
cg00043792	MYO3A	IGR	-3698	chr10	26219304	p	shelf	IGR - shelf	0.782463	0.779253	0.787459	0.795157	0.82005	0.776677	0.856113	0.840463	0.853319	0.856011	0.878095	0.874902	0.84751	0.885355	0.898838	0.861075	0.875221	0.880557
cg00044107	COL12A1	3'UTR		chr6	75795067	q	island	3'UTR - island	0.527712	0.493405	0.558144	0.522994	0.5563	0.507225	0.442662	0.473157	0.461461	0.524978	0.461663	0.528801	0.491544	0.507116	0.518474	0.518421	0.48536	0.472273
cg00044299	KCTD1	5'UTR		chr18	24126361	q	shore	5'UTR - shore	0.282943	0.239699	0.289922	0.254327	0.295752	0.256963	0.240858	0.237815	0.272	0.259794	0.275317	0.308244	0.287746	0.308378	0.337715	0.316998	0.306224	0.325902
cg00044372	KIAA0513	5'UTR		chr16	85070825	q	open sea	5'UTR - open sea	0.774441	0.735326	0.779188	0.797383	0.798731	0.730765	0.703523	0.708357	0.698301	0.736007	0.691721	0.682263	0.744996	0.755328	0.743463	0.784324	0.741999	0.743122
cg00045118	RUNX1T1	Body		chr8	93076177	q	open sea	Body - open sea	0.706463	0.665632	0.729376	0.728565	0.717531	0.67649	0.619724	0.619381	0.643026	0.590172	0.594258	0.652055	0.606896	0.688412	0.675196	0.665342	0.659167	0.653416
cg00045762	ODZ2	Body		chr5	167181762	q	open sea	Body - open sea	0.0500158	0.0658592	0.0629653	0.0556542	0.0693284	0.0587576	0.0562652	0.0571182	0.0580341	0.0575223	0.0376912	0.0654086	0.0401297	0.048622	0.0448111	0.0693708	0.0480249	0.0495335
cg00045787	SNTB2	Body		chr16	69318027	q	open sea	Body - open sea	0.742436	0.690815	0.747346	0.72759	0.755748	0.690669	0.684291	0.645933	0.672625	0.639539	0.638301	0.698107	0.666906	0.722406	0.707435	0.717797	0.692726	0.707617
cg00046021	PLOD3	Body		chr7	100858451	q	shore	Body - shore	0.79381	0.748943	0.791083	0.770856	0.794215	0.748788	0.778742	0.760386	0.78772	0.746542	0.760646	0.792559	0.767339	0.811997	0.812841	0.80237	0.799306	0.799785
cg00046099	GNL3L	TSS200		chrX	54556443	p	island	TSS200 - island	0.51792	0.505528	0.564809	0.544488	0.574707	0.522173	0.538183	0.536251	0.555996	0.535298	0.530892	0.593161	0.512843	0.582319	0.58631	0.577673	0.558265	0.573965
cg00046991	MYO1D	Body		chr17	30906423	q	open sea	Body - open sea	0.72306	0.686177	0.717579	0.729398	0.747318	0.695421	0.721831	0.707814	0.725186	0.698956	0.683545	0.734817	0.704745	0.750449	0.756904	0.738359	0.738457	0.739895
cg00047338	BAHCC1	Body		chr17	79414734	q	shore	Body - shore	0.837956	0.827663	0.872711	0.862505	0.86238	0.826047	0.827101	0.839541	0.834414	0.857859	0.839481	0.882229	0.832364	0.871099	0.876145	0.871222	0.879357	0.859354
cg00047683	PKD1L3	TSS1500		chr16	72034122	q	open sea	TSS1500 - open sea	0.890745	0.873386	0.905515	0.917046	0.927501	0.901451	0.886915	0.87426	0.883242	0.88281	0.889551	0.903619	0.874317	0.92184	0.912827	0.903145	0.900847	0.908691
cg00047694	LOC732275	Body		chr16	86377053	q	open sea	Body - open sea	0.423758	0.392544	0.445289	0.393625	0.438794	0.384517	0.485428	0.483412	0.49574	0.469012	0.463796	0.519763	0.482756	0.549512	0.530695	0.524767	0.510061	0.499301
cg00048370	QKI	IGR	671264	chr6	164506939	q	open sea	IGR - open sea	0.734004	0.703588	0.753337	0.764956	0.775049	0.706783	0.635554	0.670042	0.664765	0.662816	0.652269	0.703675	0.654929	0.708416	0.67679	0.721625	0.724249	0.688847
cg00049616	CLYBL	Body		chr13	100308186	q	shelf	Body - shelf	0.896812	0.892983	0.914104	0.907622	0.923209	0.896671	0.899866	0.902358	0.913667	0.874354	0.90392	0.921427	0.9218	0.933354	0.91704	0.916267	0.906549	0.916373
cg00049892	ENPP1	Body		chr6	132162773	q	open sea	Body - open sea	0.674956	0.659706	0.722956	0.716907	0.739407	0.680405	0.790606	0.780192	0.804247	0.727651	0.729404	0.767455	0.763103	0.812713	0.802198	0.786772	0.795583	0.784683
cg00050496	MGC14436	TSS1500		chr12	110211701	q	open sea	TSS1500 - open sea	0.6536	0.632597	0.690089	0.683257	0.692285	0.64744	0.660985	0.631793	0.650627	0.63743	0.623344	0.670054	0.649344	0.700998	0.68193	0.692067	0.683492	0.677955
cg00051590	VARS	Body		chr6	31759486	p	shelf	Body - shelf	0.769647	0.731179	0.788927	0.77142	0.784925	0.728418	0.692138	0.718055	0.731013	0.703961	0.713993	0.765373	0.745066	0.770396	0.747744	0.744162	0.761449	0.761348
cg00052772	B3GALT4	1stExon		chr6	33245804	p	shore	1stExon - shore	0.821172	0.802427	0.814836	0.839483	0.857063	0.796516	0.798134	0.805563	0.811333	0.784807	0.807784	0.824065	0.798222	0.843067	0.837621	0.864088	0.821806	0.861248
cg00053073	PDE4C	1stExon		chr19	18337107	p	island	1stExon - island	0.838658	0.800199	0.852616	0.814646	0.842668	0.791404	0.816425	0.799274	0.810079	0.793734	0.810958	0.840442	0.786613	0.829867	0.823811	0.827739	0.834474	0.8276
cg00053536	CROCC	Body		chr1	17291209	p	shore	Body - shore	0.6414	0.606493	0.632732	0.679163	0.68566	0.651374	0.648409	0.687162	0.669783	0.645681	0.645799	0.703471	0.714644	0.705899	0.740287	0.698474	0.735963	0.702269
cg00053755	SLC4A9	IGR	-11076	chr5	139728711	q	shelf	IGR - shelf	0.804419	0.801425	0.830344	0.806511	0.851796	0.791812	0.829162	0.841581	0.846193	0.81015	0.838039	0.853807	0.812289	0.855608	0.872783	0.863499	0.850989	0.865667
cg00053927	MCF2L	Body		chr13	113699014	q	shelf	Body - shelf	0.855652	0.824649	0.875888	0.879228	0.873913	0.837377	0.853418	0.842681	0.858029	0.846716	0.822044	0.87638	0.845911	0.885977	0.890873	0.886075	0.872956	0.875544
cg00054243	ZYG11B	IGR	-1819	chr1	53190312	p	shore	IGR - shore	0.792515	0.756433	0.77998	0.806378	0.82141	0.788625	0.792391	0.808721	0.813647	0.783367	0.786046	0.817915	0.828485	0.826332	0.844027	0.825572	0.835971	0.82924
cg00055233	RLN1	1stExon		chr9	5339677	p	island	1stExon - island	0.738649	0.714236	0.754561	0.776211	0.775512	0.702471	0.688604	0.672586	0.676766	0.645129	0.645799	0.692286	0.656207	0.721074	0.724326	0.716921	0.694602	0.698147
cg00055603	SKINTL	IGR	-58548	chr1	48508839	p	open sea	IGR - open sea	0.774168	0.744788	0.795591	0.808459	0.821365	0.757689	0.769755	0.754676	0.748359	0.748878	0.754627	0.780615	0.731005	0.799865	0.781638	0.787164	0.782508	0.785845
cg00055981	GPSM1	Body		chr9	139228737	q	shore	Body - shore	0.882478	0.882608	0.896282	0.900934	0.911826	0.871091	0.872497	0.861788	0.874375	0.845958	0.849319	0.887835	0.868485	0.914645	0.905389	0.895686	0.904023	0.896846
cg00056578	KSR2	TSS200		chr12	118406033	q	shore	TSS200 - shore	0.794196	0.75117	0.810218	0.7972	0.811635	0.752739	0.812908	0.791667	0.818199	0.805658	0.808063	0.84163	0.802679	0.849051	0.852183	0.828459	0.840615	0.841726
cg00057791	VPS13D	Body		chr1	12567182	p	open sea	Body - open sea	0.853355	0.850195	0.881708	0.884057	0.893818	0.861202	0.877748	0.852441	0.863547	0.872256	0.856282	0.891609	0.892203	0.901191	0.893915	0.886909	0.903946	0.881466
cg00058644	ALYREF	IGR	-1688	chr17	79844023	q	shelf	IGR - shelf	0.842023	0.789258	0.842455	0.849368	0.869757	0.814494	0.804049	0.806369	0.822482	0.786124	0.808685	0.838321	0.798297	0.850544	0.842103	0.843326	0.830044	0.834731
cg00059089	FMNL2	Body		chr2	153263288	q	open sea	Body - open sea	0.136388	0.10836	0.108012	0.0940313	0.119801	0.0831971	0.114008	0.0706797	0.0732021	0.116837	0.139706	0.158661	0.125505	0.151895	0.159204	0.135039	0.150634	0.100643
cg00059165	PI16	Body		chr6	36926828	p	shore	Body - shore	0.872845	0.83266	0.880306	0.869398	0.875525	0.851003	0.87201	0.853458	0.859454	0.858515	0.855889	0.889019	0.86161	0.87747	0.882465	0.876582	0.880459	0.876135
cg00059911	LHX5	Body		chr12	113908960	q	island	Body - island	0.662447	0.603772	0.665491	0.665966	0.681168	0.619267	0.73363	0.735165	0.740071	0.71872	0.724479	0.768087	0.726561	0.796768	0.774926	0.791411	0.769189	0.764288
cg00060320	KY	TSS200		chr3	134369974	q	island	TSS200 - island	0.914204	0.924393	0.938138	0.938409	0.929915	0.923968	0.958512	0.961295	0.958154	0.935249	0.95493	0.956468	0.965086	0.953631	0.960403	0.94643	0.950967	0.949435
cg00060627	KCNS3	Body		chr2	18112721	p	open sea	Body - open sea	0.857602	0.801595	0.862555	0.837784	0.85659	0.797376	0.919557	0.89565	0.918194	0.94587	0.927215	0.942545	0.89944	0.932499	0.920412	0.914551	0.946557	0.917078
cg00061031	ANP32B	TSS1500		chr9	100744026	q	shore	TSS1500 - shore	0.55716	0.495428	0.559094	0.554918	0.57706	0.51007	0.556175	0.529661	0.572567	0.510731	0.521866	0.569592	0.545472	0.613792	0.604765	0.594978	0.605909	0.579982
cg00061150	NRBP2	Body		chr8	144918317	q	island	Body - island	0.867373	0.859328	0.870019	0.899886	0.900246	0.859407	0.86868	0.861487	0.878757	0.859306	0.878582	0.871744	0.902948	0.901952	0.909328	0.878167	0.886004	0.915542
cg00061185	LIMA1	Body		chr12	50596347	q	open sea	Body - open sea	0.898949	0.896423	0.900056	0.890682	0.889939	0.857364	0.861428	0.86101	0.888025	0.842804	0.845866	0.882573	0.897568	0.902987	0.901285	0.866175	0.879586	0.888707
cg00061551	ALG1	TSS1500		chr16	5121151	p	shore	TSS1500 - shore	0.492689	0.442416	0.500816	0.434447	0.458923	0.419608	0.616279	0.575246	0.577912	0.496779	0.531227	0.546507	0.554478	0.569612	0.515928	0.517208	0.552784	0.55028
cg00061678	MROH9	IGR	-127893	chr1	170776719	q	open sea	IGR - open sea	0.392403	0.343704	0.384931	0.405098	0.40199	0.351765	0.485057	0.459272	0.50269	0.474786	0.476673	0.517681	0.460977	0.526447	0.507997	0.532886	0.520146	0.514683
cg00061695	NLGN2	TSS200		chr17	7311314	p	shore	TSS200 - shore	0.882832	0.873894	0.902755	0.899749	0.914226	0.869227	0.893379	0.883166	0.887731	0.89385	0.88108	0.899121	0.882799	0.910444	0.910708	0.900301	0.902548	0.905877
cg00061764	SUCLG2	Body		chr3	67564432	p	open sea	Body - open sea	0.836699	0.811097	0.849445	0.860296	0.849209	0.852511	0.813241	0.823212	0.824801	0.836687	0.839129	0.851799	0.801664	0.837049	0.834912	0.840343	0.832849	0.838778
cg00061792	MSMB	IGR	-7294	chr10	51542259	q	open sea	IGR - open sea	0.764565	0.745047	0.811392	0.80681	0.831875	0.787324	0.773767	0.771133	0.79031	0.761595	0.751618	0.80452	0.770697	0.831826	0.823483	0.805735	0.833544	0.809955
cg00062285	COL8A1	IGR	-164396	chr3	99193044	q	open sea	IGR - open sea	0.913176	0.908871	0.92197	0.92124	0.908478	0.911647	0.924537	0.917164	0.910877	0.932486	0.938358	0.933586	0.920854	0.927244	0.925148	0.928776	0.932447	0.916087
cg00063174	WDR69	TSS200		chr2	228736253	q	island	TSS200 - island	0.664316	0.669732	0.681349	0.69299	0.691517	0.666796	0.740089	0.702303	0.744066	0.699338	0.659363	0.670587	0.694454	0.653141	0.651563	0.692021	0.658375	0.644494
cg00063456	EGLN1	Body		chr1	231518525	q	open sea	Body - open sea	0.425734	0.385607	0.457276	0.392718	0.452879	0.410687	0.344075	0.334684	0.385309	0.346357	0.377053	0.401486	0.361293	0.425868	0.399581	0.421756	0.402723	0.416021
cg00064020	AP2M1	5'UTR		chr3	183894761	q	shore	5'UTR - shore	0.633499	0.604892	0.658031	0.666698	0.676031	0.616218	0.549018	0.50695	0.538173	0.518109	0.53465	0.56955	0.533528	0.603792	0.604281	0.589813	0.563893	0.567854
cg00064080	WDR11-AS1	IGR	-12433	chr10	122598254	q	open sea	IGR - open sea	0.877712	0.878128	0.897881	0.909599	0.90887	0.89167	0.899962	0.902508	0.910205	0.888031	0.898885	0.91465	0.889847	0.917337	0.900076	0.916062	0.912102	0.91967
cg00064415	SPACA3	IGR	6590	chr17	31325472	q	open sea	IGR - open sea	0.0411601	0.0185214	0.0384568	0.0152216	0.0147194	0.0253588	0.0407024	0.0274449	0.0492623	0.0188239	0.0181985	0.0135611	0.0204913	0.0238616	0.0212342	0.0265052	0.0251536	0.0151071
cg00066239	NPTX1	IGR	31526	chr17	78472159	q	open sea	IGR - open sea	0.89393	0.879984	0.891957	0.909828	0.909573	0.867113	0.884041	0.862189	0.88809	0.867845	0.870183	0.892169	0.876972	0.890675	0.888047	0.900365	0.904425	0.91267
cg00066351	LINC00996	IGR	-191	chr7	150130551	q	open sea	IGR - open sea	0.688501	0.666816	0.701517	0.714435	0.727522	0.682514	0.766636	0.756517	0.762468	0.725565	0.756447	0.782874	0.734711	0.798793	0.795913	0.775125	0.774087	0.779587
cg00066499	HMGN2	IGR	27775	chr1	26826677	p	island	IGR - island	0.0225564	0.016386	0.022827	0.0135186	0.0165973	0.0235974	0.0144624	0.00992959	0.0090065	0.00694716	0.00961627	0.0127354	0.0075255	0.00928074	0.00873426	0.00749469	0.0030464	0.00258663
cg00066512	PPM1H	Body		chr12	63199712	q	shelf	Body - shelf	0.940956	0.930105	0.95248	0.947044	0.95011	0.9381	0.935684	0.93569	0.936392	0.942002	0.950366	0.958856	0.929176	0.941543	0.952431	0.958011	0.969431	0.950965
cg00066748	C8orf42	TSS1500		chr8	496527	p	shore	TSS1500 - shore	0.976526	0.97518	0.988297	0.98157	0.97661	0.987066	0.975723	0.980184	0.980261	0.991403	0.982632	0.992444	0.9767	0.967519	0.980606	0.982197	0.987729	0.990411
cg00067196	PLEKHA6	3'UTR		chr1	204189242	q	open sea	3'UTR - open sea	0.84529	0.81067	0.856648	0.871581	0.870285	0.827855	0.842225	0.822848	0.821972	0.842927	0.83963	0.856813	0.858334	0.875035	0.858873	0.867482	0.850595	0.85358
cg00067518	CAMTA1	Body		chr1	7763225	p	shore	Body - shore	0.813252	0.774419	0.827103	0.816034	0.812194	0.776494	0.801369	0.800748	0.800688	0.807712	0.801707	0.828456	0.795002	0.818435	0.811925	0.818362	0.821439	0.826311
cg00067576	GADD45B	TSS1500		chr19	2475014	p	island	TSS1500 - island	0.0613237	0.0655858	0.0732103	0.0656256	0.0653861	0.0628174	0.0610663	0.0613982	0.064148	0.0543667	0.0578831	0.0734049	0.0618398	0.0717905	0.0649396	0.070621	0.0756063	0.0755201
cg00067742	MYT1L	Body		chr2	1926888	p	open sea	Body - open sea	0.548814	0.500453	0.545556	0.531578	0.557459	0.505491	0.609349	0.620895	0.630805	0.628692	0.627544	0.656395	0.619355	0.689148	0.690244	0.644744	0.643332	0.641903
cg00067884	HERC1	Body		chr15	63970198	q	open sea	Body - open sea	0.882437	0.883193	0.902035	0.89808	0.896938	0.897166	0.857711	0.866329	0.872012	0.864942	0.887299	0.897412	0.867328	0.888071	0.888455	0.884139	0.890165	0.914818
cg00068102	GLI2	Body		chr2	121619261	q	open sea	Body - open sea	0.867954	0.851807	0.90368	0.917007	0.887057	0.874777	0.889559	0.903647	0.903301	0.896049	0.892785	0.917203	0.914853	0.921269	0.923394	0.907983	0.929921	0.911865
cg00068750	TBC1D24	5'UTR		chr16	2535955	p	open sea	5'UTR - open sea	0.831184	0.81228	0.865486	0.858329	0.860169	0.824948	0.837579	0.837637	0.839086	0.813491	0.819257	0.86066	0.854161	0.873628	0.880414	0.843246	0.864767	0.861859
cg00069059	CCDC17	Body		chr1	46086861	p	shore	Body - shore	0.868037	0.845906	0.882172	0.867548	0.883782	0.844394	0.854546	0.847177	0.851894	0.840609	0.831077	0.866747	0.833896	0.890699	0.884037	0.86123	0.86615	0.867954
cg00069242	JUB	1stExon		chr14	23450527	q	island	1stExon - island	0.442312	0.419211	0.459138	0.456414	0.493371	0.447731	0.368658	0.357131	0.372269	0.355572	0.36206	0.407468	0.365143	0.429431	0.41561	0.413805	0.395309	0.407255
cg00069261	CDR2	TSS1500		chr16	22386531	p	shore	TSS1500 - shore	0.13572	0.127258	0.142594	0.141257	0.146332	0.139429	0.181291	0.181367	0.179156	0.163244	0.171684	0.202868	0.169683	0.219585	0.199523	0.203475	0.201071	0.193194
cg00069314	CLCN3	1stExon		chr4	170542039	q	shore	1stExon - shore	0.0532716	0.0451145	0.0384781	0.0264997	0.0501733	0.0418589	0.0294118	0.0380644	0.0365931	0.0693601	0.0544469	0.0771058	0.0331505	0.0444046	0.0598761	0.0226931	0.0376582	0.023967
cg00069417	SLC7A5	Body		chr16	87874279	q	open sea	Body - open sea	0.882415	0.915551	0.889705	0.907685	0.911511	0.878163	0.846946	0.87727	0.896743	0.901321	0.891282	0.904027	0.922314	0.91937	0.927213	0.899421	0.888643	0.906337
cg00069967	DNAH12	Body		chr3	57505680	p	open sea	Body - open sea	0.924153	0.913878	0.91861	0.938538	0.932755	0.918986	0.920275	0.930305	0.926064	0.937667	0.930956	0.940069	0.931635	0.936401	0.934223	0.933018	0.935452	0.942199
cg00071026	MCF2L	Body		chr13	113650936	q	shore	Body - shore	0.916667	0.910467	0.94274	0.945602	0.932554	0.937913	0.923252	0.93199	0.941214	0.948093	0.945257	0.955071	0.939541	0.938861	0.953601	0.943193	0.942912	0.951486
cg00071161	TMEM63B	Body		chr6	44117573	p	shore	Body - shore	0.826712	0.826849	0.861885	0.85299	0.867996	0.875321	0.831303	0.830565	0.83951	0.835448	0.869903	0.860358	0.845106	0.868998	0.860588	0.851013	0.858835	0.867651
cg00071360	SLC32A1	IGR	-2312	chr20	37350793	q	shore	IGR - shore	0.452805	0.414862	0.464153	0.469318	0.484319	0.429659	0.47412	0.441229	0.455396	0.450389	0.466028	0.493772	0.457404	0.53237	0.528024	0.50819	0.497605	0.479937
cg00071446	LRRC58	IGR	-18320	chr3	120025256	q	shore	IGR - shore	0.931854	0.932897	0.936653	0.928941	0.955682	0.920869	0.910465	0.895174	0.939373	0.938622	0.928483	0.937278	0.961625	0.949535	0.967523	0.952655	0.946117	0.931755
cg00071618	JPH3	Body		chr16	87645667	q	shelf	Body - shelf	0.897683	0.869756	0.887439	0.878093	0.900059	0.856071	0.868261	0.885277	0.884351	0.894263	0.864642	0.911945	0.899427	0.914398	0.90067	0.897064	0.879694	0.892125
cg00071727	FARP1	Body		chr13	98869894	q	open sea	Body - open sea	0.906157	0.868722	0.913903	0.909306	0.924663	0.899066	0.880488	0.883529	0.889454	0.866261	0.868075	0.905316	0.874865	0.915189	0.915257	0.898901	0.904777	0.901568
cg00071950	SLC2A9	Body		chr4	10020882	p	island	Body - island	0.927076	0.921059	0.943031	0.937842	0.94102	0.916338	0.946544	0.94318	0.942639	0.915309	0.923443	0.931741	0.914391	0.946293	0.936284	0.924132	0.938666	0.93002
cg00071984	FHIT	5'UTR		chr3	60617504	p	open sea	5'UTR - open sea	0.977004	0.984693	0.981641	0.993623	0.986728	0.988441	0.978316	0.984321	0.981867	0.993038	0.988613	0.993621	0.988211	0.982512	0.984139	0.991682	0.983585	0.985729
cg00072839	PCDH11X	5'UTR		chrX	91035267	q	shore	5'UTR - shore	0.891818	0.890139	0.916203	0.909549	0.887046	0.887496	0.840194	0.841732	0.844471	0.828417	0.818037	0.833954	0.845012	0.807288	0.83279	0.834368	0.829899	0.860101
cg00073244	MEGF6	TSS1500		chr1	3529108	p	shore	TSS1500 - shore	0.814652	0.809896	0.82747	0.836687	0.849482	0.801231	0.81243	0.815985	0.79902	0.795751	0.782572	0.834058	0.817504	0.8634	0.854636	0.846313	0.832567	0.836423
cg00073543	RP11-214L19.1	IGR	267176	chr1	38941882	p	shore	IGR - shore	0.770154	0.71485	0.775461	0.792292	0.798274	0.732048	0.780009	0.771996	0.784144	0.749128	0.745125	0.797249	0.75267	0.820498	0.81118	0.813336	0.792418	0.794671
cg00075615	ZFHX3	Body		chr16	72827803	q	open sea	Body - open sea	0.905054	0.879437	0.930153	0.917857	0.919664	0.895396	0.886383	0.894673	0.907413	0.900423	0.907586	0.915426	0.925534	0.932877	0.929615	0.89838	0.920467	0.907448
cg00076555	BSN	3'UTR		chr3	49705435	p	open sea	3'UTR - open sea	0.764379	0.720523	0.778435	0.760775	0.774384	0.72771	0.745921	0.747986	0.742675	0.745384	0.752649	0.772975	0.747813	0.787439	0.799325	0.767509	0.790487	0.767958
cg00076936	C20orf118	TSS1500		chr20	35503983	q	open sea	TSS1500 - open sea	0.733216	0.674089	0.709151	0.747104	0.730107	0.721558	0.737288	0.754113	0.751737	0.724444	0.732601	0.776039	0.779418	0.784863	0.79612	0.763319	0.793919	0.769573
cg00077299	USP18	TSS200		chr22	18632618	q	shore	TSS200 - shore	0.547512	0.561984	0.577108	0.558055	0.56747	0.553933	0.56051	0.588756	0.597829	0.547229	0.501542	0.505955	0.544423	0.496184	0.515339	0.543639	0.510964	0.488471
cg00077547	TMEM26	Body		chr10	63170372	q	open sea	Body - open sea	0.90705	0.896722	0.917173	0.927668	0.916719	0.906046	0.914244	0.916632	0.906888	0.901808	0.908301	0.926711	0.909871	0.935422	0.934331	0.920876	0.92978	0.927892
cg00077904	SPARC	IGR	38252	chr5	151078909	q	open sea	IGR - open sea	0.615457	0.561777	0.609026	0.633861	0.630688	0.571173	0.592414	0.558288	0.574817	0.577672	0.555654	0.590626	0.571523	0.624124	0.60644	0.616314	0.617807	0.605046
cg00078456	MIB2	Body		chr1	1564422	p	island	Body - island	0.911001	0.894488	0.914336	0.911721	0.91851	0.900815	0.902604	0.90587	0.907038	0.902929	0.892085	0.920556	0.900567	0.916956	0.90814	0.915428	0.936098	0.921262
cg00078857	EFCAB1	IGR	-200942	chr8	49426532	q	shore	IGR - shore	0.833709	0.803622	0.834067	0.842856	0.860007	0.817871	0.847734	0.850767	0.857695	0.826868	0.817939	0.865737	0.83051	0.873748	0.869987	0.859058	0.868975	0.86436
cg00078968	WNT3A	Body		chr1	228225659	q	island	Body - island	0.89796	0.897933	0.91271	0.926813	0.920641	0.894224	0.919324	0.907576	0.906334	0.90839	0.900309	0.913059	0.927907	0.932599	0.929271	0.916057	0.914689	0.914286
cg00079224	TAOK2	3'UTR		chr16	29999710	p	shore	3'UTR - shore	0.854526	0.840061	0.87721	0.865871	0.870696	0.846166	0.845536	0.840418	0.854388	0.83823	0.846965	0.883509	0.833631	0.886758	0.892924	0.887865	0.883012	0.882378
cg00079388	ZC3H15	Body		chr2	187355319	q	shelf	Body - shelf	0.342347	0.313807	0.379282	0.366571	0.379319	0.31501	0.331194	0.318769	0.336151	0.321128	0.332166	0.389901	0.335067	0.39481	0.391835	0.365873	0.372355	0.365259
cg00079563	ARFGAP3	TSS200		chr22	43253521	q	island	TSS200 - island	0.441741	0.387701	0.391663	0.418409	0.42614	0.449902	0.301584	0.29221	0.300525	0.353343	0.337339	0.334406	0.314375	0.296623	0.322127	0.304178	0.325066	0.300108
cg00080068	LOC728323	IGR	-101642	chr2	242929202	q	shore	IGR - shore	0.825808	0.798139	0.849359	0.828917	0.844668	0.82791	0.812623	0.82968	0.831354	0.828838	0.840371	0.8469	0.817516	0.860163	0.866561	0.85153	0.857867	0.869251
cg00080125	C17orf82	3'UTR		chr17	59490613	q	shore	3'UTR - shore	0.860685	0.870947	0.871895	0.88106	0.905902	0.890318	0.867555	0.855525	0.855444	0.861061	0.872699	0.880022	0.858335	0.883267	0.903204	0.887753	0.871238	0.881779
cg00080188	NEBL-AS1	IGR	94970	chr10	21558201	p	open sea	IGR - open sea	0.79153	0.787818	0.808488	0.78989	0.797004	0.764014	0.741536	0.754899	0.756082	0.752309	0.743717	0.776367	0.75432	0.787183	0.799461	0.779945	0.766539	0.769972
cg00080987	PLXNA1	IGR	229925	chr3	126937362	q	open sea	IGR - open sea	0.479248	0.421192	0.485845	0.443115	0.485964	0.424992	0.659608	0.65617	0.675364	0.644001	0.634759	0.687852	0.642999	0.72061	0.719161	0.691546	0.679611	0.681435
cg00081919	HAAO	IGR	193242	chr2	43187471	p	open sea	IGR - open sea	0.829536	0.811253	0.841277	0.859361	0.842167	0.819832	0.810623	0.819847	0.802989	0.810876	0.81971	0.843526	0.801811	0.836735	0.847575	0.832566	0.841527	0.835154
cg00083018	GRIK2	IGR	-6532	chr6	101840329	q	shore	IGR - shore	0.826531	0.789369	0.820359	0.85307	0.852277	0.820331	0.674912	0.660761	0.658181	0.667556	0.668797	0.706798	0.666191	0.721403	0.7021	0.741311	0.686645	0.717024
cg00083072	SIPA1	Body		chr11	65415190	q	island	Body - island	0.892493	0.868921	0.90227	0.893836	0.902412	0.871008	0.886124	0.888399	0.891639	0.883703	0.875494	0.909908	0.880494	0.911479	0.909469	0.901692	0.901471	0.913619
cg00083401	RAD54L2	Body		chr3	51642365	p	open sea	Body - open sea	0.944206	0.947282	0.969269	0.967756	0.966414	0.951105	0.936393	0.941895	0.957212	0.956539	0.959395	0.95732	0.960289	0.97627	0.971293	0.963619	0.966355	0.969833
cg00083616	KRTDAP	TSS200		chr19	35981371	q	open sea	TSS200 - open sea	0.798755	0.759645	0.815457	0.813092	0.823915	0.797982	0.781782	0.78767	0.798365	0.788301	0.801595	0.824835	0.772249	0.829993	0.826081	0.823529	0.804545	0.805866
cg00083937	MAPK8IP2	Body		chr22	51039805	q	shore	Body - shore	0.486593	0.441205	0.483055	0.500598	0.495627	0.457951	0.458316	0.421511	0.438992	0.423737	0.427478	0.467304	0.454029	0.510753	0.49791	0.502712	0.475651	0.47439
cg00083993	PPP2R2B	Body		chr5	146133678	q	open sea	Body - open sea	0.119011	0.0769898	0.114109	0.120778	0.128782	0.109065	0.2085	0.224163	0.226924	0.222712	0.218654	0.253528	0.214452	0.265941	0.243636	0.247916	0.234311	0.237346
cg00084720	LINC00535	IGR	169160	chr8	94527855	q	open sea	IGR - open sea	0.352389	0.338261	0.376145	0.366945	0.388494	0.342701	0.435088	0.437765	0.453416	0.452747	0.457384	0.512804	0.446745	0.50579	0.490882	0.540788	0.51182	0.496011
cg00085256	DIRC3	Body		chr2	218251446	q	open sea	Body - open sea	0.891643	0.863257	0.913764	0.888618	0.882601	0.869342	0.886851	0.881759	0.906639	0.891133	0.875991	0.914408	0.912822	0.925089	0.911868	0.910224	0.918734	0.899696
cg00085370	IRX4	IGR	-21581	chr5	1855960	p	shore	IGR - shore	0.69257	0.640027	0.696155	0.681952	0.707368	0.64545	0.685744	0.664921	0.689287	0.683574	0.667488	0.714197	0.665244	0.73161	0.712842	0.711129	0.714527	0.701217
cg00085486	SEMA3D	IGR	187667	chr7	84812539	q	shelf	IGR - shelf	0.789154	0.754146	0.798576	0.814927	0.828808	0.767077	0.612064	0.626644	0.641033	0.604354	0.643363	0.657771	0.67562	0.700052	0.681751	0.65295	0.623952	0.644326
cg00085493	CD34	IGR	-19680	chr1	208040203	q	shore	IGR - shore	0.854858	0.828289	0.868828	0.853636	0.871295	0.824833	0.821854	0.823518	0.845863	0.833108	0.841973	0.871215	0.831385	0.89172	0.884748	0.879956	0.868198	0.858178
cg00086297	BTBD12	TSS1500		chr16	3662233	p	shore	TSS1500 - shore	0.0386536	0.0204531	0.0315544	0.0339204	0.0318836	0.0453804	0.0582914	0.0544415	0.0600774	0.0796997	0.0654392	0.0451179	0.0441276	0.0306748	0.0412409	0.0372476	0.0380213	0.0333201
cg00086429	NRP2	Body		chr2	206566025	q	open sea	Body - open sea	0.602494	0.565436	0.652738	0.668645	0.674779	0.615949	0.619727	0.649488	0.6357	0.611997	0.635554	0.668683	0.695879	0.705246	0.723117	0.65978	0.68862	0.703628
cg00087546	PRDM16	Body		chr1	3308286	p	shore	Body - shore	0.865275	0.862348	0.875074	0.878308	0.892041	0.854391	0.872408	0.87183	0.880999	0.859886	0.87338	0.897489	0.864502	0.90839	0.908159	0.893445	0.890597	0.894542
cg00087792	ADCY9	IGR	-11664	chr16	4000986	p	open sea	IGR - open sea	0.579758	0.546715	0.59416	0.617797	0.608055	0.563544	0.766521	0.734715	0.744822	0.721326	0.715198	0.772376	0.75706	0.771352	0.779755	0.770618	0.780502	0.778756
cg00088042	PPRC1	TSS1500		chr10	103892309	q	shore	TSS1500 - shore	0.233171	0.190858	0.228593	0.217226	0.222786	0.197626	0.197897	0.194984	0.200489	0.187488	0.201492	0.225545	0.201365	0.243489	0.222864	0.26983	0.253088	0.21409
cg00088130	SOX14	TSS1500		chr3	137482267	q	shore	TSS1500 - shore	0.601323	0.58599	0.631865	0.611446	0.627283	0.580338	0.691163	0.657339	0.65193	0.649325	0.654377	0.699194	0.669198	0.731471	0.728077	0.707929	0.706488	0.698801
cg00088299	RNF4	IGR	67754	chr4	2538934	p	island	IGR - island	0.0193526	0.0238257	0.0263554	0.0183783	0.0153207	0.0271823	0.0182211	0.0176696	0.0256707	0.0229998	0.0281227	0.0136529	0.0121348	0.00792374	0.00219172	0.0208986	0.0104348	0.0179746
cg00088428	RFPL4B	TSS200		chr6	112668522	q	open sea	TSS200 - open sea	0.890526	0.872716	0.88434	0.899966	0.895894	0.897074	0.89455	0.865718	0.892738	0.909793	0.910296	0.906228	0.916547	0.907526	0.92955	0.905175	0.911998	0.92314
cg00088688	GPR31	IGR	-9856	chr6	167560504	q	open sea	IGR - open sea	0.876523	0.838417	0.878029	0.878659	0.86689	0.838371	0.866648	0.863986	0.886815	0.875715	0.882056	0.904724	0.862788	0.906773	0.901692	0.888442	0.903924	0.89874
cg00088844	ACVRL1	IGR	11236	chr12	52317349	q	open sea	IGR - open sea	0.446772	0.405813	0.461034	0.427155	0.473842	0.415077	0.204855	0.205768	0.219976	0.196671	0.218311	0.243682	0.211272	0.266025	0.246806	0.244375	0.229833	0.227086
cg00088880	TES	TSS1500		chr7	115849793	q	shore	TSS1500 - shore	0.889253	0.857143	0.89791	0.897966	0.893282	0.863285	0.883237	0.84902	0.869556	0.876258	0.87195	0.890327	0.860984	0.890381	0.889385	0.891008	0.895837	0.903023
cg00089314	LOC153328	TSS1500		chr5	135169284	q	shore	TSS1500 - shore	0.881972	0.868939	0.903249	0.88967	0.905638	0.862608	0.885452	0.878609	0.89106	0.885984	0.885611	0.921782	0.896558	0.911406	0.919479	0.905122	0.917075	0.910138
cg00089453	SYNPO	Body		chr5	150003037	q	shore	Body - shore	0.782791	0.765427	0.813118	0.822967	0.836012	0.786046	0.799042	0.79937	0.798646	0.761961	0.787621	0.816701	0.791822	0.842681	0.831712	0.824573	0.844292	0.828699
cg00089528	TRIM7	IGR	-11646	chr5	180609278	q	shore	IGR - shore	0.855754	0.834937	0.864344	0.871386	0.872326	0.824374	0.842006	0.837711	0.851443	0.840235	0.847172	0.88417	0.847783	0.89256	0.898446	0.85587	0.871714	0.870735
cg00089695	COL15A1	Body		chr9	101746445	q	shore	Body - shore	0.90312	0.898518	0.904619	0.918972	0.927242	0.889169	0.903256	0.906049	0.903391	0.898837	0.908034	0.907916	0.928765	0.929592	0.931385	0.926751	0.921807	0.916171
cg00089945	MIA3	Body		chr1	222816858	q	shore	Body - shore	0.230873	0.202877	0.228127	0.234694	0.226709	0.195261	0.276585	0.271757	0.271591	0.250541	0.290769	0.303329	0.266564	0.317039	0.294891	0.283833	0.291594	0.304859
cg00090103	ARHGEF2	Body		chr1	155920763	q	island	Body - island	0.978681	0.983827	0.987224	0.985939	0.97555	0.975402	0.984242	0.98308	0.989349	0.986233	0.986586	0.984898	0.980863	0.981183	0.990434	0.989959	0.997611	0.995444
cg00090431	C2orf54	IGR	27636	chr2	241853101	q	shelf	IGR - shelf	0.728437	0.696242	0.748463	0.741323	0.754436	0.693933	0.694332	0.718415	0.711734	0.690444	0.676296	0.728119	0.670356	0.735532	0.735824	0.724051	0.739189	0.745222
cg00090452	CCDC63	IGR	-31398	chr12	111253413	q	open sea	IGR - open sea	0.785167	0.754553	0.805917	0.813752	0.826286	0.763354	0.802074	0.795591	0.788986	0.786646	0.805385	0.818769	0.787493	0.8255	0.839176	0.818942	0.807716	0.830486
cg00090648	C1orf55	TSS1500		chr1	226187276	q	island	TSS1500 - island	0.022315	0.0175885	0.0234546	0.0248666	0.031304	0.0221819	0.00267309	0.0097664	0.00896122	0.0205245	0.0162714	0.011803	0.021584	0.0187372	0.0105573	0.0179622	0.0158156	0.0122804
cg00091146	LOC286083	IGR	-193322	chr8	1050972	p	shore	IGR - shore	0.677788	0.658161	0.711133	0.683218	0.723249	0.681038	0.740279	0.734161	0.773419	0.715355	0.720146	0.781819	0.787027	0.803544	0.795387	0.755616	0.746941	0.747412
cg00091960	GRM8	Body		chr7	126829514	q	open sea	Body - open sea	0.0632398	0.057025	0.0692029	0.0559979	0.0782698	0.068816	0.0655675	0.0675245	0.0643501	0.0629109	0.0605312	0.0651889	0.0614562	0.0626967	0.0612225	0.072554	0.0754717	0.0629281
cg00092309	HELT	IGR	-5286	chr4	185934797	q	shelf	IGR - shelf	0.756433	0.736818	0.793807	0.7817	0.809053	0.761799	0.790481	0.780348	0.770931	0.740148	0.750442	0.794969	0.792933	0.804985	0.80419	0.791725	0.799015	0.788526
cg00092711	PCNT	Body		chr21	47850317	q	shore	Body - shore	0.802947	0.777669	0.817409	0.828296	0.842267	0.785411	0.763322	0.764898	0.749742	0.735442	0.748899	0.797299	0.764468	0.82405	0.810136	0.80472	0.793589	0.791347
cg00092821	CLIC5	1stExon		chr6	46047619	p	open sea	1stExon - open sea	0.85947	0.828844	0.873911	0.874763	0.876528	0.839287	0.860252	0.859944	0.869378	0.854518	0.845981	0.878434	0.87338	0.881931	0.876532	0.88964	0.893016	0.863792
cg00093095	DNAH17	Body		chr17	76481380	q	open sea	Body - open sea	0.896227	0.88147	0.902846	0.902189	0.898727	0.889528	0.878438	0.880425	0.892948	0.889952	0.888783	0.91038	0.874712	0.899287	0.904622	0.896472	0.898424	0.902108
cg00093149	LRP6	Body		chr12	12337461	p	open sea	Body - open sea	0.852632	0.806431	0.856716	0.844859	0.855324	0.811117	0.820794	0.800834	0.797445	0.808453	0.814969	0.844106	0.820989	0.853241	0.8541	0.839376	0.836218	0.871593
cg00093794	TTC22	3'UTR		chr1	55250817	p	shelf	3'UTR - shelf	0.515618	0.478915	0.53048	0.518358	0.528758	0.470589	0.534212	0.500248	0.517045	0.487659	0.481514	0.541839	0.501808	0.571543	0.561803	0.554239	0.552334	0.538835
cg00093956	MTERFD3	Body		chr12	107372431	q	open sea	Body - open sea	0.690774	0.668229	0.683829	0.665988	0.693171	0.640958	0.855678	0.850457	0.853927	0.836315	0.83211	0.866215	0.863889	0.871361	0.886169	0.870288	0.879932	0.856462
cg00094158	METTL10	IGR	-11611	chr10	126435795	q	shelf	IGR - shelf	0.796057	0.764957	0.818293	0.827295	0.821229	0.761197	0.721902	0.752085	0.769685	0.740128	0.782591	0.791603	0.772377	0.831981	0.815616	0.785121	0.796364	0.788007
cg00094333	ZFAS1	IGR	36504	chr20	47933724	q	shore	IGR - shore	0.868106	0.858563	0.883922	0.897643	0.905946	0.8583	0.899175	0.908276	0.900053	0.894606	0.917984	0.917662	0.92913	0.928039	0.936824	0.908914	0.914844	0.921386
cg00094595	DCN	IGR	236339	chr12	91775374	q	open sea	IGR - open sea	0.225667	0.223843	0.245097	0.198836	0.236868	0.189766	0.310903	0.292498	0.314439	0.30518	0.281354	0.333839	0.293397	0.350172	0.325476	0.357701	0.343848	0.349985
cg00094913	GP5	TSS1500		chr3	194120949	q	shore	TSS1500 - shore	0.794193	0.743626	0.79497	0.807521	0.798941	0.759071	0.776484	0.775723	0.768784	0.756807	0.78421	0.803758	0.763149	0.818485	0.810667	0.798761	0.795095	0.780513
cg00095027	ADAM22	TSS200		chr7	87563525	q	island	TSS200 - island	0.0173305	0.0180383	0.00907095	0.0164309	0.0257238	0.0276412	0.0287503	0.0203955	0.0173303	0.0213823	0.022174	0.014502	0.0178397	0.0089221	0.00779835	0.00957592	0.0124128	0.00886972
cg00095396	JPH3	Body		chr16	87722219	q	shore	Body - shore	0.818886	0.806076	0.85355	0.868109	0.862631	0.819619	0.836597	0.839087	0.849318	0.817802	0.810882	0.856704	0.856177	0.863477	0.862444	0.853635	0.851823	0.860983
cg00095523	TBX3	IGR	-2574	chr12	115105485	q	island	IGR - island	0.890052	0.854474	0.901367	0.891038	0.901261	0.863298	0.886234	0.871241	0.886814	0.890277	0.883912	0.900066	0.909036	0.909059	0.919114	0.900333	0.905416	0.912081
cg00095674	PLEKHO1	Body		chr1	150122654	q	island	Body - island	0.0768946	0.0556592	0.0702969	0.0556002	0.0818088	0.0662215	0.0591724	0.0664271	0.0657458	0.0430404	0.0515878	0.0534483	0.0621087	0.0743285	0.0556017	0.062987	0.055478	0.0662897
cg00095918	MAD1L1	5'UTR		chr7	2269822	p	shelf	5'UTR - shelf	0.927854	0.925688	0.93241	0.92806	0.919363	0.900472	0.901838	0.918887	0.92899	0.939	0.938707	0.941045	0.916315	0.933021	0.918936	0.916296	0.924446	0.927916
cg00096328	CTNNB1	IGR	-40896	chr3	41200046	p	open sea	IGR - open sea	0.723692	0.675165	0.730177	0.715652	0.740923	0.684526	0.638971	0.61119	0.616511	0.608998	0.599909	0.647994	0.603383	0.678825	0.673696	0.669418	0.658636	0.650454
cg00097177	GOLGA7B	TSS200		chr10	99609865	q	island	TSS200 - island	0.0237145	0.0311698	0.0203333	0.0181269	0.0196003	0.0222434	0.0242397	0.0273369	0.0226603	0.0200227	0.0173858	0.0135065	0.025305	0.0204544	0.0148557	0.0149475	0.00623967	0.0124631
cg00097384	QPRT	Body		chr16	29703459	p	shelf	Body - shelf	0.60063	0.591982	0.60085	0.611026	0.5723	0.588046	0.703819	0.700634	0.710856	0.708879	0.69704	0.704784	0.682992	0.694361	0.668921	0.692566	0.681433	0.675235
cg00097619	MST1R	TSS1500		chr3	49942096	p	shore	TSS1500 - shore	0.877817	0.86362	0.91182	0.905998	0.894656	0.874157	0.90207	0.897434	0.897552	0.890357	0.892768	0.924888	0.892288	0.92224	0.915353	0.908718	0.908047	0.913252
cg00098162	STAMBPL1	IGR	-20371	chr10	90619573	q	open sea	IGR - open sea	0.810086	0.81953	0.85623	0.892035	0.843797	0.869703	0.821805	0.843411	0.874017	0.906837	0.864431	0.905465	0.887459	0.883229	0.906646	0.888706	0.89571	0.89611
cg00100762	SOX13	IGR	-7318	chr1	204034928	q	open sea	IGR - open sea	0.838136	0.818701	0.848407	0.86796	0.863375	0.8208	0.83533	0.819414	0.846577	0.819405	0.824007	0.87271	0.844796	0.859757	0.861501	0.86486	0.852054	0.858602
cg00101350	MGAT3	5'UTR		chr22	39883192	q	shore	5'UTR - shore	0.9314	0.944909	0.941744	0.950378	0.938416	0.94339	0.917046	0.921865	0.915029	0.934193	0.934388	0.927082	0.93087	0.923204	0.930267	0.921603	0.92171	0.939151
cg00101453	GATSL3	1stExon		chr22	30685584	q	island	1stExon - island	0.0197579	0.023862	0.0161295	0.0255643	0.0215187	0.0246455	0.0236709	0.0243711	0.0222307	0.0217459	0.0216918	0.0128715	0.0209362	0.0145502	0.0126142	0.015723	0.0104129	0.00922031
cg00101457	CUGBP2	Body		chr10	11246612	p	open sea	Body - open sea	0.914772	0.887016	0.915485	0.938746	0.923603	0.902727	0.893003	0.894148	0.90937	0.894308	0.877991	0.917006	0.91504	0.915595	0.923857	0.927045	0.917322	0.914725
cg00101715	FAM55C	TSS1500		chr3	101497475	q	shore	TSS1500 - shore	0.865504	0.824974	0.882152	0.862231	0.865439	0.812361	0.855587	0.845804	0.855275	0.834921	0.853481	0.869353	0.847281	0.872451	0.86716	0.884298	0.875723	0.885934
cg00102166	SLC2A1	TSS1500		chr1	43425337	p	shore	TSS1500 - shore	0.467426	0.416994	0.456602	0.440565	0.46378	0.409761	0.498324	0.460594	0.443268	0.464191	0.468586	0.526154	0.477802	0.540368	0.518085	0.516037	0.520204	0.517566
cg00102183	SARS	Body		chr1	109772439	p	open sea	Body - open sea	0.896538	0.894388	0.896693	0.912605	0.926064	0.8806	0.888657	0.894976	0.88397	0.854725	0.8703	0.901718	0.915562	0.914086	0.923473	0.910231	0.912684	0.90991
cg00102731	EBF4	Body		chr20	2729245	p	shore	Body - shore	0.886595	0.857246	0.894469	0.894257	0.895813	0.859314	0.886099	0.883711	0.898224	0.887704	0.859977	0.900821	0.906083	0.908601	0.913627	0.9065	0.90956	0.902676
cg00103855	LEFTY1	TSS1500		chr1	226077628	q	shore	TSS1500 - shore	0.901938	0.876299	0.919597	0.91255	0.896761	0.869225	0.882335	0.90481	0.89675	0.879985	0.912612	0.928666	0.912504	0.922249	0.929486	0.900225	0.908301	0.913957
cg00103961	KCNQ2	Body		chr20	62096129	q	shore	Body - shore	0.836393	0.800781	0.857601	0.815526	0.847716	0.798667	0.809648	0.814376	0.814656	0.818429	0.805725	0.826397	0.800561	0.848162	0.831795	0.830449	0.837942	0.828562
cg00105470	C1orf35	1stExon		chr1	228290868	q	island	1stExon - island	0.0220217	0.0106281	0.0154068	0.00768595	0.0177037	0.0114974	0.0241058	0.0168539	0.0144928	0.0134702	0.00801833	0.0150885	0.0191983	0.0138667	0.0105699	0.00981053	0.00567654	0.00544233
cg00106499	POLD2	1stExon		chr7	44163141	p	island	1stExon - island	0.0271619	0.0387796	0.0293501	0.0412395	0.0201671	0.0345315	0.0438731	0.0446968	0.0274162	0.0177258	0.021871	0.0140403	0.0303804	0.0162295	0.0166763	0.0245986	0.0148209	0.0121042
cg00106609	PLXNB2	Body		chr22	50714562	q	shore	Body - shore	0.875448	0.840394	0.878288	0.892549	0.900733	0.848648	0.87763	0.865186	0.866583	0.859914	0.861537	0.864355	0.891699	0.895963	0.895608	0.879077	0.880097	0.879808
cg00106808	TSSC1	IGR	-147684	chr2	3045057	p	open sea	IGR - open sea	0.650227	0.598392	0.660985	0.66306	0.671706	0.613281	0.695388	0.711444	0.704042	0.671209	0.659397	0.72054	0.732058	0.746037	0.745103	0.704399	0.731786	0.707367
cg00107187	TMEM179	1stExon		chr14	105070998	q	island	1stExon - island	0.87076	0.841717	0.873274	0.868225	0.871104	0.835808	0.771459	0.758295	0.776852	0.736281	0.707467	0.762211	0.718973	0.744592	0.73101	0.794067	0.707136	0.705533
cg00107577	MCFD2	5'UTR		chr2	47136146	p	open sea	5'UTR - open sea	0.855381	0.851814	0.880908	0.895354	0.892531	0.848899	0.8747	0.87471	0.860063	0.847371	0.847564	0.881162	0.884718	0.883554	0.895153	0.879826	0.862929	0.877549
cg00107629	DGKZ	Body		chr11	46389307	p	island	Body - island	0.393223	0.341567	0.399687	0.339752	0.382711	0.340895	0.296192	0.323877	0.32434	0.309175	0.351743	0.36291	0.323991	0.376544	0.372942	0.352779	0.36544	0.353271
cg00107630	ASTN2	Body		chr9	120174408	q	shore	Body - shore	0.170042	0.140106	0.175748	0.174499	0.192828	0.169193	0.164918	0.156292	0.175076	0.148414	0.173772	0.200097	0.168997	0.1828	0.184512	0.182974	0.181201	0.178821
cg00108098	SEMA5B	Body		chr3	122637664	q	shelf	Body - shelf	0.566434	0.55096	0.593452	0.583077	0.609295	0.555466	0.568468	0.581557	0.58401	0.561751	0.56049	0.608309	0.556551	0.622171	0.602596	0.604729	0.604269	0.640844
cg00108737	DOCK11	IGR	-1631	chrX	117628241	q	shore	IGR - shore	0.838543	0.803935	0.854897	0.823152	0.851328	0.796023	0.815127	0.770058	0.809578	0.787814	0.804323	0.838642	0.839548	0.8428	0.857677	0.835679	0.825641	0.80729
cg00108873	KCNT1	Body		chr9	138659743	q	shore	Body - shore	0.692325	0.657482	0.712166	0.689522	0.713896	0.663526	0.738767	0.728595	0.733274	0.737888	0.720066	0.763033	0.715727	0.777486	0.770237	0.75037	0.750438	0.749915
cg00109012	TMEM192	Body		chr4	166032621	q	shore	Body - shore	0.789758	0.784142	0.795736	0.854914	0.850156	0.804429	0.806175	0.80954	0.820751	0.796926	0.802471	0.837711	0.794066	0.850093	0.851179	0.83871	0.832033	0.845973
cg00109076	SLITRK5	Body		chr13	88330463	q	shore	Body - shore	0.495303	0.452162	0.503337	0.476832	0.501771	0.455648	0.506139	0.511292	0.510048	0.498749	0.501121	0.558715	0.529918	0.563376	0.569896	0.569149	0.556446	0.528249
cg00109274	DGKH	1stExon		chr13	42623032	q	island	1stExon - island	0.0551826	0.0543223	0.0584112	0.0507031	0.0514922	0.0586387	0.0575543	0.0538418	0.0574525	0.0559042	0.0671349	0.0678777	0.0542821	0.0711516	0.0682464	0.0637038	0.0674943	0.0721159
cg00109293	PRDM16	Body		chr1	3149830	p	shore	Body - shore	0.855452	0.839773	0.854482	0.868726	0.87647	0.836701	0.853966	0.854122	0.850651	0.841985	0.832586	0.872975	0.837225	0.876789	0.857021	0.875379	0.871887	0.869943
cg00109344	RGS3	Body		chr9	116344532	q	shore	Body - shore	0.845314	0.828661	0.858678	0.864047	0.876339	0.818727	0.869261	0.849684	0.868679	0.858036	0.854547	0.881917	0.885989	0.892139	0.890719	0.876365	0.873026	0.886317
cg00109780	PHF2	TSS1500		chr9	96337982	q	shore	TSS1500 - shore	0.665156	0.598448	0.665511	0.647759	0.682579	0.62079	0.637917	0.611981	0.609774	0.610688	0.621121	0.647738	0.61853	0.677637	0.657117	0.659717	0.673941	0.645383
cg00110545	PRKCQ-AS1	IGR	3102	chr10	6625489	p	shelf	IGR - shelf	0.945822	0.90987	0.943366	0.949341	0.947314	0.945501	0.911502	0.904504	0.905284	0.912695	0.913774	0.944689	0.917332	0.932906	0.929713	0.937389	0.947178	0.938081
cg00111463	PTPN12	IGR	-28949	chr7	77137824	q	open sea	IGR - open sea	0.940424	0.946499	0.919003	0.942244	0.941543	0.933888	0.929889	0.92831	0.934173	0.941677	0.946398	0.944453	0.931905	0.943431	0.949381	0.927427	0.94862	0.937123
cg00111826	MTRR	IGR	114648	chr5	7983865	p	open sea	IGR - open sea	0.0964847	0.0819024	0.101113	0.0849832	0.114655	0.0923419	0.0980722	0.0891036	0.0949283	0.110904	0.106016	0.115521	0.0903096	0.11598	0.103939	0.124193	0.0987271	0.104443
cg00112042	LOC728989	IGR	64970	chr1	146555865	q	shore	IGR - shore	0.360477	0.377978	0.399432	0.349753	0.391306	0.333892	0.352928	0.360126	0.395615	0.332481	0.340411	0.342769	0.419116	0.436865	0.399602	0.418762	0.443931	0.404818
cg00113194	NOC2L	Body		chr1	884869	p	shore	Body - shore	0.870355	0.874435	0.900414	0.91211	0.896656	0.871048	0.873061	0.878316	0.88242	0.884949	0.895361	0.897627	0.881371	0.903126	0.904718	0.896105	0.910088	0.903513
cg00114012	SLC2A8	TSS1500		chr9	130158144	q	shore	TSS1500 - shore	0.739307	0.709447	0.759738	0.741042	0.756372	0.707892	0.678447	0.663246	0.689594	0.650772	0.661751	0.703981	0.669275	0.718126	0.698324	0.723655	0.711545	0.695782
cg00115980	CR1L	TSS200		chr1	207818434	q	island	TSS200 - island	0.527251	0.47707	0.540028	0.510304	0.556346	0.497541	0.574537	0.59422	0.621819	0.587252	0.528389	0.569652	0.535374	0.534689	0.526557	0.621151	0.51423	0.51263
cg00116092	GPATCH2	IGR	-290790	chr1	217313044	q	shore	IGR - shore	0.82864	0.789709	0.847295	0.801465	0.824336	0.777525	0.657701	0.650573	0.700795	0.668626	0.676214	0.724578	0.730999	0.737363	0.754155	0.748448	0.743907	0.723109
cg00116709	MAGIX	Body		chrX	49020091	p	island	Body - island	0.0611118	0.0582447	0.0399501	0.0456498	0.0746927	0.0467699	0.0717593	0.0680415	0.0671339	0.057682	0.0565569	0.0363894	0.0506595	0.0325828	0.0235332	0.0371273	0.0167713	0.0188482
cg00116946	RPL26L1	Body		chr5	172387081	q	island	Body - island	0.767827	0.710261	0.754664	0.770227	0.780423	0.715935	0.745202	0.740206	0.74956	0.724669	0.708388	0.765746	0.744725	0.793939	0.781503	0.781195	0.768924	0.766534
cg00117463	C6orf97	5'UTR		chr6	151815241	q	island	5'UTR - island	0.471971	0.496038	0.498512	0.49421	0.497072	0.512446	0.49039	0.473286	0.475058	0.466567	0.440017	0.428927	0.465753	0.439517	0.447869	0.451811	0.424312	0.442611
cg00117599	SP2	IGR	-10927	chr17	45962589	q	open sea	IGR - open sea	0.633557	0.571508	0.635092	0.635137	0.644274	0.587324	0.554317	0.544857	0.566853	0.528465	0.511784	0.578079	0.551661	0.625523	0.615075	0.583225	0.595994	0.58442
cg00117651	SMC1B	TSS200		chr22	45809523	q	island	TSS200 - island	0.554463	0.568958	0.601504	0.568594	0.564765	0.558383	0.59068	0.628081	0.623637	0.590082	0.543096	0.545771	0.564211	0.523215	0.517812	0.576968	0.534842	0.536188
cg00117825	PPAP2B	Body		chr1	57004017	p	open sea	Body - open sea	0.902212	0.895677	0.921672	0.936809	0.916765	0.900038	0.909804	0.888788	0.905274	0.892145	0.876477	0.922993	0.931226	0.918327	0.930618	0.925653	0.947312	0.956042
cg00118158	AFF3	Body		chr2	100629297	q	open sea	Body - open sea	0.851132	0.875651	0.897021	0.886443	0.905836	0.877969	0.897019	0.885851	0.88694	0.893294	0.889716	0.901042	0.93051	0.93664	0.931762	0.899212	0.919954	0.920438
cg00118468	TMCC2	TSS200		chr1	205196936	q	island	TSS200 - island	0.015499	0.0132472	0.0133536	0.0123634	0.0218353	0.0186887	0.00658874	0.0102868	0.00761489	0.0095621	0.0183437	0.00897372	0.0151878	0.0140691	0.0115732	0.0216591	0.0137929	0.0122825
cg00118507	MOV10	TSS1500		chr1	113215934	p	shore	TSS1500 - shore	0.627437	0.583814	0.606744	0.653903	0.655861	0.603594	0.63412	0.617459	0.636988	0.614726	0.617102	0.676078	0.626049	0.691236	0.677103	0.674519	0.662322	0.66219
cg00119186	OR6K2	1stExon		chr1	158670124	q	open sea	1stExon - open sea	0.100794	0.0814973	0.104148	0.0907682	0.107506	0.0930187	0.12459	0.130342	0.126616	0.131274	0.131864	0.161853	0.118542	0.133896	0.145314	0.136038	0.130657	0.134286
cg00119241	KIAA1026	Body		chr1	15152595	p	open sea	Body - open sea	0.878563	0.849408	0.888804	0.866551	0.887017	0.862382	0.887833	0.89189	0.894536	0.863475	0.87952	0.902322	0.909094	0.906404	0.920661	0.89918	0.899399	0.895591
cg00119279	HAND2	IGR	-20506	chr4	174427146	q	shore	IGR - shore	0.373554	0.313956	0.38177	0.384736	0.375148	0.336607	0.294764	0.300615	0.312013	0.299856	0.29935	0.355008	0.290097	0.338227	0.318886	0.353651	0.321478	0.327437
cg00119314	RSAD1	TSS1500		chr17	48555610	q	shore	TSS1500 - shore	0.622172	0.621029	0.663215	0.714902	0.705607	0.648743	0.639398	0.661693	0.654363	0.651928	0.658955	0.694423	0.678868	0.697471	0.697094	0.684593	0.687119	0.675776
cg00120157	SDK1	IGR	180143	chr7	4349460	p	shore	IGR - shore	0.907643	0.889549	0.908658	0.920963	0.919873	0.917469	0.956963	0.950037	0.956176	0.963838	0.968499	0.962371	0.964134	0.954041	0.958538	0.946454	0.969542	0.957026
cg00120825	PEX10	Body		chr1	2338738	p	shore	Body - shore	0.838728	0.816052	0.855371	0.859087	0.877853	0.830736	0.848085	0.84206	0.844972	0.815067	0.826349	0.864172	0.841579	0.88922	0.893301	0.864179	0.850089	0.865086
cg00121135	CBFA2T3	5'UTR		chr16	88991343	q	shelf	5'UTR - shelf	0.635752	0.588905	0.644654	0.638904	0.661138	0.605356	0.636151	0.618112	0.634845	0.595711	0.611848	0.658529	0.614254	0.682679	0.658519	0.655132	0.657468	0.647357
cg00121148	GRAMD1C	Body		chr3	113603874	q	island	Body - island	0.715104	0.695683	0.703836	0.71392	0.722626	0.69814	0.675096	0.670877	0.6976	0.675524	0.711132	0.705197	0.701279	0.713439	0.712555	0.691835	0.716957	0.704952
cg00121339	CLEC16A	Body		chr16	11127037	p	open sea	Body - open sea	0.823583	0.785434	0.842765	0.851544	0.849885	0.808689	0.772507	0.769471	0.790101	0.771512	0.763657	0.812186	0.777845	0.826999	0.8389	0.828845	0.806382	0.800543
cg00121389	MTUS1	Body		chr8	17555302	p	open sea	Body - open sea	0.471103	0.449622	0.538323	0.510532	0.53833	0.484669	0.521259	0.50738	0.54453	0.51373	0.519495	0.556153	0.527508	0.591189	0.594325	0.565681	0.55411	0.571646
cg00121562	PCYT1A	5'UTR		chr3	196014011	q	shore	5'UTR - shore	0.0887744	0.0913863	0.111612	0.105457	0.111787	0.101079	0.089566	0.0848581	0.0973873	0.0857622	0.0851781	0.0943244	0.0855766	0.101073	0.0977798	0.108777	0.106369	0.101587
cg00121640	ASTN2	Body		chr9	120176515	q	island	Body - island	0.241663	0.212683	0.254043	0.231249	0.262586	0.238647	0.157135	0.161697	0.157447	0.153236	0.171403	0.176961	0.146118	0.191373	0.173932	0.179166	0.196583	0.17383
cg00122347	TMEM180	3'UTR		chr10	104236741	q	open sea	3'UTR - open sea	0.821177	0.789872	0.836557	0.839587	0.837955	0.793113	0.801491	0.806568	0.829151	0.799105	0.803248	0.83843	0.78249	0.847847	0.844963	0.842479	0.842546	0.836045
cg00123057	MKRN1	3'UTR		chr7	140153199	q	open sea	3'UTR - open sea	0.27524	0.233324	0.274854	0.251485	0.285299	0.239046	0.239048	0.249498	0.26651	0.222125	0.250296	0.274511	0.254306	0.291644	0.299466	0.277599	0.288345	0.271853
cg00123072	THBS4	TSS1500		chr5	79330259	q	shore	TSS1500 - shore	0.870604	0.850652	0.877019	0.872989	0.888805	0.838709	0.825046	0.833798	0.8307	0.855064	0.841102	0.855737	0.839923	0.852124	0.870866	0.840463	0.825493	0.865894
cg00123104	CLSTN1	TSS200		chr1	9884732	p	shore	TSS200 - shore	0.560982	0.52618	0.568218	0.570867	0.584594	0.538527	0.611421	0.601045	0.605559	0.583919	0.546398	0.605023	0.592177	0.56812	0.585488	0.606404	0.539674	0.551195
cg00124133	MFGE8	IGR	34522	chr15	89476436	q	open sea	IGR - open sea	0.860537	0.834307	0.863426	0.879285	0.905811	0.852448	0.838872	0.847084	0.853396	0.833091	0.852148	0.883528	0.837504	0.885169	0.874416	0.888097	0.865367	0.87295
cg00124920	C1orf220	Body		chr1	178515751	q	shelf	Body - shelf	0.838977	0.79692	0.817438	0.848312	0.851237	0.854305	0.836904	0.826543	0.843042	0.793987	0.804737	0.840875	0.850361	0.862307	0.848883	0.829557	0.859149	0.848994
cg00125757	ZKSCAN5	TSS1500		chr7	99102011	q	shore	TSS1500 - shore	0.0822314	0.0633825	0.0891779	0.0827298	0.0844384	0.085202	0.0908499	0.0853676	0.0865614	0.0854664	0.0781095	0.10147	0.0924092	0.103099	0.0992463	0.114716	0.0838977	0.0968399
cg00126173	SLTM	IGR	-16794	chr15	59154450	q	shelf	IGR - shelf	0.721163	0.688888	0.756659	0.725047	0.748596	0.701892	0.651553	0.685765	0.654052	0.664694	0.66877	0.700452	0.673246	0.716773	0.70262	0.693985	0.710954	0.71115
cg00126261	PRDM13	TSS1500		chr6	100054008	q	shore	TSS1500 - shore	0.858036	0.808684	0.851331	0.826617	0.8679	0.822814	0.871585	0.87665	0.870191	0.869472	0.845663	0.887858	0.855304	0.901537	0.893571	0.902864	0.899337	0.883316
cg00126638	HLA-G	5'UTR		chr6	29795583	p	island	5'UTR - island	0.88128	0.861796	0.867292	0.891442	0.867862	0.843869	0.866699	0.85528	0.876445	0.880958	0.888071	0.887917	0.880794	0.878516	0.866686	0.864051	0.868112	0.872465
cg00126889	IKBKB	IGR	-25783	chr8	42103037	p	open sea	IGR - open sea	0.706211	0.673186	0.719496	0.761109	0.751843	0.704165	0.696353	0.69457	0.707642	0.660235	0.686936	0.731862	0.700526	0.767309	0.759784	0.730595	0.731443	0.742593
cg00126946	SH3PXD2A	Body		chr10	105363258	q	shore	Body - shore	0.886648	0.875365	0.908219	0.891012	0.910027	0.874237	0.892788	0.878575	0.883178	0.886362	0.882054	0.910792	0.883454	0.897882	0.905978	0.895503	0.89992	0.909654
cg00127150	ZNF280B	5'UTR		chr22	22862144	q	shore	5'UTR - shore	0.838333	0.800479	0.842253	0.853138	0.858868	0.80779	0.864058	0.859107	0.862902	0.842624	0.849481	0.889242	0.865184	0.905641	0.902923	0.875539	0.877595	0.886095
cg00127424	USP36	5'UTR		chr17	76836804	q	island	5'UTR - island	0.0191693	0.0175479	0.0173786	0.021627	0.0353197	0.0350634	0.0179758	0.0208463	0.0229623	0.0113317	0.0180845	0.0123316	0.00832517	0.0133551	0.013422	0.0153185	0.00785412	0.0156524
cg00127781	CACNA2D2	Body		chr3	50409882	p	open sea	Body - open sea	0.821084	0.794823	0.842994	0.837743	0.859703	0.803771	0.815565	0.805938	0.825635	0.797063	0.794561	0.852847	0.859367	0.859493	0.87324	0.860468	0.828243	0.834564
cg00128195	TET1	TSS200		chr10	70319998	q	shore	TSS200 - shore	0.12022	0.147038	0.150232	0.134703	0.144643	0.140298	0.134065	0.129663	0.141668	0.143752	0.127341	0.13926	0.124561	0.142318	0.16688	0.148699	0.146721	0.148859
cg00128197	HSD17B10	TSS200		chrX	53461455	p	island	TSS200 - island	0.416311	0.383764	0.409709	0.442948	0.459435	0.410631	0.387535	0.373713	0.407085	0.383723	0.394255	0.442633	0.381268	0.4398	0.441152	0.43434	0.437058	0.419245
cg00128774	DCTD	IGR	47817	chr4	183859061	q	open sea	IGR - open sea	0.539771	0.515804	0.588042	0.608423	0.618292	0.613528	0.593588	0.564268	0.575692	0.585054	0.563428	0.600036	0.564172	0.629775	0.626954	0.614026	0.619775	0.622977
cg00129132	TESK2	5'UTR		chr1	45955847	p	shore	5'UTR - shore	0.235851	0.188862	0.206935	0.211562	0.225171	0.206718	0.184648	0.175693	0.196445	0.180227	0.173852	0.218825	0.171231	0.221148	0.193289	0.213705	0.207132	0.20848
cg00129273	PRDM14	IGR	-56890	chr8	70906996	q	open sea	IGR - open sea	0.417404	0.373228	0.408187	0.415967	0.39993	0.368945	0.410103	0.42001	0.43723	0.38559	0.348331	0.374567	0.385907	0.348115	0.331045	0.396171	0.338129	0.359382
cg00130180	DTYMK	Body		chr2	242625439	q	shore	Body - shore	0.770069	0.718238	0.798054	0.766991	0.762347	0.704574	0.741075	0.72729	0.729114	0.709098	0.708443	0.748995	0.703366	0.748025	0.763414	0.748556	0.780672	0.770526
cg00130393	ABLIM2	Body		chr4	8098876	p	island	Body - island	0.892754	0.888546	0.919645	0.912233	0.91916	0.88293	0.901641	0.880861	0.888517	0.887874	0.898531	0.926513	0.922877	0.927621	0.9283	0.912923	0.91134	0.913392
cg00130947	LAMA2	Body		chr6	129677367	q	open sea	Body - open sea	0.685969	0.654691	0.713696	0.708875	0.70501	0.656662	0.674803	0.679499	0.68209	0.672677	0.685633	0.721996	0.681488	0.733915	0.724817	0.723115	0.714652	0.700629
cg00131081	ZNF260	TSS1500		chr19	37020172	q	shore	TSS1500 - shore	0.495831	0.446222	0.4953	0.486151	0.503115	0.454704	0.442283	0.437707	0.453232	0.415127	0.4287	0.471098	0.435495	0.498737	0.49961	0.477862	0.485875	0.469565
cg00131758	MICAL3	Body		chr22	18275234	q	shore	Body - shore	0.751587	0.729104	0.776821	0.765926	0.787076	0.739993	0.720957	0.706994	0.72728	0.715542	0.71139	0.755807	0.71694	0.764293	0.762016	0.751809	0.741125	0.761036
cg00133629	LEPROTL1	3'UTR		chr8	29964933	p	open sea	3'UTR - open sea	0.89466	0.875509	0.905351	0.91163	0.925058	0.882386	0.904514	0.886048	0.910432	0.905269	0.907615	0.908836	0.877837	0.911758	0.918821	0.933199	0.924828	0.928562
cg00133857	TVP23C-CDRT4	IGR	-21708	chr17	15317624	p	open sea	IGR - open sea	0.879826	0.856656	0.90488	0.918476	0.913882	0.910362	0.907787	0.887785	0.907506	0.891694	0.888666	0.895927	0.911235	0.921489	0.912706	0.919132	0.921893	0.930778
cg00134190	TRIM31	IGR	2694	chr6	1578113	p	open sea	IGR - open sea	0.887136	0.858236	0.877226	0.894108	0.918831	0.889236	0.886413	0.898987	0.903996	0.898082	0.883135	0.912589	0.920557	0.930466	0.916319	0.908109	0.904529	0.924929
cg00134340	FAM21B	IGR	72567	chr10	47966590	q	shore	IGR - shore	0.951525	0.961936	0.964527	0.967753	0.964147	0.952354	0.962374	0.952101	0.954751	0.973295	0.971955	0.964529	0.978308	0.96665	0.966866	0.966475	0.967904	0.971939
cg00134843	PGS1	TSS1500		chr17	76374495	q	island	TSS1500 - island	0.0693468	0.0522328	0.0803312	0.0671612	0.0803367	0.0690656	0.0556454	0.0582949	0.0645694	0.0566123	0.0664659	0.0709248	0.0634091	0.074845	0.0902698	0.0725935	0.0790734	0.0817199
cg00134934	GP2	IGR	-50143	chr16	20271668	p	open sea	IGR - open sea	0.871757	0.84878	0.902562	0.899385	0.903336	0.888405	0.884515	0.873076	0.883259	0.871076	0.869986	0.906303	0.87716	0.902926	0.91142	0.907227	0.906703	0.901953
cg00136405	IL21	5'UTR		chr4	123542198	q	open sea	5'UTR - open sea	0.288493	0.266863	0.313293	0.301538	0.320925	0.296472	0.356647	0.345254	0.336367	0.316715	0.347407	0.362138	0.375277	0.3974	0.369044	0.372915	0.363093	0.372405
cg00136477	C1QC	5'UTR		chr1	22970339	p	shelf	5'UTR - shelf	0.606618	0.567824	0.621899	0.613451	0.630231	0.576228	0.558777	0.545177	0.533078	0.55175	0.581145	0.602864	0.544421	0.597726	0.57552	0.592001	0.573689	0.567107
cg00137629	GUSB	Body		chr7	65445384	q	shore	Body - shore	0.825026	0.791857	0.838529	0.822957	0.82659	0.779128	0.777518	0.781969	0.77731	0.762171	0.749512	0.802892	0.768162	0.817022	0.824549	0.790095	0.790481	0.805949
cg00137840	SPRY1	IGR	-16714	chr4	124301236	q	open sea	IGR - open sea	0.791708	0.790782	0.820015	0.786488	0.800282	0.76966	0.826232	0.831351	0.826087	0.857176	0.843211	0.840476	0.800288	0.840013	0.84983	0.830341	0.817015	0.822381
cg00138126	PMEPA1	TSS1500		chr20	56286697	q	shore	TSS1500 - shore	0.823249	0.784342	0.822147	0.812116	0.839444	0.800664	0.784928	0.787208	0.803093	0.779994	0.806996	0.829254	0.828582	0.847714	0.834052	0.82395	0.841516	0.847159
cg00138451	NUP88	Body		chr17	5318662	p	shelf	Body - shelf	0.924482	0.91256	0.933462	0.913338	0.911653	0.906503	0.911759	0.915287	0.928114	0.932478	0.910315	0.935464	0.916502	0.945303	0.934042	0.944237	0.94292	0.937984
cg00138710	C2orf90	TSS1500		chr2	906974	p	open sea	TSS1500 - open sea	0.884906	0.872319	0.898085	0.930139	0.925903	0.887974	0.905961	0.898913	0.899695	0.900145	0.878052	0.911265	0.880475	0.913499	0.893775	0.910608	0.916995	0.913822
cg00139092	KCP	Body		chr7	128530129	q	shore	Body - shore	0.744402	0.705505	0.756329	0.744269	0.76097	0.715683	0.724182	0.728868	0.734034	0.719947	0.70905	0.77286	0.781971	0.761942	0.808001	0.755306	0.760943	0.748616
cg00139517	SNTG1	5'UTR		chr8	50904638	q	open sea	5'UTR - open sea	0.675997	0.669618	0.690716	0.726774	0.715778	0.683044	0.600875	0.553906	0.555037	0.579054	0.557501	0.619416	0.57661	0.63534	0.633169	0.633683	0.650024	0.610542
cg00139547	LAMP2	TSS200		chrX	119603329	q	open sea	TSS200 - open sea	0.580283	0.524848	0.586117	0.597777	0.61805	0.539974	0.59397	0.625964	0.629775	0.526474	0.466539	0.506987	0.53943	0.444628	0.435599	0.437347	0.438125	0.429728
cg00139683	ANGPT4	1stExon		chr20	896564	p	open sea	1stExon - open sea	0.818062	0.802787	0.816668	0.84632	0.858218	0.798466	0.796526	0.793121	0.788072	0.815538	0.781762	0.814958	0.794701	0.839269	0.814228	0.822776	0.81979	0.824758
cg00140235	EEA1	TSS200		chr12	93323273	q	island	TSS200 - island	0.0683062	0.0662632	0.0683887	0.0488773	0.0704272	0.0816786	0.0711136	0.0830295	0.0924842	0.0618188	0.0641473	0.0603607	0.111175	0.100385	0.0938858	0.0802383	0.0634618	0.0778191
cg00140889	SLC38A4	3'UTR		chr12	47159659	q	open sea	3'UTR - open sea	0.491254	0.454735	0.512294	0.481334	0.519616	0.464125	0.601466	0.597369	0.60234	0.585513	0.577267	0.624969	0.594397	0.645577	0.622427	0.624078	0.614023	0.616355
cg00141548	ABCB1	5'UTR		chr7	87229968	q	shore	5'UTR - shore	0.086685	0.0697148	0.0899269	0.0831655	0.0644397	0.0822224	0.0737071	0.0722326	0.0777978	0.0616595	0.0747847	0.0887835	0.0741513	0.0914434	0.085355	0.0857304	0.0803445	0.0832345
cg00141925	A2M	Body		chr12	9231867	p	open sea	Body - open sea	0.346382	0.281842	0.350505	0.285129	0.31998	0.279711	0.310143	0.290973	0.307494	0.294887	0.307721	0.356026	0.325733	0.387492	0.37772	0.345661	0.327046	0.35089
cg00142378	POLI	IGR	-2401	chr18	51793448	q	shelf	IGR - shelf	0.755433	0.738067	0.773405	0.771259	0.736137	0.74046	0.74509	0.747524	0.726235	0.707432	0.743895	0.739927	0.796157	0.789286	0.809983	0.806479	0.811841	0.758384
cg00142815	TMCC2	Body		chr1	205238258	q	island	Body - island	0.872099	0.84838	0.886682	0.875512	0.896815	0.848327	0.878542	0.877275	0.887609	0.887505	0.867329	0.892369	0.890227	0.902141	0.888574	0.89421	0.893898	0.8926
cg00142834	WWP2	TSS1500		chr16	69795203	q	open sea	TSS1500 - open sea	0.923809	0.911159	0.930677	0.933049	0.929946	0.910615	0.910279	0.90901	0.915687	0.914366	0.918908	0.925694	0.918856	0.933424	0.932349	0.920919	0.93074	0.916582
cg00143045	RPRM	TSS1500		chr2	154335593	q	shore	TSS1500 - shore	0.0843325	0.0641293	0.0472949	0.0726927	0.0869046	0.0449162	0.0677585	0.0925153	0.0782644	0.0478896	0.0570154	0.0609127	0.0950827	0.0875583	0.0524178	0.0767984	0.0680285	0.054572
cg00143362	MEIG1	TSS1500		chr10	15000025	p	shore	TSS1500 - shore	0.710826	0.663245	0.72348	0.711253	0.732321	0.667491	0.634249	0.611858	0.631492	0.604165	0.599714	0.647381	0.640414	0.679349	0.69234	0.67321	0.655401	0.670432
cg00143527	MESDC1	TSS1500		chr15	81292171	q	shore	TSS1500 - shore	0.879732	0.838568	0.88646	0.888912	0.899686	0.877709	0.861418	0.858555	0.879559	0.852404	0.865338	0.893254	0.870509	0.907976	0.912476	0.888908	0.884698	0.897343
cg00144335	ZNF718	Body		chr4	107176	p	island	Body - island	0.881238	0.858381	0.903416	0.871481	0.916039	0.880888	0.884415	0.869181	0.881392	0.867151	0.874106	0.900987	0.899763	0.90214	0.908466	0.876946	0.900912	0.894221
cg00144465	GTF3C1	TSS200		chr16	27561358	p	island	TSS200 - island	0.0129689	0.0242545	0.0189544	0.024506	0.0237545	0.0373719	0.0458472	0.0449189	0.0443404	0.0275354	0.0234444	0.0305741	0.0206473	0.02314	0.0180321	0.0270508	0.0195089	0.0252053
cg00145079	SKOR1	IGR	846	chr15	68112888	q	shore	IGR - shore	0.810821	0.821775	0.866748	0.866749	0.877711	0.827135	0.843722	0.861101	0.852816	0.85803	0.865102	0.892178	0.849233	0.8808	0.898063	0.886105	0.898434	0.881467
cg00145118	GNPDA1	TSS1500		chr5	141393931	q	shore	TSS1500 - shore	0.726902	0.688492	0.734968	0.739677	0.736444	0.684899	0.684834	0.702252	0.722603	0.664124	0.68124	0.715882	0.690725	0.752319	0.742677	0.739411	0.750076	0.729238
cg00145348	APEX2	1stExon		chrX	55026862	p	island	1stExon - island	0.769935	0.734363	0.767919	0.79204	0.804179	0.753654	0.562141	0.58032	0.607101	0.55831	0.51481	0.545869	0.531012	0.515119	0.482901	0.466705	0.459597	0.468649
cg00145404	TTYH3	Body		chr7	2686844	p	island	Body - island	0.937877	0.934757	0.943051	0.942614	0.938316	0.925004	0.92196	0.922449	0.915846	0.932342	0.934964	0.937178	0.912989	0.946694	0.949472	0.943832	0.93863	0.937338
cg00145904	CASZ1	3'UTR		chr1	10697703	p	shore	3'UTR - shore	0.84987	0.83657	0.857573	0.853664	0.876028	0.841423	0.833414	0.841145	0.84797	0.828678	0.851487	0.871808	0.88428	0.887848	0.890702	0.863372	0.87026	0.871792
cg00145911	SAMD11	Body		chr1	867938	p	shore	Body - shore	0.910502	0.920683	0.926275	0.936447	0.923968	0.913442	0.907962	0.911181	0.908867	0.915855	0.914388	0.918028	0.915898	0.926601	0.92037	0.915503	0.911327	0.911104
cg00146334	ATP6V1E1	Body		chr22	18110190	q	shore	Body - shore	0.90899	0.880802	0.934932	0.923944	0.905415	0.872144	0.90547	0.904674	0.911664	0.896124	0.887557	0.894705	0.911925	0.927289	0.900009	0.911848	0.912361	0.896772
cg00146437	MIR205	IGR	-72299	chr1	209529869	q	open sea	IGR - open sea	0.172718	0.146967	0.190921	0.179763	0.189171	0.177826	0.238475	0.236111	0.247221	0.244964	0.237542	0.273815	0.243033	0.299775	0.301828	0.266946	0.260668	0.265769
cg00146565	COL6A3	Body		chr2	238283105	q	shelf	Body - shelf	0.822425	0.793442	0.839066	0.836465	0.857574	0.816886	0.836027	0.840498	0.827966	0.831274	0.821918	0.845236	0.834572	0.875485	0.872647	0.868275	0.855955	0.866972
cg00146669	TTLL10	Body		chr1	1132962	p	island	Body - island	0.892323	0.859255	0.905067	0.885723	0.905986	0.866291	0.890442	0.865875	0.895853	0.875477	0.883943	0.905225	0.877336	0.923038	0.909473	0.91276	0.911874	0.912251
cg00146756	BLOC1S4	IGR	11268	chr4	6729110	p	island	IGR - island	0.858192	0.824865	0.868983	0.860312	0.855557	0.87821	0.858817	0.861877	0.864581	0.86591	0.849234	0.895835	0.898559	0.910684	0.897683	0.875399	0.898586	0.911518
cg00147863	ZFR2	TSS1500		chr19	3869599	p	shore	TSS1500 - shore	0.820264	0.813774	0.84666	0.80963	0.833206	0.817643	0.831585	0.811081	0.841091	0.828786	0.802016	0.83821	0.856578	0.863369	0.85802	0.85368	0.844353	0.846277
cg00148031	ARX	IGR	-88	chrX	25021725	p	island	IGR - island	0.861104	0.86646	0.889175	0.886244	0.895747	0.864307	0.860697	0.861913	0.860542	0.835389	0.822742	0.875758	0.870953	0.907075	0.912585	0.885258	0.874401	0.883118
cg00148862	SNTG2	Body		chr2	1286394	p	island	Body - island	0.787357	0.732931	0.798304	0.773243	0.779817	0.734202	0.849333	0.85575	0.852885	0.84575	0.839542	0.863242	0.870198	0.890221	0.870719	0.856162	0.853927	0.849173
cg00149473	HHEX	IGR	9649	chr10	94459330	q	island	IGR - island	0.496096	0.514165	0.483531	0.50583	0.480682	0.504429	0.452717	0.439598	0.413404	0.474184	0.435155	0.430661	0.469489	0.477375	0.464945	0.418764	0.445149	0.463646
cg00149716	ISM1-AS1	IGR	-2349	chr20	13200069	p	shore	IGR - shore	0.907996	0.90934	0.920456	0.907268	0.914141	0.922233	0.910357	0.920338	0.920296	0.905731	0.905328	0.93408	0.910033	0.908998	0.93046	0.934353	0.928184	0.93223
cg00149734	MGMT	Body		chr10	131454304	q	open sea	Body - open sea	0.880688	0.850952	0.897072	0.888094	0.885515	0.877076	0.865421	0.873856	0.888185	0.876177	0.875572	0.882401	0.911498	0.909419	0.920546	0.904471	0.909794	0.894184
cg00149947	LINC00925	IGR	21418	chr15	89942691	q	island	IGR - island	0.578566	0.581341	0.583315	0.569512	0.591995	0.564661	0.588349	0.598012	0.602592	0.588857	0.564026	0.581223	0.578241	0.576542	0.57873	0.554631	0.583777	0.574077
cg00150231	INPP5D	Body		chr2	234112793	q	shore	Body - shore	0.817043	0.791382	0.819426	0.837535	0.840328	0.790498	0.805056	0.791099	0.811596	0.794685	0.775244	0.825015	0.776461	0.83962	0.838191	0.839628	0.829465	0.821659
cg00150560	SALL3	IGR	-112538	chr18	76627737	q	shore	IGR - shore	0.743745	0.716976	0.760069	0.756948	0.793426	0.753537	0.493203	0.510802	0.525122	0.495521	0.516883	0.552724	0.510998	0.579479	0.558752	0.58046	0.537264	0.551435
cg00150837	GNL3	Body		chr3	52721831	p	shore	Body - shore	0.628305	0.586884	0.644499	0.631209	0.659637	0.606038	0.6196	0.602063	0.640707	0.60555	0.623852	0.659671	0.647202	0.707158	0.709735	0.670263	0.6533	0.678527
cg00151048	OLFM3	IGR	-170000	chr1	102098127	p	open sea	IGR - open sea	0.11749	0.113613	0.134183	0.127926	0.125715	0.144031	0.121	0.121319	0.125314	0.107661	0.109187	0.130628	0.109023	0.11223	0.116609	0.150967	0.11995	0.115904
cg00151234	PGK1	TSS1500		chrX	77359363	q	island	TSS1500 - island	0.564816	0.513142	0.565887	0.554342	0.586145	0.514678	0.545697	0.529488	0.556678	0.517403	0.503162	0.512875	0.502886	0.524638	0.507856	0.545429	0.501723	0.515631
cg00151370	ATXN1	Body		chr6	16323285	p	shelf	Body - shelf	0.686302	0.636048	0.686717	0.699656	0.698097	0.651657	0.688399	0.640836	0.648952	0.663074	0.633637	0.680562	0.6785	0.717897	0.72834	0.720369	0.70088	0.703108
cg00151906	CHRNB2	Body		chr1	154548273	q	shelf	Body - shelf	0.968181	0.980419	0.98096	0.983478	0.978656	0.973345	0.966957	0.962007	0.967289	0.980345	0.977255	0.97456	0.9652	0.959244	0.97086	0.96869	0.979571	0.965387
cg00152034	ITGA1	Body		chr5	52094702	q	shore	Body - shore	0.576175	0.577725	0.620805	0.624488	0.640903	0.597429	0.712901	0.680367	0.705389	0.672769	0.688081	0.717427	0.740626	0.761627	0.735988	0.7269	0.728994	0.723266
cg00152117	ARHGEF11	Body		chr1	156928845	q	open sea	Body - open sea	0.783292	0.740119	0.795465	0.816662	0.823938	0.769188	0.752037	0.744623	0.752344	0.729603	0.73918	0.746233	0.765134	0.815364	0.804683	0.79172	0.770479	0.792556
cg00152543	IL17C	IGR	-5966	chr16	88699035	q	shore	IGR - shore	0.785461	0.746725	0.781584	0.775565	0.79163	0.74478	0.708233	0.702386	0.719103	0.687451	0.688136	0.729087	0.720071	0.769683	0.766874	0.749698	0.737665	0.738412
cg00152637	ZKSCAN8	IGR	-5026	chr6	28104690	p	shore	IGR - shore	0.0643063	0.0506807	0.0744223	0.059138	0.0791117	0.0741881	0.0540232	0.0664489	0.0546505	0.0657633	0.0583746	0.0847958	0.0734867	0.0678756	0.0710955	0.0792397	0.0643439	0.0614245
cg00152948	PRDM15	IGR	-21180	chr21	43197205	q	shore	IGR - shore	0.893354	0.859074	0.896259	0.899191	0.918931	0.875831	0.873951	0.879706	0.898396	0.863974	0.884445	0.903039	0.91483	0.911973	0.927001	0.905263	0.895088	0.907473
cg00153306	TMIE	TSS1500		chr3	46741492	p	shore	TSS1500 - shore	0.74861	0.710484	0.767099	0.769335	0.785519	0.721081	0.75812	0.757821	0.784468	0.730174	0.728468	0.793107	0.75734	0.819362	0.812153	0.794058	0.8002	0.786756
cg00154064	ZNF692	TSS200		chr1	249153132	q	island	TSS200 - island	0.0305344	0.0441696	0.0334557	0.0279544	0.0387948	0.0367397	0.0397399	0.035866	0.0283451	0.0369596	0.0333129	0.0259099	0.0388449	0.0206213	0.0212666	0.0220106	0.0118921	0.013286
cg00154557	FAM26F	IGR	-19031	chr6	116763525	q	open sea	IGR - open sea	0.845939	0.82548	0.875731	0.886776	0.907071	0.855114	0.866194	0.864677	0.873579	0.847084	0.840213	0.888666	0.893936	0.903015	0.898846	0.884155	0.894889	0.882819
cg00155429	TPM3	1stExon		chr1	154155697	q	island	1stExon - island	0.0024875	0.00842881	0.00673046	0.00957371	0.0145194	0.015603	0.0158519	0.0130656	0.00976709	0.00924609	0.00798935	0.00565969	0.0155076	0.0101246	0.00849679	0.00768974	0.00500549	0.00230402
cg00155526	NPR3	Body		chr5	32713290	p	island	Body - island	0.745878	0.744398	0.768947	0.754361	0.786573	0.740404	0.663434	0.644121	0.660405	0.669003	0.656722	0.675406	0.656591	0.717503	0.702847	0.715483	0.692901	0.685517
cg00155535	LOC100130238	IGR	-9444	chr12	132671473	q	shelf	IGR - shelf	0.637796	0.579589	0.64352	0.617038	0.648474	0.589989	0.557131	0.53605	0.567923	0.528501	0.525452	0.585144	0.556769	0.604612	0.598307	0.601829	0.579667	0.588031
cg00155619	HSD17B8	Body		chr6	33173278	p	shore	Body - shore	0.379631	0.351351	0.399658	0.379697	0.410532	0.353911	0.463	0.439898	0.44065	0.422056	0.427925	0.478096	0.440702	0.503485	0.496123	0.469107	0.476148	0.485083
cg00156216	APLP2	Body		chr11	129939849	q	island	Body - island	0.0209009	0.0260173	0.0229967	0.0236269	0.0218371	0.0229312	0.0232273	0.0132498	0.0223497	0.0186755	0.0215791	0.0218911	0.0178577	0.0106392	0.0190776	0.0119074	0.00284483	0.00708062
cg00157016	PFN4	Body		chr2	24344064	p	shore	Body - shore	0.934819	0.895797	0.909626	0.933019	0.937227	0.907234	0.923456	0.908524	0.914947	0.943074	0.929882	0.924336	0.955606	0.954406	0.93331	0.945307	0.92549	0.947482
cg00157359	PELI3	TSS1500		chr11	66233183	q	shore	TSS1500 - shore	0.657486	0.639659	0.670174	0.67611	0.688738	0.630567	0.662143	0.630285	0.658712	0.631092	0.625945	0.692278	0.666111	0.71726	0.687126	0.701275	0.687971	0.68528
cg00157439	SMOC2	Body		chr6	168936684	q	shore	Body - shore	0.715231	0.67039	0.719982	0.699149	0.716919	0.684622	0.664674	0.643457	0.677103	0.667409	0.655989	0.702602	0.658805	0.717072	0.696652	0.718831	0.703037	0.69553
cg00157864	DPPA3	Body		chr12	7865851	p	open sea	Body - open sea	0.865484	0.834951	0.887014	0.905774	0.886654	0.863147	0.847561	0.872493	0.874253	0.852946	0.849545	0.878259	0.865525	0.900836	0.913677	0.900883	0.892563	0.898173
cg00157962	FAM102B	TSS1500		chr1	109102212	p	shore	TSS1500 - shore	0.877565	0.87648	0.857979	0.876661	0.887337	0.843755	0.845439	0.824137	0.843914	0.855067	0.824454	0.868376	0.84154	0.8781	0.861053	0.855771	0.856355	0.862681
cg00158654	RGS21	TSS1500		chr1	192285333	q	open sea	TSS1500 - open sea	0.192041	0.186822	0.193365	0.167089	0.200503	0.173576	0.158291	0.147944	0.156434	0.113684	0.113892	0.140482	0.137333	0.184046	0.16992	0.157709	0.151753	0.172513
cg00158770	CSGALNACT1	Body		chr8	19271585	p	open sea	Body - open sea	0.602	0.558851	0.607715	0.64016	0.640276	0.581873	0.554443	0.553136	0.551147	0.539825	0.554042	0.599535	0.562157	0.628434	0.617732	0.621646	0.622743	0.591073
cg00158934	PTK6	Body		chr20	62165160	q	shore	Body - shore	0.817575	0.795595	0.832648	0.85045	0.861296	0.816715	0.820147	0.804561	0.818606	0.812415	0.799942	0.824448	0.808956	0.855777	0.845628	0.840298	0.829254	0.831279
cg00159379	WDFY3	5'UTR		chr4	85818877	q	open sea	5'UTR - open sea	0.895073	0.886968	0.892122	0.920135	0.925157	0.917094	0.925763	0.925734	0.926299	0.929352	0.931989	0.915727	0.930157	0.927966	0.932024	0.928841	0.913816	0.930978
cg00159682	ANGPT2	Body		chr8	6386150	p	open sea	Body - open sea	0.81868	0.784167	0.839325	0.822365	0.844349	0.819283	0.79131	0.83002	0.819886	0.813659	0.820093	0.841145	0.843417	0.847611	0.859548	0.845259	0.83369	0.843563
cg00159987	INHBA-AS1	IGR	115193	chr7	41848739	p	open sea	IGR - open sea	0.893242	0.882625	0.924294	0.922644	0.886984	0.882583	0.903391	0.904329	0.914217	0.915001	0.901049	0.921961	0.932218	0.943736	0.926997	0.953952	0.924147	0.920688
cg00160583	COL16A1	Body		chr1	32167512	p	shelf	Body - shelf	0.833552	0.810147	0.846126	0.859807	0.85745	0.805721	0.820164	0.823592	0.824868	0.824689	0.800511	0.825724	0.822366	0.847799	0.839022	0.836691	0.857995	0.840755
cg00161247	GRIN1	Body		chr9	140060986	q	shore	Body - shore	0.868757	0.834371	0.886857	0.856997	0.872936	0.848204	0.837368	0.849357	0.8558	0.822397	0.824926	0.8681	0.835407	0.880923	0.886004	0.886573	0.865687	0.884723
cg00161450	LOC388955	Body		chr2	63849938	p	island	Body - island	0.66392	0.616925	0.662635	0.671962	0.694706	0.650512	0.653642	0.654213	0.671513	0.629645	0.603312	0.648417	0.648242	0.618852	0.620414	0.641468	0.58405	0.579199
cg00161556	ZDHHC13	TSS1500		chr11	19138045	p	shore	TSS1500 - shore	0.733029	0.708377	0.762972	0.78034	0.786798	0.735988	0.740683	0.724348	0.758609	0.723738	0.716622	0.764719	0.732898	0.796615	0.799513	0.798512	0.774134	0.782458
cg00162001	EML4	Body		chr2	42479385	p	open sea	Body - open sea	0.6005	0.573056	0.627898	0.673777	0.657877	0.598661	0.60331	0.620586	0.563482	0.598185	0.596678	0.648175	0.609172	0.668338	0.668318	0.668489	0.641227	0.643725
cg00162806	VENTX	Body		chr10	135051929	q	island	Body - island	0.903209	0.889853	0.899635	0.916951	0.918517	0.898752	0.898864	0.899229	0.913658	0.902417	0.902578	0.90749	0.911761	0.919567	0.910178	0.914456	0.920781	0.922282
cg00163462	ST6GALNAC3	Body		chr1	76723043	p	open sea	Body - open sea	0.863173	0.852016	0.877013	0.883299	0.88997	0.847034	0.863491	0.861896	0.87333	0.838007	0.864889	0.890943	0.889523	0.892984	0.898485	0.854983	0.874992	0.889273
cg00163510	PTPN14	5'UTR		chr1	214722952	q	shore	5'UTR - shore	0.796218	0.789258	0.839708	0.849806	0.866534	0.805788	0.767868	0.778733	0.787153	0.805993	0.81258	0.828817	0.776385	0.844273	0.841155	0.799496	0.815507	0.838006
cg00163861	SFSWAP	IGR	-214407	chr12	131981225	q	shelf	IGR - shelf	0.599832	0.557748	0.612661	0.59519	0.617608	0.561241	0.759134	0.75638	0.764214	0.717951	0.731373	0.766397	0.749734	0.806952	0.79655	0.770715	0.780753	0.777203
cg00164121	CDCA7	Body		chr2	174228024	q	open sea	Body - open sea	0.890287	0.897831	0.934156	0.937858	0.928675	0.90031	0.931359	0.917133	0.930412	0.897807	0.890766	0.898058	0.911257	0.937187	0.943205	0.944908	0.945836	0.932848
cg00164335	SELM	TSS200		chr22	31503579	q	island	TSS200 - island	0.128946	0.111788	0.12338	0.103967	0.0840769	0.0779832	0.103358	0.0848731	0.112109	0.0976789	0.0739875	0.0787638	0.0738954	0.0760209	0.0712044	0.0786043	0.0555131	0.0550199
cg00165323	PIN1P1	IGR	-190778	chr1	70035080	p	shore	IGR - shore	0.59122	0.556863	0.624858	0.646715	0.630845	0.58755	0.593112	0.57701	0.61587	0.583662	0.566142	0.624902	0.575838	0.645925	0.650154	0.62647	0.626065	0.642236
cg00165394	SPTBN5	TSS1500		chr15	42187649	q	open sea	TSS1500 - open sea	0.77518	0.753239	0.793	0.822049	0.836259	0.775181	0.773062	0.75805	0.777825	0.782794	0.755289	0.803374	0.803429	0.812629	0.812615	0.797676	0.790745	0.791333
cg00165862	GOLT1A	5'UTR		chr1	204183060	q	open sea	5'UTR - open sea	0.850808	0.801993	0.853724	0.843294	0.838463	0.815361	0.789427	0.763723	0.789065	0.789893	0.788833	0.827215	0.783799	0.851182	0.842635	0.823805	0.819021	0.803563
cg00166343	CRLF3	Body		chr17	29150100	q	shore	Body - shore	0.457767	0.401478	0.455705	0.413293	0.459366	0.3985	0.401678	0.402693	0.400036	0.388716	0.397595	0.442131	0.380289	0.459635	0.433091	0.45245	0.420038	0.439802
cg00166352	DCTD	Body		chr4	183836691	q	shore	Body - shore	0.9028	0.910152	0.915312	0.939446	0.935864	0.90198	0.901912	0.902091	0.913726	0.885303	0.887282	0.920133	0.929773	0.935451	0.930402	0.924808	0.917149	0.912881
cg00167841	DPCR1	IGR	14895	chr6	30923672	p	shore	IGR - shore	0.827023	0.798449	0.832176	0.857143	0.839393	0.820153	0.803328	0.836223	0.827974	0.79119	0.795934	0.837676	0.866993	0.871498	0.878775	0.840991	0.861174	0.849772
cg00167958	LOC388906	IGR	12210	chr22	42677969	q	shore	IGR - shore	0.797997	0.778707	0.83055	0.824116	0.825083	0.826689	0.791009	0.797093	0.818738	0.806807	0.834521	0.853074	0.81228	0.861869	0.865309	0.848993	0.841597	0.837227
cg00168967	ASPH	Body		chr8	62505560	q	open sea	Body - open sea	0.210279	0.183357	0.179912	0.178737	0.182223	0.17636	0.169294	0.162467	0.151912	0.155945	0.149224	0.179048	0.178884	0.177315	0.186616	0.200637	0.158976	0.158291
cg00169354	FAM210B	IGR	-11156	chr20	54922827	q	shelf	IGR - shelf	0.925147	0.916291	0.938061	0.933601	0.936673	0.908514	0.92447	0.910914	0.947008	0.921587	0.928741	0.938205	0.956439	0.964923	0.955975	0.927814	0.9454	0.949744
cg00169373	C3orf18	TSS200		chr3	50605269	p	island	TSS200 - island	0.815129	0.80222	0.842289	0.823095	0.843287	0.807843	0.796512	0.792638	0.811908	0.809736	0.792011	0.840212	0.839154	0.832903	0.858053	0.836296	0.823837	0.832675
cg00169617	MIR4795	IGR	-136639	chr3	87138700	p	shore	IGR - shore	0.812852	0.752606	0.806324	0.804036	0.793109	0.748889	0.797334	0.77993	0.8165	0.81493	0.798999	0.846691	0.785079	0.843286	0.845621	0.83266	0.826344	0.8273
cg00169725	NSD1	IGR	-16179	chr5	176543901	q	island	IGR - island	0.893421	0.890503	0.899393	0.912952	0.906754	0.90669	0.874833	0.882835	0.896636	0.872799	0.870846	0.903821	0.874382	0.89696	0.912731	0.915725	0.907251	0.908149
cg00169737	MORN3	3'UTR		chr12	122089539	q	open sea	3'UTR - open sea	0.553788	0.507662	0.560879	0.576011	0.578847	0.524124	0.54593	0.545094	0.526917	0.510087	0.535225	0.571296	0.525224	0.596863	0.590952	0.561621	0.595668	0.57134
cg00169917	C10orf46	1stExon		chr10	120514287	q	island	1stExon - island	0.0277274	0.0245893	0.0259471	0.0221078	0.0308768	0.0248315	0.00368005	0.0126752	0.0134095	0.0130075	0.0168916	0.0200512	0.0183249	0.0275748	0.0167612	0.0232558	0.0197344	0.0210919
cg00170242	TCERG1L	IGR	-31006	chr10	132859649	q	open sea	IGR - open sea	0.089449	0.0812887	0.0955597	0.0903842	0.0971211	0.100028	0.0867971	0.0902273	0.0856683	0.0781458	0.0856363	0.0968121	0.0738982	0.0955224	0.0947211	0.101543	0.0998323	0.0934002
cg00170369	CFP	IGR	-1617	chrX	47481995	p	shore	IGR - shore	0.701824	0.690995	0.715557	0.735016	0.743217	0.69313	0.759069	0.741886	0.762777	0.748989	0.760604	0.767406	0.753978	0.808603	0.79953	0.784245	0.793463	0.785976
cg00170536	C1orf101	TSS200		chr1	244624558	q	island	TSS200 - island	0.0397031	0.0391472	0.0481379	0.030552	0.0357028	0.0386361	0.283855	0.330286	0.329181	0.257393	0.279042	0.283499	0.301187	0.255402	0.272332	0.276637	0.231233	0.251124
cg00170714	MLX	3'UTR		chr17	40724562	q	open sea	3'UTR - open sea	0.620509	0.5776	0.636135	0.590382	0.629327	0.57056	0.54028	0.507782	0.52285	0.491019	0.488876	0.544409	0.514037	0.572822	0.555274	0.558753	0.554558	0.554494
cg00170931	SERPINE3	1stExon		chr13	51915353	q	open sea	1stExon - open sea	0.871846	0.860579	0.886467	0.901746	0.898843	0.858072	0.863649	0.862968	0.875336	0.849144	0.846976	0.880029	0.861793	0.89931	0.881499	0.882029	0.877302	0.88551
cg00172227	ARHGEF10L	Body		chr1	18006887	p	open sea	Body - open sea	0.78033	0.754875	0.789037	0.799655	0.815061	0.752468	0.720788	0.729446	0.725531	0.707405	0.715153	0.767061	0.733455	0.804466	0.789717	0.76006	0.76485	0.792478
cg00172270	FMNL3	TSS200		chr12	50101356	q	island	TSS200 - island	0.0164994	0.021503	0.0134415	0.0184772	0.0210015	0.0320968	0.014808	0.0193581	0.0218203	0.0163207	0.0125849	0.0143215	0.0182224	0.0123091	0.0154915	0.00973236	0.00716994	0.0126961
cg00172597	SUSD4	TSS1500		chr1	223538379	q	island	TSS1500 - island	0.348405	0.365541	0.371799	0.347604	0.347874	0.364734	0.315673	0.315972	0.316548	0.319698	0.322784	0.32349	0.308008	0.338173	0.325884	0.314513	0.303638	0.339266
cg00172794	FOXL2	IGR	-14782	chr3	138648284	q	shore	IGR - shore	0.777416	0.759479	0.806981	0.807995	0.806617	0.78663	0.817282	0.804278	0.812306	0.807918	0.820914	0.845539	0.818384	0.867718	0.876411	0.847199	0.84338	0.829421
cg00173504	TBX15	5'UTR		chr1	119530144	p	island	5'UTR - island	0.883026	0.883124	0.908857	0.909069	0.921228	0.874503	0.900511	0.891805	0.905534	0.89272	0.884842	0.906336	0.921332	0.926875	0.924349	0.911799	0.9137	0.916832
cg00174201	NDUFA4	IGR	-152210	chr7	10819370	p	island	IGR - island	0.508076	0.518864	0.526668	0.514458	0.505734	0.51416	0.568362	0.567729	0.575166	0.587875	0.592341	0.563769	0.593445	0.593953	0.584956	0.564074	0.570031	0.582788
cg00174743	PCNT	Body		chr21	47812611	q	shore	Body - shore	0.730277	0.696169	0.745721	0.757537	0.764326	0.701722	0.677166	0.693977	0.708244	0.673607	0.68867	0.733446	0.694815	0.759157	0.740315	0.724799	0.737838	0.731949
cg00174901	PALM	Body		chr19	709889	p	island	Body - island	0.830038	0.854761	0.877146	0.870372	0.869656	0.864111	0.869964	0.85489	0.875955	0.876776	0.842239	0.868932	0.852956	0.886137	0.88146	0.880991	0.899931	0.896377
cg00175066	TRIM27	TSS1500		chr6	28893092	p	shore	TSS1500 - shore	0.861018	0.845092	0.886564	0.873645	0.900585	0.85925	0.850608	0.833096	0.847958	0.861911	0.868132	0.871815	0.842706	0.881453	0.882682	0.884067	0.871773	0.91144
cg00176111	FAM46B	IGR	-360	chr1	27331151	p	shore	IGR - shore	0.923289	0.908202	0.909967	0.915804	0.929783	0.921387	0.905803	0.909689	0.905492	0.913083	0.90618	0.927166	0.909924	0.91488	0.926197	0.920091	0.930706	0.938308
cg00176210	ANK1	Body		chr8	41654967	p	island	Body - island	0.895751	0.872162	0.89988	0.909585	0.909078	0.880046	0.879194	0.88089	0.87681	0.870358	0.875874	0.914026	0.893303	0.918666	0.91704	0.913577	0.899522	0.91468
cg00176718	LOC401242	IGR	-45808	chr6	28781594	p	shore	IGR - shore	0.676517	0.633485	0.691691	0.709282	0.702995	0.643094	0.576256	0.547092	0.578215	0.551985	0.546598	0.609409	0.568739	0.627763	0.614032	0.618718	0.597955	0.592289
cg00177142	RAB24	Body		chr5	176729012	q	shore	Body - shore	0.87371	0.855541	0.882707	0.889232	0.898614	0.858037	0.85524	0.869554	0.876209	0.840045	0.86972	0.862828	0.866003	0.904673	0.905845	0.891827	0.887815	0.88463
cg00177243	CACNB2	Body		chr10	18434068	p	shelf	Body - shelf	0.48127	0.439344	0.488548	0.47832	0.493001	0.457977	0.450301	0.428859	0.43507	0.416744	0.436299	0.470678	0.425968	0.486217	0.483896	0.480852	0.464231	0.463366
cg00177431	PMEPA1	5'UTR		chr20	56272862	q	open sea	5'UTR - open sea	0.686878	0.645645	0.694253	0.713414	0.703991	0.650071	0.676786	0.673789	0.671752	0.662202	0.661399	0.690534	0.663689	0.711541	0.694349	0.685537	0.683308	0.688069
cg00177468	GK2	TSS200		chr4	80329447	q	open sea	TSS200 - open sea	0.870504	0.838159	0.880185	0.90442	0.886767	0.845724	0.849935	0.870874	0.886969	0.854406	0.852686	0.879404	0.898246	0.903412	0.905634	0.861716	0.880363	0.887866
cg00178562	MST1P2	IGR	-5715	chr1	16966354	p	open sea	IGR - open sea	0.752078	0.698858	0.751201	0.722275	0.759764	0.702821	0.708517	0.7089	0.730544	0.694721	0.696172	0.741367	0.716355	0.767499	0.745724	0.753342	0.746221	0.745659
cg00179070	COL1A1	TSS200		chr17	48279007	q	island	TSS200 - island	0.719052	0.649636	0.713915	0.667026	0.708848	0.665777	0.746914	0.7171	0.746733	0.709799	0.716632	0.764214	0.735838	0.782596	0.788411	0.768319	0.766995	0.778972
cg00179374	PLXNA4	5'UTR		chr7	132259150	q	shore	5'UTR - shore	0.914088	0.895408	0.915532	0.917819	0.916399	0.891641	0.869772	0.878422	0.888752	0.873424	0.879576	0.895386	0.880249	0.912756	0.909271	0.90675	0.897977	0.911679
cg00179598	SRPX	Body		chrX	38078359	p	shore	Body - shore	0.576636	0.539322	0.594874	0.537321	0.585503	0.532111	0.671292	0.657294	0.675771	0.641787	0.640583	0.693836	0.644222	0.712755	0.711898	0.707631	0.696769	0.694639
cg00179921	RPS19BP1	Body		chr22	39927437	q	shore	Body - shore	0.605758	0.559303	0.595591	0.584056	0.617848	0.550266	0.587913	0.561228	0.591596	0.550008	0.594578	0.617719	0.571094	0.633889	0.613162	0.60554	0.609633	0.610967
cg00180909	RPS6KA2	3'UTR		chr6	166824474	q	shore	3'UTR - shore	0.731218	0.733999	0.776849	0.775448	0.770909	0.720252	0.766438	0.761066	0.793538	0.779543	0.785307	0.824254	0.771892	0.811749	0.802405	0.800774	0.801417	0.806055
cg00180930	VARS	Body		chr6	31746832	p	open sea	Body - open sea	0.889104	0.858937	0.91216	0.896528	0.903544	0.876026	0.874782	0.879579	0.879754	0.878451	0.867206	0.887402	0.862605	0.903332	0.906413	0.897823	0.906829	0.890715
cg00181125	CMAS	IGR	-103928	chr12	22095182	p	island	IGR - island	0.773526	0.733956	0.776158	0.789622	0.794526	0.742661	0.67887	0.655685	0.682294	0.645969	0.687875	0.706846	0.664677	0.736424	0.727756	0.723196	0.702065	0.699664
cg00181327	TEX26-AS1	IGR	-17694	chr13	31439278	q	open sea	IGR - open sea	0.777007	0.713161	0.776121	0.765467	0.786649	0.727814	0.771043	0.743246	0.761303	0.725602	0.727142	0.784713	0.753185	0.789312	0.793662	0.803054	0.778168	0.791748
cg00181432	LSG1	TSS1500		chr3	194393818	q	shore	TSS1500 - shore	0.760478	0.719426	0.752142	0.77695	0.785761	0.735554	0.611512	0.584783	0.600331	0.563071	0.56796	0.607527	0.578651	0.63833	0.631244	0.645604	0.620942	0.634579
cg00181439	HTR1B	1stExon		chr6	78172691	q	island	1stExon - island	0.586956	0.541053	0.587611	0.604886	0.619206	0.554486	0.538775	0.520488	0.530937	0.50062	0.488093	0.54798	0.510354	0.575583	0.577628	0.560823	0.546677	0.551469
cg00181669	MIR138-1	IGR	-154726	chr3	44000978	p	open sea	IGR - open sea	0.892933	0.873561	0.883067	0.901923	0.906951	0.868861	0.893811	0.9054	0.900312	0.909524	0.884077	0.904568	0.924646	0.927166	0.928194	0.902855	0.908627	0.914385
cg00182273	CA7	TSS1500		chr16	66876847	q	shore	TSS1500 - shore	0.454574	0.40276	0.46729	0.404718	0.458162	0.406485	0.361798	0.364196	0.381652	0.360344	0.378312	0.426339	0.365976	0.453656	0.430538	0.399742	0.404117	0.403421
cg00182727	MMP9	Body		chr20	44640501	q	island	Body - island	0.812956	0.771234	0.813642	0.805626	0.822505	0.783619	0.818799	0.788962	0.804102	0.772734	0.791735	0.828415	0.831966	0.8534	0.836548	0.821912	0.828491	0.819636
cg00182937	CAPN11	IGR	-2934	chr6	44123614	p	shelf	IGR - shelf	0.893096	0.853586	0.8941	0.900754	0.912107	0.875026	0.885371	0.89695	0.895252	0.889286	0.880663	0.900833	0.913578	0.913915	0.923338	0.899484	0.899004	0.919803
cg00182994	CASKIN1	Body		chr16	2234571	p	shore	Body - shore	0.867089	0.882536	0.89916	0.924903	0.894737	0.895464	0.915767	0.911055	0.921677	0.882204	0.885763	0.881009	0.911411	0.918589	0.910114	0.897171	0.903226	0.8995
cg00183173	LINC00242	IGR	149199	chr6	170339368	q	island	IGR - island	0.926845	0.921912	0.938655	0.92685	0.886208	0.88652	0.903757	0.886242	0.882857	0.892706	0.902431	0.926005	0.915253	0.910384	0.929303	0.893007	0.90129	0.898772
cg00183186	HTR1B	TSS1500		chr6	78174065	q	island	TSS1500 - island	0.0413679	0.0504154	0.0646737	0.0551741	0.0586134	0.0657968	0.0750259	0.0757273	0.0801719	0.0698062	0.0798517	0.0981572	0.0860632	0.0974854	0.101497	0.0878842	0.0835208	0.0872618
cg00184203	FAM171B	TSS1500		chr2	187558402	q	shore	TSS1500 - shore	0.306685	0.254798	0.281466	0.277596	0.318312	0.258837	0.339439	0.319704	0.351174	0.361516	0.352063	0.394702	0.347342	0.403459	0.380947	0.373182	0.361257	0.378445
cg00184279	DKFZP686I15217	TSS1500		chr6	2986848	p	shelf	TSS1500 - shelf	0.593093	0.549946	0.606279	0.630962	0.641799	0.578686	0.534418	0.541011	0.542834	0.549793	0.516591	0.566807	0.55323	0.602771	0.60267	0.598032	0.589198	0.571781
cg00184457	MIR4660	IGR	40346	chr8	8946301	p	open sea	IGR - open sea	0.877918	0.846038	0.876292	0.894293	0.887943	0.863429	0.882552	0.876582	0.879023	0.895212	0.879365	0.896373	0.902371	0.908435	0.904111	0.903186	0.892847	0.900847
cg00186580	LINC01168	IGR	54431	chr10	134833469	q	shore	IGR - shore	0.895554	0.877583	0.923947	0.905397	0.90327	0.867817	0.893945	0.885349	0.89502	0.890557	0.864028	0.883188	0.873775	0.896802	0.911314	0.92721	0.90661	0.911833
cg00186815	LOC286083	IGR	-196159	chr8	1048135	p	shore	IGR - shore	0.122354	0.0991344	0.098822	0.114615	0.135626	0.0896921	0.143571	0.159744	0.167874	0.136425	0.179691	0.178981	0.176637	0.1789	0.180958	0.173657	0.1571	0.156121
cg00187059	DAXX	Body		chr6	33289693	p	shore	Body - shore	0.797821	0.746755	0.774074	0.773953	0.793956	0.731223	0.712336	0.698063	0.701187	0.665745	0.665854	0.725464	0.712938	0.764107	0.74129	0.737588	0.747959	0.725659
cg00187174	ITPR2	TSS200		chr12	26986179	p	island	TSS200 - island	0.195879	0.212724	0.186729	0.188589	0.206868	0.163056	0.166667	0.182308	0.161826	0.146261	0.180797	0.188783	0.153758	0.194883	0.164088	0.142839	0.136033	0.1559
cg00187327	MN1	Body		chr22	28191781	q	shore	Body - shore	0.895358	0.871273	0.902177	0.909931	0.911381	0.86222	0.853718	0.864568	0.869424	0.853097	0.886752	0.879285	0.858404	0.881202	0.899807	0.883261	0.892317	0.875067
cg00187686	TCN1	TSS200		chr11	59634218	q	open sea	TSS200 - open sea	0.0959498	0.078485	0.093073	0.0912127	0.105464	0.0959267	0.0947614	0.0907061	0.102917	0.0922372	0.101605	0.118134	0.0881754	0.110913	0.0997914	0.113801	0.110329	0.107383
cg00188627	SCHIP1	Body		chr3	159557779	q	open sea	Body - open sea	0.90927	0.884861	0.927562	0.929276	0.943278	0.910938	0.913081	0.909238	0.914675	0.903979	0.91809	0.921613	0.910337	0.939297	0.931226	0.925339	0.934982	0.93374
cg00191052	CHST7	TSS1500		chrX	46432770	p	shore	TSS1500 - shore	0.315101	0.265762	0.329061	0.320718	0.316738	0.301481	0.299391	0.301366	0.319987	0.297537	0.321049	0.35172	0.292179	0.347916	0.31016	0.354411	0.355285	0.333333
cg00191102	MYOM2	IGR	-34987	chr8	1958171	p	shore	IGR - shore	0.882277	0.895875	0.929005	0.923451	0.929907	0.92178	0.914357	0.902826	0.912142	0.91809	0.909458	0.940614	0.91053	0.942971	0.931723	0.93234	0.9492	0.947046
cg00191853	SPAG1	Body		chr8	101177733	q	open sea	Body - open sea	0.755506	0.759111	0.807911	0.810173	0.809037	0.768984	0.777294	0.800482	0.783391	0.773555	0.804959	0.816908	0.781548	0.835368	0.835927	0.815698	0.803041	0.811698
cg00192026	HAND2	IGR	-36373	chr4	174411279	q	open sea	IGR - open sea	0.563364	0.528149	0.574333	0.555938	0.581189	0.527374	0.576614	0.584054	0.621239	0.636015	0.600809	0.646719	0.544437	0.642136	0.637833	0.640719	0.66905	0.631912
cg00192031	C7orf65	IGR	-74052	chr7	47620790	p	shore	IGR - shore	0.897142	0.858463	0.900106	0.888647	0.898146	0.859377	0.873369	0.870113	0.869408	0.864368	0.862324	0.878385	0.859957	0.889609	0.910385	0.882304	0.891584	0.89673
cg00192136	DBX1	Body		chr11	20178496	p	island	Body - island	0.824387	0.790832	0.818111	0.831862	0.830293	0.804823	0.834074	0.846362	0.852518	0.835621	0.817578	0.870132	0.834109	0.884392	0.871329	0.864779	0.867505	0.871236
cg00192636	CBX4	IGR	-2762	chr17	77804193	q	shore	IGR - shore	0.847865	0.817005	0.868108	0.867595	0.88014	0.829827	0.835903	0.847393	0.85334	0.853477	0.847264	0.869442	0.832275	0.869834	0.878745	0.875452	0.879162	0.887542
cg00192750	RP11-461O7.1	IGR	-103600	chr16	56023299	q	open sea	IGR - open sea	0.641734	0.642057	0.691656	0.684882	0.683911	0.669241	0.71779	0.654844	0.659229	0.741052	0.735071	0.75	0.664382	0.683508	0.712102	0.716553	0.702433	0.722495
cg00194465	TAF3	TSS200		chr10	7860511	p	island	TSS200 - island	0.0173339	0.0232503	0.0177931	0.0123786	0.0228768	0.0168527	0.0197758	0.0192155	0.0165586	0.0158941	0.015062	0.00821643	0.0236787	0.0115075	0.0127911	0.00646745	0.00238004	0.00821478
cg00194519	MGC16121	Body		chrX	133679545	q	shore	Body - shore	0.697586	0.643872	0.702938	0.696637	0.70681	0.642156	0.634843	0.624665	0.652983	0.624669	0.622343	0.679701	0.635514	0.692711	0.675661	0.67433	0.668867	0.659443
cg00194681	WDYHV1	TSS1500		chr8	124428640	q	island	TSS1500 - island	0.109091	0.109426	0.0967742	0.101302	0.146933	0.117238	0.132584	0.138528	0.107947	0.0670991	0.0608585	0.0758656	0.119871	0.0964902	0.104966	0.108131	0.0806364	0.0967338
cg00195506	TAT	IGR	-1884	chr16	71598870	q	open sea	IGR - open sea	0.0118551	0.0200601	0.0133033	0.0226426	0.0167725	0.0212017	0.0134627	0.0205123	0.0176216	0.0164966	0.0139446	0.0107813	0.0188912	0.0115335	0.0155383	0.00628122	0.0111187	0.0108943
cg00195749	CBX8	IGR	-3758	chr17	77764418	q	island	IGR - island	0.874311	0.860828	0.906844	0.900887	0.915859	0.862787	0.864982	0.867337	0.884764	0.852209	0.864638	0.898265	0.897984	0.901021	0.908426	0.897975	0.90097	0.908844
cg00195828	MFHAS1	Body		chr8	8680903	p	open sea	Body - open sea	0.885303	0.884891	0.89087	0.945626	0.940843	0.947326	0.951296	0.953614	0.949222	0.953908	0.943305	0.959818	0.955464	0.94593	0.961446	0.960561	0.960845	0.960699
cg00196372	BARX1	IGR	-5621	chr9	96708288	q	island	IGR - island	0.520282	0.466271	0.515852	0.488269	0.521428	0.465574	0.602863	0.596709	0.615676	0.589968	0.594027	0.638866	0.601697	0.654032	0.638314	0.636848	0.62665	0.631643
cg00196474	EIF4E3	IGR	-25705	chr3	71702735	p	open sea	IGR - open sea	0.887559	0.889267	0.917175	0.943377	0.930767	0.938585	0.894022	0.886686	0.908973	0.901903	0.897745	0.916128	0.934088	0.951483	0.912533	0.927066	0.947895	0.928528
cg00196983	CHP2	Body		chr16	23766648	p	island	Body - island	0.860835	0.79799	0.86057	0.820317	0.836597	0.800841	0.845299	0.84485	0.857943	0.832091	0.844497	0.874327	0.870014	0.875583	0.876538	0.860946	0.879612	0.847806
cg00197322	MAD1L1	Body		chr7	1990554	p	shore	Body - shore	0.886225	0.859338	0.887621	0.900095	0.904208	0.860018	0.878316	0.863785	0.877555	0.882064	0.875319	0.90371	0.868754	0.90673	0.891734	0.88545	0.887427	0.896668
cg00198586	KALRN	Body		chr3	123861151	q	open sea	Body - open sea	0.30247	0.271276	0.312853	0.335232	0.342059	0.290644	0.322476	0.303546	0.341142	0.323573	0.32018	0.374305	0.335936	0.395158	0.379545	0.360718	0.350477	0.375242
cg00198594	MB21D2	IGR	219736	chr3	192734341	q	open sea	IGR - open sea	0.650087	0.599929	0.650524	0.678814	0.693066	0.634731	0.700941	0.673649	0.683813	0.702797	0.671681	0.728171	0.680101	0.747834	0.744267	0.749023	0.729619	0.73321
cg00198729	PPY	TSS1500		chr17	42020748	q	open sea	TSS1500 - open sea	0.914159	0.900277	0.90973	0.899403	0.908296	0.890683	0.904875	0.897878	0.904228	0.893412	0.895189	0.915647	0.909759	0.915197	0.917714	0.919875	0.916094	0.914828
cg00201534	KRTAP10-10	TSS1500		chr21	46056911	q	open sea	TSS1500 - open sea	0.609451	0.561341	0.620469	0.622798	0.650434	0.591056	0.660376	0.652422	0.664502	0.633436	0.633671	0.679853	0.647384	0.715213	0.71515	0.696284	0.677678	0.675087
cg00201760	IL27	TSS1500		chr16	28518385	p	open sea	TSS1500 - open sea	0.782323	0.763296	0.819037	0.815599	0.837725	0.786418	0.809612	0.795227	0.797369	0.810067	0.799872	0.825436	0.812576	0.85892	0.849342	0.82606	0.820384	0.816187
cg00202496	CLEC16A	TSS1500		chr16	11037903	p	shore	TSS1500 - shore	0.259471	0.235505	0.279653	0.266305	0.277764	0.250969	0.327835	0.325158	0.331204	0.318377	0.314409	0.347277	0.322466	0.373253	0.353044	0.377181	0.34626	0.356961
cg00203736	EGFR	IGR	-64158	chr7	55022567	p	open sea	IGR - open sea	0.63296	0.619048	0.681655	0.652428	0.684622	0.63345	0.70891	0.725011	0.741258	0.702108	0.710738	0.765853	0.715632	0.791639	0.791338	0.755025	0.781354	0.750976
cg00203804	LOC100132831	Body		chrX	40691438	p	shore	Body - shore	0.590983	0.538875	0.598512	0.574849	0.601443	0.544908	0.627451	0.612468	0.637034	0.602762	0.599853	0.65581	0.615408	0.687795	0.675188	0.678993	0.653608	0.663208
cg00204249	DNAH17	Body		chr17	76425249	q	shelf	Body - shelf	0.912945	0.911431	0.910041	0.923422	0.903481	0.92473	0.934873	0.920525	0.921461	0.940961	0.925761	0.928778	0.943227	0.941975	0.947927	0.921632	0.931614	0.944552
cg00204262	ECH1	TSS1500		chr19	39323158	q	shore	TSS1500 - shore	0.620093	0.593522	0.644458	0.657105	0.674183	0.621633	0.639082	0.603582	0.630224	0.601827	0.603225	0.660235	0.616579	0.681224	0.680686	0.663351	0.660172	0.654756
cg00204532	EGOT	IGR	-1634	chr3	4533398	p	shore	IGR - shore	0.797878	0.766704	0.818019	0.824967	0.812709	0.796128	0.862551	0.875634	0.87599	0.86831	0.849937	0.889142	0.887189	0.899444	0.889602	0.883975	0.89891	0.920669
cg00204802	ATP11A	Body		chr13	113496682	q	shore	Body - shore	0.900557	0.911156	0.932362	0.923474	0.929366	0.930739	0.944796	0.946391	0.945176	0.947154	0.922854	0.930331	0.896159	0.923601	0.914881	0.910446	0.940992	0.943134
cg00204976	ACKR3	IGR	-3137	chr2	237475243	q	shore	IGR - shore	0.843407	0.825438	0.875832	0.870943	0.877968	0.835289	0.889309	0.876452	0.89815	0.881136	0.884427	0.910603	0.90528	0.909428	0.912166	0.912317	0.903232	0.906388
cg00205605	FAM213B	IGR	-1498	chr1	2516401	p	shore	IGR - shore	0.868712	0.82791	0.869865	0.86726	0.873397	0.829759	0.839179	0.828645	0.861507	0.853763	0.846093	0.867336	0.846237	0.881168	0.891913	0.872636	0.873187	0.874808
cg00205703	FAM131A	5'UTR		chr3	184054901	q	shore	5'UTR - shore	0.300662	0.277329	0.315556	0.305429	0.342071	0.2949	0.315427	0.336332	0.330688	0.314989	0.349222	0.369619	0.336222	0.38524	0.359	0.384135	0.36338	0.368524
cg00206414	BCOR	5'UTR		chrX	39949510	p	island	5'UTR - island	0.595905	0.591066	0.58756	0.620435	0.586998	0.585458	0.572698	0.575516	0.574215	0.557145	0.593755	0.602482	0.58598	0.590012	0.579526	0.570154	0.596387	0.585781
cg00206645	HPR	Body		chr16	72097718	q	open sea	Body - open sea	0.76918	0.760295	0.81933	0.787385	0.792494	0.814126	0.829828	0.810332	0.831919	0.78299	0.792927	0.807725	0.785655	0.811277	0.825229	0.820332	0.856395	0.842355
cg00207226	FLJ44606	5'UTR		chr5	126407100	q	shore	5'UTR - shore	0.881065	0.86938	0.90603	0.901889	0.90722	0.88077	0.893243	0.889246	0.881448	0.90973	0.908393	0.911328	0.868939	0.905508	0.913548	0.901773	0.915469	0.905871
cg00207534	KIAA0174	5'UTR		chr16	71929512	q	island	5'UTR - island	0.0177529	0.01249	0.0114271	0.012812	0.0230814	0.0160501	0.0248514	0.0202774	0.0157391	0.0269579	0.0182274	0.0292274	0.0205724	0.01857	0.00682668	0.0121776	0.00672146	0.00433087
cg00207890	SSTR5-AS1	IGR	-16023	chr16	1098059	p	shore	IGR - shore	0.869412	0.832425	0.8802	0.897778	0.879323	0.851537	0.859439	0.857321	0.848266	0.83106	0.863195	0.853954	0.844661	0.89418	0.868453	0.87042	0.871374	0.863317
cg00207921	MIR200B	IGR	-3492	chr1	1098992	p	island	IGR - island	0.816399	0.799219	0.85013	0.844905	0.851836	0.826645	0.818663	0.831655	0.837385	0.836817	0.833186	0.850314	0.848161	0.864635	0.853261	0.854505	0.845822	0.860755
cg00209206	IFT140	Body		chr16	1574816	p	island	Body - island	0.880139	0.885729	0.904791	0.901018	0.905803	0.876999	0.895704	0.890916	0.893713	0.89756	0.881924	0.916484	0.869865	0.907964	0.906556	0.907375	0.902847	0.899635
cg00209831	MYO5A	IGR	-7474	chr15	52592006	q	shelf	IGR - shelf	0.706091	0.655399	0.683497	0.721189	0.729207	0.720953	0.713216	0.745432	0.749031	0.707623	0.728026	0.760219	0.783142	0.796596	0.787027	0.774637	0.761657	0.736169
cg00210768	MAP2K3	5'UTR		chr17	21200454	p	open sea	5'UTR - open sea	0.862183	0.82978	0.853734	0.867416	0.873849	0.831109	0.802063	0.777125	0.771735	0.803287	0.801242	0.822154	0.780327	0.827508	0.835741	0.804302	0.820514	0.814169
cg00210839	MIR3914-1	IGR	-54299	chr7	70543490	q	open sea	IGR - open sea	0.490671	0.488539	0.531133	0.486451	0.528135	0.492604	0.495452	0.491017	0.507466	0.46888	0.497027	0.489825	0.481337	0.537012	0.535896	0.526865	0.526524	0.519139
cg00211174	MCM2	Body		chr3	127332098	q	open sea	Body - open sea	0.360489	0.337349	0.374062	0.391611	0.405309	0.347107	0.389394	0.360963	0.376845	0.363602	0.356236	0.373692	0.378026	0.431743	0.434253	0.422836	0.40358	0.433852
cg00211623	MIR1324	IGR	-21424	chr3	75658490	p	open sea	IGR - open sea	0.279839	0.257834	0.265847	0.278351	0.309264	0.264454	0.293092	0.281038	0.268853	0.260187	0.276361	0.308414	0.280685	0.335944	0.328405	0.321906	0.308979	0.303231
cg00211961	TNXB	Body		chr6	32042099	p	open sea	Body - open sea	0.871439	0.861868	0.885296	0.885364	0.885171	0.849678	0.872825	0.852608	0.880981	0.861414	0.871359	0.900826	0.85595	0.89754	0.89416	0.891698	0.896762	0.899034
cg00212470	KCNQ4	Body		chr1	41301421	p	shore	Body - shore	0.882626	0.856331	0.897079	0.90304	0.922129	0.874174	0.882564	0.880466	0.89185	0.880688	0.873928	0.907054	0.871921	0.897863	0.903153	0.896619	0.897516	0.907125
cg00212520	LYZL4	5'UTR		chr3	42451096	p	open sea	5'UTR - open sea	0.441694	0.390421	0.444299	0.419685	0.45121	0.399867	0.519094	0.513511	0.532416	0.49387	0.496432	0.553408	0.529351	0.585039	0.574158	0.558489	0.545252	0.538524
cg00212979	EHD1	TSS1500		chr11	64647505	q	shore	TSS1500 - shore	0.961754	0.959448	0.965274	0.966449	0.966763	0.96977	0.962689	0.960408	0.960202	0.960542	0.969174	0.963569	0.974497	0.95561	0.957591	0.963864	0.963501	0.963472
cg00212988	GPR120	TSS200		chr10	95326311	q	island	TSS200 - island	0.680665	0.683175	0.706396	0.678395	0.689809	0.678503	0.671173	0.664093	0.657714	0.670316	0.612701	0.625256	0.652643	0.612176	0.60881	0.63881	0.596014	0.578885
cg00213281	KIF5C	Body		chr2	149639822	q	open sea	Body - open sea	0.631995	0.58209	0.643277	0.602658	0.65851	0.596807	0.511183	0.530219	0.561374	0.505818	0.549219	0.577522	0.58315	0.610283	0.59574	0.539604	0.586159	0.590342
cg00213295	TMEM132E	Body		chr17	32925561	q	open sea	Body - open sea	0.667669	0.681803	0.728509	0.732489	0.750897	0.719883	0.688268	0.694523	0.711422	0.70272	0.712332	0.750021	0.758783	0.768455	0.775978	0.726238	0.758645	0.761629
cg00213668	BAIAP2L1	Body		chr7	98028207	q	shore	Body - shore	0.636361	0.596276	0.645484	0.638023	0.652354	0.589712	0.650194	0.640456	0.687452	0.631259	0.65922	0.699954	0.661099	0.700125	0.713491	0.713159	0.702931	0.717628
cg00213957	PDZD11	5'UTR		chrX	69509697	q	island	5'UTR - island	0.384817	0.341785	0.391483	0.436618	0.430592	0.383402	0.499705	0.512949	0.522722	0.49911	0.456128	0.485585	0.492035	0.472056	0.454203	0.545928	0.437692	0.422006
cg00214012	APBA2	5'UTR		chr15	29326467	q	open sea	5'UTR - open sea	0.879672	0.854135	0.867364	0.893931	0.874521	0.845453	0.844881	0.852461	0.86406	0.846386	0.84744	0.860441	0.831634	0.879385	0.866972	0.873415	0.868046	0.87874
cg00214171	RECQL5	Body		chr17	73642991	q	open sea	Body - open sea	0.837075	0.784093	0.826864	0.843341	0.846686	0.807214	0.815828	0.794715	0.799934	0.771096	0.803932	0.823077	0.823516	0.827922	0.827701	0.833366	0.823921	0.795807
cg00217171	IFT140	Body		chr16	1590847	p	shore	Body - shore	0.845544	0.815687	0.863831	0.853992	0.840039	0.819767	0.822181	0.82151	0.841325	0.821739	0.833987	0.848433	0.817692	0.86191	0.846165	0.849934	0.862179	0.846072
cg00217795	DIO2	1stExon		chr14	80677688	q	open sea	1stExon - open sea	0.489438	0.438148	0.447984	0.493522	0.487898	0.443649	0.524953	0.5	0.526735	0.486821	0.509357	0.544253	0.495698	0.561126	0.55677	0.555101	0.535704	0.550869
cg00217859	NOB1	TSS1500		chr16	69789140	q	shore	TSS1500 - shore	0.306972	0.262736	0.323236	0.310665	0.319705	0.305386	0.292891	0.315027	0.293194	0.262315	0.285448	0.284455	0.310163	0.313287	0.280707	0.258228	0.269874	0.260325
cg00218406	HCP5	3'UTR		chr6	31431407	p	open sea	3'UTR - open sea	0.908556	0.881157	0.914535	0.913857	0.908797	0.895644	0.904927	0.904723	0.891728	0.897434	0.893587	0.91956	0.900605	0.917354	0.910426	0.914799	0.911557	0.92287
cg00218415	TAF4	Body		chr20	60586720	q	shore	Body - shore	0.822533	0.836265	0.867527	0.889061	0.868963	0.883017	0.847805	0.867593	0.865477	0.844567	0.850831	0.877613	0.884937	0.890611	0.889682	0.878345	0.879697	0.886566
cg00218649	MGAT1	TSS1500		chr5	180238208	q	island	TSS1500 - island	0.344837	0.313235	0.361233	0.345248	0.344624	0.326334	0.393981	0.405853	0.415825	0.362196	0.38633	0.41995	0.400779	0.457532	0.460517	0.443859	0.430053	0.428167
cg00218893	SLC16A5	IGR	-10816	chr17	73073239	q	shore	IGR - shore	0.847499	0.825655	0.8643	0.867372	0.886044	0.837195	0.855845	0.836984	0.856584	0.838842	0.829997	0.868189	0.858702	0.883709	0.874968	0.879479	0.864321	0.876712
cg00218945	PACSIN2	IGR	-193	chr22	43265579	q	shore	IGR - shore	0.921353	0.920312	0.926752	0.942154	0.947498	0.941069	0.925703	0.919859	0.933521	0.913631	0.915898	0.94846	0.959732	0.946141	0.947991	0.934102	0.956251	0.947185
cg00219169	DIP2C	Body		chr10	530951	p	island	Body - island	0.26143	0.221325	0.275987	0.269946	0.267226	0.29036	0.322089	0.297534	0.342012	0.305357	0.305106	0.353992	0.318251	0.371742	0.367078	0.35959	0.352079	0.364353
cg00219303	TRIOBP	Body		chr22	38146969	q	shelf	Body - shelf	0.862191	0.885825	0.879157	0.872443	0.886798	0.871796	0.840735	0.841307	0.838127	0.847366	0.846158	0.848392	0.84176	0.854092	0.827051	0.852944	0.864651	0.843908
cg00219653	RABEP2	TSS1500		chr16	28937476	p	shore	TSS1500 - shore	0.743042	0.705231	0.747635	0.722016	0.74849	0.699339	0.816543	0.793962	0.792311	0.790154	0.784411	0.795677	0.783117	0.820056	0.822274	0.83453	0.818806	0.826894
cg00219716	PPP1R9B	TSS1500		chr17	48228143	q	island	TSS1500 - island	0.0327623	0.0201	0.0204795	0.0266306	0.0273595	0.0260771	0.0154684	0.0101919	0.0152348	0.0306839	0.0231027	0.0246295	0.0249932	0.0307765	0.0402318	0.0254549	0.0220325	0.0258511
cg00220243	C9orf50	IGR	-44369	chr9	132330135	q	shore	IGR - shore	0.812428	0.76714	0.816511	0.810769	0.821913	0.782451	0.786952	0.776878	0.792427	0.792113	0.800671	0.795475	0.801293	0.833433	0.818352	0.821964	0.80727	0.839114
cg00220335	CLPTM1L	Body		chr5	1343783	p	shore	Body - shore	0.688851	0.702973	0.745016	0.748111	0.740344	0.695873	0.672459	0.674851	0.691841	0.662545	0.657478	0.723471	0.713851	0.722917	0.73347	0.715484	0.742025	0.743874
cg00220389	FOXK2	IGR	-22073	chr17	80455521	q	island	IGR - island	0.540571	0.544369	0.539574	0.574583	0.582443	0.554472	0.525847	0.554748	0.562464	0.518603	0.484088	0.510373	0.574179	0.443916	0.455936	0.504183	0.438409	0.454229
cg00220736	MIR675	IGR	10122	chr11	2028111	p	shore	IGR - shore	0.916751	0.897231	0.917382	0.91621	0.912069	0.908538	0.913598	0.904406	0.911853	0.919492	0.918173	0.918272	0.91916	0.912271	0.923057	0.919343	0.923694	0.916482
cg00220737	KCTD8	Body		chr4	44448469	p	shore	Body - shore	0.30629	0.266315	0.305224	0.298983	0.316992	0.277425	0.149168	0.130515	0.140312	0.108352	0.104571	0.140901	0.114913	0.145143	0.145532	0.15388	0.161715	0.159206
cg00221096	ABCA5	5'UTR		chr17	67312052	q	open sea	5'UTR - open sea	0.893551	0.893613	0.918555	0.914969	0.914663	0.909471	0.910489	0.90508	0.908583	0.944905	0.917439	0.949788	0.898349	0.925673	0.919941	0.899684	0.918794	0.909981
cg00222341	BNC1	Body		chr15	83951913	q	shore	Body - shore	0.875411	0.874787	0.892204	0.915854	0.917438	0.874276	0.792812	0.768435	0.787647	0.784688	0.769634	0.802032	0.777661	0.820208	0.824292	0.813011	0.815015	0.813379
cg00222801	NOL10	Body		chr2	10829047	p	shore	Body - shore	0.63731	0.616151	0.658665	0.639506	0.652955	0.606821	0.576304	0.576776	0.59218	0.55058	0.559444	0.605204	0.589768	0.651335	0.653007	0.621276	0.643964	0.616984
cg00223135	TP53BP1	5'UTR		chr15	43799245	q	shelf	5'UTR - shelf	0.766104	0.744386	0.798482	0.80528	0.812711	0.769136	0.767559	0.77562	0.791149	0.775038	0.782815	0.809965	0.812044	0.831267	0.815222	0.792076	0.807004	0.800723
cg00223863	CEP70	5'UTR		chr3	138309376	q	shelf	5'UTR - shelf	0.945186	0.968898	0.947873	0.94823	0.948906	0.971506	0.934064	0.940336	0.961361	0.976683	0.973153	0.968313	0.960606	0.965741	0.967873	0.95692	0.965656	0.969088
cg00223899	ZNF469	IGR	-194553	chr16	88299326	q	open sea	IGR - open sea	0.851164	0.863474	0.844866	0.897234	0.883857	0.858129	0.864993	0.851066	0.855224	0.885851	0.870078	0.859446	0.905154	0.87299	0.887015	0.876389	0.888312	0.875502
cg00224563	PCCA	TSS200		chr13	100741287	q	island	TSS200 - island	0.0330734	0.0280214	0.0189958	0.0223835	0.0341416	0.0251049	0.0282752	0.030339	0.0273802	0.00712506	0.0158515	0.0161566	0.0241449	0.0153934	0.0195961	0.016314	0.0193715	0.0211912
cg00226225	LOC728264	TSS1500		chr5	148785846	q	open sea	TSS1500 - open sea	0.762666	0.698198	0.757353	0.75103	0.76851	0.717568	0.6725	0.692823	0.695366	0.661327	0.689541	0.718341	0.673454	0.72037	0.711233	0.721066	0.709049	0.704418
cg00226580	MIR3660	IGR	-311747	chr5	89000691	q	open sea	IGR - open sea	0.790024	0.758677	0.801819	0.797617	0.829696	0.777873	0.599752	0.589097	0.597194	0.607262	0.576982	0.626452	0.604336	0.647639	0.628938	0.671644	0.630364	0.635691
cg00226923	FGD2	TSS1500		chr6	36972027	p	open sea	TSS1500 - open sea	0.873216	0.821803	0.876157	0.867278	0.868171	0.827969	0.827336	0.839337	0.834015	0.814298	0.847075	0.865533	0.831972	0.887067	0.888926	0.845314	0.863565	0.854276
cg00226931	GAL	1stExon		chr11	68452097	q	island	1stExon - island	0.986254	0.984338	0.989576	0.990355	0.987723	0.989106	0.993841	0.990751	0.990438	0.990455	0.988666	0.985201	0.978217	0.977544	0.985044	0.989413	0.984705	0.98947
cg00227156	MICAL3	5'UTR		chr22	18463646	q	open sea	5'UTR - open sea	0.217675	0.202928	0.235258	0.204673	0.233958	0.222905	0.297501	0.270894	0.290127	0.278412	0.269856	0.314905	0.276604	0.341703	0.304447	0.318265	0.330059	0.314199
cg00230205	PCGF3	5'UTR		chr4	722282	p	shelf	5'UTR - shelf	0.914422	0.896207	0.912829	0.926616	0.92654	0.90577	0.906475	0.896878	0.899793	0.906545	0.911159	0.930195	0.92029	0.910152	0.923755	0.928	0.932031	0.916627
cg00230450	C12orf60	Body		chr12	14976228	p	open sea	Body - open sea	0.92662	0.913662	0.939095	0.958399	0.958275	0.957013	0.943779	0.949637	0.953252	0.914883	0.926991	0.936523	0.93799	0.964533	0.957598	0.960173	0.930769	0.924441
cg00230899	SPATA2L	Body		chr16	89766723	q	shore	Body - shore	0.0188493	0.0168226	0.0180761	0.0135317	0.0241186	0.0225855	0.00786144	0.0093366	0.00325704	0.0139461	0.0161241	0.0203488	0.0195594	0.0103286	0.0138393	0.0161405	0.0165222	0.0151053
cg00230924	KRT80	IGR	-20038	chr12	52542742	q	shelf	IGR - shelf	0.871213	0.852212	0.876966	0.898613	0.898759	0.8656	0.856744	0.857986	0.879937	0.89486	0.874641	0.893121	0.899867	0.900195	0.91164	0.88817	0.887043	0.894092
cg00231361	BHLHE40	IGR	-3508	chr3	5017589	p	shelf	IGR - shelf	0.858561	0.832254	0.884047	0.885892	0.884411	0.848455	0.848368	0.872362	0.861126	0.870189	0.862002	0.902587	0.883804	0.904007	0.87771	0.885369	0.883297	0.894321
cg00231504	SIM1	Body		chr6	100906448	q	island	Body - island	0.861271	0.851229	0.875936	0.901816	0.904601	0.899709	0.879357	0.879035	0.892239	0.880535	0.874228	0.917687	0.904061	0.908539	0.908896	0.908079	0.874421	0.906078
cg00231771	C6orf127	TSS200		chr6	35748776	p	open sea	TSS200 - open sea	0.781836	0.752879	0.806843	0.806401	0.821307	0.765036	0.790489	0.777771	0.786216	0.769367	0.791226	0.815943	0.77292	0.830587	0.828976	0.811874	0.821747	0.833286
cg00231918	SH3BP2	TSS1500		chr4	2819393	p	shore	TSS1500 - shore	0.450422	0.406001	0.460679	0.457709	0.473272	0.416543	0.398774	0.378761	0.409018	0.369898	0.382175	0.423735	0.393449	0.448885	0.445105	0.439366	0.419047	0.426223
cg00231927	PTPRN2	Body		chr7	157502620	q	shore	Body - shore	0.310197	0.271742	0.312168	0.325858	0.346478	0.308204	0.354809	0.351582	0.362685	0.338595	0.363019	0.382882	0.337159	0.403866	0.404657	0.397035	0.381109	0.380998
cg00232679	SLC6A3	Body		chr5	1405588	p	open sea	Body - open sea	0.799285	0.747529	0.796462	0.763598	0.798867	0.75882	0.744725	0.763586	0.773419	0.741571	0.746636	0.784096	0.767593	0.7975	0.799886	0.785787	0.793142	0.785548
cg00232735	OPCML	Body		chr11	132934139	q	island	Body - island	0.474008	0.439262	0.465148	0.445346	0.44456	0.477096	0.45905	0.471627	0.46422	0.461556	0.478468	0.483413	0.483475	0.48012	0.475284	0.454725	0.476251	0.475767
cg00232903	FGF7	3'UTR		chr15	49779212	q	open sea	3'UTR - open sea	0.810715	0.800978	0.852596	0.851986	0.852149	0.817887	0.81024	0.843887	0.827698	0.855763	0.864288	0.873203	0.853944	0.886562	0.902579	0.84787	0.849744	0.849301
cg00233420	HNRNPKP3	IGR	7904	chr11	43290958	p	open sea	IGR - open sea	0.613583	0.571165	0.629537	0.620135	0.650731	0.604619	0.578415	0.613506	0.609399	0.593431	0.592558	0.64903	0.586657	0.685533	0.680944	0.636858	0.642182	0.636009
cg00234625	COL23A1	Body		chr5	177811648	q	open sea	Body - open sea	0.774793	0.716466	0.774095	0.770663	0.778817	0.712751	0.783076	0.776014	0.807806	0.75598	0.781023	0.80562	0.821047	0.825264	0.839383	0.802491	0.814984	0.788173
cg00234961	ZBED4	TSS1500		chr22	50246573	q	shore	TSS1500 - shore	0.193363	0.174842	0.182574	0.192393	0.194189	0.203418	0.2329	0.234452	0.251163	0.240537	0.236881	0.269007	0.235639	0.281533	0.259261	0.280307	0.271718	0.256154
cg00234975	DLL1	IGR	-10983	chr6	170580311	q	shore	IGR - shore	0.767326	0.729546	0.782387	0.737381	0.776723	0.719653	0.781105	0.7876	0.781937	0.774202	0.753506	0.781183	0.756082	0.819611	0.809542	0.802318	0.792976	0.815494
cg00235337	TMBIM1	1stExon		chr2	219157274	q	island	1stExon - island	0.0634218	0.0655792	0.0612265	0.0599298	0.0771569	0.0793888	0.0768349	0.0729537	0.0702956	0.0660277	0.0677045	0.0558505	0.0799287	0.0629252	0.0686049	0.0663736	0.0514154	0.0538178
cg00235786	RGMB	IGR	-201548	chr5	97903451	q	open sea	IGR - open sea	0.0687131	0.0713509	0.0841188	0.0673491	0.0749848	0.0637639	0.0653781	0.0708432	0.0643939	0.0710028	0.069788	0.0631009	0.0730328	0.0703659	0.0756757	0.0747542	0.0773769	0.0788991
cg00236302	RAP1B	5'UTR		chr12	69004867	q	island	5'UTR - island	0.646783	0.630283	0.643552	0.636024	0.629138	0.630519	0.646207	0.666427	0.6667	0.625291	0.598452	0.579716	0.626254	0.562663	0.571243	0.617339	0.577445	0.558789
cg00236576	METRNL	Body		chr17	81039406	q	island	Body - island	0.792802	0.777004	0.817307	0.82683	0.829002	0.786375	0.787034	0.799879	0.792453	0.784882	0.79629	0.830569	0.786386	0.830799	0.835598	0.816328	0.816411	0.832601
cg00236919	NIPAL1	TSS1500		chr4	48018263	p	shore	TSS1500 - shore	0.250782	0.207903	0.254705	0.240781	0.26065	0.226733	0.328251	0.326062	0.34199	0.352074	0.353151	0.391209	0.325193	0.382107	0.360193	0.375585	0.35434	0.361625
cg00237489	T	IGR	-59460	chr6	166511686	q	open sea	IGR - open sea	0.442939	0.39873	0.43247	0.416162	0.442987	0.390386	0.380204	0.391267	0.405003	0.351485	0.35398	0.412194	0.382346	0.443949	0.435535	0.425443	0.432316	0.415628
cg00238362	TNXB	Body		chr6	32038011	p	open sea	Body - open sea	0.831472	0.813001	0.863915	0.882851	0.8862	0.844381	0.840412	0.845496	0.867867	0.863232	0.857703	0.88496	0.848428	0.893552	0.883697	0.877721	0.875404	0.891444
cg00238391	SMARCD3	IGR	41416	chr7	150977475	q	shelf	IGR - shelf	0.641392	0.608496	0.669127	0.677282	0.682502	0.64012	0.634487	0.654484	0.692506	0.632424	0.636811	0.739308	0.704686	0.734253	0.70865	0.683622	0.674565	0.697179
cg00238593	DDX54	Body		chr12	113619684	q	shelf	Body - shelf	0.909085	0.893107	0.91652	0.923663	0.917556	0.898483	0.930457	0.92999	0.931264	0.904138	0.909428	0.927847	0.910698	0.9381	0.928443	0.922289	0.921874	0.922412
cg00238815	FAM83H	3'UTR		chr8	144808056	q	shore	3'UTR - shore	0.877383	0.870727	0.898148	0.89815	0.911747	0.884114	0.883633	0.881084	0.891402	0.892819	0.890896	0.918082	0.882491	0.906797	0.917959	0.919907	0.914837	0.898419
cg00238958	GPX6	Body		chr6	28480984	p	open sea	Body - open sea	0.793956	0.732049	0.798527	0.79686	0.811777	0.757387	0.770972	0.759474	0.774203	0.747839	0.73367	0.7873	0.755038	0.811215	0.800526	0.793238	0.804832	0.78498
cg00239074	CHD9	5'UTR		chr16	53169246	q	shelf	5'UTR - shelf	0.933383	0.928801	0.95832	0.948267	0.958003	0.962963	0.951968	0.959141	0.959186	0.928313	0.920713	0.939996	0.949983	0.959982	0.9726	0.945208	0.941714	0.952625
cg00239419	TUBD1	5'UTR		chr17	57969186	q	shore	5'UTR - shore	0.872764	0.85813	0.889407	0.884275	0.895821	0.856192	0.88204	0.869188	0.873386	0.87155	0.863565	0.899601	0.868383	0.89364	0.90293	0.889593	0.887338	0.897764
cg00240732	WBSCR17	Body		chr7	70923396	q	open sea	Body - open sea	0.0892348	0.0852703	0.107978	0.101955	0.115612	0.10672	0.0794557	0.0878788	0.0793313	0.0726608	0.0731038	0.097311	0.0820992	0.086149	0.0913315	0.093956	0.0881102	0.0922851
cg00240767	CCDC101	TSS1500		chr16	28564522	p	shore	TSS1500 - shore	0.875461	0.872025	0.88317	0.917793	0.888656	0.874528	0.897966	0.877916	0.884735	0.901846	0.88313	0.9227	0.888656	0.923223	0.924424	0.921823	0.913248	0.926046
cg00241427	ERICH1	IGR	279119	chr8	893319	p	shore	IGR - shore	0.44108	0.398211	0.445542	0.431464	0.45366	0.407564	0.59311	0.578663	0.5914	0.572238	0.582177	0.634173	0.560598	0.646823	0.632709	0.601301	0.611558	0.620537
cg00241482	KCNB2	IGR	-57793	chr8	73391833	q	open sea	IGR - open sea	0.585133	0.559712	0.606959	0.591212	0.619614	0.572232	0.643358	0.640719	0.607087	0.605741	0.634784	0.663939	0.616697	0.672745	0.673817	0.678865	0.688831	0.679078
cg00241712	A4GALT	5'UTR		chr22	43116077	q	shore	5'UTR - shore	0.902658	0.906859	0.893465	0.930799	0.898951	0.903316	0.925367	0.92274	0.931042	0.93541	0.939296	0.928804	0.947285	0.935088	0.944021	0.929911	0.937098	0.934439
cg00241907	TMSB4X	TSS200		chrX	12993156	p	island	TSS200 - island	0.702146	0.699904	0.702942	0.708426	0.734968	0.684015	0.692477	0.718804	0.709765	0.660897	0.60907	0.605761	0.650088	0.582014	0.590535	0.656218	0.609393	0.608369
cg00242786	ADPRHL1	TSS1500		chr13	114108471	q	open sea	TSS1500 - open sea	0.0413408	0.0563817	0.0633208	0.0577907	0.0620758	0.0517207	0.168564	0.162439	0.194642	0.172942	0.20543	0.216511	0.18739	0.201675	0.204219	0.207777	0.227309	0.216165
cg00244308	DNPEP	TSS1500		chr2	220253656	q	shore	TSS1500 - shore	0.332205	0.304517	0.345079	0.339859	0.347622	0.337381	0.422591	0.408773	0.421622	0.396568	0.416568	0.449447	0.423792	0.4765	0.452456	0.460191	0.437761	0.438313
cg00244391	C6orf182	5'UTR		chr6	109420291	q	shelf	5'UTR - shelf	0.873634	0.852575	0.901911	0.897662	0.913002	0.863578	0.858374	0.881835	0.865415	0.867164	0.890964	0.88916	0.876209	0.901577	0.906561	0.904587	0.912062	0.903309
cg00244776	VARS2	Body		chr6	30883192	p	shore	Body - shore	0.840208	0.785182	0.844916	0.834484	0.85921	0.805991	0.826258	0.815659	0.804694	0.787825	0.797466	0.843745	0.809055	0.866393	0.851052	0.836444	0.840385	0.84218
cg00245057	FLJ46284	IGR	-230279	chr8	93494911	q	open sea	IGR - open sea	0.908369	0.929938	0.914516	0.929703	0.930672	0.931051	0.923773	0.910144	0.93623	0.904727	0.907972	0.941519	0.930331	0.947986	0.961911	0.952235	0.96282	0.966168
cg00245778	TOR3A	3'UTR		chr1	179064635	q	open sea	3'UTR - open sea	0.891598	0.872611	0.887205	0.912247	0.919212	0.88173	0.907657	0.886212	0.913072	0.911248	0.901388	0.931065	0.925848	0.926846	0.931364	0.909109	0.915047	0.924365
cg00246980	DDX47	TSS200		chr12	12966231	p	island	TSS200 - island	0.0239606	0.0210769	0.0235228	0.0147126	0.0171733	0.0174153	0.02121	0.021568	0.0184386	0.0101587	0.0168968	0.0183969	0.00825592	0.0160676	0.00727573	0.022303	0.012868	0.0157943
cg00247535	PRR23B	IGR	-320	chr3	138737553	q	shore	IGR - shore	0.531583	0.488729	0.551049	0.542921	0.554636	0.501928	0.548022	0.570191	0.600319	0.568744	0.575055	0.623314	0.556951	0.628175	0.61306	0.614491	0.611137	0.63101
cg00248242	MIR4786	IGR	-15373	chr2	240867059	q	shore	IGR - shore	0.146793	0.168919	0.199086	0.193845	0.210836	0.176118	0.348341	0.329883	0.339962	0.340445	0.318337	0.37105	0.319459	0.374213	0.339991	0.372377	0.378845	0.375759
cg00248302	FCRL5	Body		chr1	157490756	q	open sea	Body - open sea	0.87601	0.842254	0.892431	0.885536	0.882317	0.857594	0.881432	0.859318	0.871692	0.870616	0.877	0.905104	0.870477	0.909639	0.910936	0.900119	0.886017	0.891537
cg00248521	CASKIN1	Body		chr16	2232251	p	shore	Body - shore	0.879957	0.882039	0.898165	0.898795	0.898088	0.876669	0.880931	0.865181	0.888915	0.89199	0.886895	0.908737	0.884561	0.894377	0.902323	0.923062	0.912054	0.902542
cg00248856	CCND1	Body		chr11	69464272	q	shelf	Body - shelf	0.753549	0.732009	0.784727	0.809934	0.803168	0.796295	0.784154	0.785686	0.774505	0.737165	0.74317	0.792445	0.797517	0.807908	0.810965	0.796507	0.817962	0.804436
cg00249032	SDC4	Body		chr20	43975752	q	shore	Body - shore	0.717232	0.692316	0.73186	0.751684	0.779369	0.763194	0.67046	0.695353	0.679096	0.682908	0.695997	0.723471	0.702366	0.732625	0.75077	0.742733	0.724889	0.719844
cg00249205	STX1B	Body		chr16	31012263	p	shelf	Body - shelf	0.847762	0.813197	0.862054	0.865895	0.867574	0.824406	0.843442	0.828151	0.844541	0.832001	0.843911	0.854833	0.812989	0.862797	0.86194	0.865746	0.855876	0.866566
cg00249576	ZSCAN23	TSS1500		chr6	28412636	p	open sea	TSS1500 - open sea	0.909073	0.902063	0.912715	0.941008	0.933693	0.910915	0.929682	0.923475	0.928358	0.912302	0.922059	0.942032	0.900781	0.92036	0.937996	0.93402	0.939429	0.933464
cg00250123	LOC100130017	Body		chr4	69048335	q	island	Body - island	0.402247	0.353581	0.41149	0.394405	0.430148	0.378173	0.371743	0.364733	0.379987	0.360093	0.382025	0.412668	0.379782	0.418826	0.423761	0.424659	0.417812	0.39087
cg00250391	PANX1	IGR	-12094	chr11	93850000	q	open sea	IGR - open sea	0.456056	0.417166	0.45777	0.413467	0.474649	0.4084	0.497364	0.537268	0.53085	0.526019	0.518914	0.582616	0.519058	0.598186	0.598319	0.569806	0.564472	0.57838
cg00250414	PTPRN2	Body		chr7	157522373	q	shore	Body - shore	0.409128	0.365939	0.420906	0.387177	0.425873	0.377094	0.437467	0.428203	0.44165	0.415111	0.416959	0.464129	0.416289	0.488895	0.487668	0.464143	0.467176	0.463614
cg00250524	GINS2	TSS200		chr16	85722685	q	island	TSS200 - island	0.0463875	0.0412341	0.0478509	0.0407217	0.0463472	0.0483706	0.0464396	0.0420945	0.0449458	0.0304282	0.0321317	0.0279192	0.0365951	0.0231203	0.022363	0.0345462	0.0163156	0.0183398
cg00251358	MIR3977	IGR	-204473	chr5	81931501	q	open sea	IGR - open sea	0.868199	0.823573	0.866343	0.852461	0.843169	0.80638	0.845343	0.847527	0.850932	0.860692	0.836665	0.868231	0.861729	0.893768	0.886215	0.86	0.872384	0.87634
cg00251622	ACOX3	Body		chr4	8412795	p	open sea	Body - open sea	0.767578	0.733019	0.781535	0.769388	0.786605	0.746489	0.784814	0.775724	0.781313	0.773341	0.755173	0.795362	0.769505	0.823499	0.798436	0.796619	0.793107	0.790647
cg00251678	PRDM16	Body		chr1	3305629	p	shore	Body - shore	0.82695	0.806743	0.852197	0.848481	0.860235	0.804596	0.816387	0.796969	0.809102	0.792452	0.799531	0.84303	0.800255	0.858503	0.843212	0.845526	0.844009	0.831121
cg00251973	LINC00941	IGR	-2024	chr12	30946591	p	shore	IGR - shore	0.845221	0.808314	0.827332	0.874369	0.876947	0.823127	0.807706	0.793163	0.800776	0.783647	0.797896	0.835765	0.811217	0.843586	0.839596	0.825651	0.838419	0.841749
cg00252057	ZNF777	IGR	-17939	chr7	149110515	q	shore	IGR - shore	0.615641	0.56266	0.59389	0.674689	0.660695	0.664125	0.646254	0.645543	0.681208	0.606723	0.614299	0.659246	0.688879	0.690746	0.709741	0.690319	0.679656	0.670058
cg00252149	HIST3H3	IGR	-1277	chr1	228611269	q	shore	IGR - shore	0.903228	0.903038	0.899734	0.907173	0.916507	0.894599	0.896177	0.904174	0.90818	0.897326	0.901707	0.91773	0.891956	0.924087	0.914615	0.915731	0.914326	0.92532
cg00252332	KLF5	5'UTR		chr13	73633178	q	island	5'UTR - island	0.128895	0.120797	0.102031	0.143023	0.115826	0.139227	0.117533	0.0851993	0.0800644	0.110741	0.102103	0.0925659	0.157098	0.130558	0.13465	0.107369	0.120617	0.121089
cg00252442	CSRP1	IGR	-1398	chr1	201451260	q	shore	IGR - shore	0.165942	0.131658	0.170079	0.147933	0.178237	0.159697	0.14402	0.134344	0.145685	0.137473	0.126805	0.164407	0.122804	0.163264	0.158645	0.153218	0.151583	0.157039
cg00252733	SEMA4G	IGR	-5047	chr10	102727239	q	shelf	IGR - shelf	0.839863	0.816441	0.859137	0.8778	0.872605	0.830945	0.81092	0.81522	0.829778	0.78986	0.811799	0.843832	0.848625	0.866886	0.857102	0.821623	0.85651	0.847559
cg00253182	FLJ35024	Body		chr9	2619314	p	shore	Body - shore	0.876913	0.846045	0.888421	0.90107	0.910771	0.862504	0.882501	0.86143	0.87247	0.847414	0.871462	0.883722	0.865736	0.892857	0.901196	0.901324	0.892162	0.887558
cg00254888	QKI	Body		chr6	163880196	q	open sea	Body - open sea	0.920515	0.907916	0.939847	0.942917	0.934673	0.923847	0.924496	0.939156	0.934132	0.956395	0.948948	0.959821	0.933494	0.942517	0.951623	0.96376	0.950411	0.947203
cg00255699	TRIT1	3'UTR		chr1	40307257	p	open sea	3'UTR - open sea	0.797453	0.76282	0.816691	0.817	0.817264	0.758863	0.707027	0.695603	0.726659	0.693883	0.702888	0.745839	0.703949	0.758852	0.737783	0.736751	0.743257	0.755161
cg00255853	RING1	5'UTR		chr6	33176439	p	shore	5'UTR - shore	0.0185277	0.0241489	0.0178216	0.0141233	0.0216467	0.0135149	0.0195228	0.0136418	0.0222488	0.0165708	0.0141988	0.0136594	0.0173339	0.00669727	0.00997016	0.0102313	0.0089402	0.00481473
cg00256046	ESRRG	5'UTR		chr1	217306763	q	shore	5'UTR - shore	0.84002	0.831044	0.85424	0.870208	0.858545	0.858494	0.727887	0.714272	0.722912	0.743859	0.737267	0.764409	0.727948	0.782706	0.766629	0.769815	0.762167	0.756759
cg00256060	CUTA	Body		chr6	33385365	p	shore	Body - shore	0.138558	0.101558	0.122276	0.0993456	0.138035	0.121894	0.115968	0.100168	0.125567	0.105048	0.121256	0.132493	0.116241	0.142749	0.11793	0.149522	0.131049	0.138188
cg00256201	DNAH6	Body		chr2	84803398	p	open sea	Body - open sea	0.311366	0.268176	0.32189	0.306923	0.318564	0.309422	0.450908	0.429981	0.47695	0.46022	0.476407	0.507004	0.459725	0.520633	0.525029	0.50907	0.492947	0.49952
cg00257704	TBC1D16	IGR	-9834	chr17	77903985	q	island	IGR - island	0.645283	0.655232	0.649388	0.655008	0.632007	0.617239	0.623868	0.656477	0.669438	0.646271	0.608729	0.634285	0.63607	0.588475	0.587297	0.614243	0.585392	0.609024
cg00258873	RPP21	TSS1500		chr6	30312687	p	shore	TSS1500 - shore	0.249177	0.211633	0.255789	0.252537	0.265245	0.23444	0.218933	0.216781	0.211945	0.190806	0.217691	0.246061	0.199401	0.238286	0.243671	0.239245	0.230131	0.232243
cg00259043	RP11-461O7.1	IGR	-103203	chr16	56023696	q	open sea	IGR - open sea	0.603826	0.648381	0.621436	0.620998	0.641985	0.609158	0.632847	0.624247	0.618564	0.636678	0.633297	0.653692	0.62511	0.62875	0.641214	0.642518	0.637655	0.641057
cg00259279	PANK4	IGR	-551	chr1	2439424	p	shore	IGR - shore	0.836892	0.843943	0.869373	0.870248	0.889661	0.848593	0.839546	0.841406	0.840338	0.839838	0.812934	0.861792	0.843421	0.880691	0.858886	0.855077	0.879831	0.86479
cg00259518	ZFP36L2	IGR	-52026	chr2	43397515	p	shore	IGR - shore	0.91768	0.900771	0.927973	0.921158	0.92552	0.899755	0.914448	0.883755	0.921632	0.906057	0.894746	0.925981	0.941618	0.94567	0.943755	0.924995	0.917216	0.915519
cg00259549	ERICH1	IGR	75768	chr8	689968	p	shore	IGR - shore	0.84598	0.828416	0.865015	0.859496	0.871437	0.826231	0.863259	0.843819	0.854962	0.835787	0.859694	0.888981	0.873605	0.87708	0.891447	0.87308	0.890085	0.868793
cg00259886	MPZ	TSS200		chr1	161279762	q	open sea	TSS200 - open sea	0.382691	0.366573	0.385222	0.349048	0.384963	0.348091	0.365738	0.371528	0.369057	0.342452	0.352716	0.389454	0.370439	0.426546	0.403744	0.419903	0.409286	0.387738
cg00260012	CAPN13	TSS1500		chr2	31031702	p	open sea	TSS1500 - open sea	0.51144	0.465491	0.519252	0.490736	0.512767	0.45418	0.628909	0.598549	0.62268	0.584003	0.59613	0.647212	0.609787	0.667622	0.657555	0.657325	0.652194	0.638551
cg00260116	C7orf52	3'UTR		chr7	100813838	q	shore	3'UTR - shore	0.699772	0.662097	0.711082	0.705517	0.720424	0.662857	0.712281	0.681755	0.690838	0.656121	0.662626	0.717325	0.723209	0.772409	0.757487	0.739951	0.715345	0.723041
cg00260575	NRBP2	IGR	11365	chr8	144927120	q	shelf	IGR - shelf	0.788502	0.804548	0.807312	0.811076	0.810005	0.80065	0.85329	0.844135	0.849399	0.852663	0.826928	0.835898	0.842023	0.839971	0.836471	0.837357	0.84446	0.873705
cg00260655	FRAT2	TSS1500		chr10	99094743	q	island	TSS1500 - island	0.0408179	0.0429666	0.0404849	0.0440007	0.0356305	0.0504587	0.0422668	0.0449045	0.0349617	0.0380263	0.0443674	0.0479024	0.0414832	0.0352934	0.0423036	0.0348344	0.0251116	0.0269827
cg00260911	LINC01107	IGR	89974	chr2	239509305	q	open sea	IGR - open sea	0.860074	0.840393	0.879275	0.882884	0.879256	0.851705	0.88253	0.866847	0.871676	0.877196	0.87576	0.908805	0.902941	0.900666	0.914611	0.914846	0.895757	0.903978
cg00261252	PAQR3	TSS200		chr4	79860706	q	island	TSS200 - island	0.0685382	0.092289	0.0546206	0.0716423	0.0861742	0.0961837	0.0872517	0.0927602	0.0812951	0.0535413	0.053462	0.055721	0.0864469	0.0563476	0.0527734	0.0632922	0.0365373	0.0407535
cg00262446	EMCN	5'UTR		chr4	101439228	q	open sea	5'UTR - open sea	0.197075	0.176901	0.198231	0.205912	0.208946	0.17897	0.129185	0.110392	0.114732	0.143353	0.114003	0.128602	0.117974	0.156088	0.130393	0.151324	0.134288	0.151187
cg00263326	SEPT7	IGR	-2239	chr7	35838357	p	shore	IGR - shore	0.923393	0.923963	0.939619	0.947071	0.931565	0.93656	0.961168	0.967549	0.970184	0.921081	0.93928	0.938839	0.938097	0.950901	0.950424	0.938153	0.952	0.943659
cg00263677	CRISPLD2	Body		chr16	84885230	q	open sea	Body - open sea	0.973935	0.983904	0.981715	0.985479	0.982915	0.982335	0.98998	0.982511	0.991061	0.983685	0.981701	0.974805	0.977216	0.974067	0.981222	0.981673	0.968848	0.977852
cg00263759	TMEM187	5'UTR		chrX	153245522	q	shore	5'UTR - shore	0.898244	0.866102	0.905857	0.882619	0.903928	0.864544	0.912716	0.896647	0.904188	0.912371	0.894615	0.921046	0.920039	0.918221	0.929705	0.919303	0.914429	0.914675
cg00263792	LCOR	TSS1500		chr10	98590849	q	shore	TSS1500 - shore	0.912653	0.901586	0.918068	0.946447	0.962822	0.936512	0.958311	0.938979	0.967531	0.923714	0.925454	0.924561	0.933399	0.942455	0.92839	0.942597	0.922507	0.908983
cg00264129	HBEGF	Body		chr5	139725093	q	shore	Body - shore	0.810008	0.765273	0.824924	0.80314	0.836515	0.782215	0.76386	0.76498	0.788383	0.755758	0.759055	0.807526	0.767764	0.819071	0.824074	0.804698	0.795705	0.810046
cg00264378	CLCN5	1stExon		chrX	49687306	p	island	1stExon - island	0.437642	0.442038	0.41812	0.434735	0.437829	0.445223	0.4294	0.448539	0.464019	0.42989	0.376367	0.38161	0.423374	0.35776	0.354876	0.409755	0.343579	0.36095
cg00264500	C20orf195	5'UTR		chr20	62186943	q	shore	5'UTR - shore	0.840843	0.801599	0.844068	0.853056	0.863398	0.817328	0.812875	0.79645	0.811243	0.814689	0.787516	0.839712	0.806227	0.850506	0.826505	0.837491	0.834715	0.840146
cg00265277	MIR602	TSS1500		chr9	140731552	q	shore	TSS1500 - shore	0.768579	0.708579	0.761684	0.777702	0.777808	0.712313	0.688243	0.678402	0.689698	0.647494	0.662118	0.700772	0.671452	0.730519	0.725294	0.713059	0.694713	0.713579
cg00265783	OSBPL7	Body		chr17	45891043	q	island	Body - island	0.837681	0.813948	0.844264	0.854952	0.862547	0.814822	0.832603	0.825545	0.832501	0.795709	0.797162	0.849521	0.830858	0.869889	0.863636	0.855111	0.851961	0.847167
cg00265826	FAM46A	IGR	-131610	chr6	82323837	q	open sea	IGR - open sea	0.0686138	0.0648499	0.0720025	0.0675461	0.0802055	0.0716865	0.0897129	0.0801882	0.0800244	0.0706958	0.0711666	0.0792004	0.078129	0.0903614	0.0543868	0.074904	0.0737889	0.0687193
cg00266865	NIPSNAP1	TSS1500		chr22	29977949	q	shore	TSS1500 - shore	0.701107	0.734864	0.753642	0.722769	0.670917	0.716308	0.735339	0.714303	0.715488	0.644198	0.644174	0.687656	0.653715	0.752185	0.746783	0.692052	0.71274	0.698093
cg00266983	UNCX	IGR	4867	chr7	1277521	p	island	IGR - island	0.935931	0.957289	0.946804	0.952535	0.946631	0.973661	0.956413	0.951498	0.965229	0.952997	0.955715	0.948861	0.948655	0.943247	0.942128	0.952657	0.954827	0.97702
cg00267054	VPS54	TSS1500		chr2	64246689	p	island	TSS1500 - island	0.121756	0.121201	0.084273	0.0694488	0.118439	0.0977597	0.0994795	0.118895	0.102666	0.0675777	0.0760842	0.0462861	0.0978655	0.0629012	0.0952827	0.0830946	0.0713634	0.0593437
cg00267274	RNF216	5'UTR		chr7	5806497	p	open sea	5'UTR - open sea	0.824521	0.857348	0.862578	0.880735	0.883611	0.835834	0.802443	0.798364	0.829216	0.842473	0.810369	0.821257	0.832012	0.868789	0.872536	0.861706	0.857655	0.846972
cg00267325	HLA-F	Body		chr6	29691936	p	island	Body - island	0.126718	0.118275	0.109618	0.120006	0.116064	0.129347	0.166407	0.168933	0.160687	0.189951	0.178513	0.171984	0.192195	0.184457	0.180072	0.18707	0.160956	0.173163
cg00268149	WWC2-AS2	IGR	-384	chr4	184017790	q	shore	IGR - shore	0.842168	0.833764	0.866256	0.871548	0.860871	0.828132	0.817117	0.851923	0.866965	0.840312	0.869631	0.894867	0.890368	0.897046	0.910298	0.850947	0.84449	0.893211
cg00268500	UGP2	TSS1500		chr2	64067540	p	shore	TSS1500 - shore	0.122505	0.0858696	0.109575	0.102748	0.0964759	0.1095	0.109301	0.11205	0.116161	0.0842466	0.0958165	0.118207	0.0929745	0.0939545	0.0855325	0.0957396	0.0983237	0.0916179
cg00268840	ALX4	TSS1500		chr11	44332653	p	island	TSS1500 - island	0.986039	0.991747	0.98596	0.990408	0.983534	0.991452	0.985067	0.986825	0.988414	0.991361	0.994513	0.991853	0.994295	0.99723	0.997308	0.989697	0.993195	0.996078
cg00269140	GRM3	5'UTR		chr7	86389542	q	open sea	5'UTR - open sea	0.941365	0.908257	0.923139	0.952723	0.931916	0.924385	0.923928	0.90916	0.934007	0.923629	0.950196	0.949805	0.943413	0.944054	0.944453	0.934648	0.93173	0.938971
cg00269553	PXDNL	Body		chr8	52321814	q	island	Body - island	0.953344	0.953052	0.969347	0.97595	0.963407	0.968147	0.958491	0.969077	0.967666	0.985993	0.971443	0.984557	0.95284	0.954503	0.966134	0.975769	0.977733	0.98111
cg00269615	RNASET2	IGR	-59169	chr6	167283835	q	shore	IGR - shore	0.928825	0.911351	0.93859	0.933092	0.938748	0.933339	0.938043	0.937316	0.928611	0.931363	0.918446	0.949986	0.935636	0.946895	0.947778	0.9414	0.944704	0.945034
cg00269659	KIAA0556	Body		chr16	27729685	p	open sea	Body - open sea	0.833056	0.805161	0.844405	0.840321	0.834795	0.856687	0.824935	0.834403	0.845818	0.814209	0.838853	0.855253	0.862302	0.868794	0.867091	0.868211	0.854532	0.883973
cg00269996	PPP2R5D	3'UTR		chr6	42979961	p	shore	3'UTR - shore	0.832387	0.819305	0.853984	0.853601	0.859678	0.81432	0.834872	0.822085	0.848436	0.819992	0.815665	0.839051	0.858299	0.857576	0.873068	0.858367	0.845496	0.841944
cg00270259	SFTPC	TSS1500		chr8	22018172	p	shelf	TSS1500 - shelf	0.820036	0.791928	0.812014	0.846475	0.837766	0.804248	0.832253	0.823206	0.810152	0.822436	0.820641	0.853121	0.822382	0.871542	0.857369	0.862369	0.851358	0.850863
cg00270460	ANKRD23	Body		chr2	97509353	q	shelf	Body - shelf	0.794721	0.765989	0.81882	0.809234	0.83759	0.781106	0.784573	0.764746	0.784004	0.753022	0.766633	0.809703	0.794636	0.83989	0.846599	0.817247	0.779248	0.786344
cg00270764	IL27	Body		chr16	28511362	p	shore	Body - shore	0.54498	0.500311	0.559915	0.531037	0.556143	0.504407	0.523087	0.501245	0.515486	0.485077	0.483089	0.544669	0.511229	0.573703	0.562291	0.563011	0.548632	0.547007
cg00271204	PSD2	IGR	-32508	chr5	139142898	q	shore	IGR - shore	0.82093	0.802776	0.831922	0.796379	0.840441	0.798458	0.812389	0.781215	0.801288	0.782923	0.812844	0.834808	0.801113	0.841117	0.847887	0.830785	0.839562	0.836101
cg00271807	LOC440905	Body		chr2	130795713	q	island	Body - island	0.69902	0.665626	0.708511	0.720095	0.736555	0.695348	0.778851	0.784819	0.787765	0.752325	0.780592	0.795505	0.810378	0.808278	0.825977	0.808866	0.788167	0.796061
cg00273340	CCDC88B	Body		chr11	64112444	q	island	Body - island	0.829162	0.81959	0.869626	0.858882	0.878861	0.827021	0.855534	0.860454	0.874316	0.857036	0.829567	0.876215	0.882026	0.883543	0.895126	0.8805	0.877962	0.875696
cg00273359	CARD11	5'UTR		chr7	3019314	p	open sea	5'UTR - open sea	0.760814	0.724171	0.771434	0.784065	0.786699	0.695264	0.85658	0.845163	0.844616	0.836225	0.819426	0.868459	0.840955	0.873006	0.894614	0.900903	0.878677	0.879099
cg00273543	FGF14	TSS1500		chr13	103055487	q	shelf	TSS1500 - shelf	0.0773292	0.0752445	0.0738721	0.074599	0.0870378	0.0841338	0.0838689	0.0902818	0.0906026	0.0746942	0.0869943	0.103624	0.0951005	0.115165	0.106355	0.113839	0.103072	0.111198
cg00273863	C6orf27	Body		chr6	31743961	p	open sea	Body - open sea	0.819136	0.782833	0.824304	0.813735	0.840928	0.790034	0.810335	0.794759	0.817077	0.776289	0.774008	0.82919	0.795265	0.850205	0.846862	0.83101	0.83246	0.826798
cg00274357	PUF60	TSS1500		chr8	144912822	q	shore	TSS1500 - shore	0.810726	0.784437	0.813269	0.827022	0.839255	0.788339	0.788357	0.784083	0.817955	0.795538	0.797939	0.837786	0.791587	0.848156	0.838142	0.839184	0.835844	0.828439
cg00274587	TAPBP	Body		chr6	33280900	p	shore	Body - shore	0.13741	0.118938	0.148683	0.120552	0.156021	0.140381	0.267692	0.260312	0.279612	0.253917	0.264381	0.304952	0.274215	0.325964	0.305667	0.315157	0.282936	0.300746
cg00274815	ADAMTS2	Body		chr5	178631741	q	open sea	Body - open sea	0.852084	0.849125	0.863245	0.880935	0.877286	0.85226	0.854182	0.862979	0.859301	0.865814	0.830707	0.847269	0.848531	0.841282	0.850502	0.832962	0.851985	0.866246
cg00275126	CAPSL	IGR	-2148	chr5	35902250	p	open sea	IGR - open sea	0.0986395	0.0672379	0.10689	0.0902562	0.110433	0.0840401	0.0826573	0.0766878	0.0840461	0.0863716	0.0820944	0.107632	0.0752853	0.0834738	0.105347	0.0954782	0.0971672	0.0895137
cg00275234	UNC84A	Body		chr7	895457	p	open sea	Body - open sea	0.924326	0.930499	0.94542	0.946095	0.940543	0.933759	0.926514	0.936136	0.941988	0.957188	0.932459	0.934088	0.928691	0.952404	0.945301	0.9469	0.958462	0.964942
cg00278359	KIAA1949	Body		chr6	30652829	p	shore	Body - shore	0.866201	0.844448	0.889819	0.88638	0.896883	0.852168	0.868253	0.86441	0.86489	0.846812	0.861208	0.883987	0.86141	0.896974	0.892368	0.894157	0.873204	0.887317
cg00278494	CPZ	IGR	44950	chr4	8639337	p	shore	IGR - shore	0.77051	0.791512	0.783547	0.832195	0.823864	0.810923	0.811517	0.834944	0.824614	0.821608	0.80072	0.846524	0.852583	0.862572	0.848024	0.834659	0.854061	0.866912
cg00278984	OR2J2	IGR	62475	chr6	29203786	p	open sea	IGR - open sea	0.627279	0.624971	0.679145	0.710876	0.699251	0.653633	0.709646	0.706708	0.754618	0.735665	0.720452	0.762155	0.73513	0.767545	0.777419	0.76567	0.78542	0.779288
cg00280177	NEFL	IGR	-8599	chr8	24799870	p	island	IGR - island	0.89644	0.87385	0.897967	0.871905	0.889172	0.903441	0.874394	0.85011	0.859006	0.882766	0.879209	0.875925	0.849772	0.880843	0.866009	0.912072	0.922264	0.931937
cg00280814	ZDHHC8P	TSS1500		chr22	23745389	q	open sea	TSS1500 - open sea	0.540658	0.491174	0.544504	0.578448	0.583688	0.524668	0.538869	0.512067	0.529997	0.504227	0.539138	0.557705	0.51688	0.570558	0.535861	0.572738	0.561345	0.545273
cg00280895	INHBB	IGR	-2992	chr2	121100727	q	shore	IGR - shore	0.862145	0.850364	0.877258	0.901795	0.881352	0.846425	0.875747	0.841652	0.862772	0.874679	0.866443	0.890956	0.899256	0.907877	0.901659	0.874778	0.907898	0.895571
cg00281132	PFKP	IGR	-180645	chr10	2929067	p	shelf	IGR - shelf	0.826414	0.795583	0.849096	0.857092	0.841347	0.840341	0.828949	0.826806	0.833083	0.814667	0.821947	0.851001	0.819714	0.870897	0.857041	0.850019	0.847168	0.870494
cg00281600	ZNF767	TSS200		chr7	149322071	q	island	TSS200 - island	0.0724188	0.0659714	0.0777467	0.0689419	0.0783896	0.0808214	0.0735183	0.0732626	0.0716905	0.052785	0.0473387	0.0830164	0.0955958	0.096514	0.103112	0.0829152	0.0663692	0.0925887
cg00282195	B3GALT1	TSS1500		chr2	168674769	q	open sea	TSS1500 - open sea	0.125438	0.121964	0.137939	0.100913	0.114831	0.104859	0.0945633	0.10167	0.108205	0.123249	0.101911	0.124025	0.0990331	0.112673	0.109537	0.125682	0.122062	0.139703
cg00284259	SRRM3	IGR	-3493	chr7	75827723	q	shelf	IGR - shelf	0.355316	0.329301	0.375505	0.356043	0.366318	0.348516	0.420976	0.409646	0.417169	0.398897	0.414983	0.45611	0.398546	0.4619	0.461119	0.454714	0.447407	0.444977
cg00285343	LOC285954	TSS200		chr7	41733356	p	open sea	TSS200 - open sea	0.768601	0.730915	0.774039	0.787712	0.788225	0.716833	0.757107	0.76236	0.775834	0.739828	0.744835	0.788453	0.741086	0.809394	0.811222	0.790013	0.785268	0.793712
cg00285902	LRRC2	5'UTR		chr3	46605616	p	shore	5'UTR - shore	0.490153	0.485671	0.536103	0.511526	0.542224	0.491438	0.542991	0.537202	0.553917	0.538232	0.568735	0.581974	0.547097	0.60827	0.583635	0.578743	0.5623	0.572832
cg00286125	HSPB6	Body		chr19	36246906	q	island	Body - island	0.695342	0.663563	0.695338	0.71997	0.728083	0.660578	0.634326	0.640451	0.65576	0.625123	0.644464	0.679221	0.652881	0.71614	0.718579	0.692827	0.665939	0.685566
cg00286773	MICAL2	Body		chr11	12207449	p	open sea	Body - open sea	0.808854	0.776468	0.824535	0.846133	0.844365	0.791889	0.818976	0.792977	0.801591	0.822749	0.816034	0.846329	0.840279	0.858472	0.848238	0.843995	0.831437	0.835973
cg00287413	CYP24A1	Body		chr20	52788779	q	shore	Body - shore	0.436122	0.397495	0.442289	0.429004	0.433991	0.390196	0.373863	0.370672	0.384692	0.374707	0.397033	0.429501	0.374652	0.43496	0.424132	0.42019	0.387966	0.420896
cg00287974	ZNF273	IGR	-14747	chr7	64348873	q	shore	IGR - shore	0.375195	0.327595	0.387026	0.324238	0.385533	0.337159	0.328605	0.316163	0.342557	0.309869	0.334638	0.364394	0.329761	0.39777	0.394117	0.375958	0.351674	0.360457
cg00288376	MEX3B	IGR	-20408	chr15	82313720	q	open sea	IGR - open sea	0.69075	0.675518	0.687489	0.711437	0.698431	0.678751	0.727295	0.707881	0.715803	0.689594	0.697466	0.702578	0.683979	0.721457	0.681444	0.695508	0.723089	0.749515
cg00288736	COL14A1	5'UTR		chr8	121140957	q	shelf	5'UTR - shelf	0.928649	0.903703	0.93536	0.937333	0.932119	0.928414	0.924385	0.921102	0.934953	0.922165	0.916939	0.957021	0.948084	0.957173	0.961017	0.932839	0.93766	0.945826
cg00288824	ATP10A	TSS1500		chr15	26108663	q	island	TSS1500 - island	0.851563	0.82881	0.864733	0.853471	0.874417	0.831376	0.854076	0.851212	0.86315	0.828445	0.846899	0.835185	0.839945	0.8933	0.878329	0.869639	0.861672	0.863426
cg00288844	TXNDC11	Body		chr16	11835360	p	shore	Body - shore	0.394231	0.350319	0.388978	0.378778	0.405796	0.360595	0.385451	0.387483	0.388772	0.354844	0.363974	0.415731	0.373565	0.442733	0.43775	0.424395	0.409552	0.403986
cg00289503	COL9A3	Body		chr20	61470028	q	shore	Body - shore	0.808974	0.782411	0.835613	0.823012	0.835847	0.778432	0.785578	0.768743	0.779563	0.755095	0.777566	0.799751	0.78	0.820193	0.822833	0.799536	0.804025	0.796626
cg00290023	SFXN1	IGR	57454	chr5	174962968	q	open sea	IGR - open sea	0.71384	0.692556	0.753048	0.747954	0.785168	0.720289	0.76651	0.737128	0.771703	0.741409	0.738676	0.786318	0.759252	0.8151	0.789783	0.79741	0.78426	0.789611
cg00290086	DMRT2	5'UTR		chr9	1050903	p	shore	5'UTR - shore	0.851173	0.858027	0.877415	0.883491	0.872746	0.854133	0.846521	0.877813	0.882477	0.874169	0.871846	0.888219	0.898561	0.906089	0.906015	0.861348	0.899575	0.908214
cg00290158	C20orf30	5'UTR		chr20	5092801	p	shore	5'UTR - shore	0.593178	0.595414	0.628846	0.629561	0.641705	0.591646	0.631422	0.637846	0.63744	0.631858	0.631961	0.676972	0.638109	0.685464	0.68043	0.684529	0.692428	0.677884
cg00290605	C22orf24	IGR	26228	chr22	32366707	q	island	IGR - island	0.0236064	0.0311914	0.02058	0.0184282	0.0285996	0.0329981	0.0282282	0.0311544	0.0365585	0.0184201	0.0274145	0.0152487	0.0278039	0.0142179	0.0179624	0.0183449	0.0181173	0.0198219
cg00291051	WNT7B	IGR	-31788	chr22	46284460	q	shore	IGR - shore	0.829258	0.844896	0.853463	0.851805	0.852498	0.839827	0.835945	0.820228	0.840875	0.826458	0.828549	0.843047	0.814549	0.857063	0.847788	0.852925	0.853893	0.846585
cg00291478	RGS10	Body		chr10	121301041	q	shore	Body - shore	0.90413	0.862631	0.907545	0.879446	0.87223	0.855962	0.865038	0.879129	0.889925	0.863403	0.883287	0.892768	0.869723	0.893142	0.895424	0.894218	0.904574	0.901971
cg00291981	BSN	TSS200		chr3	49591748	p	island	TSS200 - island	0.0513499	0.0317547	0.0377338	0.0371947	0.0344028	0.022492	0.0486286	0.0377383	0.0443519	0.0237175	0.0259764	0.0348662	0.0457843	0.0452798	0.0341974	0.0312302	0.0170243	0.0164938
cg00292071	MAD1L1	Body		chr7	2248948	p	shore	Body - shore	0.824964	0.799075	0.829024	0.856527	0.870037	0.818122	0.812331	0.806558	0.837677	0.804848	0.81084	0.843925	0.812218	0.861668	0.864037	0.847932	0.841759	0.849601
cg00292432	TSPAN9	3'UTR		chr12	3393872	p	open sea	3'UTR - open sea	0.736524	0.68606	0.746145	0.718252	0.737035	0.675834	0.705856	0.68823	0.713916	0.668663	0.688796	0.727162	0.679602	0.746976	0.715045	0.725025	0.725507	0.725007
cg00292447	ST3GAL4	5'UTR		chr11	126276006	q	open sea	5'UTR - open sea	0.535281	0.502925	0.558148	0.558912	0.568304	0.525677	0.510044	0.495853	0.507832	0.477664	0.491263	0.539876	0.482571	0.551868	0.542745	0.514716	0.524143	0.52461
cg00292701	ZNF518B	IGR	22086	chr4	10463590	p	island	IGR - island	0.930024	0.93188	0.941133	0.954396	0.965166	0.938056	0.942427	0.934119	0.947751	0.939279	0.92336	0.946293	0.951187	0.949878	0.95624	0.951924	0.955001	0.957129
cg00293381	ACADS	3'UTR		chr12	121177413	q	shore	3'UTR - shore	0.764898	0.727596	0.780662	0.788997	0.791037	0.746426	0.743103	0.72596	0.740605	0.719665	0.745335	0.774179	0.727029	0.782759	0.779541	0.772451	0.775489	0.755853
cg00294261	ZNF608	IGR	118650	chr5	124091260	q	open sea	IGR - open sea	0.818945	0.815654	0.851173	0.829005	0.863704	0.818234	0.805071	0.809847	0.820704	0.802467	0.806515	0.852291	0.813783	0.864841	0.842468	0.846655	0.846304	0.869911
cg00294550	ANK3	Body		chr10	62144786	q	open sea	Body - open sea	0.744605	0.697594	0.759678	0.725975	0.75148	0.710538	0.824955	0.839577	0.817193	0.80959	0.836606	0.861481	0.854869	0.858739	0.865629	0.829198	0.84761	0.843634
cg00294572	HIST1H4H	IGR	-122	chr6	26285232	p	shore	IGR - shore	0.189475	0.151308	0.195687	0.187292	0.200575	0.164977	0.211938	0.201036	0.212976	0.1978	0.211301	0.235259	0.202911	0.239635	0.224821	0.23786	0.224502	0.222164
cg00295182	PANK4	Body		chr1	2456436	p	shore	Body - shore	0.440731	0.406071	0.458293	0.459334	0.473296	0.415926	0.41603	0.418262	0.446698	0.418138	0.431316	0.474794	0.42711	0.500787	0.491416	0.462951	0.461673	0.481003
cg00295259	GLI2	Body		chr2	121691795	q	open sea	Body - open sea	0.713505	0.6953	0.725914	0.764591	0.770781	0.703716	0.711013	0.68692	0.719486	0.716647	0.73625	0.744059	0.718844	0.764262	0.719933	0.751415	0.767803	0.747251
cg00295293	JPH1	TSS1500		chr8	75234615	q	shore	TSS1500 - shore	0.704162	0.680999	0.739064	0.754259	0.757597	0.693819	0.693154	0.689299	0.702969	0.730796	0.70518	0.733246	0.690861	0.736089	0.729176	0.730237	0.726944	0.756881
cg00295339	BANP	5'UTR		chr16	87998143	q	open sea	5'UTR - open sea	0.842434	0.819564	0.843054	0.886293	0.869016	0.83825	0.832495	0.850599	0.844498	0.861368	0.875459	0.894545	0.866979	0.904888	0.915457	0.871466	0.87853	0.887185
cg00295426	MAD1L1	Body		chr7	2208606	p	open sea	Body - open sea	0.872197	0.856947	0.867308	0.877467	0.901766	0.897546	0.873711	0.889704	0.903422	0.904508	0.893454	0.900962	0.918924	0.924704	0.914991	0.911403	0.917437	0.895214
cg00296038	VGLL4	Body		chr3	11624533	p	open sea	Body - open sea	0.619243	0.587047	0.63479	0.63323	0.644708	0.578173	0.571933	0.561807	0.585306	0.545449	0.548727	0.612289	0.563585	0.639009	0.631476	0.611816	0.617821	0.597558
cg00296080	TMEM63B	5'UTR		chr6	44096081	p	island	5'UTR - island	0.356512	0.306132	0.366475	0.330768	0.36462	0.315496	0.499331	0.476685	0.500033	0.464612	0.47129	0.515974	0.46101	0.536197	0.522626	0.547368	0.517489	0.523967
cg00296182	GATA3-AS1	IGR	-2251	chr10	8090162	p	shore	IGR - shore	0.875524	0.858824	0.886409	0.885976	0.887517	0.860421	0.871877	0.876388	0.877583	0.887106	0.889334	0.895189	0.879142	0.894275	0.896607	0.880907	0.887867	0.892321
cg00296348	LINC01168	IGR	-57559	chr10	134721479	q	shore	IGR - shore	0.69151	0.669701	0.71162	0.684068	0.708771	0.667122	0.712046	0.703906	0.693043	0.683841	0.714152	0.718383	0.68714	0.730444	0.736419	0.738944	0.725662	0.716783
cg00296565	GUCA2B	IGR	-112398	chr1	42506694	p	open sea	IGR - open sea	0.844494	0.825557	0.853966	0.894238	0.877949	0.838218	0.876809	0.861564	0.852331	0.855915	0.875601	0.877784	0.85165	0.901349	0.903372	0.891371	0.897585	0.879666
cg00297282	IKZF1	3'UTR		chr7	50469687	p	shore	3'UTR - shore	0.530766	0.498191	0.535768	0.551808	0.574313	0.505564	0.53152	0.510352	0.52316	0.477747	0.484843	0.53328	0.502898	0.574254	0.57333	0.554513	0.556571	0.540265
cg00297432	ESPN	TSS200		chr1	6484784	p	island	TSS200 - island	0.419608	0.39625	0.416456	0.394365	0.423597	0.430545	0.421642	0.433473	0.415595	0.404427	0.405157	0.410307	0.421907	0.428767	0.406985	0.407993	0.435309	0.422987
cg00297843	FGFR3	IGR	-27538	chr4	1767501	p	shore	IGR - shore	0.870499	0.845887	0.872958	0.880747	0.889718	0.851561	0.870749	0.850214	0.861207	0.828471	0.833345	0.836972	0.85011	0.898124	0.878199	0.865301	0.875934	0.875903
cg00299070	RYR2	Body		chr1	237946534	q	shore	Body - shore	0.700667	0.696159	0.703818	0.813304	0.798025	0.760916	0.818864	0.824177	0.801838	0.787451	0.788673	0.814031	0.83847	0.836869	0.854636	0.803091	0.839904	0.823167
cg00299286	BTNL9	Body		chr5	180478185	q	shore	Body - shore	0.385417	0.353753	0.383377	0.395273	0.426316	0.371789	0.369225	0.389462	0.405236	0.392	0.407699	0.418023	0.394338	0.452652	0.434862	0.434663	0.42045	0.435549
cg00299893	LRRK1	3'UTR		chr15	101609726	q	open sea	3'UTR - open sea	0.630998	0.610334	0.662956	0.64292	0.674135	0.628123	0.615282	0.607157	0.659256	0.616868	0.639294	0.674997	0.677562	0.700539	0.684158	0.676312	0.677629	0.653218
cg00300046	PRKCZ	Body		chr1	2084595	p	shelf	Body - shelf	0.937349	0.931198	0.947906	0.948148	0.938528	0.922587	0.927986	0.933101	0.929687	0.946482	0.936701	0.944303	0.921717	0.948217	0.938795	0.944767	0.945327	0.951932
cg00300275	CACNB2	Body		chr10	18828426	p	open sea	Body - open sea	0.872608	0.865315	0.885598	0.880999	0.898886	0.851988	0.846514	0.837367	0.851712	0.854194	0.840114	0.88809	0.840111	0.874741	0.878627	0.875614	0.858308	0.877227
cg00300808	MIR1246	IGR	-111910	chr2	177353798	q	shore	IGR - shore	0.871062	0.871554	0.8873	0.897262	0.894463	0.871333	0.882885	0.875125	0.877532	0.886234	0.865502	0.885034	0.874787	0.897862	0.906782	0.89726	0.899362	0.900986
cg00300969	DNMT3B	5'UTR		chr20	31366486	q	open sea	5'UTR - open sea	0.596581	0.529821	0.592469	0.55832	0.590438	0.535094	0.525127	0.50479	0.532317	0.516551	0.494184	0.546548	0.496352	0.562441	0.553236	0.563162	0.549422	0.540313
cg00301555	PIK3AP1	Body		chr10	98366681	q	open sea	Body - open sea	0.8697	0.853114	0.86522	0.911079	0.910179	0.903265	0.902463	0.902869	0.911376	0.902364	0.903363	0.931042	0.93173	0.937742	0.932947	0.907104	0.925092	0.915319
cg00301679	AGAP3	Body		chr7	150817013	q	island	Body - island	0.863812	0.873813	0.871904	0.908293	0.915694	0.889965	0.885535	0.887755	0.910133	0.901388	0.894906	0.916941	0.916272	0.917311	0.921302	0.896065	0.915581	0.916041
cg00301775	PRKAA1	TSS200		chr5	40798454	p	island	TSS200 - island	0.049714	0.0580205	0.0477803	0.0430293	0.0640851	0.0637813	0.0390609	0.0571147	0.0396411	0.0371991	0.0391748	0.0314267	0.0426	0.0281061	0.0338118	0.0281636	0.0146176	0.0132433
cg00301792	LOC150935	IGR	40915	chr2	240725469	q	open sea	IGR - open sea	0.93146	0.926701	0.936049	0.933466	0.942609	0.913609	0.920094	0.927577	0.932622	0.92545	0.923602	0.949138	0.919907	0.954506	0.934924	0.951988	0.938734	0.95065
cg00301998	ZBTB46	TSS1500		chr20	62437492	q	shore	TSS1500 - shore	0.92367	0.939178	0.943693	0.947818	0.95683	0.948758	0.92301	0.912382	0.925816	0.917145	0.931747	0.926623	0.920633	0.946582	0.942804	0.951869	0.950961	0.951624
cg00302083	ST3GAL1	IGR	275366	chr8	134742457	q	open sea	IGR - open sea	0.425893	0.365105	0.429056	0.417336	0.433747	0.381164	0.441579	0.428874	0.460443	0.476387	0.460183	0.481472	0.474983	0.487618	0.515371	0.481924	0.476392	0.491298
cg00302533	STK35	Body		chr20	2083388	p	island	Body - island	0.0106702	0.0107798	0.00451023	0.00888876	0.00636264	0.0103797	0.00691906	0.0105537	0.00596047	0.00771129	0.00656091	0.0123505	0.0173163	0.0209643	0.0121258	0.0121689	0.0117633	0.00211162
cg00302627	CPLX1	Body		chr4	815098	p	shelf	Body - shelf	0.869834	0.846288	0.885377	0.879572	0.88891	0.859593	0.868317	0.85576	0.858373	0.841463	0.872406	0.892047	0.842771	0.885809	0.877125	0.875378	0.884714	0.884166
cg00303210	ZC3HAV1	Body		chr7	138745709	q	open sea	Body - open sea	0.875804	0.848772	0.88771	0.879865	0.889528	0.86631	0.8418	0.8213	0.841001	0.835134	0.847924	0.851921	0.819166	0.84601	0.868616	0.85343	0.861039	0.872889
cg00303418	MIR4283-2	IGR	-61548	chr7	63019920	q	shore	IGR - shore	0.14132	0.133261	0.159209	0.132111	0.173899	0.15242	0.141675	0.123999	0.148162	0.122847	0.138045	0.135971	0.180164	0.184825	0.182387	0.158892	0.154521	0.16741
cg00303429	ETV1	IGR	-148374	chr7	13782482	p	open sea	IGR - open sea	0.658235	0.636708	0.645648	0.698082	0.687808	0.687877	0.642768	0.604703	0.602736	0.605981	0.582167	0.635131	0.673671	0.679661	0.678877	0.6485	0.603037	0.584909
cg00303641	ERN2	Body		chr16	23712764	p	open sea	Body - open sea	0.642929	0.611084	0.692958	0.693251	0.699335	0.654431	0.649087	0.673631	0.698922	0.6318	0.631736	0.637041	0.731175	0.741472	0.749245	0.707119	0.732883	0.717328
cg00304185	SOX8	Body		chr16	1033074	p	island	Body - island	0.899776	0.868257	0.915693	0.930915	0.920118	0.922434	0.896155	0.896275	0.902697	0.880678	0.887352	0.911922	0.904931	0.923018	0.920038	0.923039	0.918624	0.911733
cg00304388	CACNA1E	Body		chr1	181454744	q	shore	Body - shore	0.32437	0.283616	0.343549	0.317219	0.34888	0.298781	0.406943	0.392312	0.396952	0.369963	0.383787	0.431847	0.377263	0.429422	0.408981	0.421021	0.414646	0.4375
cg00304520	HSPA7	IGR	6732	chr1	161582581	q	shore	IGR - shore	0.212493	0.168921	0.174254	0.185179	0.188723	0.179353	0.13245	0.146195	0.160027	0.126228	0.10995	0.107708	0.161812	0.127377	0.119852	0.139455	0.127883	0.112672
cg00304823	EEPD1	TSS1500		chr7	36192355	p	shore	TSS1500 - shore	0.1388	0.122929	0.118189	0.13144	0.150635	0.119924	0.179351	0.138858	0.137136	0.104056	0.10478	0.0909454	0.119994	0.0939193	0.100719	0.0992566	0.0964467	0.0993393
cg00304884	LINC00086	IGR	13494	chrX	134569362	q	shore	IGR - shore	0.421979	0.393405	0.436913	0.41693	0.451461	0.401507	0.458062	0.447323	0.462368	0.419117	0.442792	0.483018	0.437166	0.501043	0.49987	0.489894	0.472835	0.481352
cg00305193	FAM54B	3'UTR		chr1	26158583	p	open sea	3'UTR - open sea	0.892058	0.852253	0.909299	0.889088	0.896259	0.850859	0.827123	0.816189	0.818367	0.822366	0.824515	0.844897	0.820633	0.856848	0.842733	0.847063	0.849372	0.837585
cg00305285	C1orf159	IGR	-83	chr1	1017115	p	island	IGR - island	0.82342	0.829551	0.869273	0.882334	0.832469	0.845499	0.858123	0.833906	0.858312	0.848882	0.868729	0.851243	0.885581	0.876958	0.860661	0.823879	0.821676	0.823392
cg00305947	MC5R	IGR	-3159	chr18	13822384	p	shore	IGR - shore	0.55402	0.506598	0.562253	0.538553	0.566067	0.512682	0.583328	0.595754	0.594643	0.554427	0.573858	0.608321	0.590956	0.659708	0.636264	0.636913	0.629969	0.61354
cg00306378	MIR4269	IGR	-44144	chr2	239925720	q	open sea	IGR - open sea	0.891589	0.882622	0.917272	0.901768	0.892984	0.87279	0.902667	0.886	0.915267	0.879328	0.859114	0.873261	0.871616	0.920524	0.913045	0.908457	0.913314	0.913465
cg00306523	LINC00535	IGR	-101326	chr8	94257369	q	open sea	IGR - open sea	0.888672	0.84968	0.866554	0.871571	0.860362	0.85438	0.875243	0.890773	0.890677	0.905269	0.903379	0.901369	0.905022	0.90489	0.882758	0.887123	0.888096	0.891736
cg00306578	CHST4	Body		chr16	71570932	q	open sea	Body - open sea	0.377106	0.338223	0.391615	0.342221	0.386965	0.346904	0.404869	0.372417	0.389697	0.370717	0.367599	0.433023	0.39566	0.463738	0.444203	0.443705	0.4211	0.412687
cg00306721	BSCL2	TSS1500		chr11	62477480	q	island	TSS1500 - island	0.631835	0.58209	0.636562	0.596603	0.64286	0.58497	0.603542	0.598626	0.615027	0.60832	0.645341	0.66868	0.618819	0.688234	0.684754	0.65992	0.653068	0.664716
cg00306851	THBS1	IGR	-131201	chr15	39742079	q	open sea	IGR - open sea	0.87381	0.872609	0.891645	0.904183	0.917295	0.872252	0.862457	0.850621	0.873937	0.868912	0.87812	0.88859	0.901685	0.893363	0.9027	0.90277	0.888041	0.890608
cg00306893	MECOM	IGR	-74571	chr3	168726716	q	open sea	IGR - open sea	0.863184	0.850939	0.879058	0.885806	0.883878	0.851237	0.893183	0.882853	0.891245	0.878523	0.868578	0.887743	0.920927	0.930337	0.92009	0.908337	0.931362	0.914514
cg00308159	MN1	TSS1500		chr22	28198591	q	island	TSS1500 - island	0.884432	0.880048	0.903578	0.900969	0.89685	0.887502	0.867839	0.863919	0.89618	0.855265	0.882211	0.896116	0.905541	0.915376	0.902904	0.881017	0.905804	0.889808
cg00308458	GABRG1	IGR	-578369	chr4	45459418	p	open sea	IGR - open sea	0.330436	0.285037	0.320345	0.326604	0.346332	0.298279	0.338028	0.328967	0.326033	0.3578	0.348003	0.377015	0.326532	0.386734	0.380383	0.368171	0.354331	0.346366
cg00308631	ProSAPiP1	TSS200		chr20	3149249	p	shore	TSS200 - shore	0.870083	0.833116	0.89028	0.872541	0.878494	0.848668	0.84395	0.839136	0.868724	0.845056	0.856773	0.887647	0.845359	0.88269	0.887077	0.873219	0.888385	0.879741
cg00308841	ARRDC3-AS1	IGR	114573	chr5	90790737	q	open sea	IGR - open sea	0.87063	0.856327	0.885468	0.889644	0.894721	0.850481	0.870138	0.860929	0.878235	0.889948	0.880868	0.893908	0.880612	0.90832	0.90727	0.885295	0.868818	0.904214
cg00310145	MAGI1	Body		chr3	65585692	p	open sea	Body - open sea	0.888746	0.865921	0.913296	0.929492	0.900557	0.899547	0.939589	0.939388	0.940645	0.903305	0.903861	0.912362	0.915483	0.931257	0.943332	0.925248	0.897139	0.92221
cg00310375	GNLY	IGR	-14757	chr2	85906657	p	open sea	IGR - open sea	0.0514373	0.0478088	0.0347395	0.0296466	0.0538663	0.0502576	0.0602716	0.0437371	0.0384357	0.0520438	0.0599167	0.0712916	0.0802887	0.08	0.0682909	0.0588348	0.0570698	0.0601786
cg00310410	GPR45	IGR	-5402	chr2	105852798	q	shore	IGR - shore	0.846893	0.810562	0.853389	0.865179	0.869054	0.82855	0.788126	0.773099	0.768758	0.748974	0.76638	0.803356	0.767806	0.821666	0.820317	0.79712	0.797829	0.800119
cg00310728	C6orf125	Body		chr6	33678419	p	shore	Body - shore	0.876765	0.856777	0.873004	0.870982	0.895143	0.843253	0.873792	0.861472	0.866728	0.847608	0.868415	0.884859	0.85543	0.897045	0.891047	0.884765	0.891746	0.882788
cg00310940	SLC2A5	5'UTR		chr1	9129648	p	shore	5'UTR - shore	0.857181	0.823563	0.878032	0.854602	0.869638	0.821333	0.824472	0.818205	0.827084	0.792997	0.822616	0.848756	0.822782	0.864578	0.858531	0.857494	0.846273	0.841117
cg00310968	SPAG17	TSS200		chr1	118727904	p	island	TSS200 - island	0.0327971	0.0257895	0.0267772	0.0373045	0.0326803	0.0290586	0.0730007	0.0668642	0.0756569	0.0568318	0.0542958	0.0686645	0.0776519	0.0525861	0.0567371	0.0623782	0.0557551	0.0559079
cg00311035	C7orf41	Body		chr7	30176168	p	island	Body - island	0.895021	0.885663	0.905603	0.893785	0.909421	0.901676	0.884929	0.882789	0.889207	0.878575	0.879395	0.882292	0.890554	0.909402	0.922195	0.91095	0.898529	0.894211
cg00311984	PLEC1	TSS1500		chr8	145051668	q	island	TSS1500 - island	0.632613	0.610677	0.66072	0.674036	0.684886	0.629545	0.656326	0.634156	0.669559	0.626095	0.614512	0.678152	0.681215	0.702684	0.695376	0.697954	0.656956	0.669917
cg00312474	ERO1LB	TSS1500		chr1	236445864	q	shore	TSS1500 - shore	0.101981	0.0651629	0.0965479	0.0987251	0.102044	0.0918421	0.125281	0.123281	0.122048	0.110429	0.129859	0.140084	0.120249	0.151447	0.140293	0.140188	0.13713	0.135628
cg00313722	C19orf6	3'UTR		chr19	1009949	p	island	3'UTR - island	0.749464	0.719063	0.773595	0.763151	0.772685	0.728208	0.730639	0.730263	0.735157	0.715111	0.736745	0.767745	0.723034	0.794248	0.791655	0.76768	0.768372	0.770365
cg00313795	LOC646762	TSS1500		chr7	29725196	p	island	TSS1500 - island	0.132512	0.132204	0.133634	0.142512	0.138902	0.130301	0.104034	0.103353	0.104224	0.110024	0.112558	0.10883	0.131853	0.114935	0.0963135	0.100979	0.111432	0.101656
cg00313876	NUFIP1	TSS1500		chr13	45564444	q	shore	TSS1500 - shore	0.512652	0.478987	0.54018	0.529905	0.55121	0.491011	0.537541	0.528083	0.549339	0.522324	0.522285	0.566728	0.528545	0.580959	0.56597	0.590303	0.568071	0.561493
cg00313973	PGAM1	Body		chr10	99186293	q	island	Body - island	0.0722004	0.0673681	0.0740315	0.0666746	0.0772597	0.0746184	0.0729139	0.0729709	0.0760421	0.0668089	0.0764816	0.0920786	0.0704561	0.0829423	0.0832132	0.0944291	0.0803837	0.086317
cg00314115	LINC01101	IGR	58091	chr2	121280002	q	island	IGR - island	0.811618	0.791578	0.848092	0.855764	0.842366	0.828807	0.847458	0.844496	0.854016	0.854206	0.837807	0.860613	0.872333	0.881585	0.875205	0.879379	0.872761	0.875985
cg00314622	SYN2	Body		chr3	12199836	p	shore	Body - shore	0.894726	0.868667	0.906394	0.900598	0.915068	0.904141	0.881181	0.872187	0.875202	0.883147	0.883189	0.897852	0.898503	0.900408	0.898443	0.899735	0.897702	0.896349
cg00316312	GPR123	Body		chr10	134916087	q	shelf	Body - shelf	0.814914	0.781427	0.832909	0.84773	0.829011	0.799446	0.811732	0.794447	0.808575	0.803992	0.794233	0.831323	0.785397	0.845872	0.848991	0.837882	0.830258	0.825481
cg00316485	ZNF423	Body		chr16	49789549	q	open sea	Body - open sea	0.85804	0.84685	0.854286	0.888901	0.878157	0.843696	0.823791	0.824647	0.834977	0.829813	0.837143	0.842105	0.836193	0.863868	0.841074	0.851973	0.852062	0.855486
cg00316921	MIR4472-1	IGR	-273353	chr8	142984347	q	shore	IGR - shore	0.83059	0.801279	0.829203	0.833553	0.868399	0.822908	0.853434	0.831513	0.834303	0.81048	0.809527	0.85045	0.846383	0.892339	0.879411	0.859808	0.865448	0.87461
cg00317626	SLC1A7	Body		chr1	53600741	p	open sea	Body - open sea	0.891043	0.859127	0.913813	0.865434	0.899095	0.844645	0.895766	0.879268	0.901472	0.896941	0.889381	0.89887	0.886481	0.926242	0.916469	0.917053	0.912443	0.909647
cg00318013	RNF126P1	IGR	-3451	chr17	55119388	q	shelf	IGR - shelf	0.232096	0.202606	0.243539	0.226801	0.247435	0.233078	0.221502	0.217613	0.223058	0.200602	0.209723	0.227102	0.208864	0.252698	0.246067	0.238787	0.231643	0.227388
cg00318573	CHRNA4	TSS1500		chr20	61993118	q	island	TSS1500 - island	0.807086	0.763213	0.817512	0.801993	0.815801	0.774207	0.788781	0.792896	0.781462	0.781077	0.777259	0.816478	0.771303	0.81175	0.822441	0.815047	0.802272	0.806219
cg00318606	MS4A14	TSS1500		chr11	60162001	q	open sea	TSS1500 - open sea	0.705077	0.663565	0.712082	0.741759	0.725273	0.702764	0.591985	0.565853	0.588899	0.557406	0.574773	0.60452	0.584907	0.631652	0.617473	0.641692	0.628297	0.658699
cg00318618	MCM4	TSS1500		chr8	48872865	q	island	TSS1500 - island	0.0948612	0.090793	0.0953137	0.0908865	0.100549	0.0850913	0.0837995	0.0923773	0.0750794	0.0678248	0.058606	0.0482764	0.0792768	0.0701136	0.0656831	0.0595628	0.0668183	0.0543601
cg00318899	GNAI2	TSS200		chr3	50284137	p	open sea	TSS200 - open sea	0.25373	0.221524	0.270128	0.233693	0.270282	0.223892	0.291124	0.289778	0.303087	0.288462	0.299019	0.337761	0.332221	0.351596	0.340201	0.329656	0.329775	0.334239
cg00319223	MYOM2	Body		chr8	2012508	p	open sea	Body - open sea	0.819376	0.790917	0.846299	0.826532	0.853872	0.801179	0.839836	0.841924	0.844757	0.827403	0.81352	0.862657	0.829803	0.869281	0.861988	0.880871	0.865271	0.854688
cg00319359	PPFIA1	TSS200		chr11	70116639	q	island	TSS200 - island	0.113201	0.0880067	0.0818782	0.11216	0.112359	0.07014	0.0907232	0.0744861	0.0823289	0.0662736	0.0722166	0.0545214	0.0551018	0.0500784	0.0591809	0.057596	0.0519231	0.0645769
cg00319595	BCAR1	TSS1500		chr16	75300861	q	shore	TSS1500 - shore	0.890407	0.893263	0.902211	0.896368	0.90446	0.890208	0.884777	0.876835	0.907119	0.885476	0.894189	0.915071	0.917149	0.922166	0.919659	0.90081	0.910796	0.91187
cg00320027	PABPC1	TSS1500		chr8	101734560	q	island	TSS1500 - island	0.0541729	0.055023	0.0431681	0.0480053	0.0876514	0.0534655	0.0837079	0.0790454	0.0764591	0.0560854	0.0617592	0.0480567	0.0430719	0.0508139	0.0317104	0.0716969	0.038255	0.0397755
cg00320059	WDR90	Body		chr16	706573	p	open sea	Body - open sea	0.741968	0.737735	0.804268	0.799611	0.821565	0.774932	0.76139	0.779481	0.78196	0.772636	0.758606	0.802644	0.763585	0.836844	0.837956	0.808656	0.807763	0.801987
cg00320301	SLIT3	Body		chr5	168174689	q	open sea	Body - open sea	0.870786	0.841175	0.882625	0.876054	0.879928	0.837787	0.885778	0.871321	0.880823	0.891963	0.890232	0.9092	0.876165	0.921884	0.902221	0.914779	0.894381	0.920067
cg00320845	MIR521-1	IGR	94	chr19	54251984	q	open sea	IGR - open sea	0.334947	0.297208	0.353339	0.367956	0.3775	0.338203	0.343824	0.342415	0.364757	0.351857	0.350003	0.391139	0.348929	0.40366	0.402787	0.392295	0.368532	0.384589
cg00321007	CDRT4	3'UTR		chr17	15340112	p	open sea	3'UTR - open sea	0.85542	0.827702	0.872947	0.892631	0.900722	0.846736	0.851575	0.84725	0.853684	0.839084	0.855082	0.872964	0.847372	0.894977	0.877382	0.887516	0.869748	0.86676
cg00322509	PKD1L1	Body		chr7	47947407	p	open sea	Body - open sea	0.842136	0.841322	0.856693	0.868199	0.881757	0.843027	0.85982	0.862732	0.855836	0.849213	0.838354	0.851425	0.850426	0.864004	0.859035	0.861353	0.85332	0.853037
cg00322623	IRX1	IGR	226779	chr5	3822947	p	open sea	IGR - open sea	0.227706	0.212406	0.250614	0.264425	0.244834	0.232043	0.18197	0.174897	0.165385	0.165364	0.168102	0.187722	0.151749	0.202377	0.186226	0.197885	0.195372	0.196646
cg00323313	EPHB2	Body		chr1	23054915	p	open sea	Body - open sea	0.6589	0.617815	0.666353	0.671564	0.688154	0.622383	0.578433	0.575176	0.626268	0.583289	0.61297	0.648297	0.598351	0.665963	0.6685	0.666246	0.634971	0.648381
cg00323457	RAI2	TSS1500		chrX	17879951	p	shore	TSS1500 - shore	0.819779	0.796533	0.843962	0.869252	0.888297	0.830475	0.862484	0.881268	0.864349	0.884591	0.86197	0.877033	0.884377	0.887691	0.888354	0.872778	0.880945	0.85285
cg00323842	ZNF608	Body		chr5	124044098	q	open sea	Body - open sea	0.498864	0.447518	0.498999	0.506114	0.520175	0.468996	0.452034	0.465933	0.461568	0.431965	0.459216	0.486002	0.458104	0.506203	0.490064	0.517212	0.513421	0.497027
cg00323861	UGT2B28	Body		chr4	70155747	q	open sea	Body - open sea	0.412943	0.393386	0.409249	0.418735	0.452042	0.403137	0.435825	0.434105	0.436181	0.427555	0.428538	0.44251	0.425502	0.46683	0.46622	0.48793	0.451501	0.466756
cg00324097	SEPT9	TSS200		chr17	75446549	q	shore	TSS200 - shore	0.513321	0.481024	0.539239	0.540931	0.559198	0.51002	0.506	0.50104	0.509618	0.481455	0.507938	0.529933	0.519975	0.573385	0.565097	0.541592	0.510949	0.519829
cg00324366	NRG1	Body		chr8	32199183	p	open sea	Body - open sea	0.135386	0.119527	0.138298	0.127133	0.158752	0.117881	0.0901404	0.0901565	0.08759	0.0817757	0.0937451	0.104305	0.104891	0.106992	0.111897	0.086672	0.105474	0.105969
cg00325458	REL	TSS200		chr2	61108567	p	island	TSS200 - island	0.0911396	0.087714	0.0908362	0.0791237	0.0958209	0.0967548	0.0923613	0.0772257	0.0784446	0.0602994	0.0688296	0.0575377	0.0674995	0.062011	0.0439241	0.0543289	0.0594678	0.047466
cg00325920	PTPRG	Body		chr3	61776005	p	open sea	Body - open sea	0.834664	0.801223	0.84727	0.859654	0.846277	0.812069	0.809214	0.827685	0.832429	0.828008	0.831984	0.854345	0.821324	0.864108	0.871736	0.840863	0.842349	0.847565
cg00326161	CD109	IGR	305187	chr6	74710701	q	open sea	IGR - open sea	0.0711907	0.0710444	0.0819267	0.0805764	0.0849197	0.0775818	0.0748391	0.0750055	0.0764442	0.0680305	0.0756124	0.0847347	0.066356	0.0901294	0.0789513	0.0811392	0.0811503	0.0798942
cg00326231	CLTCL1	Body		chr22	19278249	q	shore	Body - shore	0.367148	0.349294	0.402306	0.402079	0.426587	0.377066	0.441091	0.422912	0.429219	0.409976	0.409209	0.462005	0.424374	0.48189	0.472919	0.464183	0.466191	0.458481
cg00326785	RAPGEF5	5'UTR		chr7	22395217	p	shore	5'UTR - shore	0.814821	0.795225	0.82737	0.831472	0.849133	0.797678	0.821994	0.800775	0.804254	0.799246	0.802031	0.841177	0.801949	0.846256	0.836666	0.827569	0.836469	0.845629
cg00326842	HAAO	IGR	195714	chr2	43189943	p	open sea	IGR - open sea	0.480784	0.452906	0.502071	0.49421	0.514882	0.468213	0.467774	0.452614	0.463043	0.439607	0.47706	0.49838	0.440157	0.51365	0.512318	0.501035	0.485047	0.476616
cg00327332	CSTT	TSS1500		chr20	23498993	p	open sea	TSS1500 - open sea	0.429954	0.384114	0.42822	0.40417	0.43891	0.38363	0.431035	0.418886	0.420809	0.406563	0.41231	0.457741	0.397294	0.460658	0.436378	0.462642	0.458045	0.445962
cg00327355	MIR4786	IGR	2399	chr2	240884831	q	open sea	IGR - open sea	0.853667	0.833942	0.888447	0.885938	0.886394	0.849471	0.862362	0.848	0.862614	0.854793	0.855846	0.893779	0.849854	0.88352	0.885368	0.877644	0.885559	0.869647
cg00327383	SFTPC	1stExon		chr8	22019275	p	open sea	1stExon - open sea	0.788612	0.744895	0.792837	0.80554	0.805955	0.761309	0.760091	0.745263	0.766184	0.727998	0.731336	0.787559	0.766784	0.818794	0.803351	0.785154	0.772772	0.783399
cg00327437	ROR1	Body		chr1	64578227	p	open sea	Body - open sea	0.892366	0.890909	0.92283	0.922382	0.894223	0.877233	0.920472	0.921231	0.923445	0.913758	0.905097	0.932364	0.92851	0.935092	0.92996	0.949918	0.919012	0.924971
cg00327772	FAM164C	TSS1500		chr14	75535155	q	shore	TSS1500 - shore	0.661227	0.638293	0.683374	0.674968	0.709187	0.648376	0.698063	0.692074	0.711548	0.684627	0.697946	0.734875	0.696779	0.754135	0.73553	0.749196	0.735291	0.723732
cg00328593	ETV1	5'UTR		chr7	14030807	p	shore	5'UTR - shore	0.0504117	0.0593874	0.0377023	0.0374004	0.0601874	0.0571533	0.0543586	0.0363134	0.0407173	0.0207343	0.0169633	0.00170647	0.0310526	0.0305124	0.0138487	0.0424749	0.0382706	0.0240007
cg00329615	IGSF11	Body		chr3	118706648	q	open sea	Body - open sea	0.66914	0.641578	0.705644	0.711852	0.691418	0.675259	0.672986	0.652848	0.705531	0.679418	0.679125	0.738846	0.681685	0.757933	0.75037	0.734555	0.742696	0.759909
cg00329618	DTX1	Body		chr12	113515439	q	island	Body - island	0.849829	0.829292	0.847564	0.877466	0.8693	0.832108	0.839851	0.84422	0.843738	0.820703	0.84225	0.863114	0.823271	0.865219	0.848749	0.855028	0.859805	0.848061
cg00330279	JPH3	IGR	-52315	chr16	87584184	q	shore	IGR - shore	0.0203488	0.0217614	0.0157202	0.0175688	0.0172936	0.0223482	0.029531	0.0270129	0.0175147	0.00924731	0.0163388	0.0106241	0.0230025	0.0141506	0.0152926	0.0169263	0.0136729	0.0137131
cg00330825	RPLP2	Body		chr11	811545	p	shore	Body - shore	0.781123	0.741494	0.776509	0.801188	0.794503	0.755004	0.709593	0.700562	0.705681	0.673527	0.691082	0.729032	0.717268	0.766503	0.752747	0.728898	0.748782	0.749857
cg00331032	C22orf23	3'UTR		chr22	38339972	q	open sea	3'UTR - open sea	0.83999	0.811968	0.840803	0.853694	0.857147	0.803715	0.799624	0.807429	0.821892	0.800836	0.826718	0.822612	0.818329	0.839634	0.855132	0.852788	0.847395	0.848184
cg00331096	FOXA2	5'UTR		chr20	22564947	p	island	5'UTR - island	0.0650271	0.047502	0.0645609	0.0596213	0.0693854	0.0654325	0.0599573	0.0629853	0.0607826	0.0629388	0.0706305	0.0809701	0.0560391	0.0721204	0.0723476	0.0726078	0.0775491	0.0674442
cg00331210	NARFL	3'UTR		chr16	780258	p	shore	3'UTR - shore	0.840602	0.849055	0.867105	0.856631	0.863367	0.844004	0.828039	0.835713	0.857042	0.820697	0.854755	0.867767	0.886369	0.894293	0.887263	0.873115	0.857769	0.859629
cg00331541	GMEB2	3'UTR		chr20	62220778	q	shore	3'UTR - shore	0.863197	0.824105	0.858635	0.850798	0.880419	0.824956	0.843099	0.837553	0.852191	0.83301	0.847608	0.871477	0.839945	0.881273	0.865255	0.868179	0.861367	0.865562
cg00331616	MPHOSPH8	TSS1500		chr13	20207201	q	shore	TSS1500 - shore	0.774029	0.745417	0.769683	0.804543	0.799918	0.738385	0.802108	0.794158	0.801738	0.80368	0.801941	0.81583	0.788501	0.811574	0.835053	0.811199	0.8126	0.81654
cg00332961	AMER3	IGR	70057	chr2	131583921	q	open sea	IGR - open sea	0.860998	0.860401	0.889265	0.880171	0.906744	0.872914	0.88442	0.862511	0.863941	0.861865	0.847758	0.878225	0.891696	0.906119	0.888207	0.88233	0.883408	0.894502
cg00333583	PDE8A	Body		chr15	85589274	q	open sea	Body - open sea	0.923445	0.895091	0.9242	0.930085	0.941783	0.935029	0.914908	0.903029	0.908367	0.884426	0.88183	0.885973	0.909516	0.917217	0.920444	0.908895	0.910227	0.913558
cg00333946	MEF2A	IGR	-130823	chr15	99975310	q	open sea	IGR - open sea	0.766576	0.740147	0.78786	0.78334	0.797658	0.746088	0.758286	0.748522	0.770808	0.746338	0.757633	0.789505	0.763973	0.823437	0.816051	0.785213	0.780689	0.793449
cg00334293	LINC00898	IGR	-407888	chr22	47608904	q	island	IGR - island	0.953136	0.951602	0.959743	0.960224	0.960185	0.951417	0.943697	0.951316	0.948756	0.975037	0.968614	0.965845	0.945939	0.95821	0.957535	0.957932	0.963175	0.963279
cg00334798	P2RY2	5'UTR		chr11	72929553	q	island	5'UTR - island	0.275142	0.254645	0.238831	0.263079	0.283752	0.253731	0.508141	0.488826	0.513013	0.469642	0.481975	0.47316	0.470553	0.469627	0.437059	0.507671	0.448563	0.440832
cg00335003	TM9SF4	1stExon		chr20	30697488	q	open sea	1stExon - open sea	0.0557526	0.0498698	0.0523566	0.0547613	0.0687759	0.0685187	0.0607337	0.0537782	0.063669	0.0597924	0.0573792	0.0643703	0.0617927	0.0821289	0.0708253	0.0849604	0.0733678	0.0774069
cg00335252	RBMS1	Body		chr2	161245200	q	open sea	Body - open sea	0.762422	0.753193	0.774434	0.802566	0.789874	0.768877	0.680907	0.683257	0.671759	0.672523	0.674921	0.707921	0.714253	0.694272	0.702276	0.731235	0.688357	0.689974
cg00335286	MC2R	TSS1500		chr18	13916355	p	open sea	TSS1500 - open sea	0.443803	0.412767	0.451258	0.463766	0.474378	0.416349	0.475793	0.470476	0.468813	0.444102	0.455004	0.504967	0.462468	0.53041	0.523169	0.50378	0.481964	0.492994
cg00335744	ELL2	TSS1500		chr5	95298673	q	shore	TSS1500 - shore	0.828103	0.827421	0.848055	0.827275	0.865878	0.827557	0.827078	0.826916	0.826277	0.842135	0.837677	0.849769	0.826124	0.849612	0.862253	0.864079	0.871539	0.853319
cg00337466	ADAM8	TSS200		chr10	135090565	q	shore	TSS200 - shore	0.798558	0.778807	0.821817	0.799874	0.830746	0.790407	0.784792	0.801765	0.791774	0.768907	0.77102	0.817702	0.785357	0.831581	0.839871	0.806711	0.814112	0.822643
cg00337703	TDRD1	TSS1500		chr10	115938729	q	shore	TSS1500 - shore	0.707211	0.671899	0.729295	0.717804	0.73652	0.67842	0.694535	0.690111	0.698007	0.668096	0.6814	0.725628	0.674206	0.727946	0.726544	0.726833	0.723029	0.708183
cg00337916	DLX6AS	TSS1500		chr7	96643686	q	shelf	TSS1500 - shelf	0.860985	0.846119	0.875815	0.862388	0.883672	0.837441	0.859363	0.850641	0.871852	0.840991	0.864951	0.863441	0.857918	0.900699	0.903975	0.878949	0.888819	0.883033
cg00338479	MIR3659	IGR	-3546	chr1	38551357	p	open sea	IGR - open sea	0.751923	0.699512	0.737643	0.744985	0.777969	0.727617	0.726076	0.722589	0.729158	0.722343	0.723615	0.765023	0.716937	0.787254	0.768333	0.777493	0.763917	0.769496
cg00338996	SLC35C1	Body		chr11	45828080	p	shore	Body - shore	0.744895	0.685298	0.755668	0.767018	0.756783	0.706233	0.727433	0.712961	0.702507	0.694187	0.688649	0.748227	0.732192	0.792139	0.780883	0.767136	0.758324	0.749959
cg00339217	ISPD	Body		chr7	16438075	p	open sea	Body - open sea	0.918291	0.902671	0.927949	0.920536	0.90996	0.886427	0.890559	0.883777	0.888305	0.898215	0.883347	0.916005	0.894452	0.888452	0.91776	0.903475	0.902941	0.915684
cg00339331	CEBPA	IGR	-26290	chr19	33764550	q	island	IGR - island	0.822319	0.786293	0.818543	0.82396	0.84204	0.798855	0.808572	0.800891	0.808917	0.786031	0.777744	0.828684	0.807181	0.843466	0.852271	0.814982	0.816408	0.818813
cg00339695	SLC5A11	TSS200		chr16	24857497	p	open sea	TSS200 - open sea	0.720705	0.664355	0.723381	0.689184	0.701855	0.661656	0.675501	0.690888	0.695416	0.665426	0.707483	0.721003	0.681527	0.745062	0.740203	0.72405	0.729367	0.729098
cg00339769	GPLD1	TSS200		chr6	24489855	p	open sea	TSS200 - open sea	0.923646	0.909181	0.904213	0.915414	0.922154	0.914881	0.904538	0.902825	0.907554	0.921111	0.917657	0.918782	0.924638	0.928893	0.92966	0.923515	0.911247	0.926695
cg00340024	GFI1	IGR	-32879	chr1	92907439	p	open sea	IGR - open sea	0.88169	0.877542	0.905871	0.911347	0.901939	0.882659	0.868913	0.879195	0.892534	0.884377	0.880203	0.896709	0.906952	0.910718	0.912226	0.895654	0.877096	0.907997
cg00340958	B4GALT5	Body		chr20	48328658	q	shore	Body - shore	0.61949	0.571563	0.606582	0.629635	0.641174	0.579899	0.570017	0.540767	0.58102	0.549813	0.579637	0.603648	0.571209	0.627691	0.598595	0.619743	0.603894	0.60105
cg00341387	C18orf25	TSS1500		chr18	43753238	q	shore	TSS1500 - shore	0.715203	0.698555	0.749139	0.756527	0.759783	0.717974	0.731756	0.724397	0.715144	0.69991	0.689231	0.736326	0.716178	0.76632	0.779286	0.748891	0.760195	0.748265
cg00341915	CASC2	Body		chr10	119806516	q	island	Body - island	0.0168496	0.0257388	0.0167167	0.0185999	0.0167312	0.0172649	0.0191352	0.0179363	0.0133979	0.0103964	0.0130075	0.00835322	0.0177772	0.00896711	0.0136526	0.00601053	0.00955075	0.00606372
cg00342358	TGFBR3	5'UTR		chr1	92350112	p	shore	5'UTR - shore	0.260481	0.220835	0.263475	0.230451	0.239834	0.255876	0.23497	0.20273	0.243763	0.254109	0.223207	0.252308	0.246373	0.254766	0.263783	0.266171	0.258317	0.267719
cg00343063	ZNF213	Body		chr16	3188510	p	shelf	Body - shelf	0.829781	0.778165	0.827688	0.835199	0.844105	0.781357	0.78866	0.797396	0.802258	0.775621	0.796038	0.82211	0.781961	0.832686	0.81236	0.828056	0.818009	0.815973
cg00343433	ASPH	Body		chr8	62600110	q	open sea	Body - open sea	0.842132	0.826891	0.821286	0.867223	0.885145	0.832481	0.883229	0.882471	0.883516	0.876078	0.870847	0.913032	0.894758	0.885723	0.90806	0.896778	0.920272	0.899794
cg00343633	GRIA4	5'UTR		chr11	105481306	q	island	5'UTR - island	0.60793	0.578278	0.639483	0.646177	0.646791	0.59713	0.224317	0.236787	0.216036	0.23144	0.214064	0.25338	0.231425	0.256082	0.22191	0.256749	0.249143	0.280326
cg00344178	NMNAT2	Body		chr1	183385831	q	shore	Body - shore	0.935406	0.938716	0.931829	0.948501	0.943869	0.929945	0.944191	0.943974	0.942517	0.935446	0.940054	0.933351	0.945038	0.938777	0.948951	0.937786	0.948237	0.946515
cg00344308	TGFBR2	IGR	-374107	chr3	30273887	p	open sea	IGR - open sea	0.835263	0.792896	0.833446	0.848405	0.816318	0.821449	0.785402	0.778646	0.805195	0.786254	0.78246	0.803904	0.820977	0.836488	0.820585	0.839105	0.849733	0.824987
cg00344380	BEND4	TSS1500		chr4	42155519	p	shore	TSS1500 - shore	0.853807	0.865124	0.880294	0.899314	0.885279	0.866611	0.862649	0.852069	0.892826	0.868815	0.874509	0.903096	0.908157	0.91145	0.915711	0.902432	0.917254	0.911069
cg00344801	TTC38	Body		chr22	46685728	q	island	Body - island	0.818074	0.787956	0.820196	0.814602	0.820004	0.801093	0.753291	0.766712	0.772891	0.732096	0.734626	0.794609	0.768913	0.828778	0.826111	0.797681	0.789717	0.795298
cg00344888	LIPC	IGR	-24199	chr15	58699976	q	open sea	IGR - open sea	0.871291	0.843447	0.897527	0.881244	0.900751	0.874627	0.893817	0.875583	0.895245	0.879501	0.878799	0.912122	0.913629	0.912879	0.925133	0.89135	0.899417	0.886721
cg00345230	LRBA	5'UTR		chr4	151936469	q	shore	5'UTR - shore	0.184357	0.164991	0.215962	0.188879	0.18666	0.209686	0.188714	0.196999	0.189333	0.211055	0.190632	0.20109	0.190773	0.242761	0.240151	0.206099	0.198204	0.202391
cg00345344	ZNF469	IGR	-34165	chr16	88459714	q	island	IGR - island	0.791229	0.770072	0.808827	0.820212	0.828067	0.805229	0.811984	0.814034	0.820864	0.813051	0.797227	0.845105	0.797035	0.846192	0.821515	0.842404	0.839836	0.846836
cg00346074	JMJD1C	IGR	27044	chr10	65252033	q	open sea	IGR - open sea	0.939983	0.897593	0.917541	0.924936	0.944103	0.901915	0.935019	0.915388	0.934591	0.884381	0.899719	0.896129	0.901503	0.911944	0.899986	0.922513	0.931187	0.897174
cg00346326	GSX1	IGR	27757	chr13	28394537	q	open sea	IGR - open sea	0.880097	0.819095	0.870474	0.867544	0.887407	0.83223	0.855003	0.845455	0.861674	0.841416	0.830288	0.877975	0.86367	0.877692	0.877087	0.875898	0.877643	0.896695
cg00346673	RPS19	IGR	-3075	chr19	42360913	q	shelf	IGR - shelf	0.583139	0.544409	0.611312	0.5564	0.606111	0.552619	0.648378	0.648219	0.638757	0.613793	0.610106	0.670296	0.651763	0.695623	0.705214	0.668743	0.683604	0.670978
cg00346898	TSNAX-DISC1	Body		chr1	231761721	q	shore	Body - shore	0.562365	0.526007	0.558243	0.559465	0.577347	0.519489	0.606854	0.596357	0.628498	0.59632	0.615777	0.644313	0.607033	0.673049	0.675416	0.641843	0.651105	0.654012
cg00347071	B3GALT1	5'UTR		chr2	168724335	q	open sea	5'UTR - open sea	0.920531	0.909836	0.905018	0.920644	0.919647	0.920931	0.922376	0.905255	0.903374	0.920302	0.913798	0.927314	0.927935	0.943144	0.939827	0.935058	0.922963	0.933105
cg00347518	NXT1	IGR	5633	chr20	23337006	p	island	IGR - island	0.840592	0.815576	0.864214	0.856125	0.859444	0.832831	0.8279	0.823127	0.840507	0.801029	0.816133	0.850162	0.861924	0.872142	0.867976	0.838431	0.853154	0.860802
cg00347584	NR1H3	Body		chr11	47283025	p	open sea	Body - open sea	0.853862	0.843301	0.893854	0.895339	0.895219	0.875086	0.874354	0.870917	0.868918	0.869892	0.874128	0.906506	0.866626	0.919411	0.900327	0.898504	0.888502	0.909751
cg00348771	MGST3	TSS1500		chr1	165599927	q	island	TSS1500 - island	0.0590654	0.0627996	0.068299	0.0958474	0.11701	0.0941423	0.0877115	0.0837117	0.0944616	0.0977312	0.0627824	0.0834982	0.07686	0.071619	0.0589688	0.084805	0.0500725	0.0582477
cg00348992	KIF26B	Body		chr1	245365165	q	open sea	Body - open sea	0.813887	0.792797	0.810923	0.82392	0.809556	0.815814	0.771629	0.759471	0.789416	0.807306	0.795853	0.828292	0.777842	0.842217	0.832475	0.799681	0.811896	0.80234
cg00349404	CCDC147	IGR	-13486	chr10	106100036	q	shore	IGR - shore	0.608328	0.548913	0.606902	0.616897	0.623498	0.563761	0.537518	0.507049	0.523445	0.493185	0.521365	0.543382	0.511025	0.573107	0.57695	0.561636	0.558365	0.582901
cg00349542	UMODL1	Body		chr21	43546493	q	shore	Body - shore	0.801649	0.800793	0.843201	0.817068	0.842552	0.796299	0.813695	0.813102	0.825451	0.845437	0.811736	0.839023	0.854651	0.85943	0.856077	0.855111	0.807123	0.820067
cg00350199	ACY3	TSS200		chr11	67418213	q	open sea	TSS200 - open sea	0.539696	0.468246	0.539607	0.484878	0.530071	0.466092	0.532514	0.516086	0.52549	0.493012	0.4886	0.542524	0.498988	0.567765	0.547433	0.564468	0.551489	0.537517
cg00350371	NOP56	Body		chr20	2633324	p	island	Body - island	0.0540724	0.0381645	0.0411182	0.046501	0.0495272	0.0504487	0.0553766	0.0446348	0.0523852	0.0366469	0.0375443	0.0271259	0.0473626	0.0438339	0.0284328	0.0634107	0.0327932	0.0373764
cg00350448	ARAP1	Body		chr11	72433866	q	shelf	Body - shelf	0.53516	0.482115	0.544953	0.569117	0.572797	0.503786	0.626595	0.617303	0.61933	0.588233	0.573501	0.625258	0.595683	0.655362	0.642576	0.645822	0.651171	0.643669
cg00350615	COL11A2	Body		chr6	33141152	p	open sea	Body - open sea	0.806642	0.757087	0.814408	0.793717	0.812593	0.76546	0.772954	0.781112	0.780458	0.754555	0.767337	0.80295	0.774809	0.822985	0.813727	0.793517	0.815127	0.80038
cg00351443	NEURL	TSS1500		chr10	105252720	q	shore	TSS1500 - shore	0.823946	0.795588	0.846551	0.83176	0.848971	0.807539	0.746547	0.721431	0.737261	0.708737	0.715949	0.762022	0.73071	0.796801	0.769065	0.761054	0.755425	0.768188
cg00352043	KDELR3	TSS1500		chr22	38863594	q	shore	TSS1500 - shore	0.630651	0.578105	0.639826	0.626204	0.634192	0.57724	0.64005	0.637331	0.656861	0.608136	0.623512	0.661742	0.637653	0.693547	0.670187	0.671596	0.670545	0.662237
cg00352218	ID4	IGR	-145947	chr6	19691654	p	shore	IGR - shore	0.644025	0.585507	0.642667	0.628699	0.646375	0.592759	0.633572	0.62959	0.641811	0.64159	0.61279	0.666444	0.613744	0.661873	0.640161	0.702979	0.68072	0.652765
cg00352417	FAM43A	3'UTR		chr3	194408901	q	island	3'UTR - island	0.855738	0.858193	0.895063	0.882943	0.843852	0.872072	0.933267	0.928165	0.920901	0.891304	0.90099	0.873067	0.874923	0.860663	0.908565	0.823414	0.859714	0.84453
cg00352780	GSS	TSS1500		chr20	33544183	q	shore	TSS1500 - shore	0.709663	0.697294	0.754243	0.747158	0.750947	0.650551	0.804825	0.822633	0.816857	0.833333	0.833246	0.845342	0.818577	0.871264	0.865196	0.827172	0.813459	0.829679
cg00353407	ARHGEF11	Body		chr1	156974025	q	open sea	Body - open sea	0.891816	0.912549	0.924501	0.917409	0.928189	0.904183	0.905752	0.900594	0.909886	0.894119	0.88535	0.891736	0.919981	0.927402	0.92342	0.923983	0.905572	0.911147
cg00354258	ZIM2	Body		chr19	57306738	q	island	Body - island	0.828606	0.793371	0.841571	0.824269	0.835566	0.787691	0.74914	0.74276	0.739033	0.746659	0.739943	0.772047	0.739311	0.802475	0.798534	0.780733	0.778684	0.785786
cg00354381	SLC43A3	TSS1500		chr11	57195187	q	shore	TSS1500 - shore	0.82989	0.8	0.854281	0.854881	0.843113	0.817754	0.86075	0.851044	0.84647	0.912239	0.875863	0.901127	0.840842	0.889823	0.879186	0.873373	0.868651	0.882691
cg00354437	C16orf95	IGR	-202714	chr16	87133690	q	open sea	IGR - open sea	0.833325	0.809792	0.855379	0.878182	0.874289	0.841486	0.857189	0.865724	0.854407	0.843583	0.838843	0.878141	0.848495	0.878577	0.880916	0.882693	0.876408	0.880306
cg00354641	TRIM31	Body		chr6	30071503	p	shore	Body - shore	0.824127	0.789049	0.833105	0.842513	0.841336	0.804827	0.805833	0.790973	0.815735	0.794909	0.792843	0.833318	0.838276	0.840963	0.858104	0.833182	0.814151	0.82685
cg00354884	ABR	Body		chr17	1057541	p	open sea	Body - open sea	0.574113	0.500075	0.574006	0.529993	0.55442	0.501795	0.517426	0.514196	0.530277	0.500611	0.512798	0.564518	0.502243	0.577153	0.558631	0.560547	0.549592	0.544342
cg00355690	CHMP1A	Body		chr16	89722417	q	shore	Body - shore	0.877277	0.864276	0.895511	0.87868	0.897479	0.850918	0.877991	0.875187	0.887692	0.878995	0.887492	0.906483	0.860132	0.896421	0.908983	0.89574	0.894809	0.900218
cg00356829	INO80E	IGR	8529	chr16	30025364	p	shelf	IGR - shelf	0.816964	0.777656	0.800464	0.809997	0.839173	0.817812	0.794545	0.797927	0.781671	0.747622	0.734309	0.797244	0.777194	0.833116	0.81198	0.810799	0.808989	0.805338
cg00356916	CASQ2	Body		chr1	116256618	p	open sea	Body - open sea	0.766578	0.730219	0.773082	0.783143	0.783296	0.745811	0.812406	0.804591	0.818829	0.812031	0.826795	0.822619	0.7987	0.85549	0.858175	0.835696	0.825908	0.832592
cg00356981	SOX1	IGR	82815	chr13	112804728	q	open sea	IGR - open sea	0.904356	0.922217	0.932752	0.934139	0.932461	0.895809	0.911245	0.887166	0.919614	0.921955	0.908457	0.93152	0.933751	0.943367	0.935828	0.938407	0.92827	0.939137
cg00357221	TECTB	TSS200		chr10	114043412	q	open sea	TSS200 - open sea	0.376944	0.350622	0.405543	0.451619	0.434161	0.394977	0.64034	0.655412	0.665562	0.644359	0.630782	0.689876	0.643807	0.698849	0.691498	0.675227	0.702675	0.702887
cg00357273	POU5F1	TSS200		chr6	31138611	p	open sea	TSS200 - open sea	0.875251	0.858638	0.871194	0.897333	0.899032	0.857673	0.881712	0.852384	0.882319	0.868033	0.875079	0.884369	0.899244	0.904655	0.897808	0.894482	0.895448	0.886758
cg00357988	RSRC2	3'UTR		chr12	122990019	q	open sea	3'UTR - open sea	0.904446	0.908003	0.914524	0.913481	0.91048	0.872827	0.893267	0.904489	0.903645	0.87946	0.899477	0.913886	0.908311	0.915674	0.919313	0.913232	0.912395	0.917976
cg00358023	DNAJB6	IGR	87771	chr7	157217482	q	shore	IGR - shore	0.67191	0.643246	0.706472	0.68411	0.705127	0.648828	0.628624	0.631215	0.633594	0.60306	0.613859	0.662538	0.630724	0.69518	0.695919	0.666188	0.661219	0.654851
cg00358570	MIR3666	IGR	-28980	chr7	114026072	q	open sea	IGR - open sea	0.735857	0.698873	0.763627	0.747188	0.773512	0.741085	0.738004	0.743821	0.76221	0.739829	0.725771	0.773748	0.784527	0.794813	0.800263	0.767918	0.787813	0.765575
cg00358936	KISS1	1stExon		chr1	204165603	q	open sea	1stExon - open sea	0.854866	0.840419	0.878765	0.877906	0.879847	0.84532	0.856355	0.848056	0.861132	0.838972	0.848408	0.882141	0.841548	0.883984	0.882104	0.877379	0.86839	0.879141
cg00359423	CEP57	Body		chr11	95526151	q	shelf	Body - shelf	0.822795	0.791251	0.836613	0.848347	0.855592	0.810461	0.792356	0.782551	0.776418	0.771451	0.778519	0.816546	0.800407	0.836662	0.848697	0.836586	0.816699	0.807767
cg00359590	CLU	TSS1500		chr8	27469673	p	shelf	TSS1500 - shelf	0.842162	0.818473	0.864483	0.869868	0.864942	0.823068	0.814974	0.829432	0.843176	0.823063	0.841333	0.870765	0.841419	0.879888	0.895842	0.872451	0.866698	0.861684
cg00360324	FNDC4	Body		chr2	27716823	p	shore	Body - shore	0.896786	0.896281	0.919512	0.916522	0.914086	0.892789	0.906965	0.892689	0.90733	0.890629	0.903051	0.910558	0.891801	0.913664	0.915053	0.920875	0.916097	0.919817
cg00360610	SNRNP200	Body		chr2	96970381	q	shore	Body - shore	0.82288	0.810228	0.854877	0.835073	0.863893	0.812015	0.851427	0.846264	0.86602	0.870687	0.869214	0.88016	0.861412	0.915272	0.889196	0.877329	0.888283	0.871905
cg00361017	PDE10A	Body		chr6	166073666	q	shore	Body - shore	0.890436	0.86757	0.896276	0.900769	0.897415	0.889509	0.892901	0.894931	0.887664	0.886946	0.90326	0.900836	0.912572	0.92017	0.913368	0.883028	0.898084	0.903153
cg00361025	POU6F2	Body		chr7	39451576	p	shore	Body - shore	0.854939	0.853724	0.896171	0.893487	0.9087	0.894108	0.836152	0.841127	0.860215	0.835937	0.843321	0.858711	0.851992	0.901389	0.887512	0.869616	0.881869	0.892102
cg00361176	HIP1	Body		chr7	75260791	q	open sea	Body - open sea	0.814577	0.815473	0.845866	0.839697	0.852037	0.813316	0.797073	0.812311	0.825871	0.81094	0.810632	0.838114	0.8085	0.85628	0.863556	0.854261	0.83755	0.846014
cg00361495	TRIL	1stExon		chr7	28995458	p	island	1stExon - island	0.975592	0.986112	0.98678	0.977527	0.975322	0.963636	0.980338	0.976947	0.979423	0.987507	0.983777	0.981503	0.982844	0.982003	0.989054	0.983097	0.986721	0.986758
cg00362322	IL17C	TSS1500		chr16	88704230	q	shore	TSS1500 - shore	0.929506	0.895591	0.926694	0.933623	0.929096	0.909982	0.913054	0.918531	0.91477	0.919698	0.912734	0.931972	0.899638	0.93499	0.923393	0.930932	0.936718	0.935073
cg00363082	NKX2-5	IGR	-4336	chr5	172654771	q	shore	IGR - shore	0.544926	0.509016	0.565205	0.572531	0.582595	0.525094	0.505924	0.507655	0.521737	0.497797	0.519116	0.546939	0.514177	0.568448	0.544621	0.556611	0.537964	0.534067
cg00363177	TCF7L2	IGR	228417	chr10	114938426	q	open sea	IGR - open sea	0.743283	0.713705	0.756087	0.754081	0.761263	0.748635	0.730302	0.741591	0.766258	0.724892	0.771874	0.745956	0.77476	0.781873	0.795228	0.757269	0.759971	0.788931
cg00363737	VWA2	Body		chr10	116031419	q	open sea	Body - open sea	0.893006	0.844873	0.896503	0.868008	0.882887	0.848013	0.871243	0.878471	0.870419	0.86994	0.89775	0.883078	0.904009	0.899543	0.913409	0.88665	0.877448	0.877366
cg00363845	ANO8	TSS1500		chr19	17446137	p	shore	TSS1500 - shore	0.526483	0.472989	0.535163	0.525058	0.535155	0.471865	0.515731	0.505138	0.533263	0.500338	0.514208	0.548518	0.524758	0.581903	0.568913	0.563352	0.553013	0.560656
cg00364457	BTBD9	TSS1500		chr6	38608738	p	shore	TSS1500 - shore	0.771405	0.733909	0.780809	0.79329	0.79888	0.737215	0.773542	0.761431	0.765906	0.757989	0.742149	0.795314	0.750429	0.815406	0.81147	0.790976	0.801087	0.783953
cg00365880	CSNK1G1	5'UTR		chr15	64647465	q	shore	5'UTR - shore	0.0908993	0.0655541	0.0898662	0.0843311	0.0890517	0.0766214	0.0811849	0.0806181	0.0783675	0.0779203	0.0907777	0.0863936	0.0791557	0.102288	0.0999278	0.0990758	0.0950852	0.0884494
cg00366037	MYST4	Body		chr10	76781121	q	open sea	Body - open sea	0.45918	0.405381	0.474897	0.470045	0.469736	0.421116	0.378795	0.369608	0.38325	0.370509	0.395377	0.420345	0.379832	0.42913	0.437717	0.406413	0.426212	0.40926
cg00366103	DLX5	IGR	-4683	chr7	96645019	q	shore	IGR - shore	0.415901	0.403317	0.425753	0.423667	0.428271	0.389714	0.387654	0.396079	0.399963	0.388393	0.412006	0.440149	0.396844	0.473133	0.47017	0.441047	0.472524	0.427567
cg00366237	SEC22A	TSS200		chr3	122920704	q	island	TSS200 - island	0.11537	0.109152	0.097581	0.11249	0.133326	0.107508	0.117112	0.102244	0.130572	0.0979381	0.0882914	0.107631	0.106918	0.0854039	0.0940447	0.0801796	0.0776565	0.0811486
cg00366252	MIR5093	IGR	97009	chr16	85436841	q	open sea	IGR - open sea	0.443014	0.386065	0.424806	0.439295	0.462444	0.418532	0.396051	0.410398	0.411596	0.398348	0.433415	0.443162	0.398194	0.466111	0.443288	0.43961	0.424248	0.441946
cg00366880	NUP210	IGR	-113433	chr3	13244304	p	shore	IGR - shore	0.412233	0.364752	0.41172	0.37922	0.41396	0.37753	0.331673	0.32143	0.344743	0.332189	0.32713	0.372998	0.317146	0.355104	0.353708	0.375147	0.348261	0.363572
cg00367327	PARVB	Body		chr22	44419885	q	island	Body - island	0.560077	0.498156	0.560418	0.537699	0.567459	0.509286	0.521852	0.499881	0.519349	0.479328	0.503569	0.533747	0.501347	0.570574	0.56686	0.541142	0.538895	0.533589
cg00368055	HS3ST1	5'UTR		chr4	11429689	p	shore	5'UTR - shore	0.317852	0.274444	0.331485	0.317283	0.317242	0.281336	0.33097	0.31576	0.312685	0.285796	0.30345	0.342143	0.309282	0.367864	0.341879	0.355714	0.335477	0.345182
cg00368059	GSTO2	Body		chr10	106034747	q	island	Body - island	0.863574	0.879183	0.89177	0.906903	0.896448	0.881171	0.714425	0.705145	0.69542	0.670681	0.67985	0.679109	0.709369	0.67813	0.678156	0.686136	0.671959	0.66976
cg00369194	PTPRN2	Body		chr7	157950511	q	shore	Body - shore	0.284921	0.229936	0.25972	0.27998	0.293883	0.250504	0.232268	0.21564	0.235308	0.215798	0.222438	0.256216	0.218115	0.266704	0.231259	0.251888	0.241312	0.256296
cg00369658	SERPING1	1stExon		chr11	57365088	q	open sea	1stExon - open sea	0.754166	0.717379	0.770932	0.739595	0.774138	0.7151	0.694777	0.690468	0.718363	0.692148	0.682353	0.732827	0.694642	0.757912	0.74563	0.744271	0.726517	0.736969
cg00369677	AGAP1	Body		chr2	237010048	q	shore	Body - shore	0.940351	0.938496	0.950987	0.948411	0.950702	0.933758	0.95023	0.948294	0.952209	0.952528	0.947705	0.955252	0.938532	0.953928	0.956111	0.961177	0.962821	0.965124
cg00369811	MDGA1	IGR	73313	chr6	37673597	p	island	IGR - island	0.720029	0.762118	0.754112	0.752599	0.73253	0.747752	0.723504	0.777557	0.767968	0.759444	0.692601	0.701039	0.73375	0.680811	0.686933	0.710751	0.69126	0.713205
cg00369909	NHP2L1	IGR	-9029	chr22	42060908	q	shore	IGR - shore	0.798809	0.757331	0.804959	0.81527	0.813541	0.75926	0.764649	0.747158	0.76292	0.769759	0.759836	0.797403	0.774627	0.802518	0.804983	0.783616	0.786737	0.809993
cg00370179	CCNA1	TSS1500		chr13	37005074	q	shore	TSS1500 - shore	0.848531	0.838158	0.888314	0.890047	0.888778	0.856467	0.878213	0.890205	0.872439	0.850482	0.855025	0.884612	0.876921	0.892738	0.884949	0.89614	0.899651	0.892709
cg00370303	FBRSL1	TSS1500		chr12	133066056	q	island	TSS1500 - island	0.982785	0.982657	0.970707	0.98443	0.979733	0.974643	0.950728	0.955469	0.948717	0.95956	0.966974	0.95584	0.968498	0.96238	0.969486	0.954262	0.970156	0.95769
cg00371950	C2orf27A	IGR	-48853	chr2	132431211	q	island	IGR - island	0.347062	0.30199	0.359814	0.331175	0.360455	0.309802	0.28294	0.270567	0.278953	0.252492	0.245957	0.291008	0.255784	0.308831	0.29241	0.3132	0.309284	0.298151
cg00372692	ICOS	TSS1500		chr2	204800409	q	open sea	TSS1500 - open sea	0.660566	0.630249	0.701509	0.715193	0.722516	0.659826	0.692603	0.709252	0.731763	0.703125	0.702848	0.740864	0.74403	0.757645	0.763073	0.7358	0.771286	0.768357
cg00372774	PRAME	TSS1500		chr22	22902198	q	shore	TSS1500 - shore	0.483236	0.430993	0.49418	0.486391	0.517768	0.452472	0.479106	0.446816	0.463316	0.436712	0.436009	0.503844	0.466609	0.531174	0.522664	0.51507	0.511633	0.501776
cg00373293	C10orf28	5'UTR		chr10	99897001	q	shelf	5'UTR - shelf	0.815629	0.825728	0.848884	0.837341	0.861019	0.821695	0.837211	0.826206	0.834466	0.806921	0.801424	0.858162	0.857686	0.877742	0.849233	0.858641	0.855368	0.863343
cg00373455	PDGFRA	1stExon		chr4	55095444	q	shore	1stExon - shore	0.31823	0.304209	0.356924	0.35061	0.380985	0.331692	0.324219	0.329398	0.317066	0.297979	0.295912	0.346809	0.311749	0.370209	0.354797	0.347429	0.344399	0.359849
cg00373467	GTF2H4	TSS1500		chr6	30875586	p	shore	TSS1500 - shore	0.187707	0.157277	0.186555	0.169774	0.188982	0.169606	0.17447	0.165338	0.165812	0.157141	0.134157	0.161376	0.155262	0.156217	0.150075	0.174563	0.116444	0.113716
cg00373606	EFNB1	TSS200		chrX	68048660	q	island	TSS200 - island	0.582624	0.569947	0.576941	0.585881	0.588161	0.592085	0.575824	0.573701	0.590508	0.549516	0.539539	0.547845	0.561286	0.512293	0.519835	0.558697	0.51559	0.510473
cg00374056	TCF24	IGR	13942	chr8	67872678	q	shore	IGR - shore	0.930294	0.902439	0.909225	0.936455	0.934925	0.928155	0.917429	0.926747	0.912266	0.916983	0.923839	0.91511	0.929986	0.934984	0.937788	0.920666	0.902434	0.904196
cg00374263	YLPM1	TSS1500		chr14	75229370	q	shore	TSS1500 - shore	0.588698	0.543899	0.599777	0.570887	0.567079	0.544952	0.432218	0.431103	0.438612	0.448696	0.423032	0.466641	0.425357	0.479164	0.461456	0.452412	0.457151	0.444489
cg00374672	SLC12A9	Body		chr7	100463416	q	shore	Body - shore	0.737935	0.700934	0.746574	0.735326	0.734172	0.695211	0.706411	0.712247	0.725445	0.691091	0.710568	0.741653	0.709141	0.755986	0.744022	0.747738	0.747001	0.732367
cg00374747	CDKN1C	TSS1500		chr11	2907930	p	shore	TSS1500 - shore	0.836721	0.802017	0.840859	0.850322	0.862978	0.815984	0.825992	0.805501	0.830961	0.824075	0.804644	0.851054	0.822917	0.872016	0.867054	0.846877	0.854555	0.859004
cg00375235	RHOB	TSS1500		chr2	20646251	p	shore	TSS1500 - shore	0.786859	0.770742	0.815195	0.824896	0.791291	0.781765	0.751929	0.764771	0.786054	0.742411	0.774717	0.730072	0.822104	0.855897	0.846681	0.762027	0.786282	0.807801
cg00375589	ANKRD28	Body		chr3	15898759	p	shore	Body - shore	0.744254	0.723971	0.77986	0.779552	0.785245	0.737063	0.670684	0.677501	0.689893	0.669018	0.698692	0.720493	0.671047	0.727638	0.723969	0.711062	0.703975	0.715242
cg00375691	EMX2OS	Body		chr10	119296942	q	island	Body - island	0.89341	0.881057	0.89944	0.910516	0.923801	0.901035	0.886364	0.87911	0.904778	0.89702	0.890034	0.892216	0.889583	0.900998	0.905668	0.921859	0.911432	0.910994
cg00375939	PPP4R2	IGR	49140	chr3	73159950	p	island	IGR - island	0.82326	0.807682	0.838403	0.855785	0.855894	0.797331	0.814921	0.820387	0.833638	0.819007	0.809761	0.856347	0.853757	0.856145	0.860721	0.851068	0.837112	0.820327
cg00375983	TAS1R2	Body		chr1	19181390	p	island	Body - island	0.873759	0.836201	0.864944	0.875329	0.894481	0.852111	0.845692	0.846595	0.856763	0.830134	0.809385	0.828766	0.810046	0.843296	0.861912	0.848552	0.848377	0.861004
cg00376448	MIR192	TSS1500		chr11	64659065	q	shelf	TSS1500 - shelf	0.825853	0.822011	0.860688	0.857384	0.857836	0.818381	0.831463	0.830494	0.840194	0.820582	0.822161	0.862909	0.823584	0.879559	0.873194	0.861239	0.848529	0.863429
cg00377653	GLS2	TSS1500		chr12	56882535	q	island	TSS1500 - island	0.837382	0.831699	0.877206	0.864364	0.85608	0.858606	0.856148	0.841026	0.879529	0.900097	0.895075	0.894418	0.847354	0.905098	0.881352	0.881125	0.895764	0.876513
cg00377681	PIM1	IGR	-35319	chr6	37102603	p	open sea	IGR - open sea	0.131085	0.112613	0.12702	0.117785	0.118704	0.115674	0.110871	0.110612	0.109417	0.13311	0.105478	0.104291	0.144064	0.134477	0.132025	0.158402	0.128813	0.109692
cg00377757	TIMP2	TSS200		chr17	76921538	q	island	TSS200 - island	0.117548	0.120503	0.155841	0.143176	0.15805	0.137538	0.14189	0.160155	0.135855	0.121845	0.148035	0.163923	0.172268	0.184753	0.175445	0.140781	0.176677	0.154879
cg00378228	MIR3138	IGR	41918	chr4	10122153	p	shelf	IGR - shelf	0.848238	0.833209	0.882443	0.88738	0.883313	0.845449	0.871203	0.855239	0.876402	0.862779	0.875	0.904445	0.896419	0.897072	0.907836	0.892315	0.873284	0.893008
cg00378313	LINC00381	IGR	-213971	chr13	74779339	q	open sea	IGR - open sea	0.737428	0.710859	0.77835	0.779958	0.797819	0.741936	0.774633	0.736773	0.749355	0.807864	0.749268	0.815192	0.754833	0.805787	0.783127	0.805471	0.782601	0.788889
cg00379630	FNDC1	IGR	146185	chr6	159736614	q	shore	IGR - shore	0.836348	0.807873	0.850537	0.840215	0.861673	0.812891	0.854239	0.841226	0.843722	0.833939	0.840546	0.847327	0.86919	0.886035	0.867566	0.865062	0.86446	0.873796
cg00379720	ZNF728	IGR	28283	chr19	23185968	p	island	IGR - island	0.660451	0.665955	0.70338	0.660219	0.689009	0.657268	0.445721	0.452257	0.425924	0.467803	0.464657	0.467884	0.471282	0.477943	0.452969	0.43512	0.430591	0.468217
cg00380150	EIF4ENIF1	TSS1500		chr22	31885763	q	island	TSS1500 - island	0.191802	0.154871	0.164823	0.155603	0.170647	0.155613	0.168058	0.142256	0.159963	0.139578	0.15199	0.132355	0.115075	0.120662	0.107475	0.147533	0.098543	0.108785
cg00380692	FGF9	IGR	53712	chr13	22298927	q	open sea	IGR - open sea	0.886472	0.865803	0.904524	0.91436	0.901901	0.867975	0.892142	0.890228	0.89408	0.918565	0.916345	0.920086	0.875233	0.912649	0.915411	0.906942	0.90687	0.915224
cg00380860	LINC00693	IGR	-365	chr3	28616404	p	shore	IGR - shore	0.41914	0.368777	0.41115	0.393769	0.432961	0.383191	0.486291	0.451262	0.476636	0.427529	0.432459	0.495167	0.453885	0.524658	0.499789	0.510903	0.502534	0.50342
cg00380985	TCEAL6	5'UTR		chrX	101397146	q	shore	5'UTR - shore	0.888429	0.913037	0.912543	0.905676	0.906128	0.893715	0.89137	0.89498	0.897593	0.913009	0.89903	0.908008	0.899241	0.916098	0.935058	0.905742	0.916877	0.924141
cg00381391	PDCD6IP	IGR	-2369	chr3	33837694	p	shelf	IGR - shelf	0.883491	0.872654	0.90316	0.924955	0.918103	0.879305	0.888015	0.891403	0.903799	0.891626	0.868011	0.908607	0.906973	0.915986	0.908588	0.908407	0.907503	0.913562
cg00381622	MT1DP	Body		chr16	56677855	q	shore	Body - shore	0.867388	0.8353	0.880561	0.869096	0.880402	0.847672	0.859591	0.827559	0.854902	0.81402	0.830656	0.854519	0.875366	0.87962	0.880015	0.853851	0.841379	0.85107
cg00381829	LINC00381	IGR	-112263	chr13	74881047	q	open sea	IGR - open sea	0.22721	0.213575	0.26406	0.276493	0.295949	0.238084	0.319551	0.274001	0.303666	0.282578	0.277135	0.33138	0.345863	0.348518	0.329146	0.35112	0.342304	0.343847
cg00382185	GGT6	TSS200		chr17	4464011	p	open sea	TSS200 - open sea	0.767396	0.736801	0.780665	0.742938	0.766181	0.772078	0.735004	0.726465	0.732804	0.711976	0.736843	0.766026	0.71778	0.781905	0.777342	0.756169	0.770012	0.760714
cg00382999	NCK1	Body		chr3	136649333	q	open sea	Body - open sea	0.674127	0.641212	0.692628	0.714363	0.725014	0.657394	0.622625	0.62763	0.644357	0.678949	0.65023	0.697782	0.669271	0.727522	0.739161	0.702523	0.698788	0.67402
cg00383136	HLA-DRA	Body		chr6	32410247	p	open sea	Body - open sea	0.207401	0.156665	0.179333	0.182172	0.201276	0.174193	0.259251	0.24866	0.264361	0.258346	0.254498	0.284918	0.25933	0.305924	0.310428	0.287673	0.273878	0.289858
cg00384210	LINC00939	IGR	-274748	chr12	126168486	q	island	IGR - island	0.0963909	0.106668	0.113636	0.0976841	0.105789	0.114195	0.0961893	0.101008	0.093332	0.0908258	0.0922593	0.0662364	0.0951993	0.0828612	0.0782324	0.0852563	0.0723928	0.0737903
cg00384632	MAD1L1	Body		chr7	2194791	p	shore	Body - shore	0.799233	0.770529	0.822251	0.8352	0.826755	0.793742	0.810176	0.804638	0.812385	0.822347	0.802063	0.823251	0.807099	0.868124	0.867845	0.84814	0.844622	0.842458
cg00384847	VPS13D	5'UTR		chr1	12291339	p	shore	5'UTR - shore	0.494733	0.437725	0.49403	0.500146	0.522956	0.472102	0.482179	0.469095	0.493761	0.457099	0.478806	0.524755	0.471241	0.541525	0.524227	0.517243	0.511893	0.498717
cg00385883	OXTR	Body		chr3	8808259	p	shore	Body - shore	0.867709	0.857824	0.894173	0.916022	0.905991	0.870614	0.873698	0.87357	0.877016	0.873009	0.877129	0.903489	0.902697	0.912426	0.904916	0.882417	0.898797	0.886235
cg00385925	MMP25	TSS1500		chr16	3095538	p	shore	TSS1500 - shore	0.187943	0.146801	0.18489	0.170605	0.175683	0.164815	0.191459	0.187478	0.194326	0.168996	0.181203	0.229101	0.183977	0.233046	0.243243	0.205901	0.209564	0.195851
cg00386101	E2F6	IGR	36898	chr2	11621399	p	shore	IGR - shore	0.823378	0.788024	0.826749	0.86562	0.867455	0.817593	0.778633	0.793282	0.817812	0.782596	0.813841	0.830274	0.791544	0.823407	0.815272	0.838664	0.83066	0.840386
cg00386581	UBXN1	Body		chr11	62446121	q	island	Body - island	0.0199836	0.0148391	0.0161187	0.0122613	0.022388	0.0211832	0.0152865	0.015697	0.0172713	0.0119043	0.0170307	0.0214651	0.0118826	0.0102232	0.0130616	0.00382134	0.00847891	0.00840153
cg00386725	IGSF21	Body		chr1	18617791	p	open sea	Body - open sea	0.760424	0.724418	0.775756	0.787539	0.792734	0.735917	0.771803	0.732379	0.752365	0.748507	0.745669	0.775426	0.758371	0.811391	0.793945	0.789249	0.79023	0.782158
cg00387090	MIR1231	IGR	-2049	chr1	201615401	q	shore	IGR - shore	0.909602	0.868448	0.902993	0.904316	0.913416	0.884002	0.886726	0.887877	0.8932	0.877926	0.881705	0.90737	0.909539	0.917101	0.91224	0.894733	0.914154	0.889172
cg00387170	FOXP4	TSS200		chr6	41514002	p	island	TSS200 - island	0.337858	0.301244	0.336571	0.328004	0.31864	0.281028	0.380179	0.335296	0.334012	0.290671	0.318765	0.26233	0.312435	0.326759	0.28008	0.232827	0.230585	0.226678
cg00387217	KIAA0226	Body		chr3	197462184	q	shore	Body - shore	0.913169	0.899209	0.925654	0.924796	0.932606	0.905554	0.922024	0.928522	0.935904	0.922963	0.912664	0.937721	0.921547	0.919449	0.937882	0.912316	0.899187	0.905146
cg00388391	IGSF21	Body		chr1	18459578	p	open sea	Body - open sea	0.453245	0.408788	0.462561	0.445729	0.471468	0.418368	0.447551	0.439579	0.462613	0.439287	0.474146	0.4908	0.44774	0.511856	0.513098	0.494189	0.489378	0.496967
cg00388471	C16orf91	Body		chr16	1475871	p	shelf	Body - shelf	0.971333	0.97705	0.982536	0.975019	0.959193	0.964945	0.964323	0.975997	0.972988	0.980789	0.984897	0.974279	0.97706	0.975419	0.980265	0.982485	0.981562	0.981788
cg00389276	FAM9C	TSS200		chrX	13062862	p	open sea	TSS200 - open sea	0.495076	0.429821	0.499876	0.464978	0.501111	0.443064	0.470698	0.472663	0.469241	0.43303	0.438883	0.492996	0.417794	0.519328	0.513179	0.487631	0.493439	0.480672
cg00389341	TMEM217	5'UTR		chr6	37190260	p	open sea	5'UTR - open sea	0.336102	0.324302	0.368907	0.36735	0.36562	0.377334	0.346127	0.343641	0.349498	0.35696	0.328109	0.326229	0.361182	0.359334	0.370511	0.352538	0.323868	0.357436
cg00389785	HCRTR2	IGR	-3898	chr6	55035173	p	shelf	IGR - shelf	0.572437	0.532914	0.560964	0.645359	0.654398	0.622768	0.612985	0.66214	0.658703	0.592405	0.628771	0.644869	0.693241	0.699281	0.706966	0.640098	0.677842	0.626972
cg00390143	GALNT9	Body		chr12	132842539	q	island	Body - island	0.851496	0.824898	0.854071	0.857711	0.856157	0.819205	0.848535	0.845297	0.840963	0.832464	0.838684	0.850603	0.834522	0.869909	0.849929	0.852257	0.852884	0.85026
cg00390176	LINC00242	IGR	41768	chr6	170231937	q	open sea	IGR - open sea	0.0684508	0.0523892	0.0712682	0.0689855	0.0831279	0.0651321	0.0698804	0.0667002	0.078052	0.0580338	0.0620966	0.0612825	0.0717703	0.0614096	0.067437	0.0626354	0.0586797	0.0601404
cg00390511	AOAH	Body		chr7	36701016	p	open sea	Body - open sea	0.767165	0.765813	0.815189	0.828708	0.788394	0.789128	0.810347	0.783333	0.774557	0.780096	0.779658	0.820225	0.829553	0.836264	0.84802	0.814843	0.835171	0.839206
cg00391247	FAM60A	IGR	-55496	chr12	31378024	p	open sea	IGR - open sea	0.565071	0.519925	0.576596	0.552741	0.590726	0.539825	0.495097	0.491554	0.508088	0.461315	0.476046	0.520118	0.49264	0.55791	0.531559	0.53976	0.51385	0.523996
cg00391320	ACAD10	5'UTR		chr12	112127825	q	shelf	5'UTR - shelf	0.629746	0.588458	0.652507	0.667639	0.65693	0.620547	0.619596	0.609817	0.64964	0.591841	0.600974	0.658737	0.659699	0.67005	0.681335	0.655829	0.678061	0.660039
cg00392075	FUT2	3'UTR		chr19	49207303	q	shore	3'UTR - shore	0.843755	0.811987	0.860107	0.850506	0.859605	0.813826	0.832274	0.826165	0.844965	0.82339	0.836259	0.86981	0.836902	0.873466	0.88632	0.860132	0.857192	0.846383
cg00392257	ISG20L2	1stExon		chr1	156696747	q	shore	1stExon - shore	0.103179	0.084582	0.103127	0.10434	0.0970706	0.101825	0.0944784	0.0837639	0.089746	0.0984904	0.0972222	0.099007	0.0954685	0.116533	0.0957376	0.100796	0.0966056	0.0985628
cg00392914	HSBP1	TSS200		chr16	83841513	q	island	TSS200 - island	0.105219	0.0947505	0.10906	0.0941249	0.130443	0.0894058	0.104994	0.103043	0.119445	0.0803049	0.0824021	0.112486	0.0831212	0.0851834	0.0807169	0.0782983	0.0751762	0.0798502
cg00393415	SHROOM1	IGR	5954	chr5	132163787	q	shore	IGR - shore	0.756773	0.728414	0.779584	0.784665	0.813949	0.759267	0.733074	0.709242	0.736559	0.715199	0.743539	0.765397	0.739167	0.784187	0.788254	0.778328	0.76699	0.768568
cg00394021	SLC26A2	5'UTR		chr5	149340950	q	island	5'UTR - island	0.556477	0.503574	0.564358	0.581778	0.586703	0.528025	0.556156	0.546911	0.569194	0.537685	0.556975	0.574071	0.535615	0.596477	0.588752	0.581779	0.586532	0.576029
cg00394316	MGC87042	5'UTR		chr7	22539822	p	island	5'UTR - island	0.874216	0.844703	0.884189	0.875584	0.879669	0.850955	0.877436	0.869343	0.881131	0.854485	0.85733	0.874195	0.871043	0.857816	0.864537	0.86796	0.864957	0.862011
cg00394522	ZNF815	Body		chr7	5885244	p	shore	Body - shore	0.876426	0.851514	0.870714	0.896037	0.888561	0.872167	0.858172	0.85177	0.870702	0.870136	0.868766	0.885658	0.872814	0.903172	0.891345	0.88331	0.898134	0.89422
cg00394763	TRIM31	IGR	25	chr6	1401152	p	open sea	IGR - open sea	0.879109	0.861829	0.899964	0.897824	0.898724	0.862729	0.884037	0.87344	0.871479	0.872868	0.868168	0.899463	0.865198	0.896648	0.896826	0.895577	0.891133	0.901711
cg00395210	OR10AD1	IGR	-3657	chr12	48592465	q	island	IGR - island	0.713363	0.678425	0.752445	0.745975	0.747985	0.708755	0.679066	0.691455	0.721167	0.679289	0.674001	0.727962	0.69398	0.749669	0.760446	0.732414	0.749554	0.732348
cg00395625	KIAA1549	Body		chr7	138664249	q	shelf	Body - shelf	0.927832	0.910015	0.926714	0.913197	0.931052	0.903346	0.923452	0.909043	0.918758	0.902996	0.907582	0.909764	0.900224	0.932703	0.921676	0.93449	0.936189	0.929767
cg00395657	MIR487A	TSS200		chr14	101518615	q	open sea	TSS200 - open sea	0.470211	0.426527	0.459411	0.473217	0.491192	0.443779	0.49215	0.505773	0.534771	0.489637	0.500258	0.563087	0.510257	0.567261	0.564338	0.575065	0.551086	0.5573
cg00395825	SEPT5-GP1BB	IGR	-56094	chr22	19645893	q	shore	IGR - shore	0.912951	0.891594	0.930264	0.902065	0.911328	0.869298	0.926795	0.931919	0.918841	0.902834	0.906215	0.918436	0.892628	0.915449	0.922127	0.908934	0.911943	0.895027
cg00395929	LOC145783	Body		chr15	57181938	q	shelf	Body - shelf	0.578746	0.555906	0.573553	0.662608	0.651184	0.626162	0.64298	0.667772	0.632761	0.605566	0.604956	0.663581	0.68098	0.67901	0.704885	0.658953	0.684448	0.683106
cg00396163	DNAH6	5'UTR		chr2	84743584	p	island	5'UTR - island	0.0549463	0.0555476	0.0533196	0.0654488	0.0569243	0.067773	0.0487124	0.0802905	0.0740947	0.0595339	0.0354663	0.0470819	0.0463378	0.0427774	0.029316	0.0434098	0.0287257	0.027663
cg00396427	ARHGAP17	Body		chr16	25023604	p	shelf	Body - shelf	0.644291	0.632757	0.651194	0.666926	0.683766	0.631281	0.549506	0.512739	0.512802	0.50885	0.494768	0.555721	0.529526	0.5928	0.585389	0.581959	0.566943	0.564157
cg00396484	KIRREL3	Body		chr11	126414507	q	open sea	Body - open sea	0.477401	0.448851	0.489462	0.492888	0.521322	0.464609	0.475973	0.459907	0.473221	0.448731	0.463568	0.51239	0.459338	0.517	0.515321	0.526476	0.502984	0.522538
cg00396865	SNHG7	Body		chr9	139620597	q	shore	Body - shore	0.452126	0.409418	0.434248	0.442207	0.467083	0.422596	0.415394	0.398013	0.418203	0.390095	0.446687	0.457716	0.405708	0.466181	0.453682	0.439705	0.447859	0.457524
cg00396894	C2orf53	TSS200		chr2	27362420	p	open sea	TSS200 - open sea	0.822572	0.790904	0.828796	0.830764	0.849529	0.801966	0.831766	0.810896	0.832704	0.802949	0.803197	0.850164	0.808273	0.866675	0.858985	0.842045	0.84985	0.851678
cg00397103	MIR4417	IGR	-84123	chr1	5540008	p	open sea	IGR - open sea	0.827045	0.791273	0.834028	0.838385	0.84828	0.798906	0.81059	0.803364	0.808725	0.776558	0.775111	0.826358	0.774768	0.833909	0.82757	0.829518	0.824906	0.828316
cg00397104	KIAA0495	1stExon		chr1	3662685	p	shore	1stExon - shore	0.877955	0.885021	0.902164	0.897252	0.8886	0.868182	0.879492	0.877768	0.8958	0.884145	0.884929	0.900839	0.915758	0.920531	0.920406	0.893667	0.887483	0.910496
cg00397575	RASL12	Body		chr15	65359932	q	shore	Body - shore	0.842762	0.81641	0.855248	0.852035	0.845919	0.816174	0.843431	0.839024	0.858119	0.82967	0.82913	0.870423	0.882225	0.885329	0.891981	0.848883	0.841357	0.864573
cg00397910	STMN2	TSS1500		chr8	80522577	q	shore	TSS1500 - shore	0.458273	0.414756	0.473607	0.452018	0.476547	0.426417	0.595577	0.56525	0.589682	0.542675	0.555307	0.594137	0.553575	0.623876	0.613667	0.613967	0.604462	0.614531
cg00398268	RPL17	Body		chr18	47017166	q	shore	Body - shore	0.555046	0.533704	0.581758	0.589527	0.599234	0.534242	0.493758	0.478762	0.484278	0.446324	0.466417	0.504653	0.472932	0.522206	0.498051	0.524467	0.503347	0.501645
cg00398816	RET	Body		chr10	43598772	q	shore	Body - shore	0.743527	0.705409	0.759587	0.755243	0.775653	0.722859	0.776641	0.751839	0.75758	0.736023	0.743335	0.783147	0.795934	0.816894	0.794788	0.778227	0.786843	0.762008
cg00399295	KIF22	Body		chr16	29813630	p	shelf	Body - shelf	0.718614	0.673307	0.717764	0.741309	0.743844	0.690944	0.621828	0.612624	0.599806	0.58773	0.618981	0.640541	0.598352	0.664298	0.642637	0.650786	0.637236	0.630438
cg00399951	NXPH1	Body		chr7	8476098	p	shore	Body - shore	0.543416	0.515162	0.566122	0.565314	0.569232	0.517657	0.529917	0.519849	0.549221	0.493495	0.49473	0.55374	0.513259	0.585186	0.566753	0.568363	0.572707	0.552521
cg00400085	CSDC2	IGR	-13199	chr22	41943815	q	shelf	IGR - shelf	0.629845	0.617834	0.678234	0.671315	0.665684	0.631281	0.630513	0.630079	0.649282	0.627485	0.651186	0.657181	0.604044	0.661186	0.672645	0.670413	0.65783	0.658043
cg00400126	FAM173B	IGR	-3427	chr5	10222193	p	open sea	IGR - open sea	0.850724	0.838173	0.875847	0.874087	0.892831	0.852566	0.852061	0.841722	0.851137	0.842926	0.832628	0.872638	0.842871	0.879197	0.872986	0.87936	0.864503	0.869084
cg00400165	MIR192	TSS1500		chr11	64659060	q	shelf	TSS1500 - shelf	0.841719	0.83499	0.850725	0.839594	0.875403	0.827021	0.85	0.843851	0.843688	0.824092	0.82128	0.86464	0.826851	0.88742	0.879866	0.874129	0.86933	0.859089
cg00400189	SMAD4	5'UTR		chr18	48560273	q	shelf	5'UTR - shelf	0.843283	0.806837	0.848235	0.862286	0.862512	0.821214	0.829896	0.839888	0.867266	0.822985	0.849115	0.848955	0.875906	0.875207	0.887351	0.846255	0.860925	0.845526
cg00400665	PJA1	IGR	-10648	chrX	68369933	q	island	IGR - island	0.729973	0.686876	0.744933	0.728973	0.740656	0.692599	0.756885	0.750018	0.771201	0.751767	0.771004	0.7995	0.746279	0.810894	0.805272	0.793899	0.811121	0.782636
cg00401234	DSTN	Body		chr20	17554599	p	shelf	Body - shelf	0.58368	0.560259	0.624775	0.638505	0.630171	0.597038	0.591953	0.611551	0.600184	0.551078	0.523615	0.601372	0.572529	0.633829	0.634241	0.629809	0.630305	0.632452
cg00401433	ZFPM2	Body		chr8	106674239	q	open sea	Body - open sea	0.935451	0.921345	0.923762	0.939796	0.928386	0.929526	0.945609	0.948258	0.943251	0.944044	0.929895	0.941605	0.930828	0.923495	0.925961	0.913322	0.947669	0.940438
cg00402069	POLR3G	5'UTR		chr5	89770788	q	island	5'UTR - island	0.147179	0.16374	0.172448	0.163175	0.163742	0.154742	0.148453	0.15714	0.156348	0.165301	0.185542	0.19762	0.154084	0.188708	0.171086	0.18218	0.180854	0.173282
cg00403716	TCP10	Body		chr6	167789441	q	open sea	Body - open sea	0.562891	0.535523	0.593789	0.596533	0.589161	0.566861	0.585611	0.577039	0.590096	0.548898	0.572407	0.604733	0.559921	0.6347	0.62229	0.609816	0.612489	0.598681
cg00403784	HGC6.3	IGR	13096	chr6	168389700	q	shore	IGR - shore	0.906444	0.900928	0.917929	0.928849	0.930118	0.900813	0.913172	0.921181	0.924928	0.897676	0.909232	0.93969	0.937516	0.93759	0.945181	0.938078	0.931845	0.929609
cg00404025	WDFY4	TSS1500		chr10	49892741	q	open sea	TSS1500 - open sea	0.781168	0.747409	0.794137	0.779112	0.800089	0.749713	0.767893	0.760533	0.769675	0.734085	0.73074	0.784111	0.751133	0.811461	0.805027	0.785861	0.783673	0.788093
cg00404177	FAF1	1stExon		chr1	51425685	p	island	1stExon - island	0.136608	0.141215	0.146571	0.140341	0.151498	0.167097	0.152856	0.143124	0.135279	0.142601	0.145526	0.12844	0.117923	0.121889	0.104175	0.151113	0.120592	0.110599
cg00404394	FGR	5'UTR		chr1	27960150	p	shore	5'UTR - shore	0.738301	0.720422	0.780406	0.783824	0.797833	0.754809	0.754737	0.770717	0.785261	0.758145	0.770629	0.795009	0.759369	0.800237	0.791688	0.797737	0.798227	0.795985
cg00405078	SPDEF	IGR	-689	chr6	34504890	p	open sea	IGR - open sea	0.43943	0.400455	0.47025	0.457486	0.473006	0.415183	0.427987	0.424251	0.44657	0.395637	0.400857	0.462584	0.417829	0.48638	0.492058	0.474635	0.479786	0.464282
cg00405112	CLDN18	TSS1500		chr3	137728329	q	shore	TSS1500 - shore	0.773759	0.751764	0.80271	0.776522	0.799668	0.760876	0.876045	0.876118	0.869056	0.892918	0.863209	0.886483	0.851931	0.881042	0.869191	0.887097	0.880907	0.886357
cg00405484	EIF2C2	Body		chr8	141544373	q	shore	Body - shore	0.803688	0.783736	0.811882	0.816998	0.811512	0.781177	0.802454	0.803609	0.816774	0.802783	0.808267	0.842414	0.787084	0.841084	0.837796	0.842667	0.834616	0.822901
cg00407150	HHATL	5'UTR		chr3	42743794	p	open sea	5'UTR - open sea	0.85718	0.796418	0.844076	0.85777	0.845994	0.819554	0.811694	0.831496	0.843875	0.814621	0.813101	0.840756	0.856574	0.857454	0.86363	0.851114	0.842401	0.826783
cg00407329	SIM1	Body		chr6	100893665	q	shore	Body - shore	0.899461	0.911129	0.910699	0.900775	0.901718	0.902298	0.865436	0.888853	0.878755	0.883681	0.883039	0.901939	0.914707	0.915292	0.919962	0.895195	0.897674	0.912231
cg00407468	DENND1A	TSS1500		chr9	126692955	q	open sea	TSS1500 - open sea	0.795962	0.760591	0.813576	0.795504	0.809805	0.767101	0.809807	0.818857	0.804663	0.782829	0.797664	0.82986	0.808639	0.854995	0.860765	0.834737	0.836194	0.836786
cg00407659	ANXA6	TSS1500		chr5	150538414	q	shore	TSS1500 - shore	0.599324	0.557176	0.621447	0.624202	0.637499	0.581191	0.586434	0.585068	0.57864	0.55214	0.570591	0.610492	0.586516	0.649282	0.646876	0.619593	0.623092	0.609291
cg00407944	NOTCH1	Body		chr9	139424152	q	shore	Body - shore	0.799716	0.786708	0.826883	0.832622	0.82284	0.792793	0.777458	0.766605	0.778144	0.745036	0.749774	0.788857	0.768966	0.823868	0.796243	0.804664	0.79436	0.797832
cg00407988	TFDP1	Body		chr13	114282280	q	shore	Body - shore	0.849344	0.829423	0.872468	0.884374	0.900729	0.853496	0.852208	0.8537	0.857786	0.855668	0.848939	0.870753	0.838363	0.863595	0.865134	0.8683	0.885545	0.88018
cg00408348	BSX	Body		chr11	122851122	q	shore	Body - shore	0.804823	0.751032	0.818408	0.808904	0.816949	0.784723	0.703678	0.684249	0.693956	0.669422	0.677945	0.715933	0.687896	0.740825	0.724466	0.749798	0.722054	0.721589
cg00408678	PI16	IGR	-18398	chr6	36897641	p	open sea	IGR - open sea	0.160224	0.147971	0.149194	0.181756	0.176157	0.163529	0.20526	0.1936	0.215039	0.200078	0.234342	0.249675	0.20774	0.243504	0.241794	0.230855	0.221819	0.230424
cg00408764	PLEKHG4B	IGR	-34285	chr5	106088	p	open sea	IGR - open sea	0.92309	0.911857	0.929785	0.922974	0.940567	0.895481	0.930578	0.925252	0.93764	0.927336	0.924363	0.935284	0.912047	0.941806	0.937282	0.949222	0.942529	0.94553
cg00409480	RPGR	IGR	-12768	chrX	38115655	p	shore	IGR - shore	0.723862	0.685257	0.745789	0.738081	0.751197	0.696696	0.664243	0.646171	0.635501	0.628565	0.630765	0.684782	0.645756	0.719192	0.707379	0.70035	0.673665	0.690976
cg00409658	NHSL1	3'UTR		chr6	138744549	q	shore	3'UTR - shore	0.836063	0.791727	0.849509	0.841081	0.845126	0.789927	0.791716	0.807435	0.803467	0.787295	0.780231	0.82949	0.800377	0.853962	0.839384	0.817907	0.817985	0.814931
cg00409684	LBX1	IGR	-2206	chr10	102984527	q	island	IGR - island	0.93546	0.932902	0.944344	0.92644	0.933064	0.919958	0.932136	0.913769	0.923455	0.896893	0.905934	0.936783	0.943903	0.947647	0.949442	0.951581	0.944522	0.927079
cg00410534	ELMO3	TSS1500		chr16	67232557	q	shore	TSS1500 - shore	0.842475	0.808216	0.852218	0.865083	0.870674	0.827185	0.829253	0.830922	0.834063	0.829605	0.819631	0.856616	0.832561	0.885734	0.859229	0.879867	0.864049	0.842462
cg00411595	SLC2A6	Body		chr9	136339349	q	shore	Body - shore	0.864831	0.860665	0.883666	0.887641	0.892489	0.881396	0.867455	0.860898	0.874741	0.87595	0.861091	0.894688	0.852066	0.886967	0.879885	0.886154	0.877476	0.887079
cg00412554	KLHL13	5'UTR		chrX	117107719	q	open sea	5'UTR - open sea	0.18531	0.148905	0.18011	0.167842	0.192099	0.176653	0.173812	0.166849	0.170208	0.157812	0.158567	0.201503	0.16953	0.199658	0.20055	0.211882	0.19751	0.184981
cg00412851	JARID2	Body		chr6	15463343	p	open sea	Body - open sea	0.455513	0.411226	0.455402	0.36991	0.363164	0.415563	0.473943	0.506013	0.485349	0.506832	0.545658	0.564599	0.48469	0.546734	0.533408	0.565427	0.515072	0.571436
cg00413066	BCL2L10	TSS1500		chr15	52405464	q	shore	TSS1500 - shore	0.893122	0.845413	0.895671	0.857215	0.865644	0.848126	0.897571	0.883997	0.897745	0.87787	0.900404	0.869729	0.862924	0.875723	0.872485	0.890619	0.89326	0.884669
cg00413403	SAP30L	Body		chr5	153829022	q	shelf	Body - shelf	0.916676	0.913552	0.924481	0.920426	0.932797	0.897205	0.911687	0.925341	0.930799	0.932362	0.923143	0.932301	0.947908	0.945943	0.957506	0.931111	0.954266	0.942053
cg00413426	C16orf81	Body		chr16	89226194	q	island	Body - island	0.850259	0.815924	0.838892	0.854317	0.85111	0.814748	0.783694	0.792231	0.803417	0.783511	0.787477	0.820916	0.780295	0.825367	0.818662	0.836139	0.819472	0.822506
cg00413617	KCNC1	TSS200		chr11	17757415	p	island	TSS200 - island	0.837415	0.849069	0.86791	0.880858	0.868122	0.835652	0.864148	0.850684	0.845101	0.844962	0.869898	0.86891	0.872918	0.887821	0.868407	0.867342	0.849728	0.871962
cg00414077	C20orf118	TSS200		chr20	35504511	q	open sea	TSS200 - open sea	0.775944	0.797649	0.813236	0.816907	0.799292	0.79033	0.800086	0.798042	0.810263	0.811243	0.81927	0.82484	0.806377	0.805071	0.827786	0.812983	0.809886	0.810139
cg00414709	SNX5	Body		chr20	17929565	p	open sea	Body - open sea	0.919548	0.914047	0.942895	0.941763	0.941955	0.927356	0.935078	0.916007	0.933895	0.926005	0.939893	0.941139	0.936778	0.947171	0.952696	0.951976	0.960684	0.977785
cg00414890	ERVV-1	IGR	-16347	chr19	53500997	q	shelf	IGR - shelf	0.240834	0.250983	0.251736	0.250449	0.268633	0.254711	0.319516	0.30545	0.328194	0.312809	0.315256	0.343217	0.349096	0.330879	0.35137	0.329787	0.281674	0.312838
cg00415057	SLC7A6	3'UTR		chr16	68333694	q	open sea	3'UTR - open sea	0.575769	0.513275	0.578437	0.579823	0.567703	0.523708	0.475391	0.45692	0.453485	0.430996	0.447958	0.487517	0.481115	0.535627	0.528691	0.525304	0.512635	0.520315
cg00416945	BANP	IGR	162098	chr16	88165722	q	island	IGR - island	0.831434	0.792298	0.824704	0.83561	0.849075	0.795145	0.793243	0.79316	0.79577	0.7896	0.771567	0.817045	0.775283	0.816514	0.820219	0.801315	0.81241	0.804707
cg00417025	PROX1	Body		chr1	214171381	q	open sea	Body - open sea	0.874777	0.853278	0.882892	0.876375	0.900867	0.861974	0.878542	0.865904	0.881673	0.869259	0.860206	0.890164	0.87696	0.876218	0.908924	0.911839	0.895644	0.892765
cg00417151	RRBP1	Body		chr20	17598356	p	shelf	Body - shelf	0.351329	0.309304	0.351353	0.340863	0.34506	0.309161	0.309314	0.297725	0.318857	0.285916	0.301682	0.334391	0.29887	0.367023	0.363939	0.341594	0.333262	0.324624
cg00417291	CSMD3	5'UTR		chr8	114389356	q	open sea	5'UTR - open sea	0.785982	0.778657	0.82047	0.781957	0.778307	0.790069	0.730387	0.765463	0.740419	0.76816	0.782522	0.763429	0.773838	0.783512	0.787171	0.749776	0.769769	0.755648
cg00417835	ZBTB9	5'UTR		chr6	33422816	p	shore	5'UTR - shore	0.116335	0.103838	0.12061	0.113971	0.124464	0.127307	0.107872	0.104861	0.109563	0.12423	0.114082	0.122771	0.104285	0.129628	0.135222	0.126197	0.119949	0.118222
cg00418027	BARX1	Body		chr9	96716998	q	island	Body - island	0.843285	0.828576	0.869565	0.855935	0.88286	0.83255	0.865714	0.847996	0.851427	0.843978	0.859982	0.877599	0.879442	0.882001	0.887921	0.861375	0.858651	0.861221
cg00418735	HRH3	3'UTR		chr20	60791033	q	shore	3'UTR - shore	0.797646	0.757912	0.811821	0.826868	0.832198	0.801129	0.786735	0.788189	0.794379	0.769879	0.770639	0.810052	0.785663	0.835597	0.839964	0.808755	0.818709	0.830894
cg00418828	SYNPR	TSS1500		chr3	63263308	p	shore	TSS1500 - shore	0.808382	0.772762	0.817151	0.799646	0.805449	0.753615	0.815781	0.824469	0.820039	0.839239	0.807039	0.838388	0.799943	0.859047	0.84935	0.864569	0.846502	0.863153
cg00419564	S100A6	TSS200		chr1	153508860	q	shore	TSS200 - shore	0.854729	0.824435	0.86155	0.860047	0.868444	0.833184	0.834156	0.822921	0.855028	0.854334	0.823447	0.868228	0.812893	0.858369	0.848619	0.864953	0.885578	0.86495
cg00419822	CHRNB2	IGR	-3043	chr1	154537214	q	shelf	IGR - shelf	0.546905	0.537886	0.59809	0.58416	0.610842	0.564356	0.591889	0.593033	0.607815	0.576326	0.577787	0.635203	0.593826	0.662612	0.658684	0.646349	0.643116	0.652265
cg00420510	SLC12A7	Body		chr5	1089571	p	shore	Body - shore	0.787217	0.768576	0.826483	0.813955	0.81636	0.792777	0.77682	0.774832	0.794049	0.77497	0.77651	0.815008	0.770154	0.834745	0.829313	0.801323	0.79849	0.798069
cg00420884	SDCCAG8	Body		chr1	243657804	q	open sea	Body - open sea	0.882923	0.858011	0.882671	0.876928	0.881587	0.854554	0.854205	0.841914	0.851593	0.869358	0.853714	0.886614	0.849979	0.877539	0.875997	0.88682	0.888764	0.873099
cg00420895	COL19A1	5'UTR		chr6	70577606	q	shore	5'UTR - shore	0.167213	0.136767	0.174025	0.167078	0.183356	0.17243	0.166324	0.174861	0.16867	0.173979	0.185071	0.208677	0.17112	0.208903	0.184844	0.190709	0.204499	0.204106
cg00421368	GJA5	5'UTR		chr1	147231524	q	open sea	5'UTR - open sea	0.836668	0.838519	0.86414	0.894229	0.887369	0.887879	0.874752	0.885179	0.890682	0.861941	0.895328	0.904853	0.864431	0.90833	0.917082	0.901335	0.905333	0.907817
cg00421693	TNFAIP8	Body		chr5	118689293	q	shelf	Body - shelf	0.851528	0.80253	0.834466	0.842424	0.846554	0.804353	0.814869	0.798467	0.806211	0.790415	0.795242	0.831214	0.810641	0.859929	0.850367	0.848242	0.818823	0.836511
cg00422248	CHERP	TSS1500		chr19	16653661	p	island	TSS1500 - island	0.0203951	0.0254428	0.0240407	0.0250505	0.0296984	0.0184147	0.0226534	0.025765	0.0283608	0.0186854	0.0217009	0.0209828	0.0162419	0.017053	0.00781514	0.0183722	0.00870093	0.0100968
cg00422488	ANP32B	Body		chr9	100747767	q	island	Body - island	0.0676463	0.0748712	0.0751866	0.0832342	0.0996086	0.0769426	0.0619326	0.0584391	0.0687929	0.0603095	0.067537	0.0635869	0.081207	0.0765134	0.0728633	0.0801034	0.0720677	0.056105
cg00423443	CDH13	TSS1500		chr16	82660376	q	shore	TSS1500 - shore	0.0905277	0.0665576	0.0968176	0.101345	0.1035	0.0860911	0.0795174	0.0784099	0.0884167	0.0772545	0.0736806	0.0851633	0.0733959	0.101524	0.0876811	0.0912293	0.0922944	0.0917538
cg00423871	TICAM1	5'UTR		chr19	4827986	p	shelf	5'UTR - shelf	0.739783	0.700574	0.769441	0.74395	0.752989	0.695682	0.680189	0.689294	0.713528	0.670196	0.704061	0.723235	0.725795	0.748252	0.740273	0.723513	0.714581	0.720851
cg00423969	FER1L5	Body		chr2	97359879	q	open sea	Body - open sea	0.872133	0.876979	0.904196	0.89075	0.902323	0.883567	0.871227	0.884681	0.89221	0.870836	0.898254	0.922163	0.904421	0.906787	0.912738	0.893062	0.898513	0.88563
cg00424354	ARHGAP42	IGR	-3068	chr11	100555339	q	shelf	IGR - shelf	0.871314	0.84745	0.877468	0.878017	0.899554	0.855251	0.854563	0.859479	0.848997	0.884433	0.832294	0.891604	0.858285	0.873393	0.894115	0.895999	0.878371	0.877585
cg00424467	SDCBP2-AS1	IGR	24928	chr20	1377284	p	shelf	IGR - shelf	0.676707	0.622171	0.687385	0.687411	0.712187	0.669874	0.630215	0.625884	0.625172	0.616506	0.628338	0.663361	0.63582	0.693144	0.694627	0.648571	0.687489	0.680583
cg00425217	NFIX	3'UTR		chr19	13205470	p	shore	3'UTR - shore	0.492711	0.445267	0.496165	0.469591	0.485625	0.442125	0.499667	0.487912	0.500382	0.478287	0.476623	0.53299	0.48691	0.532999	0.54425	0.524141	0.51306	0.512546
cg00425636	SIGLEC15	TSS1500		chr18	43404545	q	open sea	TSS1500 - open sea	0.50016	0.460205	0.518741	0.523311	0.537182	0.47506	0.556206	0.542621	0.568815	0.52641	0.527084	0.582598	0.539645	0.604107	0.595629	0.59683	0.592975	0.583586
cg00426425	JPH3	Body		chr16	87677927	q	island	Body - island	0.971471	0.978683	0.9808	0.983985	0.972776	0.973558	0.994615	0.988741	0.994468	0.976042	0.986892	0.980225	0.985031	0.98031	0.986635	0.984854	0.988265	0.993849
cg00426517	PDLIM5	TSS200		chr4	95372878	q	island	TSS200 - island	0.139004	0.112847	0.101988	0.090558	0.134698	0.103822	0.135468	0.13931	0.134565	0.125702	0.101132	0.109105	0.123329	0.0971068	0.0926612	0.085442	0.0883654	0.0735892
cg00426976	SHANK3	Body		chr22	51140977	q	shore	Body - shore	0.868193	0.835789	0.889691	0.882116	0.885704	0.879221	0.850563	0.874843	0.863558	0.86857	0.870664	0.897939	0.885387	0.889336	0.894637	0.881839	0.871602	0.892308
cg00427986	IRF8	IGR	189315	chr16	86122089	q	open sea	IGR - open sea	0.915156	0.875898	0.903828	0.921738	0.887255	0.883744	0.886287	0.894166	0.900076	0.902072	0.929163	0.919245	0.926414	0.933599	0.926135	0.916279	0.944135	0.913055
cg00428296	PGBD5	TSS1500		chr1	230513970	q	open sea	TSS1500 - open sea	0.91504	0.87457	0.909076	0.924076	0.917595	0.878155	0.888689	0.867757	0.882811	0.889962	0.864373	0.902884	0.907061	0.913839	0.907851	0.906594	0.894322	0.915799
cg00428382	SPRY1	IGR	106745	chr4	124427390	q	shore	IGR - shore	0.902678	0.886702	0.917472	0.918713	0.931523	0.902624	0.915973	0.908981	0.893697	0.913989	0.919425	0.933541	0.922825	0.934871	0.926638	0.936194	0.905888	0.913819
cg00428601	CCNI2	TSS1500		chr5	132082801	q	shore	TSS1500 - shore	0.247751	0.249909	0.245642	0.263975	0.265759	0.257481	0.397402	0.421784	0.426826	0.343321	0.336547	0.384529	0.373681	0.370366	0.348881	0.406849	0.363039	0.392037
cg00428636	PSD3	Body		chr8	18589742	p	open sea	Body - open sea	0.932062	0.908103	0.918734	0.927225	0.91412	0.900601	0.911921	0.92695	0.923546	0.909035	0.909656	0.932071	0.931939	0.936248	0.93664	0.922961	0.947269	0.946486
cg00431050	ELOVL3	TSS1500		chr10	103985730	q	shore	TSS1500 - shore	0.813351	0.790846	0.842687	0.831224	0.850012	0.802421	0.809795	0.79863	0.793808	0.761938	0.77274	0.818322	0.786626	0.845533	0.844288	0.835796	0.821945	0.817784
cg00431324	FBRS	IGR	-3727	chr16	30672051	p	shore	IGR - shore	0.16574	0.143569	0.159705	0.171853	0.181822	0.153116	0.162429	0.157926	0.163839	0.139646	0.153939	0.175237	0.151759	0.198864	0.186674	0.168437	0.174642	0.168441
cg00431673	DLC1	Body		chr8	12974448	p	open sea	Body - open sea	0.739624	0.709053	0.756998	0.745247	0.776219	0.727063	0.729722	0.701722	0.708345	0.716767	0.719298	0.753006	0.733726	0.791409	0.780114	0.752457	0.762412	0.778652
cg00431894	LINC01060	IGR	494280	chr4	189871012	q	open sea	IGR - open sea	0.0691824	0.0809361	0.0881302	0.0947776	0.106396	0.0867304	0.076308	0.0835884	0.0924242	0.0740651	0.0772433	0.0775733	0.113145	0.115242	0.119052	0.0769923	0.091232	0.091841
cg00432059	ZNF93	Body		chr19	20012489	p	shore	Body - shore	0.908073	0.893734	0.895645	0.904935	0.91381	0.872753	0.919696	0.917687	0.917562	0.889393	0.893484	0.898505	0.867232	0.908533	0.889705	0.906968	0.917089	0.904104
cg00432659	PIEZO2	IGR	481039	chr18	11151283	p	shore	IGR - shore	0.767348	0.747819	0.784461	0.782726	0.799144	0.744856	0.78422	0.755608	0.746672	0.774476	0.752683	0.799705	0.801452	0.793882	0.81843	0.789254	0.79675	0.764878
cg00433406	VWA5B1	TSS1500		chr1	20616975	p	open sea	TSS1500 - open sea	0.860968	0.839505	0.870776	0.845266	0.88204	0.824693	0.865828	0.856362	0.865158	0.81873	0.830621	0.829677	0.84481	0.88165	0.896943	0.881007	0.866566	0.861636
cg00433866	MOG	TSS1500		chr6	29623646	p	open sea	TSS1500 - open sea	0.885364	0.874759	0.884233	0.904087	0.889534	0.877813	0.885043	0.894222	0.891961	0.870969	0.869703	0.908	0.918436	0.926436	0.915933	0.917641	0.893624	0.914343
cg00435469	HCCA2	Body		chr11	1495117	p	shelf	Body - shelf	0.954962	0.949096	0.972599	0.97376	0.976678	0.964345	0.96834	0.964212	0.975155	0.976181	0.984482	0.984462	0.961789	0.966764	0.979223	0.9707	0.980414	0.973476
cg00435616	C7orf50	Body		chr7	1080473	p	shore	Body - shore	0.395082	0.362689	0.409589	0.423219	0.422703	0.399624	0.35401	0.373163	0.369763	0.353206	0.391599	0.410915	0.350211	0.400275	0.386821	0.414943	0.40552	0.404621
cg00435692	THSD4	Body		chr15	71999487	q	open sea	Body - open sea	0.889767	0.862126	0.858538	0.86579	0.896544	0.852019	0.865368	0.862515	0.873822	0.863823	0.886549	0.882158	0.87278	0.880524	0.880678	0.882716	0.876802	0.87582
cg00436254	BIN1	Body		chr2	127862614	q	shore	Body - shore	0.764191	0.736343	0.787376	0.782314	0.79658	0.73938	0.748297	0.746319	0.764843	0.747464	0.756446	0.788025	0.734464	0.805292	0.790965	0.787164	0.776932	0.777883
cg00436282	STATH	TSS200		chr4	70861449	q	open sea	TSS200 - open sea	0.136724	0.122566	0.137951	0.130696	0.152418	0.126932	0.0739707	0.0673267	0.0824506	0.051898	0.0542474	0.0654206	0.051161	0.0713278	0.0845843	0.0628845	0.0826895	0.0639838
cg00436603	CYP2E1	TSS200		chr10	135340740	q	shore	TSS200 - shore	0.690614	0.650677	0.666994	0.695639	0.702297	0.602757	0.73563	0.702728	0.733452	0.728708	0.737517	0.771581	0.725894	0.783013	0.776896	0.772923	0.75816	0.749616
cg00437239	TOB2P1	IGR	-9878	chr6	28173238	p	shelf	IGR - shelf	0.911443	0.911996	0.9328	0.9242	0.925295	0.920575	0.923464	0.914062	0.922562	0.915242	0.917277	0.927975	0.933666	0.939315	0.956873	0.943741	0.921148	0.941432
cg00437311	ZNF567	IGR	-2128	chr19	37178174	q	island	IGR - island	0.356189	0.306044	0.331718	0.331549	0.380265	0.324346	0.343766	0.372055	0.384116	0.30782	0.257006	0.272613	0.276215	0.253431	0.248481	0.237314	0.253144	0.222832
cg00437395	LOC145814	Body		chr15	99512799	q	island	Body - island	0.881181	0.859293	0.899495	0.889626	0.893617	0.859925	0.887481	0.892542	0.90216	0.880604	0.874887	0.883072	0.855109	0.901243	0.890522	0.893491	0.896182	0.888667
cg00437864	BANP	5'UTR		chr16	87992508	q	shore	5'UTR - shore	0.878411	0.876863	0.882782	0.878381	0.872361	0.847629	0.832496	0.846459	0.865866	0.842273	0.847973	0.88183	0.882221	0.890593	0.882126	0.879782	0.872108	0.862732
cg00438946	C6orf1	5'UTR		chr6	34215475	p	shore	5'UTR - shore	0.749112	0.723134	0.775835	0.7884	0.789448	0.747512	0.723113	0.694156	0.71926	0.667	0.674912	0.726495	0.685056	0.752053	0.739964	0.743567	0.741617	0.738385
cg00439709	CD109	TSS1500		chr6	74404526	q	shore	TSS1500 - shore	0.79125	0.738963	0.780081	0.778252	0.790856	0.737701	0.819953	0.808381	0.817054	0.819398	0.814054	0.844306	0.808973	0.860939	0.833279	0.840653	0.824078	0.832652
cg00439733	OR6B2	TSS1500		chr2	240970175	q	open sea	TSS1500 - open sea	0.179114	0.162916	0.194122	0.187948	0.193785	0.175718	0.251573	0.240206	0.251953	0.234867	0.25061	0.277917	0.237751	0.288204	0.276355	0.27816	0.258373	0.268951
cg00439735	ESCO1	TSS1500		chr18	19182175	q	shore	TSS1500 - shore	0.885016	0.858463	0.902911	0.900941	0.901	0.869745	0.880882	0.875591	0.885403	0.891903	0.888685	0.912658	0.912735	0.924894	0.911486	0.906993	0.903219	0.908748
cg00439790	LRP1	Body		chr12	57532315	q	open sea	Body - open sea	0.683167	0.653908	0.708933	0.728302	0.724079	0.666999	0.646377	0.623371	0.629788	0.614883	0.619367	0.671599	0.6389	0.689754	0.696287	0.674747	0.688399	0.684479
cg00440531	SOX14	IGR	-4470	chr3	137478664	q	shore	IGR - shore	0.315998	0.278307	0.309074	0.316562	0.309434	0.282306	0.412565	0.396845	0.391086	0.387187	0.390602	0.416436	0.383516	0.445741	0.417817	0.437978	0.420328	0.427753
cg00441434	DPYSL2	TSS1500		chr8	26434054	p	shore	TSS1500 - shore	0.330772	0.302926	0.343213	0.334768	0.360711	0.310872	0.401398	0.373377	0.378441	0.36485	0.381888	0.425887	0.380023	0.440881	0.432835	0.412726	0.412819	0.412958
cg00441703	LINC00273	IGR	-11468	chr16	33949584	p	open sea	IGR - open sea	0.810582	0.767632	0.819649	0.822161	0.831204	0.78308	0.77284	0.772537	0.771066	0.758338	0.772936	0.804739	0.754341	0.806158	0.79325	0.786789	0.791803	0.788152
cg00441898	ADCY9	IGR	-23574	chr16	3989076	p	island	IGR - island	0.255256	0.222158	0.266288	0.247299	0.286461	0.246394	0.268914	0.259853	0.253577	0.246779	0.262334	0.295799	0.245541	0.302682	0.292753	0.29691	0.28052	0.281492
cg00442109	PTF1A	IGR	11338	chr10	23492798	p	open sea	IGR - open sea	0.706124	0.667504	0.738164	0.722411	0.751651	0.702545	0.735362	0.7444	0.738747	0.728851	0.715178	0.761108	0.76665	0.776038	0.783177	0.765975	0.748419	0.74847
cg00442646	OSTCL	Body		chr6	159278649	q	open sea	Body - open sea	0.828559	0.801533	0.850829	0.857189	0.860512	0.818437	0.840059	0.837535	0.843129	0.810862	0.817522	0.854683	0.834022	0.874173	0.872591	0.867507	0.850139	0.857911
cg00442670	ZNF652	5'UTR		chr17	47406777	q	open sea	5'UTR - open sea	0.677853	0.663758	0.720783	0.712947	0.688408	0.674585	0.655863	0.656567	0.65069	0.581485	0.607684	0.635273	0.630374	0.686337	0.677895	0.668447	0.664397	0.685096
cg00442802	SAA3P	TSS1500		chr11	18138394	p	open sea	TSS1500 - open sea	0.434084	0.393719	0.449779	0.427038	0.450407	0.404081	0.51775	0.530707	0.526473	0.514768	0.528841	0.565438	0.524371	0.564115	0.56233	0.554686	0.587891	0.571217
cg00443673	CASC3	5'UTR		chr17	38296516	q	open sea	5'UTR - open sea	0.017721	0.0239714	0.0232366	0.0152437	0.0209072	0.0111782	0.0153434	0.0299984	0.0248712	0.0107626	0.00155195	0.0107909	0.0158475	0.0118893	0.00699852	0.0223413	0.0122715	0.0113294
cg00443917	FBRS	Body		chr16	30680646	p	open sea	Body - open sea	0.82271	0.80272	0.855089	0.867084	0.864983	0.826368	0.837332	0.829328	0.837524	0.815175	0.851397	0.864811	0.825765	0.87086	0.880802	0.86162	0.859425	0.84359
cg00443946	LOC732275	Body		chr16	86370962	q	open sea	Body - open sea	0.926766	0.915262	0.930809	0.930805	0.944261	0.916033	0.931875	0.924982	0.921514	0.925334	0.916314	0.943902	0.947237	0.948314	0.939928	0.92224	0.9447	0.941989
cg00444360	GRM5	Body		chr11	88270612	q	open sea	Body - open sea	0.27614	0.241444	0.304872	0.26475	0.285272	0.251097	0.405789	0.40531	0.40327	0.386361	0.388119	0.446129	0.382483	0.4608	0.458032	0.422601	0.416772	0.431169
cg00445305	SDC1	3'UTR		chr2	20402197	p	open sea	3'UTR - open sea	0.892173	0.875028	0.922018	0.914029	0.935882	0.889077	0.91053	0.898276	0.910247	0.895475	0.878238	0.883573	0.913134	0.910027	0.923705	0.917023	0.908803	0.911455
cg00446003	AP3D1	Body		chr19	2135687	p	shore	Body - shore	0.975126	0.967289	0.971083	0.980425	0.973462	0.966688	0.971077	0.965253	0.970773	0.977229	0.976869	0.980058	0.962017	0.975831	0.966691	0.976656	0.977914	0.985874
cg00446123	LIME1	TSS200		chr20	62367888	q	shore	TSS200 - shore	0.978969	0.980952	0.97173	0.983526	0.984507	0.979221	0.976951	0.973334	0.98078	0.984654	0.980353	0.980428	0.985735	0.983542	0.987152	0.981761	0.987228	0.98459
cg00446900	PTPRE	5'UTR		chr10	129717806	q	open sea	5'UTR - open sea	0.547261	0.494195	0.558634	0.527785	0.552208	0.495087	0.552211	0.541118	0.564774	0.529443	0.531182	0.590157	0.535119	0.608484	0.60019	0.581265	0.591473	0.574075
cg00447068	GPI	TSS1500		chr19	34855164	q	shore	TSS1500 - shore	0.878556	0.84826	0.888351	0.894223	0.89101	0.853157	0.860171	0.861423	0.876862	0.862693	0.855817	0.900846	0.892947	0.913112	0.893011	0.894577	0.885716	0.889058
cg00447085	GOLGA7	IGR	-75257	chr8	41272824	p	open sea	IGR - open sea	0.683389	0.669145	0.727163	0.726397	0.721181	0.673991	0.815651	0.813901	0.824033	0.767517	0.786108	0.760562	0.805841	0.84313	0.860461	0.820486	0.82384	0.791217
cg00448191	NKX6-3	TSS200		chr8	41504890	p	shore	TSS200 - shore	0.812968	0.791048	0.831676	0.844548	0.842482	0.797515	0.807456	0.812183	0.817554	0.806716	0.821244	0.825583	0.788597	0.849732	0.84718	0.827741	0.829033	0.821342
cg00448395	POT1	TSS1500		chr7	124570359	q	shore	TSS1500 - shore	0.154001	0.127573	0.182036	0.146945	0.162679	0.135991	0.212158	0.202691	0.215006	0.202482	0.186298	0.244956	0.194438	0.246855	0.258223	0.223974	0.235482	0.229387
cg00448720	C1QTNF9	TSS1500		chr13	24883014	q	shore	TSS1500 - shore	0.843323	0.818074	0.860635	0.861566	0.8595	0.829704	0.840897	0.827299	0.837993	0.829833	0.826884	0.869435	0.839487	0.88128	0.877699	0.881167	0.86414	0.870103
cg00448875	RAB6B	Body		chr3	133611626	q	shore	Body - shore	0.857164	0.853374	0.895894	0.894209	0.894663	0.866523	0.880116	0.862949	0.883671	0.877801	0.848122	0.889829	0.903511	0.918018	0.90088	0.89217	0.886502	0.88471
cg00448889	NARG2	3'UTR		chr15	60714492	q	open sea	3'UTR - open sea	0.625312	0.578415	0.602712	0.679127	0.642393	0.650649	0.593215	0.602012	0.631531	0.593302	0.640163	0.663601	0.672973	0.677793	0.695705	0.660551	0.698689	0.674464
cg00449189	MIR130B	IGR	3415	chr22	22011008	q	shore	IGR - shore	0.716789	0.688228	0.737227	0.724806	0.731859	0.67733	0.658354	0.694699	0.660679	0.650244	0.656756	0.695966	0.66969	0.737646	0.723626	0.711076	0.707808	0.703696
cg00450164	TRAF3IP3	5'UTR		chr1	209930127	q	open sea	5'UTR - open sea	0.670469	0.628214	0.697272	0.703422	0.716309	0.654633	0.728091	0.731093	0.735529	0.71607	0.728811	0.779556	0.743627	0.786204	0.783337	0.755105	0.75133	0.767059
cg00450651	PURA	IGR	-7806	chr5	139485902	q	shore	IGR - shore	0.602981	0.578314	0.611328	0.634442	0.644818	0.582838	0.614975	0.597738	0.624591	0.583033	0.570077	0.633446	0.570762	0.665414	0.664775	0.636791	0.644383	0.652271
cg00451054	PXMP3	TSS1500		chr8	77913321	q	shore	TSS1500 - shore	0.8617	0.825266	0.865359	0.859267	0.882559	0.837147	0.877433	0.87101	0.87938	0.858956	0.857195	0.880718	0.858705	0.893668	0.890839	0.903812	0.887754	0.898107
cg00451397	GTF2A1L	TSS1500		chr2	48843645	p	shore	TSS1500 - shore	0.252618	0.250723	0.280353	0.267675	0.312536	0.287972	0.371318	0.361221	0.368158	0.404502	0.389037	0.419349	0.38733	0.430262	0.44545	0.439929	0.456111	0.395647
cg00452252	SCNN1G	3'UTR		chr16	23227394	p	open sea	3'UTR - open sea	0.802852	0.769482	0.825659	0.830042	0.837714	0.780677	0.811895	0.803032	0.830926	0.800611	0.816564	0.853632	0.812848	0.866199	0.859775	0.835347	0.846661	0.839646
cg00452270	PDE4DIP	Body		chr1	145015987	q	open sea	Body - open sea	0.835704	0.811324	0.856686	0.847196	0.865774	0.826467	0.827846	0.815826	0.83963	0.829708	0.839174	0.877007	0.825938	0.883989	0.879002	0.867771	0.87351	0.864337
cg00452819	ARSD	TSS200		chrX	2847503	p	island	TSS200 - island	0.753327	0.722672	0.762715	0.793307	0.783834	0.733412	0.612436	0.603382	0.599295	0.580363	0.577935	0.642686	0.584984	0.654257	0.658371	0.664507	0.626022	0.634363
cg00452882	RLTPR	Body		chr16	67687119	q	island	Body - island	0.030334	0.0170279	0.0250881	0.0309438	0.0456889	0.0371442	0.0204869	0.0100073	0.0109591	0.0251969	0.0238027	0.0368204	0.0183834	0.0206578	0.00862467	0.0303623	0.0118755	0.0188669
cg00453808	ZNF428	Body		chr19	44116206	q	open sea	Body - open sea	0.832502	0.803604	0.856816	0.840235	0.870066	0.815652	0.835884	0.8164	0.822156	0.81562	0.817741	0.85052	0.816153	0.871867	0.852406	0.855619	0.8537	0.843944
cg00453938	MAFB	IGR	6015	chr20	39320532	q	shore	IGR - shore	0.887113	0.860582	0.907868	0.913854	0.908517	0.872562	0.88249	0.894533	0.881793	0.894721	0.87899	0.901447	0.881845	0.910199	0.908917	0.897288	0.915201	0.903379
cg00454290	LOC389033	IGR	-45629	chr2	130634806	q	open sea	IGR - open sea	0.208271	0.180494	0.224249	0.23443	0.25513	0.209091	0.280774	0.254621	0.266952	0.27742	0.271728	0.309947	0.274435	0.331018	0.331962	0.325165	0.303608	0.305382
cg00454447	TRAP1	Body		chr16	3728185	p	shelf	Body - shelf	0.877557	0.840448	0.897851	0.896854	0.901517	0.888635	0.866702	0.863379	0.86638	0.876336	0.857502	0.897515	0.8928	0.90484	0.911201	0.896383	0.891531	0.897665
cg00455331	AQP12A	IGR	9034	chr2	241640296	q	shore	IGR - shore	0.854816	0.827722	0.859505	0.866129	0.883134	0.83587	0.815321	0.81101	0.830042	0.803132	0.792948	0.838138	0.812026	0.857036	0.861037	0.855232	0.836672	0.855186
cg00455386	RAB19	5'UTR		chr7	140104086	q	open sea	5'UTR - open sea	0.861617	0.838537	0.854122	0.874374	0.887377	0.840874	0.83954	0.821917	0.848503	0.850674	0.832434	0.869167	0.821627	0.859116	0.838039	0.86101	0.857814	0.873101
cg00455402	ZNF429	IGR	81299	chr19	21769736	p	island	IGR - island	0.246949	0.209226	0.260795	0.236174	0.244479	0.241081	0.242976	0.218528	0.236832	0.222538	0.223536	0.260733	0.22947	0.286305	0.264452	0.260075	0.261976	0.24842
cg00455523	ITIH5	Body		chr10	7614151	p	open sea	Body - open sea	0.865772	0.862745	0.867333	0.895483	0.888567	0.871194	0.878239	0.880154	0.879877	0.868578	0.875955	0.895918	0.902909	0.896051	0.913261	0.909148	0.906469	0.912893
cg00455883	PPP4R2	TSS200		chr3	73046007	p	island	TSS200 - island	0.178234	0.158589	0.184932	0.1884	0.227075	0.205757	0.188325	0.232326	0.234228	0.191328	0.158832	0.163016	0.174642	0.12785	0.126936	0.135499	0.151427	0.129565
cg00456011	AP3S2	TSS200		chr15	90437628	q	shore	TSS200 - shore	0.0132519	0.0200886	0.0121955	0.0230803	0.0397309	0.0427761	0.012963	0.00584565	0.00904521	0.0138239	0.0115819	0.02298	0.0295517	0.0204224	0.0187291	0.0236268	0.0175991	0.0104903
cg00456326	OSR1	IGR	9221	chr2	19560467	p	shore	IGR - shore	0.886988	0.855582	0.908685	0.907683	0.916219	0.887888	0.884654	0.872195	0.890196	0.865514	0.877174	0.897081	0.913037	0.925631	0.910977	0.904938	0.885546	0.915791
cg00456892	ESAM	Body		chr11	124629925	q	island	Body - island	0.883729	0.891985	0.918091	0.920827	0.913965	0.926051	0.906682	0.905723	0.909423	0.931317	0.920754	0.91636	0.915964	0.912669	0.927667	0.889619	0.917674	0.926845
cg00457915	HDAC4	5'UTR		chr2	240305466	q	open sea	5'UTR - open sea	0.913199	0.924334	0.94877	0.951753	0.933068	0.918118	0.914964	0.905548	0.913239	0.92523	0.912055	0.924785	0.912677	0.924694	0.922507	0.938133	0.934228	0.937414
cg00458337	SP2	TSS1500		chr17	45972499	q	shore	TSS1500 - shore	0.598006	0.570448	0.624607	0.580268	0.635336	0.574344	0.631119	0.605027	0.622612	0.59544	0.616759	0.652583	0.630088	0.689145	0.681402	0.662999	0.639785	0.658268
cg00458351	LINC01164	IGR	4795	chr10	133609529	q	open sea	IGR - open sea	0.0981513	0.105181	0.103957	0.104997	0.0971134	0.10906	0.101208	0.133031	0.13992	0.158558	0.164007	0.17373	0.124211	0.167572	0.141589	0.138272	0.118611	0.128812
cg00458754	LDB3	TSS1500		chr10	88427813	q	open sea	TSS1500 - open sea	0.709325	0.660724	0.711346	0.689046	0.726009	0.665409	0.713318	0.679183	0.696773	0.710703	0.683963	0.731306	0.70159	0.745352	0.741915	0.747232	0.729446	0.729946
cg00458829	MTA1	Body		chr14	105930544	q	island	Body - island	0.850829	0.823157	0.857961	0.851331	0.866843	0.824831	0.826214	0.842428	0.842411	0.821301	0.824813	0.846308	0.837248	0.884075	0.875999	0.864085	0.854607	0.866034
cg00459447	THAP5	TSS200		chr7	108210006	q	island	TSS200 - island	0.296003	0.296712	0.295211	0.295946	0.307882	0.319416	0.267762	0.285293	0.269123	0.245002	0.241956	0.246244	0.248733	0.250827	0.239784	0.261893	0.237623	0.242663
cg00459816	ERBB2	5'UTR		chr17	37862113	q	open sea	5'UTR - open sea	0.859534	0.830254	0.875363	0.877919	0.885521	0.840937	0.835566	0.842319	0.840065	0.829752	0.842521	0.871571	0.853591	0.875817	0.851276	0.857956	0.859907	0.853387
cg00459898	LOC200772	IGR	18273	chr2	241912309	q	open sea	IGR - open sea	0.873986	0.862412	0.872793	0.90104	0.901781	0.866523	0.896763	0.874314	0.887084	0.896895	0.903841	0.925637	0.918437	0.918789	0.926706	0.913788	0.91683	0.920151
cg00460691	EYS	Body		chr6	65779514	q	open sea	Body - open sea	0.900034	0.912543	0.940162	0.931637	0.936205	0.902283	0.854214	0.854401	0.83882	0.836547	0.852695	0.861195	0.845173	0.874989	0.832124	0.880491	0.864408	0.872222
cg00461841	ATF7IP2	5'UTR		chr16	10523485	p	open sea	5'UTR - open sea	0.908044	0.871518	0.911805	0.919196	0.926231	0.892565	0.904702	0.89881	0.91955	0.884834	0.882325	0.8869	0.907926	0.919389	0.939076	0.923163	0.919958	0.935276
cg00461901	PPFIA3	3'UTR		chr19	49653797	q	island	3'UTR - island	0.0231885	0.0150796	0.0126918	0.02047	0.0254375	0.0245364	0.00993312	0.00452005	0.0113152	0.0168282	0.00877836	0.0174703	0.0161868	0.0234078	0.0159455	0.0126697	0.0132137	0.0175619
cg00462104	GSTA2	TSS1500		chr6	52628844	p	open sea	TSS1500 - open sea	0.925717	0.914341	0.914335	0.896358	0.921947	0.921973	0.923924	0.920202	0.914974	0.925187	0.920873	0.911287	0.933056	0.921875	0.926276	0.926824	0.933997	0.929705
cg00462240	PRDM16	Body		chr1	3342013	p	island	Body - island	0.871354	0.845199	0.884152	0.874439	0.880881	0.848178	0.867629	0.864475	0.873986	0.858129	0.847906	0.893169	0.858362	0.909823	0.89865	0.881965	0.894146	0.891606
cg00462411	CDH23	Body		chr10	73401422	q	open sea	Body - open sea	0.90452	0.891992	0.924774	0.917161	0.915637	0.89586	0.903141	0.91367	0.909867	0.882585	0.892765	0.891109	0.901893	0.921465	0.924304	0.917559	0.918493	0.921997
cg00462460	MATN3	TSS200		chr2	20212509	p	island	TSS200 - island	0.597261	0.594489	0.617537	0.587096	0.620376	0.598959	0.650694	0.65325	0.667478	0.634917	0.592886	0.60754	0.646736	0.609198	0.604049	0.624869	0.578551	0.58576
cg00462700	STK32C	Body		chr10	134021845	q	shelf	Body - shelf	0.786757	0.780624	0.78829	0.791053	0.820208	0.770434	0.768656	0.781426	0.791461	0.781498	0.767922	0.802243	0.772483	0.832498	0.829516	0.819491	0.803433	0.799917
cg00462971	XXYLT1	IGR	-4608	chr3	194784405	q	shore	IGR - shore	0.894613	0.87262	0.926	0.927682	0.935666	0.927495	0.907884	0.904988	0.902853	0.892228	0.892271	0.919564	0.925003	0.924611	0.923897	0.91624	0.923151	0.919554
cg00463011	ZNF747	IGR	7460	chr16	30550239	p	shelf	IGR - shelf	0.845939	0.829679	0.858384	0.857425	0.82474	0.840552	0.812926	0.799298	0.835394	0.821119	0.83909	0.87188	0.826121	0.852618	0.858257	0.850322	0.857379	0.846649
cg00463491	LINC01014	IGR	-222264	chr3	177914725	q	open sea	IGR - open sea	0.802533	0.753712	0.808661	0.828304	0.816494	0.764611	0.719266	0.72503	0.736264	0.734335	0.710454	0.763504	0.714866	0.786622	0.784869	0.758675	0.752051	0.741499
cg00463957	PARN	Body		chr16	14583487	p	open sea	Body - open sea	0.365626	0.325332	0.388687	0.363145	0.393351	0.341023	0.414664	0.420805	0.443647	0.40705	0.429503	0.458359	0.439633	0.502753	0.507565	0.449541	0.456548	0.466864
cg00464046	C7orf49	Body		chr7	134854551	q	shore	Body - shore	0.618932	0.59136	0.646722	0.663854	0.680782	0.631126	0.635875	0.609432	0.621818	0.631347	0.620176	0.657466	0.608708	0.669017	0.664247	0.653665	0.650249	0.64623
cg00464056	POLE	TSS200		chr12	133264128	q	island	TSS200 - island	0.00907277	0.0118867	0.0148617	0.016835	0.022445	0.0178951	0.0189828	0.0239405	0.024188	0.00858738	0.0107803	0.0144664	0.0197587	0.0157886	0.0129304	0.0114966	0.00646308	0.00525862
cg00464768	CAPZB	Body		chr1	19722999	p	open sea	Body - open sea	0.905599	0.901928	0.918027	0.911404	0.920999	0.906859	0.902434	0.90913	0.913399	0.896882	0.897996	0.915757	0.897939	0.921807	0.922022	0.921205	0.927203	0.92744
cg00464946	ZNF697	IGR	33038	chr1	120195038	p	shelf	IGR - shelf	0.235324	0.210385	0.245662	0.2327	0.255547	0.241473	0.271968	0.275596	0.279667	0.264749	0.26502	0.311203	0.305782	0.310685	0.318344	0.330894	0.294562	0.284261
cg00465073	MAPK4	Body		chr18	48252314	q	shelf	Body - shelf	0.861522	0.828453	0.872621	0.854315	0.842704	0.816225	0.848336	0.812892	0.828953	0.838005	0.849263	0.854065	0.86942	0.87229	0.874071	0.87202	0.860006	0.856665
cg00465476	DUOX2	TSS200		chr15	45406486	q	island	TSS200 - island	0.9503	0.965758	0.975184	0.988528	0.980698	0.990022	0.985452	0.991749	0.99243	0.979732	0.984163	0.978666	0.984192	0.990542	0.990144	0.981842	0.993629	0.994458
cg00465739	ATP8A2	Body		chr13	25993555	q	open sea	Body - open sea	0.885083	0.856558	0.90973	0.889816	0.899461	0.882058	0.892269	0.890932	0.855265	0.903737	0.898975	0.906289	0.913667	0.925918	0.903773	0.925869	0.910493	0.923742
cg00465958	C7orf13	Body		chr7	156432526	q	island	Body - island	0.889199	0.873656	0.904781	0.902375	0.91013	0.892306	0.910039	0.896224	0.905941	0.893248	0.866236	0.913032	0.91903	0.924065	0.925177	0.877571	0.897453	0.912573
cg00465975	TXNRD2	TSS200		chr22	19929557	q	shore	TSS200 - shore	0.0733929	0.0679914	0.0933815	0.0736046	0.0869157	0.0658368	0.085868	0.101183	0.0983021	0.0859461	0.097685	0.0880665	0.0905722	0.0908184	0.0784542	0.110278	0.115808	0.112736
cg00466249	SLC38A10	TSS1500		chr17	79269884	q	shore	TSS1500 - shore	0.899671	0.855911	0.873447	0.904662	0.896226	0.866569	0.915525	0.896237	0.89546	0.900618	0.890926	0.931599	0.912356	0.91519	0.915963	0.919814	0.922637	0.925268
cg00466492	TIMM44	3'UTR		chr19	7991731	p	shore	3'UTR - shore	0.59596	0.55055	0.605654	0.600811	0.618379	0.557838	0.60914	0.582598	0.578305	0.562264	0.580207	0.618708	0.594609	0.648706	0.631596	0.633198	0.617443	0.623898
cg00466898	OPTN	IGR	-52310	chr10	13089772	p	open sea	IGR - open sea	0.874166	0.838237	0.885382	0.857577	0.849705	0.824961	0.894077	0.889384	0.883387	0.909751	0.910163	0.916099	0.892296	0.92785	0.92302	0.914609	0.920026	0.909875
cg00467244	PTP4A3	IGR	-3767	chr8	142428240	q	island	IGR - island	0.960744	0.976907	0.975839	0.974241	0.96516	0.98003	0.948197	0.961412	0.959793	0.955836	0.956305	0.953874	0.969776	0.966984	0.972065	0.957805	0.971938	0.964821
cg00467553	ALDH1B1	TSS1500		chr9	38391432	p	shore	TSS1500 - shore	0.870883	0.851216	0.872995	0.893707	0.909596	0.858284	0.874888	0.858624	0.851013	0.883698	0.85314	0.89617	0.866308	0.904603	0.911851	0.902422	0.885536	0.890751
cg00467600	PTHLH	IGR	13313	chr12	28128567	p	island	IGR - island	0.731582	0.699501	0.739683	0.753539	0.772806	0.717548	0.732221	0.722988	0.747149	0.737371	0.728693	0.781927	0.733216	0.800841	0.789921	0.756516	0.780654	0.766619
cg00467854	ARX	IGR	18545	chrX	25040358	p	shore	IGR - shore	0.684993	0.633189	0.694329	0.671007	0.683235	0.618476	0.632313	0.653497	0.66092	0.665308	0.687203	0.71263	0.647193	0.721763	0.711533	0.704749	0.682319	0.720198
cg00468091	KIF18A	Body		chr11	28111111	p	open sea	Body - open sea	0.838041	0.851856	0.885205	0.864188	0.866552	0.862494	0.852603	0.874804	0.870834	0.820525	0.834835	0.843632	0.840958	0.877917	0.88425	0.876943	0.855406	0.889071
cg00468125	STK32C	Body		chr10	134046066	q	open sea	Body - open sea	0.80305	0.78502	0.79863	0.813889	0.838744	0.807319	0.799352	0.788504	0.817268	0.80569	0.806123	0.820079	0.848828	0.831274	0.858155	0.838328	0.83532	0.825821
cg00468144	WNT2B	TSS1500		chr1	113008976	p	island	TSS1500 - island	0.0583773	0.0605342	0.0473179	0.0491536	0.0462003	0.0510837	0.0539072	0.055045	0.0592641	0.0657099	0.0598476	0.0612081	0.0565718	0.0635181	0.065013	0.0677505	0.0628686	0.0653928
cg00468356	TRIM24	Body		chr7	138176808	q	open sea	Body - open sea	0.744869	0.732097	0.770345	0.740098	0.762332	0.77465	0.751561	0.762771	0.786014	0.771673	0.74903	0.787719	0.800357	0.814886	0.806459	0.796659	0.793159	0.810004
cg00468395	XPO6	Body		chr16	28193063	p	open sea	Body - open sea	0.239748	0.223431	0.239067	0.249982	0.242298	0.22952	0.1795	0.183483	0.170317	0.24638	0.182733	0.180745	0.259733	0.214734	0.210954	0.263197	0.206749	0.204957
cg00469380	RADIL	Body		chr7	4869981	p	open sea	Body - open sea	0.867594	0.812737	0.855825	0.857716	0.862051	0.814939	0.817842	0.811022	0.823266	0.807857	0.786591	0.843439	0.807948	0.855752	0.848958	0.830959	0.853117	0.844069
cg00469547	HS6ST1	IGR	220980	chr2	129244034	q	island	IGR - island	0.887924	0.876229	0.913264	0.915506	0.900931	0.892936	0.909482	0.896136	0.906283	0.891029	0.899125	0.929103	0.918312	0.915812	0.931495	0.910578	0.903563	0.914587
cg00469635	PPME1	1stExon		chr11	73882471	q	island	1stExon - island	0.0127016	0.00971846	0.0107978	0.00697898	0.0112179	0.0123078	0.00887148	0.00720183	0.00788366	0.0104736	0.0132764	0.0125401	0.00921382	0.0171279	0.0145932	0.0103236	0.00918768	0.0076615
cg00469897	C7orf65	IGR	-83013	chr7	47611829	p	open sea	IGR - open sea	0.690013	0.663888	0.725368	0.737441	0.735913	0.694919	0.694059	0.697937	0.685749	0.683071	0.682146	0.742478	0.637638	0.738888	0.740017	0.733142	0.706972	0.715079
cg00470051	DACT2	IGR	-24578	chr6	168683006	q	shore	IGR - shore	0.618277	0.55213	0.617992	0.603119	0.616252	0.566636	0.622099	0.602449	0.625788	0.593906	0.600028	0.656042	0.605573	0.681654	0.675414	0.656036	0.653237	0.63631
cg00470183	TSPYL4	TSS1500		chr6	116575913	q	shore	TSS1500 - shore	0.526261	0.473125	0.501489	0.48764	0.529584	0.475254	0.538927	0.549016	0.549822	0.535504	0.508131	0.560393	0.532083	0.585159	0.565454	0.600707	0.578361	0.562024
cg00471141	LPL	TSS1500		chr8	19796299	p	shore	TSS1500 - shore	0.419689	0.368502	0.412292	0.420359	0.422598	0.38402	0.485524	0.489979	0.488793	0.473757	0.50344	0.521407	0.47259	0.533923	0.50904	0.532733	0.501635	0.512226
cg00471645	C2orf50	IGR	-2987	chr2	11270192	p	open sea	IGR - open sea	0.0162555	0.0234835	0.0156891	0.0194872	0.0225857	0.0291363	0.0167276	0.0209758	0.0203319	0.0152212	0.0225179	0.017669	0.0240544	0.0302108	0.0174075	0.024262	0.0238683	0.0248365
cg00472281	SLC6A19	Body		chr5	1205496	p	shore	Body - shore	0.796849	0.748437	0.792732	0.798334	0.814376	0.762906	0.789227	0.784353	0.789191	0.791032	0.782171	0.819192	0.783448	0.838093	0.834818	0.79968	0.803087	0.813075
cg00472454	KRTAP5-8	3'UTR		chr11	71250073	q	open sea	3'UTR - open sea	0.59287	0.592177	0.639145	0.613934	0.6409	0.576075	0.672834	0.682323	0.690247	0.657185	0.642992	0.704791	0.681131	0.72829	0.713126	0.71094	0.711368	0.708172
cg00472528	NCOR2	IGR	-7321	chr12	124801636	q	shelf	IGR - shelf	0.57825	0.578888	0.590393	0.589927	0.567133	0.583465	0.459623	0.444999	0.444348	0.439976	0.467374	0.495171	0.465452	0.500921	0.489715	0.472367	0.477177	0.48137
cg00474031	KCNQ3	TSS1500		chr8	133494101	q	shore	TSS1500 - shore	0.841177	0.840238	0.865948	0.87746	0.881087	0.828461	0.871804	0.851127	0.86525	0.872237	0.859021	0.869473	0.889608	0.892314	0.892308	0.874026	0.859432	0.86304
cg00474328	TFAP2B	3'UTR		chr6	50811836	p	shore	3'UTR - shore	0.581138	0.534897	0.591451	0.571234	0.618207	0.55017	0.554086	0.537517	0.539374	0.522875	0.516797	0.575266	0.541169	0.610102	0.605344	0.592901	0.602791	0.594461
cg00474734	MFSD5	1stExon		chr12	53645975	q	island	1stExon - island	0.159298	0.170007	0.166438	0.165226	0.174105	0.144563	0.18157	0.149421	0.174601	0.162994	0.139248	0.169348	0.18432	0.147496	0.131468	0.134961	0.123702	0.136402
cg00474854	GNAL	Body		chr18	11821776	p	shore	Body - shore	0.849801	0.842099	0.848747	0.899557	0.896878	0.874942	0.890637	0.90959	0.896394	0.883841	0.898155	0.902509	0.927477	0.928582	0.932061	0.897328	0.911975	0.903975
cg00476037	TGFA	TSS1500		chr2	70781307	p	island	TSS1500 - island	0.0696731	0.0498522	0.0751117	0.0619001	0.0676752	0.0638837	0.0655263	0.0641524	0.0700826	0.0629882	0.0696887	0.07782	0.0720017	0.0809636	0.0809632	0.0736475	0.0832614	0.0785405
cg00476054	ST13P4	IGR	-40771	chr13	50705383	q	shore	IGR - shore	0.90378	0.893306	0.918303	0.924553	0.930033	0.888088	0.902171	0.914057	0.906195	0.898219	0.903539	0.920008	0.915346	0.923972	0.928389	0.915828	0.929953	0.910077
cg00476580	ANP32E	TSS1500		chr1	150207583	q	island	TSS1500 - island	0.0947584	0.104454	0.0856269	0.103209	0.0911426	0.113758	0.140972	0.139539	0.141101	0.0824893	0.0779838	0.103822	0.101359	0.120809	0.112219	0.0992236	0.0977049	0.071286
cg00476608	ATN1	Body		chr12	7044787	p	shore	Body - shore	0.733391	0.73171	0.769472	0.767031	0.780596	0.727746	0.760665	0.757689	0.767653	0.749841	0.772719	0.802067	0.744593	0.803334	0.799148	0.785944	0.778135	0.775801
cg00476617	CACNB2	Body		chr10	18492374	p	open sea	Body - open sea	0.829065	0.802004	0.840329	0.815892	0.846351	0.803989	0.837845	0.801201	0.810449	0.855457	0.809412	0.836921	0.802712	0.83821	0.799025	0.844572	0.846555	0.861869
cg00477086	DYSF	Body		chr2	71785920	p	shore	Body - shore	0.631728	0.651224	0.603154	0.660292	0.687332	0.652283	0.583173	0.614057	0.632432	0.591358	0.599608	0.641622	0.670459	0.672022	0.691563	0.616657	0.648127	0.650799
cg00477226	BTLA	3'UTR		chr3	112184271	q	open sea	3'UTR - open sea	0.38146	0.341908	0.412544	0.420502	0.429582	0.372005	0.645587	0.609943	0.654183	0.630497	0.641927	0.675663	0.637978	0.68946	0.647167	0.672955	0.68748	0.679587
cg00477302	MIR182	TSS1500		chr7	129411088	q	open sea	TSS1500 - open sea	0.804822	0.768709	0.81542	0.786478	0.82411	0.763973	0.756874	0.75311	0.775036	0.739385	0.758389	0.790562	0.753511	0.815738	0.807439	0.79809	0.780301	0.787008
cg00478333	COMTD1	TSS200		chr10	76995922	q	island	TSS200 - island	0.181781	0.184026	0.193896	0.189106	0.222524	0.167599	0.184352	0.207243	0.19556	0.189541	0.155329	0.174043	0.173375	0.177874	0.159232	0.190126	0.136925	0.149479
cg00478390	NOS3	Body		chr7	150703765	q	shore	Body - shore	0.812027	0.767211	0.819856	0.816086	0.835477	0.776241	0.761199	0.753813	0.758018	0.737233	0.747428	0.784546	0.75959	0.806457	0.806876	0.794841	0.776235	0.787191
cg00478884	RNASE10	1stExon		chr14	20978888	q	open sea	1stExon - open sea	0.406614	0.361909	0.420717	0.397375	0.424981	0.368286	0.55709	0.535457	0.549079	0.523705	0.542504	0.58302	0.541649	0.589773	0.599209	0.586728	0.566472	0.567601
cg00479411	BARX2	IGR	-8449	chr11	129237432	q	shelf	IGR - shelf	0.909772	0.878065	0.928854	0.913958	0.925137	0.894283	0.907892	0.923637	0.915951	0.904972	0.9237	0.895869	0.899704	0.933651	0.939979	0.941058	0.930015	0.931298
cg00479885	FAM127B	3'UTR		chrX	134185269	q	shore	3'UTR - shore	0.425548	0.370161	0.425079	0.366912	0.414623	0.361386	0.365263	0.319986	0.326598	0.343963	0.362083	0.392114	0.372632	0.446482	0.434416	0.407316	0.407577	0.396327
cg00480429	PLEC1	3'UTR		chr8	144990141	q	shore	3'UTR - shore	0.908182	0.871409	0.92081	0.885592	0.909789	0.911404	0.903234	0.909931	0.901329	0.885931	0.891186	0.891567	0.877382	0.90446	0.902037	0.911439	0.922251	0.908548
cg00481499	SPAG16	TSS200		chr2	214148958	q	island	TSS200 - island	0.0318863	0.0311584	0.0254057	0.0224017	0.0377844	0.0339505	0.054139	0.0603653	0.0551795	0.0341661	0.0366136	0.0506184	0.0568305	0.0380543	0.0355438	0.0702661	0.0475977	0.0454379
cg00481725	ARRDC4	IGR	144178	chr15	98648111	q	open sea	IGR - open sea	0.734669	0.714914	0.764936	0.723412	0.752126	0.718129	0.813281	0.785731	0.806027	0.796128	0.771984	0.823702	0.798618	0.834901	0.839757	0.832172	0.821232	0.832745
cg00482232	NKAPL	TSS1500		chr6	28226203	p	shore	TSS1500 - shore	0.670037	0.602988	0.67333	0.645778	0.671812	0.625338	0.661176	0.676201	0.690961	0.658124	0.672281	0.718683	0.671845	0.726255	0.708668	0.711589	0.69907	0.722491
cg00482994	BRD2	Body		chr6	32945234	p	open sea	Body - open sea	0.347583	0.33679	0.347131	0.351562	0.361432	0.354203	0.327626	0.311367	0.314122	0.308016	0.310663	0.309753	0.290867	0.297325	0.297597	0.300713	0.302853	0.314638
cg00483030	CBX4	Body		chr17	77810509	q	shore	Body - shore	0.855086	0.84034	0.882696	0.89094	0.895509	0.856648	0.860132	0.849646	0.855744	0.858903	0.872374	0.889953	0.897313	0.896483	0.911222	0.867046	0.868779	0.895094
cg00483217	EFR3B	Body		chr2	25321917	p	open sea	Body - open sea	0.761892	0.713027	0.770415	0.765202	0.782144	0.725451	0.744692	0.736409	0.731146	0.7249	0.749261	0.772375	0.732015	0.784444	0.759589	0.763501	0.770932	0.765416
cg00484083	ZNF2	IGR	45171	chr2	95876354	q	shelf	IGR - shelf	0.213686	0.176895	0.219523	0.196399	0.185772	0.163019	0.381164	0.399799	0.387672	0.384026	0.406736	0.427017	0.387487	0.459666	0.459328	0.418973	0.428967	0.422335
cg00484488	ADPGK	TSS1500		chr15	73076983	q	shore	TSS1500 - shore	0.765468	0.756132	0.80407	0.784566	0.803715	0.76515	0.761978	0.781032	0.801561	0.767256	0.77794	0.809129	0.826022	0.82771	0.847775	0.811396	0.833642	0.838933
cg00484940	DACH2	TSS1500		chrX	85403143	q	island	TSS1500 - island	0.731671	0.692308	0.737246	0.747702	0.761308	0.716364	0.714933	0.722948	0.739226	0.701501	0.669131	0.69798	0.691915	0.669422	0.677539	0.714431	0.69335	0.677896
cg00485391	STK32C	Body		chr10	134095982	q	shore	Body - shore	0.693125	0.657725	0.715035	0.696876	0.711562	0.693755	0.701192	0.674689	0.685281	0.663563	0.663077	0.698211	0.674875	0.731803	0.728688	0.725187	0.710354	0.712536
cg00485515	C6orf163	1stExon		chr6	88054908	q	open sea	1stExon - open sea	0.909298	0.89957	0.906679	0.910417	0.92426	0.901303	0.900905	0.889323	0.899114	0.919748	0.917248	0.916564	0.918388	0.927912	0.940297	0.924096	0.928446	0.923091
cg00486143	SND1	IGR	52241	chr7	127774154	q	shore	IGR - shore	0.67588	0.628326	0.677745	0.686236	0.691149	0.631173	0.761989	0.739665	0.775022	0.746066	0.755454	0.789114	0.755076	0.81365	0.820607	0.789705	0.791333	0.786533
cg00486352	NKX1-2	TSS1500		chr10	126139435	q	shore	TSS1500 - shore	0.610592	0.565899	0.599076	0.618201	0.633257	0.568103	0.597753	0.564013	0.602725	0.563132	0.595431	0.631743	0.584548	0.659445	0.659045	0.625681	0.624006	0.63314
cg00486525	MMADHC	TSS1500		chr2	150444762	q	open sea	TSS1500 - open sea	0.499266	0.474279	0.519274	0.527128	0.54952	0.496567	0.532373	0.556316	0.538647	0.532022	0.53183	0.581778	0.530483	0.58799	0.549801	0.587232	0.563921	0.575276
cg00487155	LOC100129637	TSS1500		chr16	87740757	q	shore	TSS1500 - shore	0.694816	0.643811	0.688132	0.698807	0.713148	0.662711	0.67458	0.650333	0.647242	0.634719	0.653316	0.682179	0.655196	0.708414	0.684279	0.689381	0.681487	0.696952
cg00487506	ARC	3'UTR		chr8	143692935	q	shore	3'UTR - shore	0.8624	0.842723	0.88476	0.848267	0.87582	0.853761	0.846208	0.845224	0.861956	0.855548	0.867323	0.896634	0.894467	0.898572	0.899848	0.887517	0.882983	0.886629
cg00487780	CCDC97	Body		chr19	41816298	q	island	Body - island	0.0130271	0.0104721	0.0122458	0.00638858	0.00890399	0.0115473	0.0151823	0.00942961	0.0106731	0.00518116	0.00205973	0.00151528	0.016637	0.0101635	0.00994841	0.0114207	0.00763834	0.00661423
cg00488091	STX11	IGR	64672	chr6	144536326	q	shore	IGR - shore	0.874722	0.851086	0.871615	0.890582	0.891674	0.851014	0.873977	0.865924	0.860176	0.837464	0.838452	0.843115	0.845427	0.897714	0.880482	0.880542	0.881368	0.87889
cg00488501	OSBPL5	TSS1500		chr11	3187032	p	shore	TSS1500 - shore	0.645902	0.610896	0.640651	0.646244	0.679189	0.629952	0.646957	0.64257	0.647922	0.617114	0.628258	0.676426	0.640307	0.695363	0.675995	0.658199	0.652817	0.666801
cg00488740	TMIGD2	3'UTR		chr19	4292274	p	open sea	3'UTR - open sea	0.904193	0.898004	0.928588	0.896729	0.897308	0.897157	0.873184	0.892887	0.9178	0.920662	0.916744	0.910891	0.929153	0.937569	0.940717	0.919445	0.939865	0.929037
cg00488788	ONECUT1	Body		chr15	53077609	q	island	Body - island	0.900348	0.89049	0.897834	0.90725	0.894005	0.931706	0.90384	0.914237	0.934013	0.937216	0.947758	0.952792	0.923913	0.943658	0.940299	0.932267	0.960105	0.943462
cg00488829	CYP2B6	IGR	34712	chr19	41531916	q	island	IGR - island	0.886674	0.897027	0.889732	0.916056	0.912384	0.893402	0.878159	0.881385	0.882671	0.891722	0.89212	0.889823	0.891103	0.882898	0.889833	0.871535	0.861239	0.878655
cg00489652	CLSTN3	TSS1500		chr12	7281783	p	open sea	TSS1500 - open sea	0.879292	0.848904	0.896251	0.878211	0.892635	0.84664	0.856619	0.841547	0.849495	0.857202	0.851059	0.884192	0.868919	0.89367	0.877965	0.873319	0.864477	0.889054
cg00489988	POLE	Body		chr12	133245207	q	open sea	Body - open sea	0.977592	0.974135	0.974819	0.974476	0.982623	0.967741	0.977671	0.975548	0.981671	0.980004	0.977738	0.974539	0.985128	0.981752	0.98737	0.986913	0.99266	0.98794
cg00490256	SLC25A33	TSS200		chr1	9599391	p	island	TSS200 - island	0.0417959	0.0407407	0.0270312	0.0251962	0.0358365	0.0206477	0.0375529	0.0478046	0.0298507	0.0308342	0.0223593	0.0251174	0.0207963	0.0173135	0.00443157	0.0235376	0.0138438	0.0123725
cg00490349	LOC100507384	IGR	-3753	chr11	45740105	p	open sea	IGR - open sea	0.88658	0.87118	0.89065	0.891665	0.903699	0.880261	0.884241	0.907323	0.903129	0.889941	0.886127	0.917357	0.919824	0.923033	0.925478	0.899255	0.901007	0.925084
cg00490606	ZNF706	5'UTR		chr8	102217748	q	island	5'UTR - island	0.76118	0.758649	0.798505	0.786051	0.823744	0.771945	0.782932	0.809257	0.8145	0.767513	0.729812	0.75073	0.760955	0.748733	0.73795	0.759428	0.718683	0.721432
cg00490655	FIGN	TSS1500		chr2	164592854	q	shore	TSS1500 - shore	0.0353656	0.0348648	0.0358759	0.0293558	0.0282019	0.0317188	0.0291309	0.0326073	0.0356414	0.0312229	0.0319703	0.0215305	0.0420804	0.0297641	0.0269948	0.0273374	0.0148542	0.0150111
cg00490976	LINC00887	IGR	15066	chr3	194034055	q	shore	IGR - shore	0.924353	0.912299	0.931046	0.910944	0.901425	0.890963	0.916933	0.92447	0.935572	0.93905	0.923059	0.942663	0.922801	0.936213	0.94513	0.942578	0.942597	0.93968
cg00491577	NCOA1	IGR	-95017	chr2	24712329	p	shore	IGR - shore	0.577486	0.525764	0.583101	0.554748	0.580347	0.534668	0.54346	0.513679	0.533864	0.526349	0.54651	0.577579	0.533165	0.593624	0.56859	0.566838	0.596199	0.576841
cg00492333	SHC2	IGR	-395	chr19	416188	p	shelf	IGR - shelf	0.636766	0.585971	0.641252	0.622168	0.655491	0.615574	0.551947	0.554206	0.566248	0.536714	0.533732	0.597851	0.576404	0.629194	0.603207	0.605935	0.585771	0.581079
cg00492574	KLF4	Body		chr9	110248385	q	shore	Body - shore	0.879555	0.910945	0.903455	0.913939	0.868468	0.875519	0.89871	0.892249	0.899884	0.864254	0.857559	0.899649	0.912565	0.907736	0.922158	0.892012	0.89501	0.893567
cg00492711	ZNF491	TSS200		chr19	11909250	p	shore	TSS200 - shore	0.538452	0.478631	0.533311	0.505204	0.526381	0.476495	0.477671	0.478487	0.506563	0.454834	0.488328	0.518961	0.482407	0.541112	0.535674	0.532995	0.513542	0.517415
cg00493831	LOC115110	IGR	-9023	chr1	2472336	p	island	IGR - island	0.633874	0.600153	0.651226	0.644311	0.670883	0.613517	0.593241	0.574164	0.604868	0.556571	0.578276	0.615739	0.587066	0.657866	0.647843	0.621127	0.62701	0.616724
cg00494556	PLSCR4	TSS1500		chr3	145970385	q	shore	TSS1500 - shore	0.79582	0.765286	0.821244	0.833004	0.853337	0.795868	0.808898	0.816855	0.840309	0.795366	0.786894	0.836534	0.85331	0.874252	0.856756	0.846889	0.84372	0.837286
cg00495035	HDAC4	Body		chr2	240269585	q	open sea	Body - open sea	0.927873	0.908567	0.925343	0.915486	0.929163	0.930563	0.918114	0.919624	0.932683	0.93929	0.924814	0.945917	0.922265	0.949146	0.941871	0.962168	0.959002	0.955245
cg00495352	RFXANK	Body		chr19	19304836	p	shore	Body - shore	0.815869	0.792466	0.841337	0.859334	0.851753	0.808976	0.8015	0.799455	0.803895	0.784967	0.780544	0.825979	0.82534	0.848111	0.829944	0.820806	0.823911	0.849702
cg00495443	IL17RA	Body		chr22	17568163	q	shore	Body - shore	0.894505	0.901008	0.917716	0.927139	0.928267	0.897402	0.900183	0.892654	0.912237	0.911736	0.917634	0.922685	0.929562	0.928207	0.937771	0.919058	0.93449	0.916625
cg00495658	GDF2	TSS1500		chr10	48417904	q	shelf	TSS1500 - shelf	0.57671	0.54924	0.594894	0.606822	0.61275	0.552409	0.567235	0.551989	0.566554	0.548744	0.546507	0.596823	0.550019	0.624636	0.60369	0.581542	0.590766	0.57536
cg00495860	SIM2	IGR	-6467	chr21	38065524	q	island	IGR - island	0.727543	0.733122	0.729279	0.742803	0.730791	0.705349	0.721212	0.706578	0.708142	0.705662	0.685358	0.673986	0.716965	0.655599	0.649356	0.698898	0.664708	0.661137
cg00496026	LZTS2	Body		chr10	102766610	q	island	Body - island	0.712412	0.691485	0.735138	0.749485	0.74741	0.696423	0.739813	0.732022	0.742807	0.721268	0.736902	0.77067	0.713241	0.779851	0.769339	0.786347	0.750705	0.77308
cg00497084	PPEF1	1stExon		chrX	18709116	p	open sea	1stExon - open sea	0.860508	0.842003	0.868652	0.873968	0.86782	0.844152	0.866579	0.861868	0.883521	0.862861	0.870802	0.891852	0.913443	0.921452	0.912453	0.910259	0.880357	0.904648
cg00497554	HDLBP	1stExon		chr2	242255158	q	island	1stExon - island	0.0308793	0.0346373	0.0268381	0.0236917	0.0380546	0.031802	0.0251478	0.0233486	0.0340526	0.0193364	0.0146989	0.0275052	0.0178475	0.0101174	0.0103995	0.0191606	0.00923945	0.0106029
cg00498211	SLC1A4	Body		chr2	65217568	p	shore	Body - shore	0.674113	0.654592	0.702873	0.70798	0.726001	0.664799	0.794147	0.781919	0.785901	0.769587	0.748177	0.806258	0.775445	0.830151	0.829367	0.80607	0.804367	0.795612
cg00498360	PRKCA	Body		chr17	64504304	q	open sea	Body - open sea	0.786833	0.765595	0.812182	0.827694	0.82467	0.768198	0.708333	0.689197	0.72027	0.687392	0.708378	0.738437	0.704925	0.777422	0.762715	0.745636	0.760089	0.761212
cg00498434	ERBB4	Body		chr2	212917701	q	open sea	Body - open sea	0.846018	0.823998	0.868007	0.840176	0.870177	0.823388	0.839872	0.855053	0.849051	0.852985	0.820304	0.871356	0.814256	0.875659	0.862509	0.868163	0.875139	0.87048
cg00498603	C1orf220	TSS200		chr1	178511772	q	island	TSS200 - island	0.0214897	0.031247	0.0294751	0.0295249	0.0296062	0.0299294	0.0438103	0.0326471	0.0310803	0.0278597	0.026975	0.0251167	0.0281161	0.0216597	0.0245573	0.0243487	0.0188914	0.0260219
cg00499237	NEURL3	Body		chr2	97169033	q	shelf	Body - shelf	0.899016	0.87945	0.915678	0.913756	0.919492	0.898153	0.892967	0.889602	0.898201	0.899967	0.909001	0.918889	0.904708	0.921305	0.924993	0.913803	0.901404	0.921908
cg00500027	OTOF	TSS1500		chr2	26701355	p	open sea	TSS1500 - open sea	0.681524	0.675755	0.740191	0.755629	0.728997	0.702624	0.708013	0.733643	0.756413	0.740139	0.744652	0.778381	0.78053	0.778651	0.806447	0.763741	0.786814	0.758101
cg00500100	VTRNA1-2	TSS1500		chr5	140098250	q	open sea	TSS1500 - open sea	0.0676672	0.0699108	0.0919173	0.0784048	0.0860385	0.0798189	0.074194	0.0666945	0.0715041	0.0739755	0.0767646	0.083502	0.0643779	0.0856193	0.0876794	0.0792398	0.0782518	0.0797325
cg00500227	DNA2	IGR	-4266	chr10	70169555	q	shelf	IGR - shelf	0.784676	0.737546	0.776071	0.814221	0.822588	0.761777	0.740998	0.724859	0.742423	0.744698	0.754605	0.770307	0.729392	0.787373	0.761157	0.796808	0.764953	0.768145
cg00500424	EXOC6B	TSS1500		chr2	73053431	p	shore	TSS1500 - shore	0.94261	0.933559	0.942185	0.917302	0.947695	0.916797	0.955265	0.939793	0.951973	0.93037	0.926835	0.938306	0.937425	0.949462	0.941599	0.943202	0.946365	0.93657
cg00500770	LINC00494	IGR	24337	chr20	47012991	q	shore	IGR - shore	0.901113	0.857876	0.912405	0.887532	0.895529	0.857936	0.87954	0.872458	0.891579	0.870319	0.880922	0.897992	0.904524	0.910411	0.909308	0.894209	0.893687	0.893623
cg00500936	CAMKK2	1stExon		chr12	121735583	q	shore	1stExon - shore	0.495329	0.433426	0.493443	0.493943	0.514357	0.457455	0.485874	0.474243	0.47905	0.443076	0.449224	0.501153	0.457554	0.52219	0.510934	0.50665	0.520109	0.504687
cg00501242	HDAC4	Body		chr2	240004611	q	shore	Body - shore	0.865126	0.834097	0.880567	0.889664	0.873517	0.851865	0.856804	0.83418	0.845015	0.832939	0.847749	0.875869	0.834087	0.877066	0.866639	0.869747	0.873984	0.867956
cg00501711	PABPC1L	TSS1500		chr20	43538180	q	shore	TSS1500 - shore	0.764071	0.712947	0.748935	0.754018	0.767775	0.710654	0.792412	0.781823	0.799408	0.775581	0.788673	0.805188	0.772223	0.825955	0.801138	0.811122	0.831947	0.807382
cg00501774	PTGS1	TSS1500		chr9	125132660	q	open sea	TSS1500 - open sea	0.75248	0.710978	0.765804	0.783678	0.778571	0.718123	0.758051	0.775545	0.782943	0.757306	0.77282	0.807463	0.776	0.811341	0.830007	0.800157	0.804971	0.796326
cg00501869	PTPRN2	Body		chr7	157690732	q	island	Body - island	0.880334	0.888871	0.885529	0.9011	0.884813	0.888733	0.798421	0.78612	0.7922	0.795902	0.766528	0.775896	0.782431	0.800244	0.776494	0.776722	0.780868	0.763046
cg00502017	LOC283761	TSS1500		chr15	90068229	q	open sea	TSS1500 - open sea	0.816848	0.811607	0.826757	0.847413	0.865219	0.817453	0.805359	0.799267	0.804513	0.840748	0.80473	0.85168	0.825599	0.856465	0.826032	0.828973	0.841257	0.819938
cg00502041	CDH11	IGR	-330642	chr16	64650041	q	open sea	IGR - open sea	0.112881	0.110401	0.106422	0.0975213	0.114276	0.0999672	0.0937576	0.087855	0.106822	0.0866504	0.0815603	0.108569	0.113829	0.112266	0.100378	0.123246	0.119707	0.123844
cg00502662	ZP3	TSS1500		chr7	76053224	q	open sea	TSS1500 - open sea	0.867442	0.832222	0.876779	0.889414	0.872747	0.851498	0.870452	0.853747	0.874622	0.848139	0.842133	0.84851	0.888827	0.890994	0.897819	0.873461	0.882612	0.881941
cg00503321	PLSCR3	Body		chr17	7297230	p	island	Body - island	0.6819	0.66117	0.71584	0.696483	0.713143	0.666362	0.782062	0.786187	0.792477	0.763199	0.769968	0.814343	0.778149	0.829414	0.834235	0.815229	0.81228	0.814321
cg00504341	AJAP1	3'UTR		chr1	4842718	p	open sea	3'UTR - open sea	0.807802	0.79639	0.817774	0.813626	0.828992	0.784628	0.619929	0.620798	0.614721	0.60626	0.613163	0.649553	0.615875	0.67285	0.67632	0.664313	0.632182	0.652847
cg00504410	MGRN1	Body		chr16	4732262	p	island	Body - island	0.850119	0.819551	0.858854	0.86693	0.857587	0.841086	0.838992	0.817845	0.834899	0.83983	0.821341	0.868655	0.826162	0.875356	0.869817	0.864278	0.852812	0.846533
cg00504902	HLA-F	Body		chr6	29692183	p	shore	Body - shore	0.87956	0.85364	0.893228	0.913438	0.897816	0.859188	0.878838	0.858963	0.871459	0.868592	0.86743	0.889854	0.855923	0.891025	0.881789	0.900901	0.892335	0.882877
cg00505318	UBA3	TSS1500		chr3	69130918	p	shore	TSS1500 - shore	0.733082	0.710723	0.751485	0.759121	0.77204	0.7199	0.730525	0.724144	0.74651	0.733352	0.73696	0.760232	0.744286	0.784214	0.757953	0.785436	0.780174	0.767023
cg00505570	VAX1	Body		chr10	118895568	q	shore	Body - shore	0.89763	0.886224	0.911567	0.914827	0.921224	0.901364	0.889931	0.899124	0.899414	0.89185	0.899788	0.919341	0.900222	0.917886	0.929481	0.921107	0.928267	0.936797
cg00505762	COL11A2	Body		chr6	33156926	p	shelf	Body - shelf	0.854962	0.809201	0.866691	0.875951	0.876328	0.826301	0.830799	0.805905	0.823537	0.830161	0.830928	0.846454	0.810502	0.854313	0.848538	0.859483	0.860921	0.841725
cg00505997	GTF2F2	TSS200		chr13	45694580	q	island	TSS200 - island	0.0764058	0.073905	0.0778047	0.0915145	0.0989301	0.0805552	0.0846553	0.0839444	0.0935878	0.0713422	0.0714931	0.0771203	0.0639415	0.0738337	0.0724631	0.0936107	0.0710681	0.0705809
cg00506049	SRRM3	Body		chr7	75887380	q	shore	Body - shore	0.822239	0.791729	0.834114	0.831067	0.815985	0.800261	0.780653	0.801252	0.811073	0.800812	0.841086	0.857896	0.786338	0.848422	0.839102	0.831626	0.840844	0.823423
cg00506168	PDXK	Body		chr21	45148460	q	island	Body - island	0.0940389	0.0870684	0.0989677	0.0964251	0.130409	0.0821983	0.103974	0.0947557	0.103686	0.0878158	0.0962197	0.105163	0.0908175	0.0988777	0.0953235	0.0812461	0.0822083	0.0787648
cg00506343	HOXC4	5'UTR		chr12	54421033	q	shelf	5'UTR - shelf	0.391386	0.357665	0.410783	0.383728	0.410368	0.364424	0.357228	0.357196	0.374682	0.352469	0.366047	0.406211	0.369434	0.417869	0.415214	0.409195	0.397236	0.38581
cg00506828	FRG1	IGR	-130516	chr4	190731458	q	shore	IGR - shore	0.428302	0.426114	0.448701	0.416964	0.450297	0.409018	0.313937	0.335025	0.310345	0.296307	0.323896	0.34471	0.319201	0.379277	0.376694	0.374216	0.340289	0.356355
cg00506859	GFRAL	Body		chr6	55234172	p	open sea	Body - open sea	0.303645	0.306677	0.296911	0.311694	0.338463	0.288653	0.298405	0.289784	0.295896	0.285867	0.334982	0.299637	0.345278	0.340887	0.308557	0.268644	0.263064	0.295138
cg00507008	TBX3	IGR	23362	chr12	115131421	q	shore	IGR - shore	0.922287	0.915425	0.930589	0.926532	0.939173	0.918967	0.927516	0.910759	0.906925	0.923121	0.920925	0.940633	0.943813	0.942158	0.939775	0.920137	0.942033	0.936556
cg00507259	SMARCAD1	TSS1500		chr4	95128692	q	island	TSS1500 - island	0.0429012	0.069338	0.0457927	0.0487805	0.0713516	0.0570098	0.065506	0.0594851	0.0615037	0.0145067	0.0303053	0.0263535	0.0374754	0.0456512	0.0306701	0.0395717	0.0253826	0.0213879
cg00507465	HEG1	TSS200		chr3	124774924	q	island	TSS200 - island	0.121035	0.101725	0.108741	0.091133	0.0984508	0.0944559	0.111684	0.0904532	0.105414	0.0782325	0.0792775	0.0722229	0.053084	0.0489457	0.0574571	0.063736	0.0650677	0.0617439
cg00507497	BRUNOL4	Body		chr18	34838423	q	shelf	Body - shelf	0.57091	0.520537	0.566936	0.56165	0.579821	0.525734	0.581704	0.560268	0.559639	0.547292	0.561758	0.600471	0.569311	0.632953	0.635585	0.615651	0.596235	0.58633
cg00507679	TTBK1	Body		chr6	43251876	p	island	Body - island	0.877764	0.866224	0.89415	0.88076	0.899605	0.893082	0.880947	0.881051	0.886951	0.871327	0.882079	0.895821	0.888246	0.900348	0.900978	0.894135	0.889514	0.901229
cg00508123	MMAA	1stExon		chr4	146540553	q	island	1stExon - island	0.0333205	0.0385841	0.0385736	0.0211031	0.039137	0.0390324	0.0376653	0.0443203	0.0411405	0.0404851	0.0244982	0.0386024	0.0337629	0.0384615	0.0252204	0.0325062	0.0198907	0.0257656
cg00508855	C5orf45	TSS1500		chr5	179287084	q	shore	TSS1500 - shore	0.395259	0.413776	0.409436	0.399836	0.420664	0.379493	0.47286	0.457222	0.474213	0.447879	0.454146	0.510749	0.475116	0.52873	0.515377	0.511724	0.516121	0.488863
cg00509007	HCCA2	Body		chr11	1781557	p	shelf	Body - shelf	0.892005	0.862961	0.908687	0.929915	0.915053	0.881737	0.890446	0.881795	0.879199	0.872929	0.883948	0.883912	0.864021	0.903801	0.908588	0.915563	0.901696	0.912659
cg00509187	ENOX1	TSS1500		chr13	44362093	q	shore	TSS1500 - shore	0.660917	0.61548	0.676144	0.67216	0.675686	0.623383	0.696462	0.67924	0.678448	0.681127	0.686818	0.726006	0.642552	0.739722	0.738613	0.749932	0.726094	0.704533
cg00509772	E2F1	Body		chr20	32273129	q	shore	Body - shore	0.48063	0.455426	0.508642	0.541206	0.550978	0.487464	0.491464	0.474722	0.515129	0.466475	0.486785	0.526806	0.498052	0.554921	0.525156	0.555367	0.528599	0.550562
cg00510011	GPR98	5'UTR		chr5	89854651	q	island	5'UTR - island	0.0832184	0.0896817	0.0549083	0.0585803	0.0740922	0.0479654	0.0556533	0.0548128	0.0650029	0.0367534	0.029775	0.0584101	0.0296669	0.0373103	0.0265784	0.0429095	0.022005	0.0240839
cg00510149	MRVI1	5'UTR		chr11	10674966	p	open sea	5'UTR - open sea	0.922861	0.896082	0.913499	0.922211	0.910001	0.894491	0.888162	0.890555	0.897985	0.886104	0.900975	0.924697	0.895466	0.920402	0.918186	0.918419	0.929644	0.925951
cg00510437	GIT2	Body		chr12	110384506	q	open sea	Body - open sea	0.613077	0.571093	0.606235	0.629666	0.628742	0.577431	0.613893	0.608594	0.642537	0.586059	0.605078	0.646315	0.605342	0.653181	0.66094	0.658266	0.648813	0.666535
cg00510502	DLGAP2	Body		chr8	1501670	p	island	Body - island	0.670965	0.63084	0.688333	0.675898	0.686759	0.626012	0.771819	0.765877	0.810347	0.799321	0.790075	0.825219	0.794932	0.838959	0.840129	0.821061	0.826171	0.841904
cg00510991	CILP2	Body		chr19	19656163	p	island	Body - island	0.854779	0.840065	0.893053	0.872105	0.883536	0.843503	0.874473	0.888476	0.890252	0.861598	0.860556	0.900432	0.895619	0.904285	0.903894	0.880563	0.881342	0.896679
cg00511081	CPLX4	Body		chr18	56976093	q	island	Body - island	0.105166	0.0906136	0.0982321	0.0968609	0.106587	0.0894771	0.101087	0.0889607	0.102352	0.0733279	0.083048	0.0871948	0.085722	0.074229	0.0789539	0.0820684	0.0780208	0.0851755
cg00511632	PXDN	Body		chr2	1745630	p	shore	Body - shore	0.939451	0.920214	0.932938	0.929216	0.922066	0.915096	0.929975	0.945629	0.941981	0.917802	0.914902	0.920038	0.941471	0.931942	0.946671	0.943775	0.913535	0.933136
cg00512031	CYTL1	TSS1500		chr4	5021976	p	shore	TSS1500 - shore	0.839046	0.804423	0.853377	0.843877	0.859677	0.815636	0.813953	0.816608	0.818468	0.814643	0.807483	0.849621	0.826	0.872469	0.847034	0.845654	0.839699	0.833289
cg00512563	FBXO31	Body		chr16	87398040	q	open sea	Body - open sea	0.845323	0.854935	0.889364	0.882494	0.891948	0.84932	0.86263	0.867233	0.882133	0.87699	0.870235	0.892316	0.870347	0.908992	0.903532	0.904726	0.892198	0.884821
cg00512658	TCN1	IGR	42843	chr11	59663124	q	shelf	IGR - shelf	0.132804	0.100894	0.134435	0.109731	0.115931	0.0858487	0.105025	0.122077	0.137276	0.0911819	0.0963239	0.095271	0.117063	0.107784	0.117836	0.144104	0.114541	0.107991
cg00512872	CYTH3	Body		chr7	6268584	p	open sea	Body - open sea	0.277424	0.317034	0.313165	0.244564	0.308938	0.251923	0.197446	0.184728	0.231126	0.217226	0.203091	0.215361	0.232885	0.282819	0.269172	0.248689	0.282261	0.289996
cg00513024	VOPP1	Body		chr7	55580397	p	open sea	Body - open sea	0.882555	0.877161	0.883406	0.905181	0.914725	0.873516	0.888714	0.873322	0.902445	0.932118	0.920302	0.911386	0.910321	0.926868	0.929879	0.918048	0.91017	0.922061
cg00513169	ADARB2	Body		chr10	1713065	p	open sea	Body - open sea	0.482742	0.461857	0.504355	0.49614	0.496868	0.470741	0.560777	0.566319	0.586023	0.545115	0.542185	0.594518	0.574942	0.624364	0.594411	0.618029	0.598771	0.614403
cg00514746	LANCL3	IGR	-80195	chrX	37350627	p	shore	IGR - shore	0.258662	0.224333	0.271568	0.252237	0.28415	0.246598	0.247771	0.245014	0.249794	0.226792	0.227809	0.275538	0.23954	0.293832	0.279198	0.259257	0.256059	0.252009
cg00517001	FIGNL1	TSS200		chr7	50518170	p	island	TSS200 - island	0.0822927	0.08035	0.100497	0.103146	0.0980625	0.0820663	0.0951173	0.0988059	0.0943756	0.0726177	0.0999243	0.0769231	0.0892043	0.0753043	0.0664649	0.0991399	0.0653778	0.0772683
cg00517849	ODZ3	Body		chr4	183373496	q	shelf	Body - shelf	0.905207	0.863545	0.895761	0.913582	0.912999	0.915822	0.846537	0.868828	0.893708	0.894208	0.872738	0.887046	0.918044	0.906409	0.918127	0.929725	0.921767	0.949185
cg00518266	NRN1	IGR	-442	chr6	5997791	p	shore	IGR - shore	0.484418	0.44118	0.501656	0.478875	0.510806	0.458771	0.543164	0.535133	0.54664	0.518115	0.520923	0.576261	0.550608	0.616005	0.615605	0.598338	0.593997	0.574477
cg00518623	C20orf108	TSS200		chr20	54933797	q	shore	TSS200 - shore	0.372061	0.383157	0.335684	0.305741	0.377412	0.348556	0.383006	0.405211	0.410311	0.383499	0.359293	0.334936	0.310399	0.338951	0.302642	0.372746	0.350048	0.320117
cg00519039	FRAT1	IGR	-23257	chr10	99055765	q	shelf	IGR - shelf	0.874637	0.837845	0.884781	0.9051	0.881725	0.890261	0.885068	0.870401	0.885459	0.901967	0.9	0.908667	0.860116	0.889858	0.89466	0.903515	0.896734	0.873758
cg00519320	WDR59	TSS1500		chr16	75020429	q	shore	TSS1500 - shore	0.690683	0.690993	0.740258	0.752033	0.735684	0.739985	0.698358	0.730626	0.73941	0.726849	0.698419	0.746345	0.766798	0.765943	0.790763	0.74777	0.747563	0.744792
cg00519553	C1QTNF5	Body		chr11	119211047	q	island	Body - island	0.887455	0.866947	0.899981	0.905194	0.909814	0.88569	0.898201	0.890712	0.893996	0.905909	0.91128	0.901083	0.903298	0.913486	0.903514	0.917997	0.910253	0.912029
cg00519829	CRTAC1	Body		chr10	99696219	q	open sea	Body - open sea	0.719274	0.695367	0.749057	0.740152	0.762461	0.713535	0.806303	0.78497	0.795942	0.778328	0.806024	0.825984	0.776721	0.834751	0.838502	0.813719	0.824178	0.813784
cg00520042	PEMT	5'UTR		chr17	17480931	p	open sea	5'UTR - open sea	0.902262	0.901394	0.895306	0.917154	0.919865	0.88868	0.895763	0.872857	0.884955	0.874907	0.874752	0.904434	0.910667	0.922669	0.899923	0.884154	0.908566	0.891324
cg00520135	TPM1	TSS1500		chr15	63333846	q	shore	TSS1500 - shore	0.883585	0.879216	0.903586	0.890506	0.896868	0.872433	0.892162	0.871564	0.893604	0.878147	0.875011	0.900882	0.873002	0.92313	0.904304	0.904073	0.916062	0.908844
cg00520612	RPL24	TSS1500		chr3	101406543	q	shore	TSS1500 - shore	0.648882	0.653665	0.691743	0.701994	0.719214	0.660913	0.786131	0.790299	0.813532	0.777624	0.781828	0.823682	0.799927	0.840988	0.831035	0.852205	0.843513	0.836401
cg00521048	RCBTB1	TSS200		chr13	50159798	q	island	TSS200 - island	0.338744	0.333607	0.332478	0.321928	0.364989	0.375087	0.328676	0.330251	0.348024	0.309374	0.254731	0.267479	0.314051	0.280463	0.260273	0.295755	0.246691	0.269119
cg00521428	ARHGEF19	Body		chr1	16534579	p	island	Body - island	0.882886	0.834541	0.877505	0.868065	0.874389	0.828101	0.825339	0.834391	0.826811	0.823353	0.825518	0.86426	0.837753	0.871526	0.885078	0.865556	0.86499	0.858112
cg00521620	OR2H1	IGR	8186	chr6	29434416	p	open sea	IGR - open sea	0.88842	0.8627	0.893753	0.893833	0.908851	0.896363	0.887087	0.888832	0.890621	0.898069	0.869229	0.907394	0.880665	0.908269	0.911377	0.904401	0.911973	0.914411
cg00522288	AACS	Body		chr12	125625016	q	open sea	Body - open sea	0.460886	0.42613	0.485397	0.508724	0.472407	0.463396	0.41925	0.443072	0.451758	0.423767	0.434159	0.474272	0.434682	0.509412	0.501209	0.514948	0.49687	0.485129
cg00522403	ZNF843	5'UTR		chr16	31453591	p	island	5'UTR - island	0.984564	0.983896	0.991192	0.989764	0.98488	0.991486	0.982305	0.979142	0.978571	0.984671	0.981596	0.987854	0.974498	0.978616	0.983569	0.988042	0.990401	0.992533
cg00522935	CACNA2D4	Body		chr12	1964603	p	open sea	Body - open sea	0.355551	0.323756	0.376544	0.331989	0.37349	0.32226	0.422817	0.409784	0.426134	0.397332	0.40123	0.453581	0.416316	0.473429	0.47696	0.457273	0.44081	0.444217
cg00523465	FAM127C	TSS200		chrX	134156667	q	shore	TSS200 - shore	0.127298	0.0972011	0.128379	0.133251	0.14523	0.138912	0.129835	0.126769	0.134787	0.122313	0.110126	0.137839	0.126855	0.127697	0.106084	0.119432	0.118355	0.113677
cg00523742	SECTM1	TSS1500		chr17	80293310	q	shore	TSS1500 - shore	0.527428	0.463676	0.527562	0.515692	0.520751	0.48484	0.49869	0.484903	0.499119	0.46129	0.499319	0.520935	0.481827	0.548626	0.538689	0.553421	0.519038	0.523544
cg00524023	UNC5CL	IGR	-108035	chr6	40886605	p	open sea	IGR - open sea	0.909565	0.888545	0.917614	0.904214	0.91867	0.889397	0.910033	0.908382	0.922678	0.903385	0.903056	0.911024	0.92529	0.928571	0.927861	0.917342	0.902914	0.911584
cg00524374	KLF6	IGR	76780	chr10	3894968	p	open sea	IGR - open sea	0.191523	0.175995	0.209024	0.222117	0.239366	0.201851	0.157375	0.159353	0.152138	0.23517	0.196096	0.222779	0.223557	0.239887	0.222434	0.268287	0.222837	0.249705
cg00524486	MUC5B	TSS200		chr11	1244110	p	shelf	TSS200 - shelf	0.483191	0.439753	0.500929	0.508266	0.506836	0.484921	0.468541	0.476219	0.490162	0.467149	0.461538	0.520307	0.459886	0.532554	0.524335	0.531115	0.509271	0.510058
cg00524899	NCKAP5	Body		chr2	133635152	q	open sea	Body - open sea	0.670739	0.644536	0.667504	0.702421	0.716122	0.696657	0.686143	0.735528	0.724133	0.686369	0.708381	0.737389	0.753093	0.75825	0.769133	0.735707	0.764277	0.727528
cg00524964	FAM78A	3'UTR		chr9	134135008	q	shore	3'UTR - shore	0.805871	0.781689	0.827074	0.842018	0.828949	0.799088	0.747098	0.769801	0.804183	0.789016	0.844047	0.84039	0.828239	0.824501	0.848886	0.82233	0.809817	0.853087
cg00525277	TNXB	Body		chr6	32064239	p	island	Body - island	0.977422	0.968783	0.980971	0.986662	0.972809	0.973649	0.977939	0.976371	0.976611	0.970511	0.975329	0.972021	0.971817	0.971443	0.984372	0.985035	0.98985	0.991534
cg00526276	MIR365A	IGR	28281	chr16	14431423	p	open sea	IGR - open sea	0.45159	0.405238	0.465718	0.445715	0.46707	0.416558	0.462866	0.455752	0.47379	0.441048	0.456922	0.497608	0.447318	0.513275	0.489314	0.506058	0.478027	0.489313
cg00526455	LOC729991-MEF2B	Body		chr19	19285099	p	shelf	Body - shelf	0.881467	0.857876	0.896316	0.891544	0.90725	0.859065	0.866553	0.858239	0.868206	0.844729	0.862667	0.887473	0.876705	0.881949	0.883937	0.884986	0.871517	0.868291
cg00526843	HLA-DPB2	Body		chr6	33084420	p	shore	Body - shore	0.194826	0.178515	0.209095	0.190053	0.232331	0.227959	0.143632	0.158248	0.162141	0.139866	0.188429	0.19961	0.179446	0.208274	0.197591	0.205194	0.208259	0.183573
cg00527174	FAM43B	1stExon		chr1	20880663	p	shore	1stExon - shore	0.799832	0.780326	0.830197	0.829249	0.839652	0.794276	0.807351	0.807309	0.818598	0.800048	0.807071	0.843138	0.849315	0.852217	0.869572	0.812782	0.863069	0.8217
cg00527825	LOXL1	TSS1500		chr15	74218418	q	shore	TSS1500 - shore	0.854883	0.821516	0.837788	0.863417	0.872234	0.826936	0.82707	0.815926	0.811763	0.792926	0.792203	0.824682	0.805467	0.858459	0.828056	0.846284	0.829727	0.8373
cg00528572	MTNR1B	Body		chr11	92703433	q	island	Body - island	0.78316	0.774706	0.804909	0.809284	0.818346	0.757601	0.856409	0.848805	0.855719	0.851622	0.851905	0.883806	0.873148	0.887434	0.869415	0.866093	0.894047	0.869862
cg00528902	LOC157627	Body		chr8	9760528	p	shore	Body - shore	0.825802	0.790309	0.833817	0.822974	0.826361	0.820896	0.860685	0.861822	0.852713	0.834408	0.873778	0.858603	0.870579	0.867959	0.879676	0.874435	0.860465	0.861031
cg00529027	GABRQ	TSS1500		chrX	151806225	q	shore	TSS1500 - shore	0.456381	0.445034	0.477805	0.465121	0.474362	0.463157	0.460367	0.477926	0.501185	0.456323	0.461444	0.480079	0.48138	0.458189	0.447225	0.448175	0.443085	0.438903
cg00529480	RFWD2	IGR	242827	chr1	176180360	q	shelf	IGR - shelf	0.918841	0.906015	0.916298	0.948641	0.94446	0.923383	0.922861	0.918514	0.930563	0.952742	0.920598	0.944111	0.954986	0.949613	0.961872	0.928495	0.944542	0.93697
cg00529958	ZIC5	TSS200		chr13	100624288	q	island	TSS200 - island	0.889171	0.910604	0.920347	0.926066	0.927014	0.901204	0.909625	0.910816	0.905811	0.895881	0.850395	0.869982	0.842567	0.846268	0.844277	0.842088	0.843532	0.842373
cg00530650	INTS1	Body		chr7	1534766	p	shore	Body - shore	0.885088	0.874534	0.8987	0.887745	0.900977	0.890785	0.866324	0.860856	0.867548	0.863914	0.871154	0.88946	0.86818	0.896819	0.879323	0.89561	0.887053	0.886091
cg00531628	IFIH1	5'UTR		chr2	163174891	q	open sea	5'UTR - open sea	0.0920144	0.0714159	0.0759076	0.0713357	0.0745123	0.0677097	0.070563	0.0690637	0.067842	0.0627312	0.0818992	0.0860096	0.0754522	0.0735744	0.0730491	0.0812129	0.0706966	0.0718563
cg00531750	LRIG1	TSS1500		chr3	66551802	p	island	TSS1500 - island	0.119293	0.108333	0.129903	0.121298	0.160106	0.126367	0.110222	0.116306	0.149519	0.101134	0.10061	0.11667	0.127441	0.0956201	0.0824242	0.0778445	0.0794319	0.0745879
cg00532411	CHD5	TSS1500		chr1	6241506	p	shore	TSS1500 - shore	0.676337	0.635952	0.683369	0.697571	0.700069	0.659738	0.62729	0.632469	0.658411	0.608503	0.609512	0.666915	0.65124	0.713902	0.702723	0.675513	0.672999	0.679311
cg00532451	OBSCN	Body		chr1	228528913	q	open sea	Body - open sea	0.984728	0.981771	0.98646	0.991012	0.991077	0.986341	0.991095	0.987296	0.983283	0.994705	0.994568	0.994624	0.993358	0.989462	0.989047	0.989296	0.994499	0.99156
cg00532492	DLG5	IGR	-78849	chr10	79471700	q	shore	IGR - shore	0.133616	0.114225	0.117202	0.114156	0.137121	0.138693	0.0932279	0.107977	0.0917654	0.115993	0.111446	0.113901	0.0986056	0.111443	0.114976	0.125462	0.107235	0.106052
cg00532802	SORL1	IGR	271308	chr11	121594220	q	open sea	IGR - open sea	0.252359	0.241518	0.266584	0.227995	0.251407	0.237482	0.219899	0.226726	0.246825	0.202733	0.223417	0.258333	0.233955	0.284565	0.270048	0.256744	0.25248	0.253473
cg00532998	KBTBD7	TSS200		chr13	41768820	q	shore	TSS200 - shore	0.0576867	0.0435022	0.0584754	0.0559687	0.0696123	0.047714	0.073273	0.0779001	0.0729081	0.0565733	0.0699531	0.0792072	0.0639193	0.0704414	0.0686159	0.07549	0.0705072	0.0642779
cg00533202	OR2V1	IGR	-39535	chr5	180511822	q	open sea	IGR - open sea	0.835167	0.828552	0.864359	0.875379	0.874253	0.812934	0.816953	0.811207	0.817319	0.817873	0.839061	0.840755	0.820184	0.864163	0.852869	0.857787	0.84816	0.833758
cg00533390	HNRNPU	TSS1500		chr1	245028657	q	shore	TSS1500 - shore	0.370032	0.332854	0.379587	0.38744	0.400787	0.346759	0.271986	0.276973	0.278387	0.283456	0.263707	0.313559	0.271075	0.309619	0.317146	0.319149	0.308486	0.289368
cg00533620	RPA2	TSS200		chr1	28241386	p	island	TSS200 - island	0.0165495	0.0141247	0.00941917	0.00995364	0.0182134	0.0194522	0.0138319	0.026047	0.0183887	0.0194749	0.0207995	0.0264392	0.0260894	0.0165959	0.0223783	0.00794566	0.0113834	0.00613231
cg00533649	RABAC1	IGR	-28903	chr19	42431930	q	island	IGR - island	0.742398	0.708777	0.759681	0.732397	0.761812	0.707164	0.66661	0.641731	0.669568	0.647251	0.668816	0.698086	0.647242	0.72038	0.710403	0.696337	0.692099	0.686143
cg00533934	UGT1A10	Body		chr2	234652669	q	island	Body - island	0.867813	0.838121	0.879224	0.873601	0.88384	0.842533	0.863852	0.866354	0.86533	0.851511	0.848766	0.875646	0.848565	0.900703	0.883439	0.888344	0.882929	0.894643
cg00534133	CENPH	1stExon		chr5	68485420	q	island	1stExon - island	0.0182232	0.0226739	0.0147049	0.0267651	0.0267115	0.0217706	0.0184985	0.0265015	0.0225693	0.0252786	0.0113337	0.0118429	0.0168188	0.00725331	0.0103609	0.0237281	0.0130959	0.0160799
cg00534318	H1FX-AS1	IGR	-788	chr3	129032826	q	shore	IGR - shore	0.523647	0.480935	0.537436	0.53964	0.554117	0.515715	0.484504	0.446545	0.4866	0.456862	0.47678	0.506224	0.478034	0.531844	0.509537	0.521069	0.509524	0.518706
cg00534919	C1orf26	Body		chr1	185139671	q	open sea	Body - open sea	0.0935763	0.0643234	0.111136	0.0934001	0.0976378	0.0900039	0.0837209	0.0894658	0.0853528	0.0764233	0.0919552	0.11204	0.0880397	0.121705	0.112165	0.117675	0.107022	0.0997769
cg00535420	UBE2F	TSS200		chr2	238875533	q	island	TSS200 - island	0.0357119	0.0414373	0.0229224	0.0368367	0.048014	0.043636	0.0314944	0.0326589	0.031047	0.029245	0.032817	0.0244525	0.0335461	0.0210542	0.0179619	0.0244487	0.017073	0.0171878
cg00535785	ZNF423	Body		chr16	49766785	q	open sea	Body - open sea	0.0779104	0.0611074	0.0622185	0.0348635	0.0482234	0.0572272	0.21943	0.218297	0.216578	0.163002	0.149155	0.20057	0.152583	0.201941	0.181205	0.171223	0.175203	0.20132
cg00535994	SCN3A	IGR	-18541	chr2	165925489	q	open sea	IGR - open sea	0.487838	0.425231	0.492295	0.479097	0.471565	0.448795	0.46593	0.448915	0.449805	0.444776	0.432969	0.48336	0.450574	0.507474	0.501199	0.48469	0.495992	0.482168
cg00536080	CACNA1A	Body		chr19	13409931	p	island	Body - island	0.745837	0.738852	0.789689	0.798537	0.795787	0.788488	0.754611	0.775691	0.781855	0.735053	0.753196	0.785851	0.800304	0.805255	0.822094	0.754976	0.792079	0.79505
cg00537121	ANKRD13D	TSS1500		chr11	67055633	q	shore	TSS1500 - shore	0.680726	0.634872	0.690941	0.675534	0.683785	0.635175	0.664929	0.650726	0.655614	0.6653	0.631076	0.694635	0.662967	0.704714	0.688867	0.700783	0.687087	0.69368
cg00537820	NELF	Body		chr9	140346864	q	shore	Body - shore	0.834113	0.802283	0.84819	0.860877	0.848846	0.815749	0.80939	0.813091	0.802648	0.796094	0.803781	0.836059	0.807676	0.853382	0.845016	0.847085	0.827227	0.835034
cg00537910	ATG9A	3'UTR		chr2	220084611	q	shore	3'UTR - shore	0.919263	0.899178	0.926696	0.92171	0.927516	0.917963	0.914663	0.909577	0.914744	0.910334	0.912764	0.929412	0.910212	0.934038	0.934971	0.92478	0.929067	0.92212
cg00538495	HHEX	IGR	-20175	chr10	94429506	q	open sea	IGR - open sea	0.574901	0.532614	0.574484	0.578838	0.592982	0.53746	0.553398	0.546485	0.561716	0.515117	0.507821	0.567652	0.534452	0.606734	0.605728	0.577049	0.573154	0.592326
cg00539360	VEGFA	TSS1500		chr6	43737136	p	shore	TSS1500 - shore	0.892633	0.859694	0.902673	0.902674	0.905899	0.8633	0.891649	0.885497	0.883303	0.87065	0.897819	0.898117	0.858709	0.900936	0.910771	0.892928	0.903876	0.903243
cg00539757	CAMSAP1L1	Body		chr1	200772244	q	open sea	Body - open sea	0.113259	0.101978	0.143321	0.101229	0.12916	0.111394	0.105753	0.119655	0.103731	0.095024	0.092444	0.0970114	0.10208	0.117539	0.114708	0.13071	0.10778	0.103535
cg00540363	SH3RF3	Body		chr2	109757749	q	open sea	Body - open sea	0.843977	0.821116	0.876783	0.886668	0.883864	0.845515	0.862777	0.865086	0.877254	0.86618	0.846239	0.879864	0.858987	0.880043	0.904167	0.895296	0.889272	0.878367
cg00540434	MIR4326	IGR	-6901	chr20	61897264	q	shore	IGR - shore	0.878974	0.859118	0.885619	0.888922	0.89238	0.86902	0.88466	0.892187	0.887486	0.859559	0.875978	0.900402	0.872939	0.901227	0.892863	0.90146	0.903648	0.894373
cg00540850	TERT	Body		chr5	1277126	p	shore	Body - shore	0.769905	0.737423	0.791449	0.778462	0.795689	0.742972	0.74259	0.717139	0.73585	0.715752	0.734908	0.766712	0.735536	0.785141	0.7658	0.782056	0.75564	0.756339
cg00541089	TRABD	3'UTR		chr22	50637801	q	shore	3'UTR - shore	0.864771	0.821818	0.866607	0.879355	0.875526	0.834465	0.834449	0.828293	0.852175	0.819411	0.823805	0.863543	0.83999	0.872938	0.873395	0.86111	0.867264	0.857446
cg00541476	SULF1	5'UTR		chr8	70404716	q	open sea	5'UTR - open sea	0.901905	0.879941	0.914655	0.919226	0.908451	0.91088	0.882478	0.880672	0.880658	0.868974	0.884604	0.890115	0.862931	0.899412	0.896466	0.902156	0.900931	0.907644
cg00542638	C22orf25	TSS1500		chr22	20007500	q	shore	TSS1500 - shore	0.837299	0.809126	0.847912	0.847016	0.8605	0.814256	0.823809	0.821829	0.835947	0.810774	0.813528	0.845891	0.81514	0.866699	0.860562	0.853603	0.852277	0.857973
cg00542775	RP13-614K11.1	IGR	188038	chr1	4188710	p	shelf	IGR - shelf	0.93145	0.924784	0.943043	0.9529	0.943021	0.935957	0.946498	0.945212	0.950248	0.969288	0.954597	0.957162	0.950696	0.956923	0.954048	0.954257	0.952174	0.952669
cg00542889	SUN1	IGR	-3731	chr7	851463	p	shore	IGR - shore	0.805996	0.803057	0.810258	0.865312	0.858642	0.821049	0.837984	0.844025	0.848615	0.801061	0.826776	0.854749	0.871727	0.886517	0.874332	0.865795	0.849539	0.877411
cg00543196	ACP6	TSS200		chr1	147142741	q	island	TSS200 - island	0.0150268	0.025841	0.0219823	0.0149569	0.0183907	0.0194661	0.0204162	0.0238421	0.0196324	0.0131555	0.0181442	0.0123477	0.0176495	0.0140657	0.0115842	0.0130526	0.0164759	0.0134192
cg00543460	TPM1	Body		chr15	63337496	q	shore	Body - shore	0.874436	0.849498	0.864841	0.883296	0.861484	0.840797	0.797902	0.786057	0.774451	0.753863	0.74987	0.813736	0.795784	0.844734	0.835358	0.803344	0.826724	0.828978
cg00543604	LINC01203	IGR	44133	chrX	13397493	p	island	IGR - island	0.778277	0.761933	0.813239	0.828933	0.831856	0.78521	0.848139	0.856458	0.844069	0.82257	0.852998	0.852981	0.874831	0.872595	0.884942	0.859906	0.873576	0.825314
cg00543723	LOC100507384	IGR	-28335	chr11	45715523	p	open sea	IGR - open sea	0.449876	0.420718	0.475605	0.44995	0.451062	0.425534	0.47616	0.45898	0.470007	0.429883	0.450003	0.484906	0.461079	0.522307	0.515414	0.507097	0.489517	0.49073
cg00543769	BDP1	IGR	-2316	chr5	70749126	q	shelf	IGR - shelf	0.907682	0.890609	0.912643	0.906556	0.919068	0.883254	0.91568	0.902499	0.894589	0.899922	0.916061	0.929739	0.922036	0.906914	0.927689	0.931894	0.928235	0.920615
cg00543944	IL21	IGR	-9209	chr4	123524574	q	open sea	IGR - open sea	0.757652	0.732204	0.789528	0.795126	0.788026	0.749599	0.739705	0.74539	0.74405	0.733676	0.71764	0.771794	0.728722	0.790323	0.789554	0.75348	0.754318	0.756258
cg00544032	FAM46C	IGR	90806	chr1	118239410	p	open sea	IGR - open sea	0.869035	0.858786	0.883874	0.886336	0.895111	0.862623	0.902132	0.89125	0.89273	0.888438	0.863716	0.911605	0.881031	0.913887	0.900833	0.915329	0.911564	0.906641
cg00544674	LRRC4C	IGR	-446168	chr11	39689583	p	open sea	IGR - open sea	0.0810269	0.0692428	0.06418	0.0861582	0.0770616	0.0717949	0.0711	0.0791308	0.0761074	0.0846764	0.0952905	0.100021	0.0850221	0.114002	0.073924	0.0713003	0.0608229	0.0752573
cg00545462	DEFB132	1stExon		chr20	238452	p	open sea	1stExon - open sea	0.613669	0.576307	0.640404	0.621724	0.649289	0.594101	0.730894	0.719513	0.728362	0.722733	0.757006	0.775646	0.718488	0.786327	0.788293	0.739258	0.755138	0.770636
cg00545749	ZFHX3	IGR	-115608	chr16	72701178	q	shelf	IGR - shelf	0.870404	0.879546	0.888364	0.91503	0.911879	0.874435	0.874889	0.899678	0.87451	0.901449	0.856987	0.900051	0.877923	0.893426	0.886928	0.910258	0.903773	0.915359
cg00546153	PPIE	5'UTR		chr1	40205266	p	shore	5'UTR - shore	0.448937	0.393701	0.460021	0.442579	0.465925	0.410811	0.54318	0.537618	0.552577	0.509129	0.512959	0.57356	0.528597	0.600985	0.595379	0.593732	0.579119	0.569575
cg00546666	ZNF335	Body		chr20	44598621	q	shore	Body - shore	0.273783	0.224319	0.238821	0.255627	0.290917	0.244528	0.226616	0.24377	0.254617	0.23052	0.267415	0.28444	0.243659	0.305641	0.295133	0.274293	0.276433	0.27271
cg00547103	FAM198B	Body		chr4	159092089	q	open sea	Body - open sea	0.886546	0.852649	0.900645	0.893126	0.874233	0.841658	0.902969	0.891256	0.911801	0.876238	0.861601	0.87377	0.868406	0.908658	0.890783	0.909714	0.90841	0.899068
cg00547304	LOC90586	TSS1500		chr17	41017800	q	open sea	TSS1500 - open sea	0.594627	0.601078	0.646511	0.621528	0.659862	0.649158	0.627404	0.623335	0.612621	0.59339	0.630397	0.635793	0.64655	0.655994	0.677134	0.666077	0.606798	0.62514
cg00547445	GPR120	TSS200		chr10	95326291	q	island	TSS200 - island	0.64815	0.663246	0.696893	0.687809	0.646007	0.653837	0.656042	0.662579	0.659981	0.651588	0.631729	0.625465	0.649521	0.619798	0.620068	0.641507	0.633849	0.628708
cg00547480	LDB1	Body		chr10	103875961	q	shelf	Body - shelf	0.764643	0.730443	0.77589	0.785023	0.789734	0.728831	0.757247	0.732227	0.764758	0.731199	0.730166	0.776149	0.76127	0.799132	0.775961	0.785221	0.781331	0.786084
cg00547530	CLUAP1	Body		chr16	3559687	p	open sea	Body - open sea	0.764894	0.72449	0.78801	0.791203	0.795815	0.738827	0.734078	0.731501	0.740331	0.712084	0.724481	0.760014	0.733489	0.790999	0.797647	0.768644	0.792388	0.771116
cg00548060	NPL	5'UTR		chr1	182761905	q	shelf	5'UTR - shelf	0.901357	0.903787	0.896413	0.908151	0.920461	0.885795	0.898183	0.887629	0.895907	0.880898	0.901835	0.896084	0.918541	0.9125	0.928289	0.907634	0.918083	0.927641
cg00548618	PSKH1	Body		chr16	67943097	q	island	Body - island	0.932098	0.923513	0.935094	0.942624	0.925213	0.925397	0.921512	0.924687	0.922694	0.932672	0.940384	0.936397	0.932525	0.925233	0.935966	0.909091	0.929642	0.918544
cg00548708	DLX4	IGR	-5015	chr17	48041547	q	island	IGR - island	0.974482	0.985124	0.983658	0.994795	0.99048	0.989579	0.987158	0.992755	0.99157	0.9845	0.986578	0.980959	0.986798	0.985904	0.992961	0.994927	0.998161	0.998402
cg00549450	C10orf79	Body		chr10	105953722	q	open sea	Body - open sea	0.823359	0.769845	0.827686	0.827488	0.845427	0.785847	0.742467	0.749597	0.758929	0.75372	0.738898	0.792331	0.754676	0.814289	0.817969	0.793679	0.802503	0.800556
cg00549451	FCGR2A	IGR	-65447	chr1	161409758	q	shore	IGR - shore	0.82403	0.799043	0.856651	0.86225	0.866197	0.837538	0.831938	0.829894	0.836574	0.828773	0.821174	0.864103	0.812636	0.868134	0.851398	0.85815	0.85373	0.840308
cg00549463	HES2	TSS1500		chr1	6480232	p	island	TSS1500 - island	0.970974	0.977673	0.976339	0.985976	0.981851	0.976958	0.975053	0.977402	0.979142	0.98168	0.98464	0.980672	0.982789	0.980901	0.983754	0.981389	0.981688	0.986331
cg00549475	TMEM220	Body		chr17	10632715	p	shore	Body - shore	0.723949	0.667098	0.709651	0.733288	0.751115	0.70098	0.714156	0.716074	0.740934	0.732611	0.71714	0.767186	0.712651	0.770965	0.717419	0.768778	0.759912	0.750434
cg00549706	UBAC1	IGR	-1311	chr9	138823504	q	island	IGR - island	0.813482	0.780845	0.828865	0.834414	0.85299	0.800119	0.792446	0.798352	0.790663	0.808613	0.791337	0.820096	0.787899	0.84671	0.840524	0.811532	0.826302	0.823857
cg00549772	LINC00966	IGR	558	chr8	65286333	q	island	IGR - island	0.215082	0.263427	0.228967	0.213763	0.209696	0.200769	0.347824	0.345214	0.393155	0.347508	0.370486	0.40101	0.421695	0.424987	0.423884	0.288506	0.316663	0.330671
cg00549972	RP5-1086L22.1	IGR	-108048	chr6	170455374	q	shore	IGR - shore	0.492402	0.445623	0.525595	0.482927	0.521668	0.48085	0.484724	0.531583	0.518511	0.487511	0.495871	0.605523	0.548357	0.571054	0.57154	0.552096	0.56748	0.551741
cg00550234	ARAP3	IGR	49892	chr5	141082860	q	shore	IGR - shore	0.888072	0.881789	0.913139	0.913672	0.910136	0.893444	0.897919	0.911679	0.901303	0.892207	0.887516	0.923043	0.922196	0.926128	0.929011	0.909756	0.908172	0.916241
cg00550955	MIR130B	IGR	5064	chr22	22012657	q	shore	IGR - shore	0.897694	0.896452	0.901284	0.897587	0.91205	0.88078	0.888079	0.883396	0.903139	0.881716	0.880894	0.900814	0.913417	0.918888	0.91376	0.915134	0.901654	0.917773
cg00551143	TRIL	TSS1500		chr7	28998860	p	shore	TSS1500 - shore	0.908866	0.895606	0.937292	0.916713	0.927281	0.91884	0.899422	0.890072	0.897181	0.895247	0.896327	0.912125	0.897221	0.923261	0.91717	0.918292	0.925953	0.90631
cg00551146	FRMD4A	Body		chr10	14014579	p	open sea	Body - open sea	0.217833	0.183961	0.216749	0.210147	0.236176	0.18563	0.174293	0.209527	0.214542	0.173094	0.19972	0.229991	0.238403	0.243622	0.2596	0.212378	0.248663	0.213495
cg00551244	TMEM65	IGR	-139383	chr8	125183776	q	open sea	IGR - open sea	0.895527	0.87043	0.924013	0.930302	0.917105	0.898285	0.919988	0.925372	0.930778	0.897727	0.904625	0.875019	0.916315	0.918638	0.915592	0.898137	0.902026	0.92381
cg00551398	RARS2	Body		chr6	88298474	q	shore	Body - shore	0.788938	0.750204	0.799239	0.809259	0.817201	0.750017	0.768011	0.767662	0.768786	0.735966	0.73627	0.789672	0.756054	0.811601	0.795858	0.813107	0.810255	0.802863
cg00551609	TET3	IGR	-58788	chr2	74214662	p	shelf	IGR - shelf	0.724516	0.679841	0.737503	0.741447	0.738999	0.688202	0.722306	0.722976	0.737159	0.710458	0.710667	0.752993	0.714022	0.772357	0.768154	0.759797	0.765743	0.753359
cg00551617	NMI	IGR	25599	chr2	152152581	q	open sea	IGR - open sea	0.948914	0.965614	0.970932	0.984016	0.968572	0.981711	0.95637	0.957704	0.960951	0.955597	0.975614	0.958447	0.973453	0.975361	0.975811	0.959506	0.965888	0.979866
cg00552868	C20orf151	Body		chr20	60990649	q	shore	Body - shore	0.897052	0.866429	0.88245	0.917219	0.884346	0.873064	0.891294	0.888706	0.879983	0.87819	0.902692	0.90511	0.901462	0.903486	0.907406	0.906856	0.903971	0.89744
cg00554341	LINC00578	IGR	-93415	chr3	177066294	q	open sea	IGR - open sea	0.925935	0.917391	0.950585	0.913405	0.928339	0.911119	0.898004	0.927409	0.913661	0.90433	0.89949	0.943676	0.952761	0.956617	0.958069	0.928171	0.926648	0.933602
cg00554973	BCL2L11	3'UTR		chr2	111925617	q	open sea	3'UTR - open sea	0.927627	0.920386	0.9221	0.920295	0.933616	0.919166	0.9127	0.922259	0.917991	0.930303	0.927799	0.93115	0.92241	0.92813	0.929282	0.927564	0.927539	0.919038
cg00554993	CEBPE	TSS200		chr14	23588616	q	open sea	TSS200 - open sea	0.869094	0.84366	0.879268	0.908582	0.917928	0.871734	0.619802	0.660807	0.659099	0.625767	0.668831	0.689818	0.670144	0.7287	0.711819	0.703008	0.703636	0.683707
cg00555094	NANP	TSS1500		chr20	25605889	p	shore	TSS1500 - shore	0.879953	0.843501	0.880313	0.85986	0.87683	0.854105	0.854536	0.86438	0.856081	0.860725	0.848321	0.880677	0.851146	0.853637	0.884657	0.87619	0.903052	0.888027
cg00555268	PRIC285	Body		chr20	62202358	q	shore	Body - shore	0.794058	0.747327	0.787734	0.795352	0.806445	0.751317	0.772084	0.770119	0.765977	0.758918	0.766139	0.799919	0.753777	0.80892	0.799463	0.785313	0.776851	0.782562
cg00555393	OLAH	IGR	-7966	chr10	15077929	p	open sea	IGR - open sea	0.864641	0.852882	0.890484	0.879481	0.887926	0.847163	0.878714	0.848763	0.883642	0.863276	0.873462	0.884453	0.900022	0.91117	0.89756	0.882914	0.886845	0.880673
cg00555600	HR	Body		chr8	21986018	p	shore	Body - shore	0.857145	0.824677	0.876802	0.887744	0.887958	0.854425	0.854415	0.846283	0.865305	0.836266	0.844974	0.886665	0.847298	0.880262	0.885973	0.872375	0.870013	0.877217
cg00555905	AATK	TSS1500		chr17	79140481	q	shore	TSS1500 - shore	0.766867	0.755118	0.736712	0.793193	0.786552	0.749149	0.773645	0.792165	0.78828	0.788645	0.796139	0.791724	0.806688	0.785943	0.788406	0.800032	0.802969	0.813559
cg00556627	SPATS2L	5'UTR		chr2	201187003	q	open sea	5'UTR - open sea	0.881049	0.837527	0.842702	0.886262	0.902515	0.843685	0.857597	0.863976	0.859745	0.837696	0.849731	0.87	0.876071	0.919841	0.893654	0.85468	0.872257	0.870323
cg00557308	MEGF11	Body		chr15	66274821	q	island	Body - island	0.122981	0.116808	0.132426	0.129613	0.138884	0.137886	0.124352	0.122682	0.130442	0.121327	0.137625	0.153012	0.110518	0.150508	0.151657	0.135841	0.138288	0.144849
cg00557360	C20orf95	TSS200		chr20	37230386	q	shore	TSS200 - shore	0.0399823	0.0378127	0.0311142	0.0422036	0.0344593	0.0406312	0.0434024	0.0429325	0.0358489	0.0453049	0.0399772	0.0300832	0.0400115	0.0388927	0.0276493	0.0313852	0.0301373	0.0264173
cg00559439	VGLL4	Body		chr3	11672517	p	open sea	Body - open sea	0.940023	0.923481	0.94909	0.936971	0.953746	0.944	0.931754	0.923246	0.904576	0.959504	0.962509	0.948425	0.93617	0.945569	0.94566	0.944014	0.921048	0.955696
cg00559935	SCLY	Body		chr2	238990731	q	open sea	Body - open sea	0.881935	0.847391	0.887319	0.870726	0.890855	0.846119	0.855618	0.868774	0.883552	0.871464	0.843984	0.896284	0.889502	0.892397	0.898364	0.868763	0.882379	0.882801
cg00560277	GLI3	5'UTR		chr7	42267269	p	shore	5'UTR - shore	0.805557	0.772067	0.818017	0.809833	0.825619	0.772362	0.774545	0.771795	0.77946	0.753275	0.73846	0.798222	0.77626	0.827542	0.826713	0.793666	0.805557	0.798916
cg00560547	CA7	Body		chr16	66878575	q	island	Body - island	0.575106	0.544697	0.556769	0.566617	0.576921	0.584778	0.599176	0.57812	0.600646	0.575992	0.528698	0.524933	0.583124	0.528825	0.55903	0.564841	0.522469	0.526789
cg00561775	C1QTNF8	IGR	21579	chr16	1159805	p	open sea	IGR - open sea	0.125559	0.101842	0.123371	0.115578	0.151139	0.122697	0.10491	0.107069	0.111779	0.0970599	0.108338	0.135204	0.102257	0.122247	0.143494	0.126359	0.121928	0.129603
cg00561803	EXD3	Body		chr9	140265575	q	island	Body - island	0.880168	0.859527	0.887394	0.887969	0.868039	0.873413	0.858849	0.858275	0.871723	0.854609	0.862347	0.881388	0.856304	0.895862	0.89536	0.882045	0.875133	0.884068
cg00562312	ADAMTS2	Body		chr5	178752999	q	open sea	Body - open sea	0.874209	0.857338	0.88547	0.898609	0.886608	0.85702	0.86279	0.868084	0.882288	0.861944	0.864305	0.883148	0.894974	0.902367	0.898191	0.893206	0.900055	0.890258
cg00562376	NPAS2	Body		chr2	101609937	q	open sea	Body - open sea	0.881386	0.864246	0.905424	0.880457	0.901925	0.877125	0.90765	0.896711	0.899828	0.892563	0.894698	0.903614	0.920789	0.923033	0.922678	0.921529	0.900812	0.883714
cg00562665	WSCD2	IGR	-2811	chr12	108520700	q	shelf	IGR - shelf	0.422068	0.406115	0.436082	0.441279	0.446341	0.398107	0.56538	0.538227	0.589358	0.61524	0.602473	0.63798	0.577875	0.636516	0.635382	0.589551	0.623984	0.588593
cg00563045	GTF2H4	Body		chr6	30878494	p	shelf	Body - shelf	0.883143	0.845768	0.892131	0.889753	0.88312	0.851566	0.840572	0.855348	0.853896	0.838954	0.844309	0.882274	0.861078	0.895738	0.89159	0.883012	0.868216	0.880615
cg00563107	RP11-425I13.3	IGR	-4912	chr4	141173528	q	shore	IGR - shore	0.89861	0.868006	0.883484	0.917167	0.917975	0.887876	0.891398	0.892134	0.903892	0.894757	0.895544	0.914157	0.892728	0.915868	0.922785	0.92488	0.922151	0.906597
cg00563699	INPP5B	Body		chr1	38397437	p	island	Body - island	0.0404116	0.0212217	0.0265279	0.0150503	0.0326966	0.0186986	0.0283814	0.040152	0.0358294	0.0201987	0.028731	0.0202318	0.0331402	0.0210817	0.0193665	0.00902155	0.00346752	0.0112928
cg00563870	KRTAP10-12	IGR	25014	chr21	46142101	q	shore	IGR - shore	0.586452	0.540227	0.574422	0.630352	0.634578	0.583219	0.605123	0.659689	0.62044	0.625527	0.618568	0.670709	0.67552	0.692521	0.683715	0.664793	0.692164	0.678198
cg00564164	ZNF563	TSS1500		chr19	12444910	p	shore	TSS1500 - shore	0.184524	0.151717	0.190702	0.166333	0.198862	0.159674	0.237095	0.245041	0.249174	0.233863	0.238068	0.271698	0.238362	0.289697	0.277934	0.285275	0.263202	0.268044
cg00564546	C15orf27	3'UTR		chr15	76496741	q	open sea	3'UTR - open sea	0.874547	0.853643	0.88358	0.897839	0.892043	0.864288	0.862928	0.869074	0.88112	0.868573	0.884063	0.904484	0.857919	0.896498	0.887979	0.886012	0.905856	0.894877
cg00564737	CFHR4	IGR	-9962	chr1	196847182	q	island	IGR - island	0.941736	0.942029	0.924772	0.954624	0.953808	0.955048	0.934118	0.930858	0.93797	0.926876	0.92454	0.916594	0.891626	0.90884	0.939304	0.92233	0.928461	0.925338
cg00564862	OR7E24	1stExon		chr19	9362003	p	open sea	1stExon - open sea	0.376403	0.34093	0.387304	0.36075	0.414526	0.355092	0.378564	0.379258	0.393288	0.348551	0.386038	0.409857	0.37314	0.422497	0.400919	0.415211	0.399199	0.422776
cg00564996	QKI	IGR	555195	chr6	164390870	q	shelf	IGR - shelf	0.843449	0.832896	0.869884	0.878727	0.87859	0.839986	0.866453	0.84661	0.853195	0.855026	0.858022	0.866655	0.887104	0.893957	0.887203	0.877807	0.864991	0.863996
cg00565679	TBX3	IGR	263834	chr12	115371893	q	open sea	IGR - open sea	0.728168	0.716203	0.763504	0.769623	0.767197	0.717977	0.800382	0.818288	0.835314	0.794147	0.807208	0.84116	0.851981	0.863781	0.858256	0.832305	0.852781	0.841099
cg00565932	CAMTA1	IGR	-55467	chr1	6789917	p	open sea	IGR - open sea	0.910453	0.896238	0.927016	0.925485	0.909707	0.899093	0.88355	0.872106	0.880858	0.89262	0.888758	0.907808	0.894834	0.894339	0.896582	0.875778	0.880363	0.903902
cg00566331	MIR4632	IGR	-8447	chr1	12218613	p	open sea	IGR - open sea	0.328935	0.285257	0.35679	0.382958	0.33383	0.333454	0.344832	0.325307	0.360451	0.359004	0.32678	0.32159	0.315763	0.34647	0.362746	0.265674	0.30121	0.285325
cg00566713	HN1L	3'UTR		chr16	1749774	p	open sea	3'UTR - open sea	0.886189	0.899665	0.903484	0.913919	0.925654	0.88047	0.895277	0.892361	0.90077	0.892795	0.892879	0.903621	0.908124	0.924009	0.920861	0.912342	0.918818	0.920766
cg00566982	DNHD1	Body		chr11	6590092	p	shore	Body - shore	0.791005	0.766207	0.820888	0.813943	0.825114	0.768354	0.78548	0.799793	0.803561	0.772667	0.761095	0.813157	0.773662	0.837373	0.835282	0.833127	0.821994	0.822676
cg00567298	POGK	Body		chr1	166818939	q	open sea	Body - open sea	0.850233	0.812429	0.857693	0.839639	0.868723	0.813468	0.851739	0.824551	0.847191	0.822541	0.834982	0.856845	0.865224	0.885923	0.867139	0.863431	0.859469	0.853253
cg00567382	LDHAL6A	IGR	-3599	chr11	18473775	p	shelf	IGR - shelf	0.843679	0.824461	0.86674	0.875356	0.88727	0.832637	0.816165	0.793187	0.806028	0.785324	0.797567	0.840051	0.813492	0.833791	0.825915	0.826826	0.843086	0.828831
cg00567854	BTG2	TSS1500		chr1	203273693	q	shore	TSS1500 - shore	0.89578	0.864024	0.897596	0.894769	0.902072	0.85729	0.890074	0.881267	0.888863	0.853893	0.877385	0.890946	0.910959	0.913931	0.916227	0.900593	0.898331	0.893047
cg00567930	LOC100129534	IGR	-1900	chr1	2250796	p	shore	IGR - shore	0.847862	0.811969	0.859739	0.842617	0.850709	0.830622	0.836039	0.821141	0.828488	0.809401	0.820984	0.84899	0.818813	0.871832	0.867267	0.848255	0.855432	0.843835
cg00568384	RAPGEF4	IGR	-48656	chr2	173539262	q	open sea	IGR - open sea	0.893687	0.895829	0.916616	0.897649	0.933485	0.895937	0.916433	0.921115	0.927306	0.896368	0.888483	0.895079	0.910152	0.913697	0.925488	0.89732	0.93017	0.935921
cg00568910	SLC2A1-AS1	IGR	4660	chr1	43429380	p	open sea	IGR - open sea	0.767461	0.729541	0.787221	0.804677	0.807883	0.744022	0.746959	0.744563	0.746105	0.738541	0.74491	0.789818	0.762851	0.766001	0.786934	0.755696	0.767743	0.751371
cg00569276	PADI2	TSS1500		chr1	17446545	p	shore	TSS1500 - shore	0.988157	0.990398	0.983015	0.988117	0.987255	0.977341	0.976409	0.976545	0.974888	0.984518	0.992062	0.981311	0.985113	0.979419	0.984268	0.977202	0.985791	0.983311
cg00569418	C19orf76	1stExon		chr19	50192100	q	shore	1stExon - shore	0.877648	0.870324	0.882353	0.868355	0.873781	0.853652	0.845117	0.821812	0.8321	0.854382	0.854358	0.866129	0.83871	0.883094	0.859322	0.885188	0.891386	0.873954
cg00569500	TNFRSF8	Body		chr1	12181636	p	open sea	Body - open sea	0.847158	0.832506	0.881385	0.875643	0.897488	0.843618	0.847732	0.851392	0.868931	0.824465	0.832748	0.87716	0.883344	0.888377	0.893693	0.861118	0.88083	0.878171
cg00569718	FARS2	Body		chr6	5660620	p	open sea	Body - open sea	0.893317	0.896987	0.917836	0.906295	0.909377	0.891056	0.888853	0.897179	0.915428	0.919752	0.913668	0.922661	0.924661	0.924424	0.931859	0.91946	0.899725	0.917042
cg00569982	COX7A2	3'UTR		chr6	75947572	q	open sea	3'UTR - open sea	0.901251	0.875658	0.883447	0.887529	0.896361	0.872519	0.885631	0.898811	0.907229	0.900224	0.895271	0.902263	0.92835	0.926706	0.931125	0.9275	0.875573	0.906599
cg00570000	SPAG17	TSS1500		chr1	118728226	p	shore	TSS1500 - shore	0.18709	0.147898	0.178524	0.185537	0.187752	0.17783	0.212794	0.197529	0.210672	0.18872	0.191554	0.247102	0.189217	0.239355	0.212442	0.233778	0.234523	0.22279
cg00570207	ZNF184	IGR	92410	chr6	27510931	p	open sea	IGR - open sea	0.558281	0.521201	0.574121	0.581223	0.589048	0.527523	0.522854	0.508514	0.523615	0.509096	0.534551	0.559924	0.524128	0.576531	0.579928	0.562284	0.559067	0.550055
cg00570598	OOSP2	IGR	-67244	chr11	59740504	q	open sea	IGR - open sea	0.851196	0.826688	0.86199	0.877126	0.862419	0.847039	0.814097	0.824359	0.848644	0.847222	0.835449	0.848989	0.815103	0.869474	0.864141	0.873874	0.863473	0.856469
cg00570628	USH1C	Body		chr11	17563125	p	shelf	Body - shelf	0.483544	0.435581	0.483323	0.448403	0.501363	0.445254	0.455833	0.448851	0.476608	0.454705	0.481882	0.51419	0.420459	0.514507	0.519489	0.48648	0.51272	0.50521
cg00570697	CXADR	TSS1500		chr21	18885061	q	island	TSS1500 - island	0.118203	0.14436	0.111146	0.122991	0.149731	0.16063	0.0850163	0.1381	0.114595	0.090637	0.0954989	0.0968693	0.1097	0.0762032	0.0658575	0.0654058	0.0646676	0.0651133
cg00571354	KCNH2	Body		chr7	150666767	q	open sea	Body - open sea	0.70455	0.663954	0.724601	0.720649	0.744377	0.673412	0.685265	0.657181	0.674897	0.65407	0.666273	0.708817	0.66213	0.732144	0.714251	0.721297	0.699916	0.697421
cg00571483	TACSTD2	IGR	5078	chr1	59046173	p	shelf	IGR - shelf	0.522199	0.480416	0.530778	0.538049	0.55574	0.497096	0.495125	0.484344	0.499119	0.474556	0.468323	0.533298	0.508761	0.566441	0.543051	0.541689	0.536593	0.523454
cg00572487	TNFRSF12A	TSS1500		chr16	3070063	p	shore	TSS1500 - shore	0.611682	0.638818	0.639206	0.659774	0.630813	0.617492	0.65334	0.656824	0.663774	0.673317	0.655909	0.694939	0.649993	0.672285	0.679634	0.668583	0.670511	0.671952
cg00573355	LBX2	1stExon		chr2	74730266	p	island	1stExon - island	0.946909	0.95669	0.959928	0.970871	0.971276	0.953341	0.947193	0.949039	0.95812	0.968705	0.963846	0.964151	0.961538	0.965882	0.970443	0.976121	0.967766	0.955741
cg00573880	C1orf113	5'UTR		chr1	36772749	p	island	5'UTR - island	0.569909	0.562463	0.578899	0.578728	0.585562	0.56878	0.581145	0.587638	0.585785	0.558222	0.504921	0.499343	0.561468	0.504066	0.527223	0.566312	0.514377	0.507391
cg00574958	CPT1A	5'UTR		chr11	68607622	q	shore	5'UTR - shore	0.431412	0.381257	0.433473	0.411672	0.432043	0.380402	0.464386	0.464791	0.478337	0.461303	0.484012	0.510173	0.476795	0.541358	0.533037	0.508005	0.511745	0.509401
cg00575342	GBP7	5'UTR		chr1	89639637	p	open sea	5'UTR - open sea	0.819169	0.807935	0.839154	0.819748	0.846561	0.834086	0.780742	0.753968	0.784279	0.807544	0.793587	0.809092	0.796349	0.824151	0.786149	0.799895	0.767438	0.795423
cg00575665	MAFB	3'UTR		chr20	39315211	q	shore	3'UTR - shore	0.875543	0.858244	0.888304	0.896621	0.905936	0.865235	0.900488	0.888526	0.894067	0.878416	0.90254	0.915409	0.911202	0.917693	0.914459	0.917022	0.914369	0.9045
cg00576250	ZNF663P	IGR	2633	chr20	45087765	q	open sea	IGR - open sea	0.750838	0.697616	0.760121	0.752262	0.773508	0.709293	0.724254	0.734832	0.745404	0.715966	0.723577	0.772719	0.721921	0.766506	0.779016	0.75779	0.754942	0.760104
cg00577109	MZF1	Body		chr19	59074507	q	island	Body - island	0.750882	0.715045	0.769403	0.775314	0.797357	0.742168	0.758224	0.753575	0.75542	0.716374	0.738014	0.764775	0.789824	0.790687	0.807583	0.777105	0.79619	0.798352
cg00577182	BARX2	TSS1500		chr11	129245558	q	island	TSS1500 - island	0.117262	0.107135	0.0909708	0.102652	0.12338	0.0997724	0.121609	0.105706	0.106783	0.0904092	0.0923011	0.0839374	0.0849873	0.0794022	0.0699005	0.0961258	0.0538218	0.0717818
cg00577560	KIAA1026	Body		chr1	15271830	p	open sea	Body - open sea	0.849342	0.812365	0.86632	0.885396	0.875549	0.825728	0.842585	0.832965	0.839856	0.836254	0.858471	0.865524	0.829166	0.866508	0.864533	0.856526	0.87217	0.860674
cg00577969	MIR100HG	IGR	133520	chr11	122156457	q	open sea	IGR - open sea	0.625185	0.562466	0.619686	0.612652	0.621317	0.557351	0.619433	0.576667	0.600147	0.572969	0.571232	0.632201	0.587452	0.655059	0.622466	0.668815	0.624376	0.652422
cg00578154	ZNF790-AS1	IGR	240	chr19	37288705	q	island	IGR - island	0.0141164	0.0177939	0.0127436	0.0192369	0.0188846	0.0165589	0.0162273	0.0184841	0.0179323	0.00985943	0.0111535	0.0147344	0.0154727	0.0144879	0.0157845	0.0147068	0.0184146	0.0140881
cg00578414	ANKLE2	Body		chr12	133307618	q	shore	Body - shore	0.877271	0.838011	0.881525	0.880584	0.886713	0.851107	0.873015	0.863539	0.867149	0.86212	0.870248	0.883854	0.852413	0.884899	0.894547	0.894336	0.892884	0.88148
cg00579393	REG1B	TSS1500		chr2	79316004	p	open sea	TSS1500 - open sea	0.101519	0.125436	0.134887	0.131478	0.14308	0.118534	0.0929699	0.087976	0.0814607	0.0704118	0.0923341	0.115846	0.0819709	0.116985	0.0708588	0.13106	0.108171	0.110203
cg00579520	TMEM132C	Body		chr12	128752586	q	island	Body - island	0.870954	0.846578	0.898967	0.885782	0.895062	0.868593	0.880803	0.871419	0.875896	0.87117	0.873625	0.896088	0.875009	0.898201	0.911316	0.908387	0.893327	0.888781
cg00579694	HLA-L	IGR	2064	chr6	1523080	p	shore	IGR - shore	0.908137	0.87717	0.904278	0.91009	0.910326	0.902203	0.906945	0.88205	0.904949	0.895738	0.892172	0.930817	0.90265	0.931624	0.944199	0.924314	0.931453	0.923791
cg00580497	SLC6A19	IGR	-47964	chr5	1153746	p	shore	IGR - shore	0.798012	0.760585	0.801147	0.820883	0.829694	0.771181	0.785988	0.785867	0.789236	0.755504	0.748304	0.802161	0.776181	0.833142	0.826558	0.813086	0.799025	0.812807
cg00580652	GABRD	Body		chr1	1951356	p	island	Body - island	0.648362	0.606453	0.660897	0.653271	0.672164	0.620194	0.641751	0.618475	0.639375	0.602149	0.631767	0.657139	0.625977	0.679313	0.68498	0.662084	0.648885	0.666473
cg00580752	RNU5E	Body		chr5	80655015	q	open sea	Body - open sea	0.853378	0.812691	0.863523	0.876584	0.893905	0.846103	0.848033	0.831911	0.847155	0.84072	0.8623	0.879791	0.87427	0.891508	0.872226	0.841152	0.870551	0.875399
cg00581617	SYF2	Body		chr1	25557633	p	shore	Body - shore	0.930465	0.914087	0.923929	0.940414	0.932343	0.925122	0.911438	0.929968	0.927849	0.930033	0.925285	0.937883	0.917774	0.937125	0.940055	0.94336	0.944623	0.943865
cg00581764	SNX9	IGR	-60441	chr6	158183853	q	open sea	IGR - open sea	0.838943	0.816323	0.854945	0.851035	0.860384	0.811379	0.796937	0.811981	0.841062	0.815201	0.790806	0.844658	0.84735	0.855578	0.864368	0.848038	0.84141	0.837685
cg00582316	SP9	Body		chr2	175201430	q	island	Body - island	0.163205	0.131541	0.172542	0.128381	0.164262	0.164843	0.171418	0.153524	0.178235	0.166532	0.205614	0.218301	0.158208	0.210762	0.196429	0.195582	0.199357	0.195596
cg00582562	SKAP1	Body		chr17	46388465	q	open sea	Body - open sea	0.338367	0.317406	0.361151	0.359155	0.353165	0.350781	0.398185	0.403923	0.409237	0.387579	0.383468	0.426677	0.408987	0.462839	0.46711	0.452714	0.429815	0.420982
cg00583304	HMGA1P7	IGR	-56412	chr6	134378699	q	open sea	IGR - open sea	0.795809	0.757858	0.806264	0.821654	0.828001	0.770155	0.801672	0.801037	0.780637	0.793142	0.813446	0.834164	0.832309	0.837042	0.846523	0.824006	0.818876	0.81319
cg00583654	SLU7	1stExon		chr5	159846083	q	island	1stExon - island	0.0315829	0.0162365	0.0341271	0.0431299	0.0448625	0.0323709	0.00886583	0.0154704	0.0065545	0.0306513	0.0286352	0.0244148	0.0333866	0.0227029	0.0201352	0.0224297	0.0262667	0.016446
cg00584238	LOC153328	Body		chr5	135171042	q	island	Body - island	0.110768	0.099514	0.0833419	0.091219	0.107575	0.112009	0.119937	0.114404	0.110762	0.0926963	0.0982943	0.107218	0.0966762	0.109755	0.114822	0.111249	0.0969724	0.107404
cg00584416	RSBN1	TSS1500		chr1	114355299	p	island	TSS1500 - island	0.0124427	0.017357	0.0182584	0.0201321	0.0252846	0.0152536	0.0237332	0.0218278	0.0279666	0.0230637	0.0167129	0.0146761	0.0167782	0.0202849	0.0127936	0.0155904	0.014437	0.0102989
cg00584885	CUBN	IGR	-2826	chr10	16863139	p	shelf	IGR - shelf	0.846033	0.862574	0.861835	0.847345	0.863628	0.850611	0.906939	0.923931	0.91212	0.899145	0.874534	0.898546	0.945692	0.939921	0.942461	0.916032	0.890916	0.892906
cg00585076	HGC6.3	IGR	-279	chr6	168376325	q	shore	IGR - shore	0.899524	0.895746	0.924546	0.917541	0.926832	0.911295	0.907006	0.913952	0.916154	0.929015	0.909535	0.938061	0.900885	0.934318	0.924853	0.926141	0.935862	0.933499
cg00586014	ZNF157	Body		chrX	47248289	p	open sea	Body - open sea	0.699203	0.717445	0.70931	0.727818	0.757127	0.714311	0.737234	0.74826	0.742478	0.759109	0.788678	0.760294	0.745255	0.780948	0.785033	0.791293	0.798023	0.790748
cg00586094	LSM2	TSS1500		chr6	31775791	p	shore	TSS1500 - shore	0.567777	0.515456	0.56845	0.52703	0.559213	0.511016	0.515716	0.510688	0.527486	0.490623	0.517278	0.54329	0.49464	0.549552	0.521127	0.543858	0.534855	0.549256
cg00586214	MLF1IP	TSS200		chr4	185655459	q	island	TSS200 - island	0.0399565	0.0411369	0.032047	0.0386584	0.0241138	0.0396656	0.0332206	0.0383508	0.0269681	0.0254237	0.0229026	0.0177049	0.0303602	0.0209749	0.0254334	0.0109031	0.0217942	0.0229986
cg00586275	PFN1	Body		chr17	4850024	p	shore	Body - shore	0.490234	0.457765	0.497869	0.506917	0.526809	0.472383	0.430444	0.431314	0.466851	0.423467	0.440709	0.494282	0.475262	0.540286	0.536668	0.500911	0.473762	0.501919
cg00586317	TMEM120B	TSS1500		chr12	122149765	q	shore	TSS1500 - shore	0.899167	0.872108	0.917191	0.9222	0.920503	0.917564	0.923707	0.914791	0.915862	0.941092	0.934515	0.930305	0.915131	0.931588	0.919235	0.903581	0.927303	0.931398
cg00586420	HOXD3	Body		chr2	177034761	q	shore	Body - shore	0.73279	0.717458	0.750284	0.77747	0.770251	0.736406	0.712111	0.726419	0.719439	0.694205	0.719583	0.747374	0.717013	0.766349	0.741473	0.75594	0.738139	0.758078
cg00586909	CDKAL1	TSS200		chr6	20534671	p	open sea	TSS200 - open sea	0.0619822	0.0618182	0.0604811	0.0728836	0.0553539	0.0755661	0.0632621	0.0684281	0.0716123	0.0568012	0.0562539	0.0652792	0.0421808	0.054606	0.0539512	0.0523367	0.0538364	0.0511516
cg00587301	MIR4466	IGR	-381658	chr6	156717406	q	shore	IGR - shore	0.449156	0.407002	0.452322	0.470938	0.479177	0.419217	0.602453	0.59912	0.616491	0.588077	0.58368	0.638603	0.594928	0.667211	0.66811	0.621504	0.638692	0.638804
cg00587304	ECT2	IGR	-318	chr3	172468157	q	shore	IGR - shore	0.0756008	0.0772737	0.0697908	0.0699215	0.083634	0.0782699	0.0768686	0.0797511	0.0802379	0.0591144	0.0703759	0.077037	0.0792551	0.0917477	0.0916153	0.0821515	0.0826845	0.0841725
cg00587613	GPR152	TSS200		chr11	67220223	q	open sea	TSS200 - open sea	0.823856	0.813912	0.840561	0.843255	0.846206	0.799864	0.799281	0.779515	0.814532	0.802116	0.80706	0.843204	0.791259	0.822145	0.838667	0.831393	0.842179	0.826239
cg00588027	PLXNA1	IGR	-4620	chr3	126702817	q	island	IGR - island	0.0962557	0.0948741	0.0958178	0.100829	0.118078	0.111785	0.103141	0.100175	0.0889332	0.0815704	0.0721336	0.0805893	0.0748355	0.117611	0.1108	0.114477	0.104561	0.104093
cg00588090	PUS1	TSS1500		chr12	132412438	q	shore	TSS1500 - shore	0.846889	0.833822	0.881517	0.889782	0.877812	0.859966	0.8614	0.866105	0.868392	0.870735	0.876994	0.898076	0.882201	0.889384	0.899908	0.876714	0.897257	0.872725
cg00588430	DSCAML1	Body		chr11	117400424	q	open sea	Body - open sea	0.842599	0.83143	0.844836	0.912503	0.892157	0.861017	0.860336	0.864415	0.876426	0.860507	0.853138	0.889239	0.868278	0.899889	0.914969	0.888296	0.892737	0.88949
cg00588577	CCAR1	TSS200		chr10	70480905	q	island	TSS200 - island	0.0299479	0.0400126	0.0319121	0.0306769	0.0450085	0.0375413	0.0364134	0.0604287	0.0544506	0.027636	0.0230973	0.0331063	0.0397815	0.0399305	0.0244307	0.0337682	0.0179481	0.0176761
cg00588731	MMP26	3'UTR		chr11	5013610	p	open sea	3'UTR - open sea	0.121124	0.107211	0.13197	0.118194	0.115417	0.0843554	0.12718	0.127319	0.108552	0.105319	0.0929425	0.1031	0.108526	0.138715	0.0866453	0.134796	0.113019	0.115639
cg00588756	ZNF44	Body		chr19	12405177	p	shore	Body - shore	0.115529	0.11177	0.110797	0.0906496	0.130596	0.107068	0.104113	0.1028	0.100155	0.103355	0.11918	0.130609	0.114996	0.110769	0.102962	0.114369	0.105756	0.113919
cg00589371	CDH7	5'UTR		chr18	63417783	q	island	5'UTR - island	0.0494388	0.0477375	0.0505165	0.0465263	0.0560129	0.0343917	0.0435934	0.0379706	0.0408144	0.0459255	0.0541311	0.0532705	0.046787	0.0509877	0.0531646	0.0543392	0.0429142	0.0387623
cg00589488	GMPPB	Body		chr3	49760249	p	shore	Body - shore	0.668189	0.643557	0.699866	0.652968	0.694452	0.635714	0.701919	0.693873	0.706307	0.666456	0.660094	0.715991	0.687608	0.738594	0.741948	0.718876	0.725551	0.712327
cg00589573	PRR13	TSS1500		chr12	53834955	q	shore	TSS1500 - shore	0.049894	0.0458364	0.0427743	0.0372724	0.0434008	0.0365272	0.0467935	0.0436434	0.0355454	0.055959	0.0534602	0.0529465	0.0450672	0.0492843	0.0494503	0.0509068	0.0535496	0.0452176
cg00589581	MAD1L1	Body		chr7	1883760	p	shore	Body - shore	0.866287	0.86274	0.879064	0.874401	0.886681	0.840762	0.839487	0.849327	0.868152	0.812664	0.81884	0.819639	0.86592	0.890114	0.875604	0.869932	0.883929	0.856269
cg00589737	AP3B1	IGR	-45874	chr5	77252276	q	shore	IGR - shore	0.885238	0.861473	0.884133	0.888876	0.903866	0.879187	0.844218	0.837179	0.841272	0.814611	0.832367	0.853363	0.826232	0.83742	0.850178	0.874698	0.855359	0.866989
cg00590029	TBX5	Body		chr12	114838618	q	island	Body - island	0.759621	0.714871	0.771158	0.771052	0.769804	0.710146	0.816143	0.834494	0.839512	0.80579	0.836492	0.837947	0.860627	0.877887	0.862308	0.840552	0.839675	0.829419
cg00590039	TRAF3IP2	Body		chr6	111888683	q	open sea	Body - open sea	0.38662	0.355916	0.412542	0.404364	0.436389	0.385538	0.46173	0.457398	0.427502	0.420899	0.438437	0.480429	0.460087	0.517747	0.514325	0.47615	0.487452	0.507747
cg00590324	TCF21	Body		chr6	134212732	q	island	Body - island	0.516967	0.527637	0.522761	0.515862	0.528744	0.513399	0.529846	0.522045	0.545953	0.528653	0.504249	0.510187	0.531426	0.496927	0.486012	0.515462	0.503635	0.50009
cg00590960	BRUNOL4	TSS1500		chr18	35146726	q	island	TSS1500 - island	0.23135	0.207023	0.233589	0.207454	0.239484	0.201622	0.115345	0.0977572	0.102845	0.102585	0.112547	0.118314	0.0897493	0.129436	0.1231	0.126169	0.122392	0.118049
cg00591740	ULBP3	IGR	-7816	chr6	150377927	q	shore	IGR - shore	0.724242	0.687717	0.741536	0.740131	0.759136	0.712261	0.692105	0.691924	0.68127	0.662173	0.676966	0.718486	0.673137	0.731218	0.711212	0.721403	0.723283	0.733505
cg00591844	CXCR4	TSS200		chr2	136875905	q	shore	TSS200 - shore	0.0660681	0.0686677	0.076131	0.0414217	0.0454801	0.0505178	0.0655395	0.0572492	0.063899	0.0529338	0.0552783	0.0549096	0.0493917	0.063843	0.0549044	0.0522491	0.0539123	0.0541752
cg00591868	PBX4	Body		chr19	19729048	p	shore	Body - shore	0.934277	0.943742	0.94603	0.959338	0.938746	0.939312	0.939209	0.929891	0.942433	0.952153	0.94207	0.941404	0.955121	0.948844	0.952926	0.953895	0.940383	0.943711
cg00592494	PBDC1	IGR	-143549	chrX	75249222	q	shore	IGR - shore	0.104754	0.119179	0.12855	0.11694	0.1319	0.1205	0.0875927	0.0924758	0.0924116	0.0913951	0.0874414	0.114057	0.0865896	0.108807	0.0898336	0.104462	0.102362	0.103438
cg00592643	BTBD3	TSS1500		chr20	11870769	p	shore	TSS1500 - shore	0.952776	0.962541	0.951318	0.965578	0.945507	0.94588	0.960177	0.958448	0.962713	0.976549	0.970891	0.961654	0.970422	0.964514	0.967148	0.958941	0.962624	0.966798
cg00592795	OLFM2	Body		chr19	9969064	p	shelf	Body - shelf	0.688983	0.662061	0.721158	0.685638	0.730206	0.677321	0.653635	0.642482	0.667178	0.632526	0.654429	0.687877	0.648482	0.6987	0.686915	0.688151	0.676479	0.682631
cg00593008	SV2C	Body		chr5	75465603	q	shore	Body - shore	0.100286	0.0755117	0.0934337	0.0784057	0.0999925	0.0768617	0.140672	0.148102	0.155149	0.138575	0.165343	0.190001	0.144421	0.16968	0.180918	0.173812	0.180338	0.194802
cg00593111	CBFA2T3	Body		chr16	88958311	q	island	Body - island	0.566775	0.527792	0.582	0.55393	0.587461	0.538851	0.503763	0.521265	0.524953	0.49491	0.51388	0.553339	0.5037	0.574276	0.557869	0.548591	0.552803	0.531907
cg00593116	BMP7	IGR	-56038	chr20	55687771	q	shore	IGR - shore	0.845066	0.832166	0.883555	0.892895	0.909586	0.851416	0.872466	0.870137	0.87847	0.868579	0.861224	0.899059	0.854992	0.910665	0.893751	0.892099	0.893823	0.887592
cg00593897	HMGN4	IGR	-5380	chr6	26533192	p	open sea	IGR - open sea	0.0636548	0.060278	0.0808583	0.061746	0.073713	0.0472697	0.0640854	0.0668317	0.0659376	0.0530081	0.0517597	0.0816899	0.0643521	0.050729	0.0606061	0.0444762	0.0474297	0.040971
cg00594099	AHDC1	5'UTR		chr1	27893886	p	shore	5'UTR - shore	0.853351	0.850304	0.850668	0.886523	0.87503	0.841634	0.847836	0.871513	0.853199	0.838248	0.848559	0.881014	0.889427	0.890987	0.894133	0.873981	0.864593	0.87228
cg00594148	SLC12A4	Body		chr16	67979437	q	open sea	Body - open sea	0.879558	0.870903	0.880983	0.892662	0.895064	0.881814	0.868732	0.87096	0.883446	0.877438	0.856347	0.895389	0.858534	0.900284	0.891955	0.895197	0.886424	0.898865
cg00594191	ECHDC3	IGR	-29253	chr10	11755103	p	open sea	IGR - open sea	0.884878	0.863601	0.890216	0.917252	0.887327	0.877622	0.887985	0.901212	0.901341	0.902439	0.898829	0.923865	0.91591	0.927862	0.914185	0.905378	0.927811	0.913894
cg00594278	GRAP2	TSS1500		chr22	40296407	q	open sea	TSS1500 - open sea	0.557742	0.494439	0.552406	0.538293	0.567665	0.513138	0.518008	0.516901	0.542624	0.50499	0.508159	0.551577	0.489707	0.58164	0.580587	0.581654	0.54709	0.572067
cg00594408	GABBR1	Body		chr6	29595349	p	island	Body - island	0.752731	0.723902	0.770572	0.760655	0.784054	0.73038	0.733593	0.721502	0.724782	0.699126	0.712432	0.740816	0.760829	0.783874	0.757686	0.742039	0.755207	0.72667
cg00594793	TEC	Body		chr4	48176413	p	open sea	Body - open sea	0.830015	0.803809	0.857628	0.845209	0.868858	0.815984	0.801784	0.84153	0.822045	0.809736	0.818764	0.840106	0.864779	0.86977	0.87671	0.860555	0.875053	0.864865
cg00595472	DKFZP434K028	TSS200		chr11	61525251	q	open sea	TSS200 - open sea	0.882312	0.873144	0.884047	0.890479	0.89247	0.862443	0.877908	0.878085	0.894872	0.875865	0.881465	0.913981	0.871315	0.902004	0.911402	0.901319	0.913898	0.9101
cg00595787	AFF3	IGR	-2596	chr2	100161120	q	open sea	IGR - open sea	0.903314	0.904078	0.91708	0.922388	0.929577	0.895979	0.906026	0.901401	0.914601	0.911117	0.907418	0.925695	0.929803	0.935267	0.930826	0.92655	0.924938	0.921428
cg00596819	PTPRN2	Body		chr7	157576420	q	shore	Body - shore	0.707804	0.673779	0.730132	0.712606	0.713662	0.680961	0.755342	0.74604	0.764367	0.731679	0.759697	0.787853	0.78691	0.796439	0.799942	0.74884	0.75769	0.753145
cg00597043	DERL2	IGR	-2219	chr17	5375394	p	shelf	IGR - shelf	0.891591	0.888041	0.894843	0.923689	0.917455	0.880459	0.895246	0.898593	0.915789	0.903528	0.923346	0.929652	0.903243	0.913691	0.931406	0.93513	0.925678	0.942642
cg00597055	CHP	TSS200		chr15	41523239	q	island	TSS200 - island	0.0187416	0.020716	0.0150476	0.013348	0.0156577	0.0122519	0.0152141	0.00847816	0.0154495	0.00332605	0.00927609	0.0138067	0.00991463	0.0174196	0.0105339	0.00389138	0.00420219	0.00667899
cg00597687	FOXD3	IGR	-3727	chr1	63785003	p	island	IGR - island	0.913243	0.897431	0.930047	0.92588	0.937753	0.905955	0.898678	0.900864	0.904417	0.915296	0.90442	0.931258	0.925847	0.928685	0.919817	0.934897	0.933919	0.925116
cg00598021	WDR1	Body		chr4	10113794	p	shelf	Body - shelf	0.917208	0.89697	0.924375	0.892642	0.927576	0.908301	0.89401	0.904868	0.883558	0.891121	0.897378	0.932212	0.891539	0.928675	0.92298	0.920767	0.937665	0.943993
cg00598204	ASPSCR1	Body		chr17	79961522	q	shore	Body - shore	0.823573	0.811787	0.846489	0.856348	0.862316	0.806689	0.853782	0.866206	0.855645	0.846761	0.841625	0.869752	0.866972	0.875527	0.87837	0.88342	0.859246	0.861468
cg00598394	SOCS2-AS1	IGR	1414	chr12	93960818	q	shelf	IGR - shelf	0.594879	0.548135	0.583039	0.556929	0.590961	0.524658	0.674183	0.676887	0.69522	0.658962	0.66557	0.717526	0.67219	0.744369	0.746379	0.698581	0.719267	0.708588
cg00598612	ANO9	Body		chr11	430839	p	island	Body - island	0.907232	0.889133	0.926954	0.935652	0.922179	0.892361	0.918344	0.902281	0.917841	0.918548	0.901912	0.930905	0.934886	0.935392	0.92446	0.930294	0.926556	0.923162
cg00598758	TBX20	Body		chr7	35291644	p	shore	Body - shore	0.13148	0.129241	0.147387	0.131756	0.150206	0.132618	0.117339	0.120759	0.129331	0.119271	0.130931	0.156793	0.114328	0.1477	0.13172	0.14513	0.134164	0.133353
cg00599124	FBXO31	Body		chr16	87378824	q	open sea	Body - open sea	0.873974	0.861737	0.904017	0.907272	0.911484	0.86473	0.855595	0.863524	0.860093	0.858798	0.8595	0.8796	0.847006	0.884737	0.868372	0.887103	0.876438	0.887196
cg00599163	PSMD14	IGR	-64291	chr2	162100495	q	shore	IGR - shore	0.824632	0.79719	0.849268	0.850875	0.849537	0.7938	0.849266	0.840372	0.839909	0.836917	0.840894	0.879407	0.862228	0.880401	0.882248	0.88218	0.872123	0.874006
cg00599273	CDK4	TSS1500		chr12	58146742	q	shore	TSS1500 - shore	0.0830745	0.088387	0.093348	0.0924407	0.0954006	0.0930291	0.100023	0.0963091	0.096861	0.0966301	0.10164	0.0955494	0.103794	0.0989109	0.112908	0.130715	0.109208	0.113492
cg00599402	SEPT3	3'UTR		chr22	42392772	q	shore	3'UTR - shore	0.81436	0.785333	0.838561	0.836946	0.851601	0.798842	0.82006	0.812299	0.830536	0.822889	0.826788	0.82802	0.819355	0.868564	0.852997	0.842524	0.836023	0.849128
cg00599410	LOC400891	TSS1500		chr22	21399663	q	shore	TSS1500 - shore	0.361188	0.330121	0.381013	0.323889	0.372741	0.339076	0.280269	0.292125	0.2722	0.277526	0.286703	0.305342	0.289707	0.316586	0.318713	0.323203	0.320607	0.316201
cg00599463	C20orf160	Body		chr20	30609716	q	shelf	Body - shelf	0.679268	0.643579	0.693681	0.664822	0.68709	0.645086	0.655388	0.660186	0.651303	0.644341	0.673641	0.695642	0.654794	0.716332	0.694426	0.6992	0.693799	0.702812
cg00601162	EMID1	3'UTR		chr22	29655504	q	open sea	3'UTR - open sea	0.86777	0.864776	0.875915	0.891259	0.881256	0.83989	0.843367	0.846728	0.845757	0.834755	0.826176	0.872208	0.840325	0.892843	0.867928	0.868507	0.865105	0.867743
cg00601350	ZNF879	TSS200		chr5	178450758	q	island	TSS200 - island	0.316478	0.32776	0.342967	0.326867	0.318372	0.356772	0.496641	0.492031	0.479297	0.471219	0.480287	0.474276	0.469129	0.465775	0.461121	0.458193	0.462993	0.450965
cg00601743	ZCCHC14	Body		chr16	87468206	q	open sea	Body - open sea	0.829041	0.818019	0.839519	0.864775	0.870721	0.830309	0.843662	0.844435	0.847541	0.840062	0.850523	0.873388	0.839936	0.893602	0.872308	0.870002	0.875482	0.883498
cg00603097	FAM69C	TSS1500		chr18	72125359	q	shore	TSS1500 - shore	0.798345	0.742006	0.800885	0.757006	0.794578	0.749856	0.772505	0.791149	0.789971	0.791515	0.757325	0.804351	0.771164	0.833991	0.830508	0.79944	0.808176	0.809762
cg00603110	HMGA1P7	IGR	-39490	chr6	134395621	q	open sea	IGR - open sea	0.596733	0.554473	0.609475	0.599836	0.619061	0.575107	0.577264	0.572299	0.568286	0.557674	0.591069	0.615771	0.580735	0.644236	0.643796	0.618966	0.611286	0.61942
cg00603340	TRIM7	3'UTR		chr5	180622072	q	shore	3'UTR - shore	0.801843	0.788764	0.834085	0.834165	0.834816	0.792992	0.816808	0.810102	0.829737	0.777409	0.765344	0.817998	0.795915	0.85979	0.847234	0.84237	0.838538	0.838035
cg00603673	TUBG2	TSS1500		chr17	40810849	q	shore	TSS1500 - shore	0.897361	0.871942	0.886967	0.891294	0.896687	0.894307	0.924038	0.922269	0.926332	0.90029	0.896329	0.930058	0.906839	0.902624	0.915795	0.907016	0.934592	0.917681
cg00603871	SPATA13	Body		chr13	24844861	q	open sea	Body - open sea	0.0569465	0.0554979	0.0511281	0.0565912	0.0706873	0.051665	0.064	0.069968	0.0555341	0.0633924	0.0620216	0.0708571	0.0726136	0.0824083	0.0772413	0.0744045	0.0689036	0.0592172
cg00604382	STK32A	IGR	-1586	chr5	146612993	q	shore	IGR - shore	0.712862	0.669838	0.719589	0.702337	0.727695	0.716774	0.694482	0.68745	0.726549	0.693236	0.701191	0.735984	0.651622	0.744517	0.742741	0.738652	0.740271	0.736508
cg00604736	AQP6	5'UTR		chr12	50366624	q	open sea	5'UTR - open sea	0.8425	0.810478	0.851234	0.857285	0.869283	0.822003	0.8279	0.829585	0.836401	0.806145	0.814254	0.852773	0.818235	0.860364	0.848648	0.847527	0.845719	0.844279
cg00605038	FOXRED2	TSS200		chr22	36903287	q	island	TSS200 - island	0.0353819	0.0294519	0.0205507	0.0265919	0.0277092	0.0180235	0.0435446	0.0316042	0.0313152	0.0357035	0.0267423	0.0191638	0.0312744	0.0194958	0.0279331	0.0201576	0.0127038	0.0198987
cg00605628	ANO4	Body		chr12	101413143	q	open sea	Body - open sea	0.544819	0.504086	0.563063	0.521675	0.550692	0.50528	0.557747	0.592875	0.590988	0.547315	0.549345	0.600545	0.518676	0.627602	0.639406	0.638533	0.620114	0.626036
cg00605763	DLL4	Body		chr15	41227130	q	shore	Body - shore	0.845495	0.814316	0.865751	0.874277	0.862932	0.826243	0.81771	0.814536	0.807939	0.844351	0.814862	0.870453	0.830793	0.877898	0.87684	0.863746	0.854353	0.851993
cg00605777	SEMA4C	5'UTR		chr2	97533635	q	shore	5'UTR - shore	0.850553	0.817169	0.862872	0.872837	0.878462	0.825402	0.815459	0.827755	0.849014	0.831334	0.810124	0.867257	0.862053	0.866496	0.871058	0.84469	0.851829	0.854321
cg00605831	STK10	Body		chr5	171481220	q	shore	Body - shore	0.758686	0.754654	0.815713	0.803472	0.822332	0.781849	0.782906	0.790418	0.808776	0.766283	0.789969	0.820623	0.781639	0.843957	0.84761	0.819762	0.817709	0.8244
cg00605859	ADPGK-AS1	IGR	14058	chr15	73089234	q	island	IGR - island	0.058056	0.0666852	0.0448279	0.0567638	0.0532967	0.0620675	0.0535326	0.0562358	0.0518082	0.0403264	0.04649	0.0518223	0.0446745	0.0430607	0.0388686	0.0437877	0.0446883	0.0366829
cg00605982	SLC6A11	TSS1500		chr3	10857688	p	island	TSS1500 - island	0.844542	0.816233	0.870115	0.881272	0.861454	0.823301	0.644946	0.632684	0.657207	0.616818	0.601654	0.653526	0.632094	0.69441	0.684974	0.669867	0.66101	0.669017
cg00606496	SPRED2	IGR	123735	chr2	65661720	p	shore	IGR - shore	0.886687	0.847183	0.901956	0.884394	0.883209	0.870652	0.71529	0.73212	0.74049	0.707952	0.749453	0.738114	0.742596	0.797653	0.795216	0.766766	0.769208	0.750346
cg00606989	FGF19	1stExon		chr11	69519088	q	island	1stExon - island	0.38976	0.345539	0.401359	0.363336	0.393154	0.340248	0.218963	0.209686	0.218742	0.213808	0.218551	0.230505	0.202315	0.254361	0.232946	0.245677	0.235167	0.239983
cg00608540	TRIM7	TSS200		chr5	180627973	q	shelf	TSS200 - shelf	0.762757	0.722776	0.771639	0.759558	0.781028	0.73186	0.699964	0.722302	0.710329	0.671616	0.691843	0.74285	0.719659	0.788121	0.787151	0.750492	0.752338	0.749192
cg00608965	DCN	1stExon		chr12	91572191	q	open sea	1stExon - open sea	0.323632	0.313956	0.365412	0.363714	0.381662	0.331463	0.410033	0.401374	0.409564	0.399909	0.390472	0.44245	0.381771	0.444772	0.442229	0.430039	0.424233	0.425245
cg00609148	SH2D4A	IGR	-14935	chr8	19156146	p	open sea	IGR - open sea	0.831287	0.807915	0.840668	0.859546	0.862664	0.82296	0.852439	0.845764	0.855206	0.815375	0.82256	0.825094	0.828673	0.887487	0.881429	0.882194	0.877188	0.867564
cg00610021	SMC1B	Body		chr22	45809244	q	island	Body - island	0.956427	0.954254	0.959935	0.971243	0.968227	0.962762	0.970896	0.976222	0.968159	0.958978	0.966963	0.973659	0.977792	0.980588	0.986656	0.978634	0.970694	0.977995
cg00610294	F11-AS1	IGR	20648	chr4	187357928	q	shore	IGR - shore	0.386171	0.3822	0.369259	0.408971	0.414627	0.316559	0.288482	0.268159	0.286283	0.28696	0.313488	0.300144	0.297002	0.355443	0.346883	0.306099	0.312563	0.312846
cg00611614	PLEC1	Body		chr8	145019630	q	shore	Body - shore	0.806752	0.78787	0.814413	0.869921	0.879977	0.834566	0.848255	0.840681	0.852652	0.806273	0.81444	0.850345	0.82517	0.881609	0.885378	0.859286	0.858049	0.868306
cg00611818	CCNG2	IGR	-3674	chr4	78074683	q	shelf	IGR - shelf	0.922567	0.933143	0.93828	0.934842	0.909039	0.929549	0.952394	0.930017	0.946438	0.912735	0.923242	0.90986	0.948782	0.964532	0.97227	0.920917	0.931454	0.935213
cg00612828	DCTD	Body		chr4	183815971	q	open sea	Body - open sea	0.933135	0.935246	0.952625	0.94534	0.93889	0.928291	0.919516	0.907625	0.915894	0.930499	0.927429	0.947266	0.924442	0.959717	0.956138	0.950878	0.947524	0.96047
cg00614641	FADS2	Body		chr11	61596405	q	island	Body - island	0.118096	0.0938069	0.115834	0.077807	0.125143	0.107615	0.10186	0.101979	0.101293	0.0880414	0.0919684	0.0978161	0.10383	0.113197	0.107666	0.0671589	0.0686039	0.0634633
cg00614834	HSD17B8	Body		chr6	33172869	p	shore	Body - shore	0.146284	0.11653	0.14401	0.133619	0.15392	0.139998	0.1531	0.140635	0.156774	0.139868	0.142775	0.168016	0.136933	0.176455	0.169049	0.168358	0.165782	0.161786
cg00614938	GUCY2F	Body		chrX	108717536	q	open sea	Body - open sea	0.134974	0.123045	0.186543	0.163112	0.20484	0.180248	0.161699	0.162305	0.181843	0.170378	0.17615	0.176625	0.163841	0.194057	0.202674	0.203946	0.187575	0.192267
cg00615654	ADARB2	Body		chr10	1382248	p	shore	Body - shore	0.584821	0.491628	0.488945	0.599751	0.59344	0.565041	0.70315	0.692475	0.689714	0.6129	0.66458	0.665751	0.631521	0.662454	0.676396	0.659507	0.646492	0.64162
cg00616000	KDELR2	Body		chr7	6521599	p	shore	Body - shore	0.25831	0.24389	0.26742	0.261632	0.28073	0.234645	0.354629	0.340895	0.363209	0.325334	0.324224	0.377544	0.345009	0.399042	0.389617	0.38943	0.380426	0.384241
cg00616129	STYK1	TSS200		chr12	10827014	p	shore	TSS200 - shore	0.134921	0.128095	0.157625	0.151798	0.177191	0.141004	0.204142	0.218242	0.213608	0.176933	0.178905	0.224653	0.190753	0.222668	0.213182	0.22816	0.224176	0.224393
cg00618096	LOC285000	IGR	43597	chr2	106253151	q	open sea	IGR - open sea	0.882333	0.865994	0.900936	0.906925	0.912349	0.86336	0.809878	0.817543	0.811818	0.794503	0.79676	0.830086	0.794368	0.822657	0.840278	0.829089	0.832145	0.82554
cg00618396	VBP1	TSS200		chrX	154444551	q	open sea	TSS200 - open sea	0.496221	0.449408	0.502893	0.480995	0.525482	0.482839	0.506154	0.503037	0.538606	0.465612	0.421244	0.455714	0.453728	0.389877	0.386219	0.376253	0.390029	0.35514
cg00618542	GLRX3	TSS1500		chr10	131934357	q	shore	TSS1500 - shore	0.109445	0.112089	0.117341	0.114171	0.152128	0.110778	0.11407	0.126195	0.11633	0.129006	0.119491	0.145516	0.130158	0.163906	0.130112	0.146423	0.135818	0.140276
cg00619345	ACTR1B	Body		chr2	98278404	q	shore	Body - shore	0.914416	0.905222	0.896836	0.91345	0.924737	0.896988	0.901804	0.901469	0.90702	0.902548	0.914307	0.927484	0.899323	0.913931	0.922346	0.911739	0.92476	0.914895
cg00619592	HGS	Body		chr17	79668348	q	shore	Body - shore	0.614006	0.566147	0.626247	0.631918	0.64369	0.57367	0.578101	0.56398	0.577599	0.559367	0.555575	0.60771	0.566926	0.641661	0.635656	0.621233	0.606369	0.599084
cg00620224	NUBPL	TSS1500		chr14	32030176	q	open sea	TSS1500 - open sea	0.890579	0.878917	0.890529	0.911795	0.904666	0.880549	0.721701	0.699778	0.742276	0.721673	0.703309	0.758226	0.716743	0.773885	0.775768	0.750997	0.757598	0.76947
cg00620746	ZFHX4	Body		chr8	77766266	q	open sea	Body - open sea	0.94205	0.92346	0.943741	0.949763	0.926682	0.929003	0.923389	0.927958	0.930221	0.931766	0.922602	0.923279	0.918598	0.932521	0.941828	0.94231	0.968582	0.959491
cg00621247	IRX4	IGR	71736	chr5	1949277	p	shore	IGR - shore	0.522994	0.463198	0.529346	0.517831	0.529163	0.477537	0.547384	0.527904	0.53418	0.496545	0.505636	0.553185	0.509603	0.584841	0.570246	0.574045	0.570867	0.58577
cg00621559	AKR1B15	TSS200		chr7	134250149	q	open sea	TSS200 - open sea	0.486962	0.467684	0.507743	0.46505	0.502341	0.497898	0.538787	0.526785	0.53065	0.503635	0.543543	0.561913	0.531856	0.584061	0.568034	0.554452	0.595682	0.55951
cg00621646	OR10S1	TSS1500		chr11	123849141	q	open sea	TSS1500 - open sea	0.0844272	0.0870182	0.106175	0.0836317	0.100609	0.0776653	0.0917491	0.0861036	0.0986607	0.0873973	0.101873	0.117934	0.0788201	0.0856256	0.101064	0.104644	0.107493	0.105592
cg00621666	NAPSB	IGR	-32	chr19	50837025	q	island	IGR - island	0.629207	0.590743	0.638472	0.606158	0.641547	0.570338	0.603686	0.591462	0.628633	0.5643	0.49743	0.532406	0.560868	0.503347	0.497031	0.455788	0.461227	0.439161
cg00621899	UFSP1	1stExon		chr7	100486423	q	shore	1stExon - shore	0.117446	0.107229	0.128149	0.119133	0.136777	0.126441	0.112146	0.114069	0.118701	0.105247	0.107953	0.130751	0.0999378	0.136438	0.132126	0.126359	0.12179	0.128765
cg00622133	RPARP-AS1	IGR	-3235	chr10	104206339	q	shelf	IGR - shelf	0.85266	0.814252	0.87228	0.836337	0.847128	0.803661	0.822602	0.802899	0.821897	0.791288	0.824974	0.836979	0.808973	0.860838	0.863988	0.831312	0.843976	0.846749
cg00622384	RPL39	TSS200		chrX	118925635	q	island	TSS200 - island	0.433508	0.435084	0.414489	0.443565	0.44861	0.432818	0.435276	0.481952	0.485312	0.436972	0.43631	0.422118	0.45963	0.426574	0.407689	0.423335	0.415475	0.414907
cg00622552	ODF3L1	5'UTR		chr15	76016335	q	open sea	5'UTR - open sea	0.356644	0.349902	0.388123	0.400642	0.416743	0.368502	0.383891	0.351317	0.37227	0.357055	0.388177	0.41099	0.36806	0.413847	0.403886	0.413956	0.403623	0.425635
cg00622749	RASGEF1A	IGR	-400	chr10	43689584	q	open sea	IGR - open sea	0.84902	0.862493	0.874608	0.905582	0.906557	0.862705	0.873528	0.85536	0.876083	0.868548	0.852803	0.896455	0.8984	0.90426	0.900818	0.887467	0.880759	0.898211
cg00622863	PRPF4	TSS1500		chr9	116037712	q	island	TSS1500 - island	0.125621	0.0794479	0.103812	0.10236	0.087396	0.0779515	0.109916	0.0712974	0.102963	0.0811388	0.0795498	0.078671	0.0561123	0.0538154	0.0621061	0.0534383	0.048999	0.0605991
cg00623328	RAB43	TSS200		chr3	128840692	q	shore	TSS200 - shore	0.0890627	0.0745863	0.045245	0.114092	0.10231	0.10966	0.0618464	0.0679255	0.0563626	0.0766725	0.0745547	0.0777221	0.0966212	0.0572267	0.0784549	0.0819077	0.0610504	0.0447729
cg00624418	TERT	Body		chr5	1282357	p	shore	Body - shore	0.808805	0.797271	0.831723	0.851453	0.846777	0.797505	0.782284	0.799807	0.826166	0.788252	0.809924	0.806846	0.85996	0.878264	0.857624	0.821211	0.848302	0.81969
cg00624737	FOXL1	1stExon		chr16	86613641	q	island	1stExon - island	0.897424	0.888738	0.930218	0.939489	0.933287	0.93388	0.892543	0.908792	0.908249	0.902807	0.918428	0.91785	0.878247	0.917394	0.91287	0.915415	0.928911	0.928542
cg00624908	PRDM16	Body		chr1	3327395	p	shore	Body - shore	0.748166	0.689352	0.751955	0.750144	0.756948	0.708594	0.67057	0.684228	0.662574	0.645989	0.66456	0.709372	0.655751	0.723928	0.724584	0.704516	0.718491	0.706101
cg00625425	KANK4	TSS1500		chr1	62785512	p	shore	TSS1500 - shore	0.880507	0.843182	0.888559	0.880722	0.904272	0.885951	0.869058	0.866869	0.869421	0.866953	0.86852	0.890001	0.904726	0.900771	0.916844	0.889517	0.884795	0.902025
cg00625743	TFDP3	TSS1500		chrX	132353139	q	open sea	TSS1500 - open sea	0.459858	0.430707	0.470271	0.472418	0.484006	0.430317	0.515005	0.502905	0.505195	0.484018	0.514893	0.54372	0.498218	0.567722	0.567723	0.559411	0.547201	0.528053
cg00625783	HEXIM1	IGR	-2578	chr17	43222106	q	island	IGR - island	0.887523	0.877799	0.925127	0.903232	0.910472	0.887578	0.887483	0.872717	0.908666	0.889901	0.906564	0.919424	0.925832	0.931534	0.931518	0.909331	0.930409	0.912357
cg00625939	TRIML2	IGR	15605	chr4	189028032	q	island	IGR - island	0.726211	0.681544	0.717091	0.735161	0.747289	0.685484	0.731212	0.702195	0.727899	0.712184	0.715216	0.765823	0.694995	0.766154	0.761309	0.762547	0.760051	0.759648
cg00626515	PMEPA1	TSS1500		chr20	56287004	q	shore	TSS1500 - shore	0.812445	0.787568	0.817322	0.832371	0.846682	0.785499	0.791017	0.778678	0.804131	0.772146	0.782477	0.82078	0.778386	0.83967	0.838132	0.813129	0.831273	0.815446
cg00627024	CXorf58	TSS1500		chrX	23925866	p	island	TSS1500 - island	0.0468547	0.044163	0.0524444	0.0511086	0.0558993	0.0579637	0.0448213	0.0396704	0.048074	0.0571759	0.0553524	0.064766	0.041949	0.0505586	0.0525081	0.0600233	0.049833	0.0588353
cg00627846	FAM19A5	Body		chr22	49141122	q	island	Body - island	0.76115	0.721628	0.779435	0.737604	0.772477	0.722154	0.590184	0.574499	0.586881	0.55389	0.560722	0.613242	0.579148	0.638677	0.621949	0.615482	0.601651	0.616117
cg00628277	TBCD	Body		chr17	80875739	q	open sea	Body - open sea	0.553502	0.512226	0.569741	0.57814	0.609246	0.540937	0.525892	0.494504	0.528365	0.525608	0.512392	0.560123	0.512941	0.564706	0.556577	0.574704	0.54424	0.557425
cg00628375	RUNDC3A	Body		chr17	42390584	q	shore	Body - shore	0.846517	0.809183	0.852279	0.863102	0.872764	0.826874	0.827065	0.824734	0.81955	0.841214	0.825417	0.869834	0.83035	0.865017	0.868647	0.858628	0.866046	0.852343
cg00629116	PRND	Body		chr20	4705360	p	open sea	Body - open sea	0.862722	0.815377	0.856333	0.860099	0.869648	0.827344	0.845126	0.840368	0.843415	0.815057	0.81348	0.858769	0.8341	0.858583	0.862125	0.861278	0.857381	0.854521
cg00629370	PTHLH	TSS200		chr12	28123081	p	island	TSS200 - island	0.0260344	0.0139665	0.0185167	0.0157784	0.0115385	0.00987399	0.00872959	0.00836509	0.00941966	0.0228324	0.0252436	0.0115639	0.0236044	0.0204427	0.0104116	0.0189386	0.0248269	0.0161049
cg00630245	DHCR7	Body		chr11	71146831	q	island	Body - island	0.795457	0.791777	0.83531	0.823925	0.822205	0.795541	0.809758	0.798678	0.814338	0.793538	0.816551	0.846863	0.829086	0.835702	0.847939	0.832751	0.820818	0.845586
cg00630480	SLCO4C1	3'UTR		chr5	101570551	q	open sea	3'UTR - open sea	0.660061	0.611278	0.665305	0.629378	0.665221	0.605644	0.655066	0.642127	0.645866	0.621706	0.628245	0.665251	0.6458	0.695623	0.690548	0.675219	0.675616	0.660191
cg00631329	HIST1H4H	IGR	20017	chr6	26305371	p	open sea	IGR - open sea	0.922415	0.907388	0.912079	0.922826	0.922318	0.893804	0.909851	0.897454	0.894594	0.916154	0.900509	0.916393	0.889479	0.92058	0.925699	0.932114	0.923895	0.92377
cg00632466	MTDH	IGR	-45519	chr8	98610888	q	open sea	IGR - open sea	0.276734	0.266575	0.306347	0.263853	0.302752	0.257777	0.268389	0.254108	0.287893	0.265256	0.301283	0.321695	0.273487	0.324368	0.294587	0.319928	0.305885	0.304814
cg00632853	ASB6	Body		chr9	132403257	q	shore	Body - shore	0.356696	0.320518	0.365939	0.369992	0.378263	0.349686	0.399882	0.378119	0.389625	0.396953	0.380719	0.429224	0.388777	0.450802	0.436363	0.417326	0.404611	0.408327
cg00633552	PCDHGA4	Body		chr5	140742017	q	shore	Body - shore	0.722668	0.667601	0.723161	0.726987	0.74044	0.687648	0.59286	0.582191	0.604656	0.57818	0.586608	0.618701	0.584137	0.641337	0.628056	0.647017	0.614138	0.638303
cg00633933	ZBED4	Body		chr22	50280082	q	island	Body - island	0.995156	0.991477	0.993204	0.990238	0.987974	0.991064	0.995126	0.992961	0.996182	0.98965	0.989932	0.989646	0.993234	0.989105	0.992023	0.989602	0.994198	0.994031
cg00634483	EFCAB1	IGR	-156510	chr8	49470964	q	shelf	IGR - shelf	0.524394	0.49469	0.545233	0.556854	0.576931	0.520786	0.563934	0.604676	0.586155	0.58932	0.611293	0.634569	0.611291	0.65993	0.643035	0.631421	0.686574	0.665972
cg00636390	MOS	TSS1500		chr8	57027352	q	shore	TSS1500 - shore	0.611042	0.599215	0.655168	0.680774	0.685211	0.636058	0.846291	0.837881	0.869853	0.838009	0.857143	0.872393	0.879714	0.889997	0.884698	0.828719	0.854302	0.871705
cg00636508	IL34	IGR	10632	chr16	70624430	q	open sea	IGR - open sea	0.923797	0.888281	0.916841	0.914994	0.916369	0.89158	0.901989	0.901043	0.900426	0.869784	0.907117	0.911872	0.916533	0.925005	0.917345	0.927058	0.911845	0.922737
cg00636737	TCEA2	Body		chr20	62695569	q	shore	Body - shore	0.661311	0.627328	0.681191	0.688224	0.69471	0.637816	0.653083	0.657339	0.654152	0.626432	0.617849	0.681222	0.660018	0.715702	0.695252	0.713012	0.70569	0.704604
cg00637477	DNAJC5	TSS1500		chr20	62525797	q	island	TSS1500 - island	0.534654	0.489207	0.546143	0.54437	0.555979	0.50029	0.632953	0.608091	0.635307	0.590679	0.604546	0.65368	0.620425	0.677299	0.676518	0.652071	0.654177	0.651819
cg00637795	EFTUD1	Body		chr15	82553671	q	shore	Body - shore	0.297607	0.261446	0.269914	0.302272	0.321324	0.278487	0.279186	0.282417	0.303953	0.256968	0.263709	0.312852	0.278209	0.337326	0.33604	0.327427	0.318585	0.32304
cg00637940	DNAJB6	IGR	85038	chr7	157214749	q	shore	IGR - shore	0.657851	0.626686	0.656652	0.662581	0.68785	0.637431	0.609916	0.591686	0.606039	0.596658	0.596616	0.636049	0.597902	0.651254	0.636921	0.647656	0.637346	0.622122
cg00638574	C1orf74	Body		chr1	209956565	q	shore	Body - shore	0.847739	0.810363	0.837705	0.85922	0.85503	0.827868	0.836301	0.830615	0.850064	0.825462	0.84612	0.870443	0.834979	0.868966	0.878767	0.87049	0.866857	0.875842
cg00638845	IFNGR1	IGR	25994	chr6	137544615	q	shelf	IGR - shelf	0.894242	0.8854	0.918024	0.911456	0.918185	0.878126	0.910183	0.899962	0.896502	0.884207	0.886292	0.927014	0.90295	0.908809	0.9394	0.928539	0.960962	0.953301
cg00639200	PTGES3L	IGR	-21166	chr17	41081377	q	open sea	IGR - open sea	0.519138	0.472165	0.52206	0.506144	0.527765	0.478097	0.48682	0.48801	0.474413	0.48496	0.527447	0.550604	0.478352	0.529901	0.509596	0.509393	0.519406	0.510678
cg00639517	MGMT	Body		chr10	131505762	q	open sea	Body - open sea	0.965748	0.970858	0.983871	0.987158	0.976848	0.985375	0.977271	0.977579	0.971332	0.981554	0.987773	0.983691	0.971935	0.986244	0.975225	0.987257	0.990196	0.995653
cg00639635	FUCA2	IGR	21942	chr6	143837891	q	open sea	IGR - open sea	0.879534	0.865825	0.877005	0.880132	0.895036	0.859608	0.87928	0.873025	0.883629	0.889273	0.885337	0.90881	0.873887	0.908514	0.900215	0.894682	0.896917	0.890094
cg00639656	SNORD42A	TSS200		chr17	27050360	q	shelf	TSS200 - shelf	0.321596	0.278055	0.318086	0.322066	0.330458	0.296098	0.270043	0.254612	0.287414	0.265937	0.297816	0.319916	0.264475	0.312491	0.295745	0.300151	0.293803	0.307374
cg00639837	GJA3	IGR	-758	chr13	20711637	q	shore	IGR - shore	0.956949	0.966322	0.956043	0.962654	0.945433	0.955147	0.953749	0.956849	0.959675	0.962978	0.963026	0.958467	0.952853	0.954327	0.947818	0.963139	0.965052	0.964187
cg00639984	RPUSD1	TSS1500		chr16	839166	p	island	TSS1500 - island	0.257568	0.225166	0.275944	0.257084	0.280734	0.240321	0.25047	0.245538	0.256636	0.234368	0.264747	0.27956	0.245184	0.290409	0.287671	0.280138	0.262936	0.274121
cg00640087	MSH5	TSS1500		chr6	31707202	p	shore	TSS1500 - shore	0.12501	0.113875	0.143165	0.139633	0.151575	0.124412	0.0910287	0.0951666	0.0850877	0.0881222	0.0928238	0.123321	0.0896986	0.112132	0.109334	0.115456	0.103697	0.101687
cg00640147	GH2	Body		chr17	61958756	q	open sea	Body - open sea	0.881878	0.828551	0.888959	0.889575	0.891496	0.848167	0.836854	0.83839	0.845697	0.827549	0.840657	0.870575	0.848662	0.883212	0.871502	0.87961	0.862725	0.875817
cg00641127	RING1	Body		chr6	33179564	p	shore	Body - shore	0.846395	0.823853	0.86897	0.867129	0.873779	0.841724	0.851494	0.833972	0.861143	0.828686	0.842711	0.877802	0.851639	0.89311	0.903278	0.876544	0.877283	0.868717
cg00641391	BDH1	IGR	-11452	chr3	197225202	q	shore	IGR - shore	0.918042	0.908858	0.921239	0.936988	0.927957	0.927203	0.89481	0.876418	0.886045	0.944238	0.929392	0.919394	0.930567	0.930553	0.932506	0.916804	0.906616	0.912077
cg00641579	WAPAL	IGR	-48571	chr10	88146442	q	shelf	IGR - shelf	0.413079	0.371486	0.438187	0.421556	0.433694	0.382014	0.48054	0.460366	0.467326	0.441526	0.43926	0.506527	0.458582	0.521158	0.527023	0.503007	0.489601	0.497822
cg00641632	SLC25A39	5'UTR		chr17	42401901	q	island	5'UTR - island	0.0104907	0.0110869	0.00796836	0.00317757	0.00902879	0.00727511	0.00587028	0.00682628	0.00495028	0.00881436	0.0111202	0.011932	0.00990562	0.00948448	0.00744094	0.0077507	0.00653474	0.00581343
cg00641792	OXNAD1	TSS200		chr3	16306543	p	island	TSS200 - island	0.0875793	0.0762003	0.0854275	0.0695679	0.085497	0.0896933	0.0817912	0.0845971	0.086556	0.0716886	0.0940597	0.112179	0.105571	0.12202	0.0964061	0.0874838	0.0978688	0.097935
cg00641933	ERICH1	IGR	82969	chr8	697169	p	shelf	IGR - shelf	0.853201	0.841038	0.850706	0.873008	0.875128	0.837507	0.864931	0.88251	0.870739	0.870102	0.883059	0.886778	0.904975	0.912818	0.90096	0.886585	0.910499	0.887397
cg00643123	RASGEF1A	5'UTR		chr10	43723859	q	shore	5'UTR - shore	0.859622	0.828263	0.862228	0.879301	0.881987	0.837264	0.856004	0.843885	0.855009	0.834419	0.817387	0.86645	0.842985	0.892871	0.884101	0.877349	0.875054	0.865757
cg00643341	MIR1179	IGR	-3491	chr15	89147847	q	island	IGR - island	0.123133	0.108589	0.13889	0.11677	0.137784	0.131451	0.137142	0.120975	0.130797	0.117994	0.137312	0.153554	0.127074	0.1697	0.171565	0.14592	0.140388	0.151055
cg00643897	ALK	Body		chr2	30142677	p	shore	Body - shore	0.188008	0.163528	0.184351	0.184642	0.18429	0.181653	0.151167	0.144083	0.14566	0.174274	0.147724	0.189941	0.162204	0.155683	0.16225	0.146806	0.152746	0.172989
cg00644814	HES2	TSS1500		chr1	6480929	p	island	TSS1500 - island	0.851068	0.848911	0.859833	0.853433	0.861771	0.841206	0.846121	0.837815	0.828752	0.84279	0.859698	0.866083	0.845836	0.844792	0.86819	0.859708	0.848475	0.855
cg00645010	MIR1977	TSS1500		chr1	567113	p	open sea	TSS1500 - open sea	0.120512	0.118106	0.14914	0.429957	0.369909	0.41874	0.114432	0.0991371	0.118637	0.121656	0.13692	0.159744	0.2751	0.23704	0.240992	0.262702	0.311704	0.324222
cg00645339	LOC145663	TSS200		chr15	45670875	q	island	TSS200 - island	0.978275	0.97336	0.975706	0.985534	0.983462	0.981775	0.976488	0.972195	0.971203	0.983241	0.980698	0.97865	0.974731	0.978107	0.983232	0.986496	0.991039	0.986609
cg00645731	CYP2D7P1	TSS1500		chr22	42541494	q	shore	TSS1500 - shore	0.815366	0.779313	0.814742	0.829151	0.83402	0.791329	0.783116	0.774098	0.799506	0.763114	0.774835	0.80771	0.822024	0.827409	0.83842	0.811664	0.804162	0.802783
cg00646659	PIM2	TSS1500		chrX	48776613	p	island	TSS1500 - island	0.107726	0.0892169	0.106149	0.118295	0.121031	0.101181	0.0995935	0.0913435	0.108185	0.0760169	0.10443	0.0951252	0.12294	0.117697	0.0939069	0.0690352	0.0687729	0.0672646
cg00646731	LOC404266	TSS1500		chr17	46668733	q	shore	TSS1500 - shore	0.865969	0.850758	0.866763	0.869509	0.880919	0.861621	0.83791	0.829784	0.836321	0.829832	0.844633	0.8475	0.843367	0.859357	0.859209	0.845292	0.859343	0.861306
cg00647022	UNC13A	TSS1500		chr19	17800467	p	shore	TSS1500 - shore	0.453486	0.396415	0.443931	0.44151	0.45398	0.40843	0.498436	0.495289	0.495102	0.468372	0.489281	0.523523	0.487914	0.550357	0.534562	0.531367	0.525397	0.517932
cg00647040	MYOCD	Body		chr17	12634361	p	open sea	Body - open sea	0.260757	0.232962	0.283309	0.28354	0.264791	0.259516	0.19803	0.20627	0.194976	0.271218	0.218742	0.22698	0.262017	0.280822	0.244423	0.289842	0.242102	0.234564
cg00647233	RP13-614K11.1	IGR	-518	chr1	4000154	p	open sea	IGR - open sea	0.100636	0.0707106	0.0951539	0.0987669	0.096625	0.0808937	0.0984824	0.103372	0.101722	0.0801838	0.105438	0.106748	0.0771487	0.0918007	0.0889587	0.108156	0.0902863	0.103023
cg00647262	C6orf35	TSS1500		chr6	157746584	q	shore	TSS1500 - shore	0.588478	0.550848	0.604893	0.590125	0.605833	0.538449	0.499675	0.502324	0.517909	0.489929	0.499306	0.548031	0.505194	0.575579	0.565317	0.553627	0.569403	0.550637
cg00647403	GGA2	TSS200		chr16	23521932	p	shore	TSS200 - shore	0.0768343	0.0659519	0.0561404	0.0675857	0.075184	0.056298	0.0728104	0.0624433	0.0696812	0.0362219	0.0403785	0.0493353	0.0496408	0.0645482	0.0437616	0.0719779	0.0587941	0.0379282
cg00647810	IGDCC3	Body		chr15	65622990	q	open sea	Body - open sea	0.737315	0.697733	0.748614	0.743106	0.764648	0.70671	0.646027	0.670215	0.673373	0.628159	0.657253	0.692397	0.658577	0.726238	0.719017	0.684956	0.705225	0.705669
cg00647859	HMCN1	IGR	-169058	chr1	185534625	q	open sea	IGR - open sea	0.442789	0.393697	0.454814	0.426977	0.438156	0.386063	0.378655	0.363462	0.389088	0.36363	0.377491	0.419449	0.416045	0.434523	0.42702	0.421404	0.386242	0.401798
cg00648125	NUDT10	TSS200		chrX	51075046	p	shore	TSS200 - shore	0.296162	0.259791	0.31673	0.266813	0.313556	0.279639	0.250605	0.236111	0.26603	0.242266	0.23501	0.27768	0.245201	0.301327	0.289006	0.300586	0.301387	0.269727
cg00648153	SLC17A5	TSS1500		chr6	74364149	q	shore	TSS1500 - shore	0.0509879	0.0389719	0.0586793	0.0445798	0.051837	0.0620071	0.0491598	0.0530194	0.0469323	0.051462	0.0578096	0.0593269	0.0499135	0.0665	0.0568338	0.0583578	0.0543464	0.0595007
cg00648423	HLA-C	IGR	39620	chr6	31276146	p	shore	IGR - shore	0.85061	0.825523	0.875322	0.87518	0.874385	0.846427	0.820979	0.835983	0.852908	0.831573	0.866189	0.870873	0.864387	0.868688	0.883467	0.869615	0.89311	0.869712
cg00649377	VARS2	TSS1500		chr6	30881728	p	island	TSS1500 - island	0.894249	0.875324	0.890755	0.905581	0.891507	0.872953	0.891033	0.903949	0.89202	0.911519	0.904297	0.913484	0.895532	0.896762	0.885968	0.896379	0.891043	0.903335
cg00649827	PDIA3	1stExon		chr15	44038871	q	island	1stExon - island	0.55372	0.556216	0.553673	0.521937	0.557942	0.529432	0.534114	0.550733	0.54904	0.527282	0.529201	0.526066	0.560071	0.543462	0.539722	0.553954	0.530026	0.52317
cg00650088	CABC1	Body		chr1	227169808	q	open sea	Body - open sea	0.984331	0.988999	0.988533	0.989775	0.990052	0.988953	0.984924	0.985528	0.98699	0.993295	0.991322	0.988885	0.988317	0.987679	0.989738	0.98778	0.9939	0.993114
cg00651216	HSP90AB1	TSS1500		chr6	44213720	p	island	TSS1500 - island	0.760182	0.723438	0.774283	0.762955	0.789273	0.73956	0.744686	0.733789	0.747325	0.712991	0.735362	0.75216	0.732634	0.783895	0.774422	0.777535	0.761486	0.759701
cg00651446	TCEAL2	TSS1500		chrX	101380386	q	open sea	TSS1500 - open sea	0.413288	0.374664	0.419712	0.40016	0.439857	0.383557	0.367808	0.346979	0.359782	0.35137	0.384672	0.40319	0.364321	0.413153	0.413186	0.394781	0.411971	0.393286
cg00651912	B4GALT2	Body		chr1	44447575	p	shore	Body - shore	0.882442	0.861253	0.882311	0.863435	0.888394	0.852129	0.869457	0.840529	0.881141	0.852361	0.872393	0.898195	0.899103	0.910956	0.896035	0.886039	0.879523	0.885169
cg00652158	NME6	IGR	-20642	chr3	48314947	p	open sea	IGR - open sea	0.545468	0.492939	0.553042	0.562519	0.58119	0.521684	0.555931	0.550885	0.552453	0.564156	0.550459	0.597541	0.541776	0.614676	0.613515	0.603906	0.59837	0.568803
cg00652657	EBF3	Body		chr10	131761587	q	island	Body - island	0.2968	0.268566	0.302581	0.290609	0.32499	0.281539	0.315812	0.319624	0.310111	0.288708	0.281557	0.34581	0.307148	0.369562	0.356072	0.334633	0.333791	0.345765
cg00652796	EPHA6	TSS1500		chr3	96532832	q	island	TSS1500 - island	0.0690511	0.0662921	0.0634763	0.0679196	0.0650085	0.0680541	0.0968561	0.094176	0.0945257	0.0869144	0.102402	0.118995	0.101369	0.107557	0.103773	0.0808154	0.0929815	0.0946815
cg00653041	CADPS2	Body		chr7	122524465	q	shore	Body - shore	0.0688291	0.0603965	0.0820313	0.0621984	0.0622823	0.0731849	0.0652389	0.0701997	0.0613081	0.0663699	0.0743942	0.0663968	0.064221	0.0863112	0.0795588	0.0775355	0.0819686	0.0833539
cg00653615	CDC42SE1	5'UTR		chr1	151029327	q	shelf	5'UTR - shelf	0.734579	0.673249	0.733805	0.724331	0.742171	0.6834	0.655567	0.642374	0.662525	0.637215	0.629923	0.689683	0.661986	0.708977	0.699008	0.704418	0.679325	0.690428
cg00653650	SEC31B	IGR	-601	chr10	102245802	q	shelf	IGR - shelf	0.804588	0.770231	0.820843	0.812609	0.84054	0.792128	0.791279	0.789412	0.800599	0.754732	0.806558	0.79008	0.790285	0.847009	0.8322	0.819271	0.818337	0.832284
cg00653847	SCD	IGR	-6560	chr10	102100212	q	open sea	IGR - open sea	0.450966	0.408546	0.474917	0.453902	0.474706	0.432432	0.463424	0.477234	0.495664	0.470996	0.492038	0.52883	0.47893	0.5502	0.545059	0.540065	0.525574	0.514166
cg00653997	DOC2A	Body		chr16	30018549	p	open sea	Body - open sea	0.857126	0.817301	0.860028	0.854173	0.863764	0.822967	0.845877	0.831947	0.84064	0.800077	0.826357	0.855653	0.830066	0.886391	0.864511	0.85815	0.857358	0.850211
cg00654296	NEURL4	Body		chr17	7230819	p	shore	Body - shore	0.816383	0.770405	0.816327	0.809214	0.824243	0.774847	0.769242	0.766902	0.770015	0.734721	0.746841	0.792228	0.773367	0.81762	0.827097	0.809666	0.782362	0.800993
cg00655184	CTAGE1	TSS200		chr18	19997912	q	open sea	TSS200 - open sea	0.665773	0.644259	0.691113	0.677879	0.689052	0.626396	0.815422	0.790006	0.804898	0.767485	0.778112	0.816314	0.831025	0.838878	0.848622	0.822954	0.820412	0.797533
cg00655203	HBQ1	Body		chr16	230596	p	island	Body - island	0.592287	0.619327	0.621667	0.610931	0.60464	0.584857	0.583896	0.594145	0.618517	0.572359	0.530707	0.536688	0.608659	0.519327	0.516932	0.557014	0.501597	0.513211
cg00655498	INTS6	Body		chr13	52022386	q	shelf	Body - shelf	0.937195	0.913501	0.937443	0.941197	0.915987	0.897815	0.920188	0.920101	0.920022	0.94327	0.918253	0.937129	0.927205	0.929091	0.9218	0.942777	0.93496	0.933909
cg00656820	ALS2CR4	Body		chr2	202506468	q	shore	Body - shore	0.858057	0.822216	0.867579	0.895144	0.891758	0.839413	0.879234	0.879313	0.890841	0.861892	0.870132	0.876427	0.887787	0.919376	0.897252	0.933997	0.942076	0.925289
cg00657287	ZNF366	Body		chr5	71755571	q	shore	Body - shore	0.840244	0.819804	0.865847	0.8861	0.875655	0.872354	0.840695	0.835847	0.841353	0.852674	0.855419	0.875877	0.839066	0.881932	0.882814	0.871545	0.861353	0.85658
cg00658626	CCDC63	5'UTR		chr12	111284979	q	open sea	5'UTR - open sea	0.448929	0.44778	0.509388	0.530297	0.507897	0.49517	0.453157	0.456448	0.463886	0.443769	0.402349	0.425671	0.438042	0.4032	0.38955	0.441096	0.390465	0.380284
cg00658740	NCK1	TSS1500		chr3	136579741	q	shore	TSS1500 - shore	0.823048	0.786873	0.831965	0.841955	0.84702	0.789515	0.808098	0.791494	0.799804	0.785129	0.807652	0.825336	0.799022	0.829851	0.847804	0.828613	0.835625	0.846061
cg00660765	FRMD4B	Body		chr3	69371349	p	open sea	Body - open sea	0.869612	0.843215	0.878522	0.891796	0.903567	0.857228	0.86161	0.849551	0.863336	0.880352	0.868229	0.897301	0.875321	0.893879	0.879144	0.891849	0.890894	0.897042
cg00660843	PDE1B	TSS1500		chr12	54954400	q	open sea	TSS1500 - open sea	0.92147	0.929117	0.924847	0.927744	0.930048	0.916388	0.921977	0.924024	0.93052	0.938493	0.933443	0.935901	0.921214	0.924705	0.922271	0.930994	0.925578	0.937152
cg00661180	DMD	Body		chrX	31285029	p	shore	Body - shore	0.602282	0.602454	0.597487	0.575651	0.595866	0.612996	0.582372	0.59491	0.588931	0.562332	0.520175	0.525383	0.529538	0.52289	0.566163	0.567101	0.519644	0.549599
cg00661320	SPOCK2	TSS200		chr10	73848825	q	shore	TSS200 - shore	0.877563	0.872441	0.88208	0.869834	0.881646	0.864725	0.858704	0.849668	0.855428	0.840571	0.857221	0.876282	0.86065	0.868057	0.865109	0.861581	0.872235	0.869691
cg00661777	PIK3CG	Body		chr7	106511741	q	shelf	Body - shelf	0.914907	0.876074	0.915544	0.924134	0.922691	0.88302	0.908537	0.901036	0.911909	0.921115	0.906529	0.913534	0.902305	0.927169	0.938033	0.939327	0.937554	0.926191
cg00661855	BPHL	Body		chr6	3152428	p	shore	Body - shore	0.733746	0.692675	0.759437	0.752505	0.759489	0.732695	0.734167	0.729647	0.743511	0.70683	0.715614	0.748372	0.711979	0.769313	0.759085	0.753289	0.756757	0.772056
cg00661947	RPSAP52	IGR	-211807	chr12	65939993	q	open sea	IGR - open sea	0.895062	0.876575	0.910264	0.920023	0.896413	0.900764	0.918523	0.904104	0.912359	0.928623	0.904269	0.932069	0.919303	0.915249	0.916934	0.922812	0.934666	0.931409
cg00662002	PPP1R13B	TSS1500		chr14	104314734	q	island	TSS1500 - island	0.70456	0.668612	0.723718	0.697026	0.739666	0.685248	0.678463	0.661965	0.681571	0.667933	0.660972	0.706087	0.674739	0.732391	0.724924	0.693504	0.705079	0.718095
cg00662400	MIR5189	IGR	-9231	chr16	88510783	q	shore	IGR - shore	0.617964	0.55287	0.611732	0.619054	0.622115	0.56178	0.540202	0.51838	0.529255	0.508922	0.538475	0.558605	0.526043	0.592356	0.573081	0.567286	0.548393	0.558197
cg00663376	PIGZ	5'UTR		chr3	196691791	q	shore	5'UTR - shore	0.924071	0.915365	0.930309	0.918766	0.934262	0.908304	0.928605	0.918924	0.926214	0.92617	0.920846	0.933947	0.903673	0.927964	0.936941	0.942565	0.945428	0.941584
cg00663575	PRDM16	Body		chr1	3158029	p	island	Body - island	0.851575	0.829766	0.869917	0.884958	0.871729	0.845237	0.820565	0.816503	0.835385	0.84189	0.831425	0.85785	0.817172	0.856561	0.874627	0.86763	0.85664	0.845846
cg00664343	ARMC8	IGR	-3889	chr3	137902226	q	shelf	IGR - shelf	0.880753	0.876932	0.893703	0.900842	0.897755	0.8668	0.861382	0.884844	0.88343	0.866167	0.882769	0.893199	0.904622	0.907516	0.906522	0.904164	0.890338	0.87591
cg00664581	ZNF883	IGR	-51683	chr9	115707717	q	shore	IGR - shore	0.251135	0.231691	0.284807	0.268899	0.275961	0.258462	0.253361	0.250108	0.253137	0.238391	0.236573	0.280654	0.24108	0.277929	0.263914	0.288211	0.26473	0.277467
cg00666422	LEP	5'UTR		chr7	127881440	q	shore	5'UTR - shore	0.276299	0.243241	0.292347	0.272278	0.293634	0.263503	0.23832	0.223033	0.23387	0.211191	0.233766	0.264215	0.22496	0.272503	0.262435	0.26516	0.256006	0.246773
cg00666446	ZNF670	TSS1500		chr1	247242273	q	shore	TSS1500 - shore	0.12578	0.146006	0.122977	0.171891	0.181337	0.139252	0.157498	0.186934	0.164198	0.153127	0.108275	0.13387	0.128792	0.139925	0.119469	0.141079	0.109346	0.103375
cg00666623	DPYS	IGR	-15969	chr8	105375683	q	shelf	IGR - shelf	0.492077	0.482693	0.544215	0.568791	0.574127	0.524304	0.536529	0.55697	0.555201	0.5059	0.507618	0.573173	0.590885	0.59581	0.616293	0.567827	0.573885	0.579106
cg00666685	HYAL3	5'UTR		chr3	50336856	p	island	5'UTR - island	0.0209126	0.0386469	0.0281389	0.0328231	0.0266247	0.0370726	0.0361897	0.0326517	0.0412278	0.0328611	0.0311266	0.0155824	0.0218873	0.00897011	0.0130303	0.0285435	0.0196791	0.0177533
cg00667525	C19orf60	TSS1500		chr19	18699118	p	shore	TSS1500 - shore	0.738263	0.711094	0.742032	0.758719	0.766232	0.724366	0.756283	0.731999	0.745823	0.719729	0.730752	0.774155	0.758334	0.812666	0.810823	0.778139	0.780241	0.764665
cg00667862	ZNF644	IGR	-80411	chr1	91300446	p	shore	IGR - shore	0.732777	0.69203	0.701367	0.737311	0.751872	0.704274	0.72958	0.748415	0.746266	0.721057	0.747312	0.770194	0.766332	0.80891	0.796994	0.786611	0.753208	0.749913
cg00667948	ZIC2	IGR	17695	chr13	100651721	q	shore	IGR - shore	0.432138	0.387615	0.437639	0.431615	0.443761	0.422594	0.429221	0.396078	0.415138	0.400068	0.424509	0.449592	0.426192	0.482129	0.47026	0.456909	0.446896	0.463002
cg00668034	STX12	TSS1500		chr1	28098848	p	shore	TSS1500 - shore	0.665736	0.646498	0.702517	0.701527	0.712624	0.651688	0.651415	0.647224	0.656744	0.643578	0.658448	0.707198	0.661351	0.704396	0.710239	0.702398	0.678888	0.704438
cg00668103	C7orf51	Body		chr7	100084730	q	shore	Body - shore	0.857912	0.861591	0.894271	0.865893	0.871802	0.835748	0.76986	0.778117	0.79397	0.795523	0.783333	0.796275	0.768149	0.795177	0.798401	0.806595	0.807795	0.801451
cg00668182	POFUT1	TSS200		chr20	30795591	q	island	TSS200 - island	0.0341836	0.0349731	0.0239555	0.0179362	0.0339822	0.0274753	0.0207865	0.0215176	0.0258888	0.0311437	0.0269741	0.0192468	0.0240656	0.0219916	0.0138929	0.0117619	0.0128244	0.0158247
cg00668426	BEX1	TSS200		chrX	102319340	q	shore	TSS200 - shore	0.461112	0.477676	0.448999	0.474211	0.452362	0.49118	0.41391	0.412429	0.4047	0.408969	0.401485	0.423711	0.415144	0.417571	0.385636	0.400159	0.381797	0.382386
cg00668559	NFKBIE	Body		chr6	44230977	p	shore	Body - shore	0.802426	0.776188	0.814603	0.826454	0.833917	0.786005	0.787627	0.786287	0.789919	0.750137	0.751838	0.797149	0.770529	0.829892	0.821649	0.794575	0.805636	0.806535
cg00669330	C2orf85	TSS1500		chr2	242810917	q	shelf	TSS1500 - shelf	0.830571	0.807636	0.835615	0.838522	0.850352	0.796081	0.799547	0.803777	0.814556	0.768118	0.792263	0.823968	0.802267	0.837789	0.817399	0.830481	0.827576	0.844236
cg00670017	PHOSPHO1	TSS200		chr17	47308301	q	shore	TSS200 - shore	0.0870559	0.083359	0.110004	0.109205	0.0978247	0.0864992	0.0981965	0.102246	0.0880844	0.0848493	0.111138	0.124401	0.127566	0.129006	0.143137	0.110195	0.138082	0.112714
cg00670552	RP11-638F5.1	IGR	100637	chr12	131750193	q	open sea	IGR - open sea	0.879442	0.838019	0.895555	0.912917	0.914767	0.867099	0.884132	0.872833	0.882076	0.880209	0.889735	0.917214	0.88052	0.904069	0.916875	0.908476	0.906753	0.899228
cg00670698	GGCT	TSS1500		chr7	30544943	p	island	TSS1500 - island	0.0824086	0.0818889	0.0859884	0.0739858	0.111698	0.0941896	0.16916	0.164458	0.15259	0.180178	0.181257	0.179747	0.15014	0.164045	0.172906	0.181139	0.170934	0.186778
cg00670756	RFC5	TSS200		chr12	118454418	q	island	TSS200 - island	0.0529315	0.0635311	0.0445391	0.0497677	0.0709732	0.0614977	0.0690526	0.0553312	0.0474983	0.0519331	0.0539031	0.0473477	0.0337843	0.0289131	0.0355653	0.0578099	0.0348533	0.0337903
cg00671386	GNG13	TSS1500		chr16	851834	p	shore	TSS1500 - shore	0.689829	0.664516	0.711411	0.712652	0.726848	0.678601	0.64684	0.659392	0.669829	0.645263	0.669793	0.69267	0.657492	0.708317	0.69177	0.714129	0.699855	0.690557
[truncated: 57,009 more rows]

## Sheet: DN-POLG Promoter DML d3vd0
Probe ID	Chromosome	CpG coordinate	HM-450K Gene Annotation	HGNC Symbol Status	HGNC Approved Gene Symbol	HGNC Approved Name	HGNC ID	Δ%mCG v. Day 0	P-value	HM-450K Feature Type	CpG class	Distance from TSS
[truncated: 4,859 more rows]

[truncated: 6 more sheets: DMEGs d3 v. d0, DN-POLG Promoter DML d6vd0, DMEGs d6 v. d0, DN-POLG Promoter DML d9vd0, DMEGs d9 v. d0, NDI1-AOX Promoter DML d9vd0]
