# Supplementary material for: Mitochondrial nicotinamide adenine dinucleotide reduced (NADH) oxidation links the tricarboxylic acid (TCA) cycle with methionine metabolism and nuclear DNA methylation
Source: PLoS Biol. 2018 Apr 18;16(4):e2005707. doi: 10.1371/journal.pbio.2005707 (PMC5927466; doi:10.1371/journal.pbio.2005707)
Supplement: S5 Data — DEGs, differentially expressed genes; DN-POLG, dominant-negative DNA polymerase gamma transgene; IPA, Ingenuity Pathway Analysis; mtDNA, mitochondrial DNA. (XLSX) [file pbio.2005707.s011.xlsx]

## Sheet: IPA-DN-POLG d3 v. d0
Ingenuity Canonical Pathways	-log(p-value)	Ratio	Molecules
Sperm Motility	3.32	0.0315	CACNA1G,CALM1 (includes others),NOTUM,PRKAR1B
Melatonin Signaling	2.94	0.0417	CALM1 (includes others),NOTUM,PRKAR1B
eNOS Signaling	2.83	0.0233	CCNA2,CALM1 (includes others),HSPA4,PRKAR1B
Androgen Signaling	2.4	0.027	CALM1 (includes others),HSPA4,PRKAR1B
cAMP-mediated signaling	2.39	0.0176	CALM1 (includes others),DUSP9,PDE7A,PRKAR1B
Glioma Signaling	2.37	0.0263	CALM1 (includes others),TGFA,PDGFB
Superpathway of Methionine Degradation	2.3	0.0541	PCCA,BHMT
Synaptic Long Term Potentiation	2.29	0.0246	CALM1 (includes others),NOTUM,PRKAR1B
Protein Kinase A Signaling	2.25	0.0125	CALM1 (includes others),DUSP9,PDE7A,NOTUM,PRKAR1B
Cellular Effects of Sildenafil (Viagra)	2.2	0.0229	CALM1 (includes others),NOTUM,PRKAR1B
Methionine Salvage II (Mammalian)	2.07	0.333	BHMT
Phototransduction Pathway	2	0.0377	RGS9,PRKAR1B
Glioblastoma Multiforme Signaling	1.95	0.0185	WNT3A,NOTUM,PDGFB
Methylmalonyl Pathway	1.94	0.25	PCCA
Dopamine-DARPP32 Feedback in cAMP Signaling	1.94	0.0183	CALM1 (includes others),NOTUM,PRKAR1B
Role of Macrophages, Fibroblasts and Endothelial Cells in Rheumatoid Arthritis	1.92	0.0128	CALM1 (includes others),WNT3A,NOTUM,PDGFB
2-oxobutanoate Degradation I	1.85	0.2	PCCA
CREB Signaling in Neurons	1.79	0.0161	CALM1 (includes others),NOTUM,PRKAR1B
Role of NFAT in Cardiac Hypertrophy	1.75	0.0155	CALM1 (includes others),NOTUM,PRKAR1B
GPCR-Mediated Integration of Enteroendocrine Signaling Exemplified by an L Cell	1.73	0.0274	NOTUM,PRKAR1B
BMP signaling pathway	1.7	0.0263	RUNX2,PRKAR1B
Renal Cell Carcinoma Signaling	1.63	0.0241	TGFA,PDGFB
Leptin Signaling in Obesity	1.6	0.0233	NOTUM,PRKAR1B
GPCR-Mediated Nutrient Sensing in Enteroendocrine Cells	1.6	0.0233	NOTUM,PRKAR1B
Leucine Degradation I	1.59	0.111	HMGCLL1
α-Adrenergic Signaling	1.59	0.023	CALM1 (includes others),PRKAR1B
Ketogenesis	1.55	0.1	HMGCLL1
Glycine Betaine Degradation	1.55	0.1	BHMT
Role of Osteoblasts, Osteoclasts and Chondrocytes in Rheumatoid Arthritis	1.54	0.0129	CALM1 (includes others),WNT3A,RUNX2
Cardiac Hypertrophy Signaling	1.52	0.0127	CALM1 (includes others),NOTUM,PRKAR1B
Acyl-CoA Hydrolysis	1.47	0.0833	ACOT9
Oleate Biosynthesis II (Animals)	1.44	0.0769	FADS2
Antioxidant Action of Vitamin C	1.42	0.0185	SLC2A14,NOTUM
Axonal Guidance Signaling	1.4	0.00885	WNT3A,NOTUM,PRKAR1B,PDGFB
Corticotropin Releasing Hormone Signaling	1.38	0.0177	CALM1 (includes others),PRKAR1B
Nitric Oxide Signaling in the Cardiovascular System	1.38	0.0177	CALM1 (includes others),PRKAR1B
nNOS Signaling in Skeletal Muscle Cells	1.38	0.0667	CALM1 (includes others)
Neuropathic Pain Signaling In Dorsal Horn Neurons	1.37	0.0174	NOTUM,PRKAR1B
G-Protein Coupled Receptor Signaling	1.35	0.0109	DUSP9,PDE7A,PRKAR1B
γ-linolenate Biosynthesis II (Animals)	1.32	0.0588	FADS2
Sphingosine-1-phosphate Signaling	1.3	0.016	NOTUM,PDGFB
Gustation Pathway	1.29	0.0157	PDE7A,PRKAR1B
PI3K Signaling in B Lymphocytes	1.27	0.0154	CALM1 (includes others),NOTUM
Inflammasome pathway	1.25	0.05	NOD2
P2Y Purigenic Receptor Signaling Pathway	1.25	0.0149	NOTUM,PRKAR1B
Cardiac β-adrenergic Signaling	1.22	0.0143	PDE7A,PRKAR1B
Human Embryonic Stem Cell Pluripotency	1.2	0.014	WNT3A,PDGFB
GNRH Signaling	1.19	0.0139	CALM1 (includes others),PRKAR1B
Ovarian Cancer Signaling	1.19	0.0139	WNT3A,PRKAR1B
Bupropion Degradation	1.16	0.04	CYP2F1
Antiproliferative Role of TOB in T Cell Signaling	1.14	0.0385	CCNA2
Estrogen-mediated S-phase Entry	1.14	0.0385	CCNA2
Glycolysis I	1.14	0.0385	ENO2
Gluconeogenesis I	1.14	0.0385	ENO2
Relaxin Signaling	1.13	0.0127	PDE7A,PRKAR1B
Acetone Degradation I (to Methylglyoxal)	1.1	0.0345	CYP2F1
Sonic Hedgehog Signaling	1.08	0.0333	PRKAR1B
Aldosterone Signaling in Epithelial Cells	1.08	0.0119	HSPA4,NOTUM
Wnt/β-catenin Signaling	1.06	0.0116	WNT3A,SOX1
PPARα/RXRα Activation	1.03	0.0111	NOTUM,PRKAR1B
Calcium Signaling	1.03	0.0111	CALM1 (includes others),PRKAR1B
Hepatic Fibrosis / Hepatic Stellate Cell Activation	1	0.0107	TGFA,PDGFB
Netrin Signaling	0.976	0.0256	PRKAR1B
Estrogen Biosynthesis	0.976	0.0256	CYP2F1
Gap Junction Signaling	0.97	0.0103	NOTUM,PRKAR1B
Thyroid Cancer Signaling	0.966	0.025	RET
tRNA Splicing	0.956	0.0244	PDE7A
ERK/MAPK Signaling	0.952	0.01	DUSP9,PRKAR1B
Stearate Biosynthesis I (Animals)	0.936	0.0233	ACOT9
Breast Cancer Regulation by Stathmin1	0.934	0.00976	CALM1 (includes others),PRKAR1B
iNOS Signaling	0.918	0.0222	CALM1 (includes others)
Osteoarthritis Pathway	0.914	0.00948	WNT3A,RUNX2
nNOS Signaling in Neurons	0.9	0.0213	CALM1 (includes others)
AMPK Signaling	0.897	0.00926	CCNA2,PRKAR1B
Integrin Signaling	0.888	0.00913	TSPAN7,PDGFB
Amyloid Processing	0.867	0.0196	PRKAR1B
Triacylglycerol Degradation	0.851	0.0189	NOTUM
Nicotine Degradation III	0.836	0.0182	CYP2F1
Unfolded protein response	0.836	0.0182	HSPA4
Regulation of Cellular Mechanics by Calpain Protease	0.822	0.0175	CCNA2
Glutamate Receptor Signaling	0.822	0.0175	CALM1 (includes others)
Nur77 Signaling in T Lymphocytes	0.808	0.0169	CALM1 (includes others)
Colorectal Cancer Metastasis Signaling	0.801	0.00806	WNT3A,PRKAR1B
PCP pathway	0.795	0.0164	WNT3A
Phospholipases	0.789	0.0161	NOTUM
autophagy	0.789	0.0161	ATG4A
Wnt/Ca+ pathway	0.782	0.0159	NOTUM
Melatonin Degradation I	0.776	0.0156	CYP2F1
Nicotine Degradation II	0.776	0.0156	CYP2F1
PXR/RXR Activation	0.77	0.0154	PRKAR1B
Calcium-induced T Lymphocyte Apoptosis	0.764	0.0152	CALM1 (includes others)
CCR5 Signaling in Macrophages	0.746	0.0145	CALM1 (includes others)
Superpathway of Melatonin Degradation	0.746	0.0145	CYP2F1
Chemokine Signaling	0.735	0.0141	CALM1 (includes others)
Basal Cell Carcinoma Signaling	0.73	0.0139	WNT3A
TREM1 Signaling	0.714	0.0133	NOD2
Heparan Sulfate Biosynthesis (Late Stages)	0.714	0.0133	NOTUM
GDNF Family Ligand-Receptor Interactions	0.708	0.0132	RET
Non-Small Cell Lung Cancer Signaling	0.703	0.013	TGFA
Role of Wnt/GSK-3β Signaling in the Pathogenesis of Influenza	0.703	0.013	WNT3A
Dopamine Receptor Signaling	0.703	0.013	PRKAR1B
VDR/RXR Activation	0.698	0.0128	RUNX2
Regulation of IL-2 Expression in Activated and Anergic T Lymphocytes	0.689	0.0125	CALM1 (includes others)
Cyclins and Cell Cycle Regulation	0.689	0.0125	CCNA2
Macropinocytosis Signaling	0.684	0.0123	PDGFB
Heparan Sulfate Biosynthesis	0.679	0.0122	NOTUM
TGF-β Signaling	0.656	0.0115	RUNX2
Neuregulin Signaling	0.652	0.0114	TGFA
G Beta Gamma Signaling	0.652	0.0114	PRKAR1B
Crosstalk between Dendritic Cells and Natural Killer Cells	0.647	0.0112	MICB
PDGF Signaling	0.643	0.0111	PDGFB
IL-1 Signaling	0.635	0.0109	PRKAR1B
PPAR Signaling	0.623	0.0105	PDGFB
Melanocyte Development and Pigmentation Signaling	0.611	0.0102	PRKAR1B
ErbB Signaling	0.611	0.0102	TGFA
CDK5 Signaling	0.607	0.0101	PRKAR1B
PAK Signaling	0.6	0.0099	PDGFB
RANK Signaling in Osteoclasts	0.596	0.0098	CALM1 (includes others)
Mouse Embryonic Stem Cell Pluripotency	0.582	0.00943	WNT3A
UVA-Induced MAPK Signaling	0.582	0.00943	NOTUM
IGF-1 Signaling	0.582	0.00943	PRKAR1B
T Cell Receptor Signaling	0.571	0.00917	CALM1 (includes others)
Gαs Signaling	0.568	0.00909	PRKAR1B
p53 Signaling	0.564	0.00901	DRAM1
HIF1α Signaling	0.542	0.00847	SLC2A14
Neuroprotective Role of THOP1 in Alzheimer's Disease	0.539	0.0084	PRKAR1B
Pancreatic Adenocarcinoma Signaling	0.536	0.00833	TGFA
Gαi Signaling	0.536	0.00833	PRKAR1B
Renin-Angiotensin Signaling	0.53	0.0082	PRKAR1B
Role of NANOG in Mammalian Embryonic Stem Cell Pluripotency	0.53	0.0082	WNT3A
fMLP Signaling in Neutrophils	0.527	0.00813	CALM1 (includes others)
iCOS-iCOSL Signaling in T Helper Cells	0.527	0.00813	CALM1 (includes others)
Atherosclerosis Signaling	0.515	0.00787	PDGFB
Estrogen Receptor Signaling	0.512	0.00781	RUNX2
Molecular Mechanisms of Cancer	0.508	0.00508	WNT3A,PRKAR1B
CCR3 Signaling in Eosinophils	0.507	0.00769	CALM1 (includes others)
Phagosome Formation	0.507	0.00769	NOTUM
14-3-3-mediated Signaling	0.504	0.00763	NOTUM
CD28 Signaling in T Helper Cells	0.501	0.00758	CALM1 (includes others)
p70S6K Signaling	0.501	0.00758	NOTUM
GP6 Signaling Pathway	0.496	0.00746	CALM1 (includes others)
Role of Pattern Recognition Receptors in Recognition of Bacteria and Viruses	0.488	0.0073	NOD2
Aryl Hydrocarbon Receptor Signaling	0.478	0.00709	CCNA2
Insulin Receptor Signaling	0.478	0.00709	PRKAR1B
Synaptic Long Term Depression	0.461	0.00676	NOTUM
Phagosome Maturation	0.461	0.00676	ATP6V1G2
Hepatic Cholestasis	0.434	0.00625	PRKAR1B
Gαq Signaling	0.432	0.00621	CALM1 (includes others)
Tight Junction Signaling	0.419	0.00599	PRKAR1B
Ephrin Receptor Signaling	0.403	0.00571	PDGFB
Sertoli Cell-Sertoli Cell Junction Signaling	0.398	0.00562	PRKAR1B
Granulocyte Adhesion and Diapedesis	0.396	0.00559	CKLF
NF-κB Signaling	0.392	0.00552	TGFA
Role of NFAT in Regulation of the Immune Response	0.383	0.00538	CALM1 (includes others)
Regulation of the Epithelial-Mesenchymal Transition Pathway	0.378	0.00529	WNT3A
RAR Activation	0.376	0.00526	PRKAR1B
Endothelin-1 Signaling	0.376	0.00526	NOTUM
Agranulocyte Adhesion and Diapedesis	0.374	0.00524	CKLF
B Cell Receptor Signaling	0.374	0.00524	CALM1 (includes others)
Dendritic Cell Maturation	0.371	0.00518	NOTUM
Clathrin-mediated Endocytosis Signaling	0.361	0.00503	PDGFB
Thrombin Signaling	0.353	0.0049	NOTUM
Actin Cytoskeleton Signaling	0.319	0.00441	PDGFB
Phospholipase C Signaling	0.301	0.00415	CALM1 (includes others)
Huntington's Disease Signaling	0.29	0.004	HSPA4
Protein Ubiquitination Pathway	0.273	0.00377	HSPA4
Sirtuin Signaling Pathway	0.246	0.00344	ATG4A
Glucocorticoid Receptor Signaling	0.205	0.00295	HSPA4

## Sheet: IPA-DN-POLG d6 v. d0
Ingenuity Canonical Pathways	-log(p-value)	Ratio	Molecules
D-myo-inositol-5-phosphate Metabolism	3.94	0.117	PPFIA1,PLCB2,DUSP8,PPP2R5D,PIP4K2B,PPM1K,PTPRM,SACM1L,PLPP6,DUSP5,PLCB4,PTPRH,PLCE1,INPP5F,DUSP10,PPM1H,MTMR7,DUSP12,CDC25A
Superpathway of Inositol Phosphate Compounds	3.85	0.102	PPFIA1,PLCB2,DUSP8,PPP2R5D,PIK3R1,PIP4K2B,FGFR2,PPM1K,PTPRM,SACM1L,PLPP6,PIP5K1A,DUSP5,PTPRH,PLCB4,PLCE1,INPP5F,DUSP10,PPM1H,PIP5KL1,PIK3CD,MTMR7,DUSP12,CDC25A
3-phosphoinositide Biosynthesis	3.61	0.105	PPFIA1,DUSP8,PPP2R5D,PIK3R1,PIP4K2B,FGFR2,PPM1K,PTPRM,SACM1L,PLPP6,PIP5K1A,DUSP5,PTPRH,INPP5F,DUSP10,PPM1H,PIP5KL1,MTMR7,PIK3CD,DUSP12,CDC25A
Melatonin Signaling	3.49	0.153	MAP2K6,MAP2K4,CALM1 (includes others),PLCB4,PLCB2,PLCE1,PRKCQ,RORA,NOTUM,PRKAG2,PRKAR1B
Dopamine-DARPP32 Feedback in cAMP Signaling	3.41	0.11	KCNJ8,GRIN1,PLCB2,PRKCQ,PPP2R5D,NOTUM,CACNA1C,PPP3CC,CREB5,CALM1 (includes others),PLCB4,PLCE1,PPP1R10,KCNJ5,PPM1J,PRKAR1B,PRKAG2,CALY
Neuropathic Pain Signaling In Dorsal Horn Neurons	3.22	0.122	GRIN1,PLCB2,PRKCQ,PIK3R1,NOTUM,FGFR2,TAC1,GRM4,TACR1,PLCB4,PLCE1,PRKAR1B,PRKAG2,PIK3CD
Human Embryonic Stem Cell Pluripotency	3.18	0.112	NTF4,WNT9B,PIK3R1,ACVR1,FGFR2,WNT16,PDPK1,GSK3A,NGF,PDGFB,WNT3A,TGFB2,FZD6,PIK3CD,BMP6,SALL4
Phagosome Formation	3.16	0.115	PLCB2,PRKCQ,MRC2,PIK3R1,NOTUM,FGFR2,ITGB2,PLCB4,PLCE1,RND3,RHOB,SYK,PIK3CD,C3AR1,CR2
Cyclins and Cell Cycle Regulation	3.09	0.138	MYT1,CCNE1,CCND2,TFDP1,PPP2R5D,PPM1J,CUL1,TGFB2,CCND1,E2F8,CDC25A
Glioblastoma Multiforme Signaling	3.03	0.105	PLCB2,WNT9B,PIK3R1,NOTUM,FGFR2,WNT16,CCND1,PDGFB,PLCB4,CCNE1,WNT3A,PLCE1,RND3,RHOB,FZD6,PIK3CD,E2F8
D-myo-inositol (1,4,5)-Trisphosphate Biosynthesis	2.99	0.222	PIP5K1A,PLCB4,PLCB2,PLCE1,PIP5KL1,PIP4K2B
Synaptic Long Term Potentiation	2.96	0.115	GRIN1,PLCB2,PRKCQ,NOTUM,CACNA1C,PPP3CC,GRM4,CREB5,CALM1 (includes others),PLCB4,PLCE1,PPP1R10,PRKAR1B,PRKAG2
Superpathway of Cholesterol Biosynthesis	2.9	0.214	FDFT1,SQLE,DHCR7,NSDHL,PMVK,MVK
Aldosterone Signaling in Epithelial Cells	2.85	0.101	PLCB2,PRKCQ,PIK3R1,NOTUM,PIP4K2B,PDPK1,FGFR2,DNAJA1,HSPA8,PIP5K1A,PLCB4,PLCE1,ASIC1,PIP5KL1,PIK3CD,DNAJC16,DNAJB5
Selenocysteine Biosynthesis II (Archaea and Eukaryotes)	2.8	0.5	SEPHS2,SEPHS1,SARS
Wnt/β-catenin Signaling	2.74	0.0988	SOX4,SFRP4,WNT9B,PPP2R5D,ACVR1,TLE1,WNT16,GSK3A,CCND1,WNT3A,CDH3,PPM1J,TLE4,TGFB2,CD44,FZD6,SOX9
D-myo-inositol (1,4,5,6)-Tetrakisphosphate Biosynthesis	2.71	0.104	PPFIA1,DUSP8,PPP2R5D,PPM1K,PTPRM,SACM1L,PLPP6,PTPRH,DUSP5,INPP5F,DUSP10,PPM1H,MTMR7,DUSP12,CDC25A
D-myo-inositol (3,4,5,6)-tetrakisphosphate Biosynthesis	2.71	0.104	PPFIA1,DUSP8,PPP2R5D,PPM1K,PTPRM,SACM1L,PLPP6,PTPRH,DUSP5,INPP5F,DUSP10,PPM1H,MTMR7,DUSP12,CDC25A
Epoxysqualene Biosynthesis	2.7	1	FDFT1,SQLE
Cholesterol Biosynthesis I	2.69	0.308	FDFT1,SQLE,DHCR7,NSDHL
Cholesterol Biosynthesis II (via 24,25-dihydrolanosterol)	2.69	0.308	FDFT1,SQLE,DHCR7,NSDHL
Cholesterol Biosynthesis III (via Desmosterol)	2.69	0.308	FDFT1,SQLE,DHCR7,NSDHL
Molecular Mechanisms of Cancer	2.5	0.0761	MAP2K6,MAP2K4,PLCB2,PIK3R1,WNT16,GSK3A,CCND1,RHOB,PRKAR1B,TGFB2,E2F8,CDC25A,CDK13,PMAIP1,PRKCQ,TFDP1,WNT9B,GNA12,FGFR2,BCL2L1,CCNE1,PLCB4,WNT3A,CCND2,RND3,FZD6,PRKAG2,PIK3CD,BMP6,CASP7
ILK Signaling	2.5	0.0914	MAP2K6,MAP2K4,PARVA,SNAI2,PPP2R5D,PIK3R1,FGFR2,PDPK1,GSK3A,RICTOR,CREB5,CCND1,ITGB2,RND3,RHOB,PPM1J,PIK3CD,ITGB4
Axonal Guidance Signaling	2.41	0.073	PLCB2,NTF4,PIK3R1,NOTUM,WNT16,EPHA4,BRCC3,NGF,EFNB2,PLCE1,NTN5,GLIS1,PRKAR1B,RASSF5,ROBO2,UNC5C,EPHA7,PRKCQ,ADAMTS1,WNT9B,GNA12,FGFR2,PPP3CC,PDGFB,SEMA3A,PLCB4,WNT3A,PRKAG2,FZD6,PIK3CD,AFG3L2,SEMA3C,BMP6
3-phosphoinositide Degradation	2.32	0.0949	PPFIA1,DUSP8,PPP2R5D,PPM1K,PTPRM,SACM1L,PLPP6,PTPRH,DUSP5,INPP5F,DUSP10,PPM1H,MTMR7,DUSP12,CDC25A
Estrogen-mediated S-phase Entry	2.28	0.192	CCNE1,TFDP1,CCND1,E2F8,CDC25A
HIPPO signaling	2.28	0.115	YWHAQ,SAV1,PPP1R10,AJUBA,PPP2R5D,PPM1J,CUL1,CD44,DLG4,TEAD3
p70S6K Signaling	2.21	0.0985	YWHAQ,PLCB4,PLCB2,PLCE1,PRKCQ,PPP2R5D,PPM1J,SYK,PIK3R1,NOTUM,PDPK1,FGFR2,PIK3CD
GP6 Signaling Pathway	2.16	0.097	CALM1 (includes others),PRKCQ,COL6A2,LAMA4,GP6,COL23A1,SYK,COL12A1,PIK3R1,PDPK1,FGFR2,PIK3CD,GSK3A
Non-Small Cell Lung Cancer Signaling	2.15	0.117	TFDP1,PIK3R1,TGFA,PDPK1,FGFR2,PIK3CD,RASSF5,RXRA,CCND1
Neurotrophin/TRK Signaling	2.15	0.117	MAP2K6,MAP2K4,NTF4,PIK3R1,PDPK1,FGFR2,PIK3CD,NGF,CREB5
Pancreatic Adenocarcinoma Signaling	2.13	0.1	MAP2K4,BCL2L1,CCNE1,TFDP1,PIK3R1,GPLD1,TGFB2,TGFA,FGFR2,PIK3CD,CCND1,E2F8
VDR/RXR Activation	2.11	0.115	YY1,CYP24A1,PRKCQ,RUNX2,MXD1,TGFB2,IGFBP5,RXRA,KLF4
Docosahexaenoic Acid (DHA) Signaling	2.1	0.135	BCL2L1,PIK3R1,BIK,PDPK1,FGFR2,GSK3A,PIK3CD
Cell Cycle: G1/S Checkpoint Regulation	2.05	0.121	CCNE1,CCND2,TFDP1,CUL1,TGFB2,CCND1,E2F8,CDC25A
Sphingosine-1-phosphate Signaling	2	0.096	PLCB4,PLCB2,PLCE1,RND3,RHOB,PIK3R1,GNA12,NOTUM,FGFR2,PIK3CD,CASP7,PDGFB
p53 Signaling	1.97	0.0991	BCL2L1,PMAIP1,SNAI2,CCND2,PIK3R1,PLAGL1,COQ8A,FGFR2,PIK3CD,TRIM29,CCND1
Arginine Degradation I (Arginase Pathway)	1.95	0.5	ALDH4A1,ARG2
Nitric Oxide Signaling in the Cardiovascular System	1.92	0.0973	CALM1 (includes others),PDE2A,PRKCQ,PIK3R1,PRKAG2,PRKAR1B,PDE5A,CACNA1C,FGFR2,ARG2,PIK3CD
Ovarian Cancer Signaling	1.91	0.0903	WNT9B,TFDP1,FGF9,PIK3R1,FGFR2,WNT16,CCND1,WNT3A,PRKAG2,CD44,FZD6,PRKAR1B,PIK3CD
Role of NFAT in Cardiac Hypertrophy	1.89	0.0829	MAP2K6,MAP2K4,PLCB2,PRKCQ,PIK3R1,NOTUM,FGFR2,PPP3CC,CALM1 (includes others),PLCB4,PLCE1,PRKAR1B,TGFB2,PRKAG2,PIK3CD,IL11
PI3K Signaling in B Lymphocytes	1.87	0.0923	CALM1 (includes others),PLCB4,PLCB2,PLCE1,PIK3R1,SYK,NOTUM,PDPK1,PIK3CD,PPP3CC,PLEKHA1,CR2
Leptin Signaling in Obesity	1.84	0.105	PLCB4,PLCB2,PLCE1,PIK3R1,NOTUM,PRKAG2,PRKAR1B,FGFR2,PIK3CD
IL-8 Signaling	1.81	0.0812	MAP2K4,PLCB2,PRKCQ,GNA12,PIK3R1,FGFR2,CCND1,BCL2L1,ITGB2,CCND2,RND3,RHOB,GPLD1,PIK3CD,LASP1,CR2
HER-2 Signaling in Breast Cancer	1.78	0.102	ITGB2,CCNE1,PRKCQ,PIK3R1,FGFR2,GSK3A,PIK3CD,ITGB4,CCND1
nNOS Signaling in Neurons	1.76	0.128	GRIN1,CALM1 (includes others),PRKCQ,DLG4,CAPN2,PPP3CC
Choline Biosynthesis III	1.74	0.231	CEPT1,GPLD1,PHKA1
Glutamate Degradation III (via 4-aminobutyrate)	1.74	0.4	ABAT,GAD1
mTOR Signaling	1.74	0.0796	RHEB,PRKCQ,PPP2R5D,PIK3R1,FGFR2,PDPK1,EIF4A2,EIF4G1,PRR5L,RICTOR,RND3,RHOB,PPM1J,GPLD1,PRKAG2,PIK3CD
Cardiac Hypertrophy Signaling	1.72	0.0763	MAP2K6,MAP2K4,PLCB2,GNA12,PIK3R1,NOTUM,CACNA1C,FGFR2,PPP3CC,CALM1 (includes others),PLCB4,PLCE1,RND3,RHOB,PRKAR1B,TGFB2,PRKAG2,PIK3CD
CREB Signaling in Neurons	1.71	0.0806	GRIN1,PLCB2,PRKCQ,GNA12,PIK3R1,NOTUM,FGFR2,GRM4,CREB5,CALM1 (includes others),PLCB4,PLCE1,PRKAR1B,PRKAG2,PIK3CD
BMP signaling pathway	1.71	0.105	MAP2K4,MAGED1,SOSTDC1,RUNX2,PRKAG2,PRKAR1B,BMP6,CHRD
Protein Kinase A Signaling	1.66	0.0675	PLCB2,DUSP8,PDE7A,NOTUM,GSK3A,AKAP3,YWHAQ,DUSP5,PLCE1,PPP1R10,DUSP10,PRKAR1B,TGFB2,DUSP12,PHKG1,CDC25A,PDE2A,PRKCQ,PPP3CC,CREB5,PTPRM,CALM1 (includes others),PTPRH,PLCB4,PRKAG2,PDE5A,PTPN21
Cell Cycle Regulation by BTG Family Proteins	1.63	0.135	CCNE1,PPP2R5D,PPM1J,CCND1,E2F8
Complement System	1.63	0.135	C1R,ITGB2,CFB,C3AR1,CR2
Endothelin-1 Signaling	1.63	0.0789	PLCB4,PLCB2,PLCE1,PRKCQ,EDNRB,PIK3R1,GNA12,SHC2,GPLD1,NOTUM,SHC3,FGFR2,PIK3CD,PTGER2,CASP7
Role of Macrophages, Fibroblasts and Endothelial Cells in Rheumatoid Arthritis	1.63	0.0705	MAP2K6,MAP2K4,SFRP4,PLCB2,PRKCQ,WNT9B,PIK3R1,NOTUM,FGFR2,WNT16,PPP3CC,CREB5,CCND1,CEBPG,PDGFB,CALM1 (includes others),PLCB4,WNT3A,TRAF3IP2,PLCE1,FZD6,PIK3CD
PI3K/AKT Signaling	1.62	0.088	YWHAQ,BCL2L1,RHEB,INPP5F,PIK3R1,PPP2R5D,PPM1J,PDPK1,GSK3A,PIK3CD,CCND1
B Cell Receptor Signaling	1.62	0.0785	MAP2K6,MAP2K4,PRKCQ,PIK3R1,FGFR2,PDPK1,GSK3A,PPP3CC,CREB5,BCL2L1,CALM1 (includes others),INPP5F,SYK,PIK3CD,RASSF5
Arginine Degradation VI (Arginase 2 Pathway)	1.58	0.333	PYCR3,ARG2
Amyotrophic Lateral Sclerosis Signaling	1.58	0.0901	GRIN1,BCL2L1,HECW1,PIK3R1,NEFM,CACNA1C,FGFR2,CAPN2,PIK3CD,CASP7
Antiproliferative Role of TOB in T Cell Signaling	1.57	0.154	CCNE1,CUL1,TGFB2,TWSG1
Macropinocytosis Signaling	1.56	0.0988	ITGB2,PRKCQ,PIK3R1,FGFR2,PIK3CD,ITGB4,NGF,PDGFB
FcγRIIB Signaling in B Lymphocytes	1.52	0.113	MAP2K4,PIK3R1,SYK,PDPK1,FGFR2,PIK3CD
Glioma Signaling	1.51	0.0877	CALM1 (includes others),PRKCQ,TFDP1,PIK3R1,TGFA,FGFR2,PIK3CD,CCND1,PDGFB,E2F8
Thyroid Cancer Signaling	1.5	0.125	NTF4,NGF,RXRA,RET,CCND1
Huntington's Disease Signaling	1.5	0.072	MAP2K4,PLCB2,PRKCQ,PIK3R1,FGFR2,PDPK1,NGF,CREB5,TAF9B,TGM2,HSPA8,BCL2L1,PLCB4,STX16,DLG4,CAPN2,PIK3CD,CASP7
14-3-3-mediated Signaling	1.49	0.084	MAP2K4,YWHAQ,PLCB4,PLCB2,PLCE1,PRKCQ,PIK3R1,NOTUM,FGFR2,GSK3A,PIK3CD
Cellular Effects of Sildenafil (Viagra)	1.49	0.084	CALM1 (includes others),PDE2A,PLCB4,PLCB2,PLCE1,CACNG4,NOTUM,PRKAG2,PRKAR1B,PDE5A,CACNA1C
Unfolded protein response	1.46	0.109	HSPA8,INSIG1,PPP1R15A,OS9,NFE2L2,CEBPG
Small Cell Lung Cancer Signaling	1.45	0.0941	BCL2L1,CCNE1,TFDP1,PIK3R1,FGFR2,PIK3CD,RXRA,CCND1
HMGB1 Signaling	1.45	0.0827	MAP2K6,MAP2K4,RND3,RHOB,PIK3R1,IL17D,TGFB2,FGFR2,PIK3CD,IL17B,IL11
Phosphatidylcholine Biosynthesis I	1.44	0.286	CEPT1,PHKA1
Rac Signaling	1.44	0.0855	MAP2K4,IQGAP2,PIP5K1A,PIK3R1,CD44,PIP5KL1,PIP4K2B,FGFR2,PIK3CD,ELK4
Cholecystokinin/Gastrin-mediated Signaling	1.44	0.0891	MAP2K6,MAP2K4,PLCB4,PLCB2,PRKCQ,RND3,RHOB,GNA12,EPHA4
P2Y Purigenic Receptor Signaling Pathway	1.43	0.0821	PLCB4,PLCB2,PLCE1,PRKCQ,PIK3R1,NOTUM,PRKAG2,PRKAR1B,FGFR2,PIK3CD,CREB5
GPCR-Mediated Nutrient Sensing in Enteroendocrine Cells	1.42	0.093	PLCB4,PLCB2,PLCE1,PRKCQ,NOTUM,PRKAG2,PRKAR1B,PYY
Role of CHK Proteins in Cell Cycle Checkpoint Control	1.39	0.105	PPP2R5D,PPM1J,ATMIN,RPA1,E2F8,CDC25A
Glutamate Receptor Signaling	1.39	0.105	GRIN1,CALM1 (includes others),HOMER2,PICK1,DLG4,GRM4
Neuregulin Signaling	1.37	0.0909	PRKCQ,PICK1,PIK3R1,TGFA,DLG4,PDPK1,ERRFI1,TMEFF2
Role of Pattern Recognition Receptors in Recognition of Bacteria and Viruses	1.37	0.0803	MAP2K4,PRKCQ,PIK3R1,IL17D,SYK,TGFB2,FGFR2,PIK3CD,C3AR1,IL17B,IL11
GPCR-Mediated Integration of Enteroendocrine Signaling Exemplified by an L Cell	1.36	0.0959	PLCB4,PLCB2,PLCE1,NOTUM,PRKAG2,PRKAR1B,PYY
GM-CSF Signaling	1.36	0.0959	BCL2L1,PIM1,PIK3R1,FGFR2,PIK3CD,PPP3CC,CCND1
Asparagine Biosynthesis I	1.35	1	ASNS
Renin-Angiotensin Signaling	1.34	0.082	MAP2K4,PRKCQ,PIK3R1,SHC2,PRKAG2,PRKAR1B,SHC3,FGFR2,PIK3CD,PTGER2
UVA-Induced MAPK Signaling	1.33	0.0849	MAP2K4,BCL2L1,PLCB4,PLCB2,PLCE1,PIK3R1,NOTUM,FGFR2,PIK3CD
IGF-1 Signaling	1.33	0.0849	YWHAQ,PIK3R1,PRKAG2,PRKAR1B,PDPK1,FGFR2,IGFBP5,PIK3CD,CYR61
GADD45 Signaling	1.3	0.158	CCNE1,CCND2,CCND1
Aryl Hydrocarbon Receptor Signaling	1.29	0.078	TGM2,ALDH4A1,CCNE1,CCND2,TFDP1,ALDH1A2,TGFB2,DHFR,RXRA,NFE2L2,CCND1
GDNF Family Ligand-Receptor Interactions	1.28	0.0921	MAP2K4,ARTN,PIK3R1,FGFR2,PIK3CD,DOK3,RET
Colorectal Cancer Metastasis Signaling	1.28	0.0685	MAP2K4,WNT9B,PIK3R1,FGFR2,WNT16,CCND1,BCL2L1,WNT3A,RND3,RHOB,PRKAR1B,TGFB2,PRKAG2,FZD6,PIK3CD,PTGER2,PTGER4
T Cell Receptor Signaling	1.26	0.0826	MAP2K4,CALM1 (includes others),PTPRH,PRKCQ,PIK3R1,FGFR2,PIK3CD,PPP3CC,CD8A
Gαq Signaling	1.25	0.0745	CALM1 (includes others),PLCB4,PLCB2,PRKCQ,RND3,RHOB,PIK3R1,GPLD1,FGFR2,PIK3CD,PPP3CC,AVPR1A
Sperm Motility	1.24	0.0787	CALM1 (includes others),PDE2A,PLCB4,PLCB2,PLCE1,PRKCQ,ZP3,NOTUM,PRKAG2,PRKAR1B
Leucine Degradation I	1.24	0.222	HMGCLL1,MCCC2
AMPK Signaling	1.22	0.0694	RAB27A,ACACB,PIK3R1,PPP2R5D,FGFR2,PDPK1,CREB5,CCND1,PPM1D,PPM1B,PPM1J,CPT2,PRKAR1B,PRKAG2,PIK3CD
Wnt/Ca+ pathway	1.21	0.0952	PLCB4,PLCB2,PLCE1,NOTUM,FZD6,CREB5
Paxillin Signaling	1.18	0.0796	ITGAD,MAP2K4,ITGB2,PARVA,PIK3R1,FGFR2,PIK3CD,ITGB4,ITGA7
Prostate Cancer Signaling	1.17	0.0825	CCNE1,TFDP1,PIK3R1,PDPK1,FGFR2,PIK3CD,CREB5,CCND1
G-Protein Coupled Receptor Signaling	1.16	0.0652	PLCB2,PDE2A,PDE7A,PIK3R1,FGFR2,PDPK1,GRM4,CREB5,AVPR1A,PLCB4,LPAR1,PRKAR1B,PRKAG2,PDE5A,PIK3CD,PTGER2,ADORA1,PTGER4
CD28 Signaling in T Helper Cells	1.15	0.0758	MAP2K4,CALM1 (includes others),HLA-DOA,PRKCQ,PIK3R1,SYK,PDPK1,FGFR2,PIK3CD,PPP3CC
ErbB Signaling	1.15	0.0816	MAP2K6,MAP2K4,PRKCQ,PIK3R1,TGFA,PDPK1,FGFR2,PIK3CD
Mitotic Roles of Polo-Like Kinase	1.13	0.0909	PLK4,PLK2,PPP2R5D,PPM1J,PRC1,CDC25A
Breast Cancer Regulation by Stathmin1	1.12	0.0683	PLCB2,PRKCQ,PPP2R5D,PIK3R1,FGFR2,CALM1 (includes others),PLCB4,CCNE1,PPP1R10,PPM1J,PRKAR1B,PRKAG2,PIK3CD,E2F8
Th1 Pathway	1.1	0.0741	MAP2K6,ITGB2,HLA-DOA,PRKCQ,PIK3R1,IL10RA,FGFR2,PIK3CD,CD8A,DLL4
Putrescine Degradation III	1.09	0.13	ALDH4A1,ALDH1A2,SAT1
Dopamine Degradation	1.09	0.108	ALDH4A1,SULT1C4,ALDH1A2,LRTOMT
Assembly of RNA Polymerase I Complex	1.08	0.182	POLR1D,UBTF
UDP-N-acetyl-D-galactosamine Biosynthesis II	1.08	0.182	GPI,GNPDA1
Fc Epsilon RI Signaling	1.07	0.0756	MAP2K6,MAP2K4,PRKCQ,INPP5F,PIK3R1,SYK,PDPK1,FGFR2,PIK3CD
ErbB2-ErbB3 Signaling	1.06	0.087	PIK3R1,PDPK1,FGFR2,GSK3A,PIK3CD,CCND1
β-alanine Degradation I	1.06	0.5	ABAT
Spermine Biosynthesis	1.06	0.5	SMS
L-DOPA Degradation	1.06	0.5	LRTOMT
Uridine-5'-phosphate Biosynthesis	1.06	0.5	UMPS
Anandamide Degradation	1.06	0.5	FAAH2
Glutamate Dependent Acid Resistance	1.06	0.5	GAD1
Glioma Invasiveness Signaling	1.04	0.0857	RND3,RHOB,PIK3R1,CD44,FGFR2,PIK3CD
Netrin Signaling	1.03	0.103	PRKAG2,PRKAR1B,PPP3CC,UNC5C
Role of NANOG in Mammalian Embryonic Stem Cell Pluripotency	1.02	0.0738	WNT3A,WNT9B,PIK3R1,FZD6,WNT16,FGFR2,PIK3CD,BMP6,SALL4
Cardiac β-adrenergic Signaling	1.02	0.0714	PDE2A,PDE7A,PPP1R10,PPP2R5D,PPM1J,PRKAG2,PRKAR1B,PDE5A,CACNA1C,AKAP3
G Beta Gamma Signaling	1.01	0.0795	PRKCQ,CAV2,KCNJ5,GNA12,PRKAG2,PRKAR1B,PDPK1
Ethanol Degradation IV	1.01	0.12	ALDH4A1,ALDH1A2,CYGB
iCOS-iCOSL Signaling in T Helper Cells	1.01	0.0732	CALM1 (includes others),HLA-DOA,PRKCQ,PIK3R1,PDPK1,FGFR2,PIK3CD,PPP3CC,PLEKHA1
Role of Osteoblasts, Osteoclasts and Chondrocytes in Rheumatoid Arthritis	1	0.0644	MAP2K6,MAP2K4,SFRP4,WNT9B,PIK3R1,FGFR2,WNT16,PPP3CC,CALM1 (includes others),WNT3A,RUNX2,FZD6,PIK3CD,BMP6,IL11
Insulin Receptor Signaling	1	0.0709	INPP5F,PPP1R10,PIK3R1,PRKAG2,PRKAR1B,ASIC1,PDPK1,FGFR2,GSK3A,PIK3CD
Chronic Myeloid Leukemia Signaling	0.996	0.0755	BCL2L1,TFDP1,PIK3R1,TGFB2,FGFR2,PIK3CD,CCND1,E2F8
Noradrenaline and Adrenaline Degradation	0.994	0.1	ALDH4A1,DHRS9,ALDH1A2,LRTOMT
Basal Cell Carcinoma Signaling	0.994	0.0833	WNT3A,WNT9B,GLIS1,FZD6,WNT16,BMP6
MSP-RON Signaling Pathway	0.994	0.0833	ITGB2,KLKB1,F12,PIK3R1,FGFR2,PIK3CD
IL-7 Signaling Pathway	0.953	0.0769	PIK3R1,PDPK1,FGFR2,GSK3A,PIK3CD,CCND1,CDC25A
Mevalonate Pathway I	0.951	0.154	PMVK,MVK
Integrin Signaling	0.948	0.0639	MAP2K4,ITGAD,PARVA,TSPAN7,PIK3R1,FGFR2,PDGFB,ITGB2,RHOB,RND3,CAPN2,PIK3CD,ITGB4,ITGA7
Acute Myeloid Leukemia Signaling	0.917	0.0753	MAP2K6,MAP2K4,PIM1,PIK3R1,FGFR2,PIK3CD,CCND1
Role of p14/p19ARF in Tumor Suppression	0.908	0.093	PIK3R1,FGFR2,PIK3CD,UBTF
5-aminoimidazole Ribonucleotide Biosynthesis I	0.893	0.333	PFAS
Proline Degradation	0.893	0.333	ALDH4A1
4-hydroxyproline Degradation I	0.893	0.333	ALDH4A1
Biotin-carboxyl Carrier Protein Assembly	0.893	0.333	ACACB
Tyrosine Biosynthesis IV	0.893	0.333	PCBD2
4-aminobutyrate Degradation I	0.893	0.333	ABAT
N-acetylglucosamine Degradation I	0.893	0.333	GNPDA1
Role of NFAT in Regulation of the Immune Response	0.892	0.0645	CALM1 (includes others),PLCB4,PLCB2,HLA-DOA,PRKCQ,PIK3R1,GNA12,SYK,FGFR2,GSK3A,PIK3CD,PPP3CC
Ephrin A Signaling	0.891	0.0833	EPHA7,PIK3R1,FGFR2,EPHA4,PIK3CD
Dopamine Receptor Signaling	0.891	0.0779	PPP1R10,PPP2R5D,PPM1J,PRKAG2,PRKAR1B,CALY
Salvage Pathways of Pyrimidine Ribonucleotides	0.882	0.0737	MAP2K6,PYCR3,MAP2K4,DAPK1,PRKCQ,PIM1,UPP1
Hepatic Fibrosis / Hepatic Stellate Cell Activation	0.88	0.0642	COL6A2,EDNRB,COL23A1,COL12A1,KLF6,IL10RA,TGFB2,TGFA,FGFR2,IGFBP5,IFNAR2,PDGFB
PCP pathway	0.869	0.082	MAP2K4,WNT3A,WNT9B,FZD6,WNT16
Regulation of the Epithelial-Mesenchymal Transition Pathway	0.857	0.0635	MAP2K6,MAP2K4,WNT3A,SNAI2,WNT9B,FGF9,PIK3R1,FZD6,TGFB2,WNT16,FGFR2,PIK3CD
Phospholipases	0.848	0.0806	PLCB4,PLCB2,PLCE1,GPLD1,NOTUM
nNOS Signaling in Skeletal Muscle Cells	0.847	0.133	CALM1 (includes others),DAG1
RAR Activation	0.845	0.0632	MAP2K4,TRIM24,PRKCQ,DHRS9,PIK3R1,ALDH1A2,PRKAG2,PRKAR1B,TGFB2,PDPK1,PIK3CD,RXRA
Sonic Hedgehog Signaling	0.83	0.1	GLIS1,PRKAG2,PRKAR1B
CTLA4 Signaling in Cytotoxic T Lymphocytes	0.815	0.0707	PIK3R1,PPP2R5D,PPM1J,SYK,FGFR2,PIK3CD,CD8A
CDK5 Signaling	0.815	0.0707	PPP1R10,CABLES1,PPP2R5D,PPM1J,PRKAG2,PRKAR1B,NGF
Endometrial Cancer Signaling	0.806	0.0781	PIK3R1,PDPK1,FGFR2,PIK3CD,CCND1
Extrinsic Prothrombin Activation Pathway	0.801	0.125	F12,TFPI
Production of Nitric Oxide and Reactive Oxygen Species in Macrophages	0.8	0.0619	MAP2K4,PRKCQ,RND3,RHOB,PPP1R10,PIK3R1,PPP2R5D,PPM1J,FGFR2,ARG2,PIK3CD,CLU
PTEN Signaling	0.791	0.0672	BCL2L1,INPP5F,PIK3R1,PDPK1,FGFR2,GSK3A,PIK3CD,CCND1
Gap Junction Signaling	0.789	0.0615	PLCB4,PLCB2,PLCE1,PRKCQ,LPAR1,PIK3R1,NOTUM,PRKAG2,PRKAR1B,FGFR2,PIK3CD,PPP3CC
Pyridoxal 5'-phosphate Salvage Pathway	0.787	0.0769	MAP2K6,MAP2K4,DAPK1,PRKCQ,PIM1
PRPP Biosynthesis I	0.778	0.25	PRPS2
Spermine and Spermidine Degradation I	0.778	0.25	SAT1
Methylmalonyl Pathway	0.778	0.25	PCCA
Proline Biosynthesis I	0.778	0.25	PYCR3
N-acetylglucosamine Degradation II	0.778	0.25	GNPDA1
Phenylalanine Degradation I (Aerobic)	0.778	0.25	PCBD2
RANK Signaling in Osteoclasts	0.769	0.0686	MAP2K6,MAP2K4,CALM1 (includes others),PIK3R1,FGFR2,PIK3CD,PPP3CC
Calcium-induced T Lymphocyte Apoptosis	0.768	0.0758	CALM1 (includes others),HLA-DOA,PRKCQ,CAPN2,PPP3CC
ERK5 Signaling	0.768	0.0758	YWHAQ,GNA12,NGF,CREB5,ELK4
UVB-Induced MAPK Signaling	0.768	0.0758	MAP2K4,PRKCQ,PIK3R1,FGFR2,PIK3CD
Superpathway of Geranylgeranyldiphosphate Biosynthesis I (via Mevalonate)	0.759	0.118	PMVK,MVK
Hepatic Cholestasis	0.75	0.0625	MAP2K4,PRKCQ,SLC4A2,IL17D,PRKAG2,PRKAR1B,TGFB2,RXRA,IL17B,IL11
Lymphotoxin β Receptor Signaling	0.749	0.0746	BCL2L1,PIK3R1,PDPK1,FGFR2,PIK3CD
IL-17 Signaling	0.749	0.0706	MAP2K6,MAP2K4,TRAF3IP2,PIK3R1,FGFR2,PIK3CD
Clathrin-mediated Endocytosis Signaling	0.747	0.0603	HSPA8,ITGB2,LDLR,FGF9,PIK3R1,FGFR2,PIK3CD,ITGB4,PPP3CC,SH3KBP1,PDGFB,CLU
PPARα/RXRα Activation	0.742	0.0611	MAP2K6,MAP2K4,PLCB4,PLCB2,PLCE1,ACVR1,NOTUM,PRKAG2,PRKAR1B,TGFB2,RXRA
SAPK/JNK Signaling	0.74	0.0673	MAP2K4,DUSP8,PIK3R1,GNA12,DUSP10,FGFR2,PIK3CD
fMLP Signaling in Neutrophils	0.736	0.065	CALM1 (includes others),PLCB4,PLCB2,PRKCQ,PIK3R1,FGFR2,PIK3CD,PPP3CC
D-myo-inositol (1,4,5)-trisphosphate Degradation	0.721	0.111	INPP1,INPP5F
LPS-stimulated MAPK Signaling	0.717	0.069	MAP2K6,MAP2K4,PRKCQ,PIK3R1,FGFR2,PIK3CD
NF-κB Activation by Viruses	0.717	0.069	ITGB2,PRKCQ,PIK3R1,FGFR2,PIK3CD,CR2
PEDF Signaling	0.717	0.069	BCL2L1,PIK3R1,FGFR2,PIK3CD,NGF,CASP7
TGF-β Signaling	0.717	0.069	MAP2K6,MAP2K4,RUNX2,ACVR1,TGFB2,PMEPA1
Circadian Rhythm Signaling	0.716	0.0882	GRIN1,CRY1,CREB5
Role of IL-17A in Arthritis	0.713	0.0725	MAP2K6,MAP2K4,PIK3R1,FGFR2,PIK3CD
GNRH Signaling	0.712	0.0625	MAP2K6,MAP2K4,CALM1 (includes others),PLCB4,PLCB2,PRKCQ,PRKAG2,PRKAR1B,CREB5
Thrombin Signaling	0.697	0.0588	PLCB4,PLCB2,PLCE1,PRKCQ,RND3,RHOB,PIK3R1,GNA12,NOTUM,PDPK1,FGFR2,PIK3CD
Myc Mediated Apoptosis Signaling	0.696	0.0714	MAP2K4,YWHAQ,PIK3R1,FGFR2,PIK3CD
CXCR4 Signaling	0.694	0.0606	MAP2K4,PLCB4,PLCB2,PRKCQ,RND3,RHOB,PIK3R1,GNA12,FGFR2,PIK3CD
Coagulation System	0.691	0.0857	KLKB1,F12,TFPI
Tetrahydrofolate Salvage from 5,10-methenyltetrahydrofolate	0.691	0.2	MTHFD1
Myo-inositol Biosynthesis	0.691	0.2	INPP5F
2-oxobutanoate Degradation I	0.691	0.2	PCCA
Galactose Degradation I (Leloir Pathway)	0.691	0.2	GALM
dTMP De Novo Biosynthesis	0.691	0.2	DHFR
Folate Polyglutamylation	0.691	0.2	MTHFD1
Th1 and Th2 Activation Pathway	0.69	0.0595	MAP2K6,ITGB2,HLA-DOA,PRKCQ,PIK3R1,IL10RA,ACVR1,FGFR2,PIK3CD,CD8A,DLL4
Protein Ubiquitination Pathway	0.687	0.0566	UBE4B,MED20,USP53,CUL1,FBXW7,USP2,DNAJA1,USP3,HSPA8,UBE2L3,UBE2H,NEDD4L,DNAJC16,DNAJB5,USP25
Gustation Pathway	0.685	0.063	PDE2A,PLCB2,PDE7A,PRKAG2,PRKAR1B,ASIC1,PDE5A,P2RX3
Histamine Degradation	0.684	0.105	ALDH4A1,ALDH1A2
Antioxidant Action of Vitamin C	0.684	0.0648	MAP2K4,PLCB4,PLCB2,PLCE1,GPLD1,NOTUM,SLC23A3
Apoptosis Signaling	0.672	0.0667	MAP2K4,BCL2L1,PRKCQ,DFFB,CAPN2,CASP7
PDGF Signaling	0.672	0.0667	MAP2K4,INPP5F,PIK3R1,FGFR2,PIK3CD,PDGFB
cAMP-mediated signaling	0.668	0.0573	PDE2A,PDE7A,AKAP3,PPP3CC,GRM4,CREB5,CALM1 (includes others),LPAR1,PRKAR1B,PDE5A,PTGER2,ADORA1,PTGER4
Synaptic Long Term Depression	0.666	0.0608	PLCB4,PLCB2,PLCE1,PRKCQ,PPP2R5D,GNA12,PPM1J,NOTUM,GRM4
ErbB4 Signaling	0.662	0.0694	PRKCQ,PIK3R1,PDPK1,FGFR2,PIK3CD
Transcriptional Regulatory Network in Embryonic Stem Cells	0.658	0.0741	TRIM24,ISL1,CDYL,OTX1
FGF Signaling	0.658	0.0659	MAP2K6,FGF9,PIK3R1,FGFR2,PIK3CD,CREB5
Factors Promoting Cardiogenesis in Vertebrates	0.644	0.0652	CCNE1,PRKCQ,ACVR1,FZD6,TGFB2,BMP6
IL-1 Signaling	0.644	0.0652	MAP2K6,MAP2K4,TOLLIP,GNA12,PRKAG2,PRKAR1B
Ethanol Degradation II	0.644	0.0811	ALDH4A1,DHRS9,ALDH1A2
Melanoma Signaling	0.64	0.0727	PIK3R1,FGFR2,PIK3CD,CCND1
Ceramide Signaling	0.63	0.0645	MAP2K4,PIK3R1,PPP2R5D,PPM1J,FGFR2,PIK3CD
eNOS Signaling	0.622	0.0581	HSPA8,CALM1 (includes others),PRKCQ,LPAR1,PIK3R1,PRKAG2,PRKAR1B,PDPK1,FGFR2,PIK3CD
Proline Biosynthesis II (from Arginine)	0.621	0.167	PYCR3
Urea Cycle	0.621	0.167	ARG2
Zymosterol Biosynthesis	0.621	0.167	NSDHL
GDP-mannose Biosynthesis	0.621	0.167	GPI
Oxidative Ethanol Degradation III	0.62	0.0952	ALDH4A1,ALDH1A2
Heparan Sulfate Biosynthesis (Late Stages)	0.616	0.0667	CHST1,SULT1C4,NOTUM,EXT1,HS6ST3
Dendritic Cell Maturation	0.613	0.057	MAP2K4,PLCB4,PLCB2,HLA-DOA,PLCE1,PIK3R1,NOTUM,FGFR2,PIK3CD,CD83,CREB5
IL-15 Signaling	0.601	0.0658	BCL2L1,PIK3R1,SYK,FGFR2,PIK3CD
Polyamine Regulation in Colon Cancer	0.59	0.0909	MXD1,SAT1
Fatty Acid α-oxidation	0.59	0.0909	ALDH4A1,ALDH1A2
Relaxin Signaling	0.573	0.0573	PDE2A,PDE7A,PIK3R1,GNA12,PRKAG2,PRKAR1B,PDE5A,FGFR2,PIK3CD
Estrogen-Dependent Breast Cancer Signaling	0.572	0.0641	PIK3R1,FGFR2,PIK3CD,CREB5,CCND1
IL-17A Signaling in Airway Cells	0.572	0.0641	MAP2K4,TRAF3IP2,PIK3R1,FGFR2,PIK3CD
Nur77 Signaling in T Lymphocytes	0.571	0.0678	CALM1 (includes others),HLA-DOA,PPP3CC,RXRA
Melanocyte Development and Pigmentation Signaling	0.565	0.0612	PIK3R1,PRKAG2,PRKAR1B,FGFR2,PIK3CD,CREB5
ATM Signaling	0.565	0.0612	MAP2K4,PPP2R5D,PPM1J,CREB5,CDC25A,PPM1D
tRNA Splicing	0.56	0.0732	PDE2A,PDE7A,PDE5A
CD40 Signaling	0.559	0.0633	MAP2K6,MAP2K4,PIK3R1,FGFR2,PIK3CD
Neuroprotective Role of THOP1 in Alzheimer's Disease	0.552	0.0588	C1R,PRSS8,PRKAG2,PRKAR1B,TAC1,LONP1,HLA-E
Calcium Signaling	0.548	0.0556	GRIN1,CALM1 (includes others),ATP2B3,TNNC1,HTR3A,PRKAG2,PRKAR1B,PPP3CC,TPM4,CREB5
Induction of Apoptosis by HIV1	0.54	0.0656	MAP2K4,BCL2L1,SLC25A13,DFFB
Tumoricidal Function of Hepatic Natural Killer Cells	0.537	0.0833	DFFB,CASP7
Superpathway of D-myo-inositol (1,4,5)-trisphosphate Metabolism	0.537	0.0833	INPP1,INPP5F
Erythropoietin Signaling	0.532	0.0617	PRKCQ,PIK3R1,PDPK1,FGFR2,PIK3CD
NGF Signaling	0.53	0.0579	MAP2K4,PIK3R1,PDPK1,FGFR2,PIK3CD,NGF,CREB5
Heparan Sulfate Biosynthesis	0.519	0.061	CHST1,SULT1C4,NOTUM,EXT1,HS6ST3
Virus Entry via Endocytic Pathways	0.518	0.0588	ITGB2,PRKCQ,PIK3R1,FGFR2,PIK3CD,ITGB4
Histidine Degradation III	0.515	0.125	MTHFD1
Superoxide Radicals Degradation	0.515	0.125	CYGB
Tryptophan Degradation X (Mammalian, via Tryptamine)	0.513	0.08	ALDH4A1,ALDH1A2
IL-3 Signaling	0.507	0.0602	PRKCQ,PIK3R1,FGFR2,PIK3CD,PPP3CC
Prolactin Signaling	0.507	0.0602	PRKCQ,PIK3R1,PDPK1,FGFR2,PIK3CD
Renal Cell Carcinoma Signaling	0.507	0.0602	PIK3R1,TGFA,FGFR2,PIK3CD,PDGFB
JAK/Stat Signaling	0.507	0.0602	BCL2L1,PIAS2,PIK3R1,FGFR2,PIK3CD
Neuroinflammation Signaling Pathway	0.503	0.0514	MAP2K4,GRIN1,HLA-DOA,PIK3R1,ACVR1,FGFR2,PPP3CC,NGF,CREB5,GABRB3,KCNJ5,GAD1,SYK,TGFB2,PIK3CD,NFE2L2
Xenobiotic Metabolism Signaling	0.503	0.0517	MAP2K6,MAP2K4,ALDH4A1,PRKCQ,SULT1C4,PIK3R1,PPP2R5D,FGFR2,CHST1,PPM1J,ALDH1A2,HS6ST3,PIK3CD,RXRA,NFE2L2
RhoA Signaling	0.5	0.0565	SEPT5,PIP5K1A,RND3,LPAR1,GNA12,PIP5KL1,PIP4K2B
IL-2 Signaling	0.496	0.0625	PIK3R1,SYK,FGFR2,PIK3CD
Glycolysis I	0.49	0.0769	GPI,ENO2
Gluconeogenesis I	0.49	0.0769	GPI,ENO2
IL-9 Signaling	0.488	0.0667	PIK3R1,FGFR2,PIK3CD
Role of IL-17F in Allergic Inflammatory Airway Diseases	0.488	0.0667	TRAF3IP2,CREB5,IL11
IL-12 Signaling and Production in Macrophages	0.486	0.0548	MAP2K4,PRKCQ,PIK3R1,TGFB2,FGFR2,PIK3CD,RXRA,CLU
Growth Hormone Signaling	0.483	0.0588	PRKCQ,PIK3R1,PDPK1,FGFR2,PIK3CD
Thrombopoietin Signaling	0.483	0.0615	PRKCQ,PIK3R1,FGFR2,PIK3CD
Sucrose Degradation V (Mammalian)	0.473	0.111	GALM
Phosphatidylethanolamine Biosynthesis II	0.473	0.111	CEPT1
Citrulline Biosynthesis	0.473	0.111	ARG2
Folate Transformations I	0.473	0.111	MTHFD1
Role of Oct4 in Mammalian Embryonic Stem Cell Pluripotency	0.472	0.0652	PHC1,WWP2,SALL4
Dermatan Sulfate Biosynthesis (Late Stages)	0.472	0.0652	CHST1,SULT1C4,HS6ST3
Triacylglycerol Biosynthesis	0.472	0.0652	ABHD5,LPIN1,PLPP3
FLT3 Signaling in Hematopoietic Progenitor Cells	0.471	0.0581	PIK3R1,PDPK1,FGFR2,PIK3CD,CREB5
Osteoarthritis Pathway	0.467	0.0521	WNT3A,H19,GLIS1,RUNX2,PTHLH,PRKAG2,FZD6,WNT16,SOX9,CREB5,CASP7
Type II Diabetes Mellitus Signaling	0.462	0.0547	MAP2K4,PRKCQ,PIK3R1,PRKAG2,PDPK1,FGFR2,PIK3CD
α-Adrenergic Signaling	0.46	0.0575	CALM1 (includes others),PRKCQ,PRKAG2,PRKAR1B,PHKG1
NRF2-mediated Oxidative Stress Response	0.445	0.0518	MAP2K6,MAP2K4,PRKCQ,PIK3R1,FGFR2,PIK3CD,DNAJA1,NFE2L2,DNAJC16,DNAJB5
EGF Signaling	0.444	0.0588	MAP2K4,PIK3R1,FGFR2,PIK3CD
CCR3 Signaling in Eosinophils	0.444	0.0538	CALM1 (includes others),PLCB4,PLCB2,PRKCQ,PIK3R1,FGFR2,PIK3CD
IL-4 Signaling	0.438	0.0562	HLA-DOA,INPP5F,PIK3R1,FGFR2,PIK3CD
Germ Cell-Sertoli Cell Junction Signaling	0.436	0.052	MAP2K6,MAP2K4,RND3,RHOB,PIK3R1,TGFB2,PDPK1,FGFR2,PIK3CD
Embryonic Stem Cell Differentiation into Cardiac Lineages	0.436	0.1	ISL1
Ketogenesis	0.436	0.1	HMGCLL1
Calcium Transport I	0.436	0.1	ATP2B3
IL-10 Signaling	0.432	0.058	MAP2K6,MAP2K4,IL10RA,ARG2
Regulation of Actin-based Motility by Rho	0.428	0.0556	PIP5K1A,RND3,RHOB,PIP5KL1,PIP4K2B
Chondroitin Sulfate Biosynthesis (Late Stages)	0.427	0.0612	CHST1,SULT1C4,HS6ST3
Cell Cycle: G2/M DNA Damage Checkpoint Regulation	0.427	0.0612	YWHAQ,CUL1,PPM1D
Androgen Signaling	0.426	0.0541	CALM1 (includes others),PRKCQ,GNA12,PRKAG2,PRKAR1B,CCND1
Type I Diabetes Mellitus Signaling	0.426	0.0541	MAP2K6,MAP2K4,HLA-DOA,ICA1,GAD1,HLA-E
Telomerase Signaling	0.426	0.0541	PIK3R1,PPP2R5D,PPM1J,PDPK1,FGFR2,PIK3CD
PKCθ Signaling in T Lymphocytes	0.418	0.0526	MAP2K4,HLA-DOA,PRKCQ,PIK3R1,FGFR2,PIK3CD,PPP3CC
Phospholipase C Signaling	0.41	0.0498	TGM2,CALM1 (includes others),PLCB4,PLCB2,PLCE1,PRKCQ,RND3,RHOB,SYK,GPLD1,PPP3CC,CREB5
Caveolar-mediated Endocytosis Signaling	0.408	0.0563	ITGAD,ITGB2,ITGB4,ITGA7
Role of JAK1 and JAK3 in γc Cytokine Signaling	0.408	0.0563	PIK3R1,SYK,FGFR2,PIK3CD
Reelin Signaling in Neurons	0.407	0.0543	MAP2K4,ITGB2,PIK3R1,FGFR2,PIK3CD
Purine Nucleotides De Novo Biosynthesis II	0.404	0.0909	PFAS
Gα12/13 Signaling	0.402	0.0519	MAP2K4,LPAR1,CDH3,PIK3R1,GNA12,FGFR2,PIK3CD
Amyloid Processing	0.399	0.0588	PRKAG2,PRKAR1B,CAPN2
Fcγ Receptor-mediated Phagocytosis in Macrophages and Monocytes	0.398	0.0538	PIP5K1A,PRKCQ,PIK3R1,SYK,GPLD1
Regulation of eIF4 and p70S6K Signaling	0.397	0.051	PIK3R1,PPP2R5D,PPM1J,PDPK1,FGFR2,EIF4A2,PIK3CD,EIF4G1
ERK/MAPK Signaling	0.397	0.05	YWHAQ,PPP1R10,PIK3R1,PPP2R5D,PPM1J,PRKAG2,PRKAR1B,FGFR2,PIK3CD,CREB5
HGF Signaling	0.391	0.0522	MAP2K4,PRKCQ,PIK3R1,FGFR2,PIK3CD,CCND1
Cytotoxic T Lymphocyte-mediated Apoptosis of Target Cells	0.376	0.0625	DFFB,CASP7
G Protein Signaling Mediated by Tubby	0.376	0.0625	PLCB4,PLCB2
STAT3 Pathway	0.376	0.0541	MAP2K4,PIM1,FGFR2,CDC25A
Cleavage and Polyadenylation of Pre-mRNA	0.375	0.0833	CSTF2
Acyl-CoA Hydrolysis	0.375	0.0833	ACOT9
Guanosine Nucleotides Degradation III	0.375	0.0833	ACPP
BER pathway	0.375	0.0833	POLG
CD27 Signaling in Lymphocytes	0.374	0.0566	MAP2K6,MAP2K4,BCL2L1
Semaphorin Signaling in Neurons	0.374	0.0566	SEMA3A,RND3,RHOB
Phototransduction Pathway	0.374	0.0566	RGS9,PRKAG2,PRKAR1B
Sumoylation Pathway	0.37	0.0521	MAP2K4,RND3,RHOB,MYB,RPA1
Hypoxia Signaling in the Cardiovascular System	0.365	0.0533	UBE2L3,UBE2H,HIF1AN,CREB5
Serotonin Degradation	0.356	0.0526	ALDH4A1,SULT1C4,DHRS9,ALDH1A2
TR/RXR Activation	0.352	0.051	LDLR,PIK3R1,FGFR2,PIK3CD,RXRA
Urate Biosynthesis/Inosine 5'-phosphate Degradation	0.349	0.0769	ACPP
NAD Phosphorylation and Dephosphorylation	0.349	0.0769	ACPP
Signaling by Rho Family GTPases	0.347	0.0476	MAP2K4,SEPT5,PIP5K1A,RND3,RHOB,CDH3,PIK3R1,GNA12,PIP5KL1,PIP4K2B,FGFR2,PIK3CD
Role of Wnt/GSK-3β Signaling in the Pathogenesis of Influenza	0.346	0.0519	WNT3A,WNT9B,FZD6,WNT16
Inhibition of Angiogenesis by TSP1	0.345	0.0588	MAP2K4,CD47
Retinoate Biosynthesis I	0.345	0.0588	DHRS9,ALDH1A2
FAK Signaling	0.344	0.0505	PIK3R1,PDPK1,FGFR2,CAPN2,PIK3CD
LXR/RXR Activation	0.342	0.0496	FDFT1,LDLR,ABCG1,ARG2,RXRA,CLU
Cell Cycle Control of Chromosomal Replication	0.339	0.0536	CDK13,RPA1,MCM9
Actin Nucleation by ARP-WASP Complex	0.339	0.0536	RND3,RHOB,GNA12
Natural Killer Cell Signaling	0.335	0.0492	PRKCQ,INPP5F,PIK3R1,SYK,FGFR2,PIK3CD
Tight Junction Signaling	0.329	0.0479	CLDN4,PPP2R5D,PPM1J,PRKAG2,PRKAR1B,TGFB2,STX16,CSTF2
Chondroitin Sulfate Biosynthesis	0.328	0.0526	CHST1,SULT1C4,HS6ST3
Regulation of Cellular Mechanics by Calpain Protease	0.328	0.0526	CCNE1,CAPN2,CCND1
Role of Tissue Factor in Cancer	0.328	0.0488	BCL2L1,PIK3R1,GNA12,FGFR2,PIK3CD,CYR61
PAK Signaling	0.327	0.0495	MAP2K4,PIK3R1,FGFR2,PIK3CD,PDGFB
DNA Double-Strand Break Repair by Homologous Recombination	0.326	0.0714	RPA1
DNA Double-Strand Break Repair by Non-Homologous End Joining	0.326	0.0714	XRCC5
Androgen Biosynthesis	0.326	0.0714	SRD5A3
Colanic Acid Building Blocks Biosynthesis	0.326	0.0714	GPI
γ-glutamyl Cycle	0.326	0.0714	GGACT
Regulation of IL-2 Expression in Activated and Anergic T Lymphocytes	0.318	0.05	MAP2K4,CALM1 (includes others),TGFB2,PPP3CC
Acute Phase Response Signaling	0.311	0.0471	C1R,MAP2K6,MAP2K4,KLKB1,PIK3R1,CFB,PDPK1,PIK3CD
Tec Kinase Signaling	0.311	0.0471	MAP2K4,PRKCQ,RND3,RHOB,PIK3R1,GNA12,FGFR2,PIK3CD
Phagosome Maturation	0.309	0.0473	ATP6V0E2,TUBD1,ATP6V1C1,ATP6V0D1,LAMP1,STX16,ATP6V0A1
Dermatan Sulfate Biosynthesis	0.307	0.0508	CHST1,SULT1C4,HS6ST3
Telomere Extension by Telomerase	0.305	0.0667	XRCC5
Superpathway of Citrulline Metabolism	0.305	0.0667	ARG2
Th2 Pathway	0.296	0.0467	ITGB2,HLA-DOA,PRKCQ,PIK3R1,ACVR1,FGFR2,PIK3CD
Antigen Presentation Pathway	0.292	0.0526	HLA-DOA,HLA-E
Notch Signaling	0.292	0.0526	MAML3,DLL4
Mouse Embryonic Stem Cell Pluripotency	0.29	0.0472	WNT3A,PIK3R1,FZD6,FGFR2,PIK3CD
Granzyme B Signaling	0.286	0.0625	DFFB
Mismatch Repair in Eukaryotes	0.286	0.0625	RPA1
Chondroitin Sulfate Degradation (Metazoa)	0.286	0.0625	CEMIP
Adenosine Nucleotides Degradation II	0.286	0.0625	ACPP
Parkinson's Signaling	0.286	0.0625	SEPT5
Ephrin Receptor Signaling	0.282	0.0457	EPHA7,GRIN1,EFNB2,GNA12,SH2D3C,EPHA4,CREB5,PDGFB
tRNA Charging	0.281	0.0513	MARS,SARS
autophagy	0.279	0.0484	LAMP1,ATG4A,ATG16L1
RhoGDI Signaling	0.272	0.0452	PIP5K1A,RND3,RHOB,CDH3,GNA12,CD44,PIP5KL1,PIP4K2B
CNTF Signaling	0.27	0.0476	PIK3R1,FGFR2,PIK3CD
RAN Signaling	0.268	0.0588	KPNA7
Dermatan Sulfate Degradation (Metazoa)	0.268	0.0588	CEMIP
Mitochondrial L-carnitine Shuttle Pathway	0.268	0.0588	CPT2
Gαs Signaling	0.262	0.0455	PRKAG2,PRKAR1B,PTGER2,CREB5,PTGER4
Mechanisms of Viral Exit from Host Cells	0.259	0.0488	CHMP6,PRKCQ
Bladder Cancer Signaling	0.255	0.0455	DAPK1,TFDP1,FGF9,CCND1
VEGF Family Ligand-Receptor Interactions	0.255	0.0455	PRKCQ,PIK3R1,FGFR2,PIK3CD
PXR/RXR Activation	0.253	0.0462	PRKAG2,PRKAR1B,RXRA
Valine Degradation I	0.252	0.0556	ABAT
Intrinsic Prothrombin Activation Pathway	0.249	0.0476	KLKB1,F12
Crosstalk between Dendritic Cells and Natural Killer Cells	0.248	0.0449	MICB,CD83,MICA,HLA-E
Stearate Biosynthesis I (Animals)	0.239	0.0465	SRD5A3,ACOT9
UVC-Induced MAPK Signaling	0.239	0.0465	MAP2K4,PRKCQ
1D-myo-inositol Hexakisphosphate Biosynthesis II (Mammalian)	0.237	0.0526	INPP5F
Purine Nucleotides Degradation II (Aerobic)	0.237	0.0526	ACPP
D-myo-inositol (1,3,4)-trisphosphate Biosynthesis	0.237	0.0526	INPP5F
DNA damage-induced 14-3-3σ Signaling	0.237	0.0526	CCNE1
The Visual Cycle	0.223	0.05	DHRS9
Maturity Onset Diabetes of Young (MODY) Signaling	0.21	0.0476	CACNA1C
Endoplasmic Reticulum Stress Pathway	0.21	0.0476	CASP7

## Sheet: IPA-DN-POLG d9 v. d0
Ingenuity Canonical Pathways	-log(p-value)	Ratio	Molecules
Putrescine Degradation III	4.66	0.304	ALDH4A1,ALDH1B1,ALDH1A3,SMOX,ALDH3A2,ALDH1A2,MAOA
Tryptophan Degradation X (Mammalian, via Tryptamine)	4.4	0.28	ALDH4A1,ALDH1B1,ALDH1A3,SMOX,ALDH3A2,ALDH1A2,MAOA
Ethanol Degradation IV	4.4	0.28	ALDH4A1,ALDH1B1,ACSS3,ALDH1A3,ALDH3A2,CAT,ALDH1A2
Oxidative Ethanol Degradation III	3.89	0.286	ALDH4A1,ALDH1B1,ACSS3,ALDH1A3,ALDH3A2,ALDH1A2
Noradrenaline and Adrenaline Degradation	3.81	0.2	ALDH4A1,ALDH1B1,DHRS9,ALDH1A3,SMOX,ALDH3A2,ALDH1A2,MAOA
eNOS Signaling	3.27	0.0988	HSPA14,CHRNA9,HSPA9,CHRNB4,FGFR2,AQP4,PIK3R4,CHRM5,VEGFA,BDKRB2,CCNA2,CALM1 (includes others),HSPA4,LPAR6,PRKAR2B,ADCY10,GUCY1B3
Sperm Motility	3.26	0.11	SLC16A10,PDE2A,NOTUM,PLA2G3,PLCH2,NPPB,PLA2G4A,CALM1 (includes others),PRKAR2B,PDE1B,PNPLA3,ADCY10,PLCD4,GUCY1B3
Dopamine Degradation	3.25	0.189	ALDH4A1,ALDH1B1,ALDH1A3,SMOX,ALDH3A2,ALDH1A2,MAOA
Ethanol Degradation II	3.25	0.189	ALDH4A1,ALDH1B1,ACSS3,DHRS9,ALDH1A3,ALDH3A2,ALDH1A2
Glutamate Degradation III (via 4-aminobutyrate)	3.22	0.6	GAD2,SUCLG2,ABAT
Superpathway of Cholesterol Biosynthesis	3.15	0.214	SQLE,DHCR7,IDI1,DHCR24,ACAT1,LSS
Histamine Degradation	3.14	0.263	ALDH4A1,ALDH1B1,ALDH1A3,ALDH3A2,ALDH1A2
Cholesterol Biosynthesis I	2.87	0.308	SQLE,DHCR7,DHCR24,LSS
Cholesterol Biosynthesis II (via 24,25-dihydrolanosterol)	2.87	0.308	SQLE,DHCR7,DHCR24,LSS
Cholesterol Biosynthesis III (via Desmosterol)	2.87	0.308	SQLE,DHCR7,DHCR24,LSS
Unfolded protein response	2.84	0.145	PPARG,HSPA4,HSPA14,INSIG1,HSPA9,XBP1,NFE2L2,CEBPG
Fatty Acid α-oxidation	2.83	0.227	ALDH4A1,ALDH1B1,ALDH1A3,ALDH3A2,ALDH1A2
Aryl Hydrocarbon Receptor Signaling	2.81	0.0993	ALDH4A1,ALDH1B1,CYP1A1,CCND1,RARG,FAS,CCNA2,CCND2,ALDH1A3,ALDH3A2,ALDH1A2,IL1B,DHFR,NFE2L2
Melatonin Signaling	2.66	0.125	MAP2K6,CALM1 (includes others),PRKAR2B,NOTUM,GNAI1,PLCH2,SLC2A4,PLCD4,MAP2K5
AMPK Signaling	2.57	0.0833	FOXO4,CHRNA9,FGFR2,CHRNB4,PIK3R4,SLC2A4,CCND1,EIF4EBP1,PFKM,CHRM5,ADRA1D,CCNA2,PRKAR2B,PCK2,CPT2,ADRA1B,RAB6A,ADRB2
Phospholipases	2.51	0.129	PLD4,PLA2G4A,HMOX1,NOTUM,PLA2G3,PNPLA3,PLCH2,PLCD4
Antioxidant Action of Vitamin C	2.41	0.102	PLD4,PLA2G4A,HMOX1,SLC2A14,NOTUM,PLA2G3,PNPLA3,PLCH2,SLC2A4,PLCD4,SLC2A3
Sphingosine-1-phosphate Signaling	2.37	0.096	S1PR5,CASQ1,S1PR1,NOTUM,RHOU,SPHK1,GNAI1,FGFR2,ADCY10,PLCH2,PIK3R4,PLCD4
Leucine Degradation I	2.35	0.333	HMGCLL1,IVD,MCCC2
4-aminobutyrate Degradation I	2.33	0.667	SUCLG2,ABAT
Nitric Oxide Signaling in the Cardiovascular System	2.26	0.0973	BDKRB2,VEGFA,CALM1 (includes others),PDE2A,PRKAR2B,PDE1B,CACNA1C,FGFR2,ARG2,PIK3R4,GUCY1B3
α-tocopherol Degradation	2.04	0.5	CYP4F3,CYP4F2
Melatonin Degradation II	2.04	0.5	SMOX,MAOA
Arginine Degradation I (Arginase Pathway)	2.04	0.5	ALDH4A1,ARG2
Wnt/β-catenin Signaling	2.04	0.0814	SOX4,SOX1,CSNK1G1,ACVR1,TLE1,KREMEN1,CCND1,RARG,CDH1,CD44,TLE4,SOX9,SFRP1,SOX5
Endothelin-1 Signaling	2.03	0.0789	NOTUM,GNAI1,FGFR2,PLA2G3,PLCH2,PIK3R4,PLD4,PLA2G4A,HMOX1,SHC2,CASQ1,PNPLA3,ADCY10,PLCD4,GUCY1B3
Serotonin Degradation	1.97	0.105	ALDH4A1,ALDH1B1,DHRS9,ALDH1A3,SMOX,ALDH3A2,ALDH1A2,MAOA
Tetrahydrofolate Salvage from 5,10-methenyltetrahydrofolate	1.83	0.4	MTHFD2,MTHFD1
Phagosome Formation	1.82	0.0846	ITGA3,C5AR1,MRC2,NOTUM,RHOU,FGFR2,PLCH2,PIK3R4,C3AR1,PLCD4,ITGAX
Phenylalanine Degradation IV (Mammalian, via Side Chain)	1.78	0.214	SMOX,ALDH3A2,MAOA
tRNA Charging	1.73	0.128	CARS,GARS,EARS2,TARS,SARS
Thyroid Cancer Signaling	1.68	0.125	PPARG,CDH1,NTF4,NGF,CCND1
D-myo-inositol (1,4,5)-Trisphosphate Biosynthesis	1.67	0.148	PLD4,PIP5KL1,PLCH2,PLCD4
Glioma Invasiveness Signaling	1.67	0.1	F2R,HMMR,CD44,RHOU,FGFR2,PIK3R4,ITGB3
Urea Cycle	1.67	0.333	ASS1,ARG2
UDP-N-acetyl-D-glucosamine Biosynthesis II	1.67	0.333	UAP1,GFPT2
GDP-mannose Biosynthesis	1.67	0.333	GPI,MPI
Caveolar-mediated Endocytosis Signaling	1.64	0.0986	FYN,RAB5A,ITGA3,FLOT2,FLNC,ITGB3,ITGAX
Role of NFAT in Cardiac Hypertrophy	1.64	0.0725	MAP2K6,NOTUM,GNAI1,FGFR2,HAND1,SLC8A2,PIK3R4,PLCH2,CALM1 (includes others),RCAN1,PRKAR2B,ADCY10,PLCD4,RCAN2
Axonal Guidance Signaling	1.61	0.0597	MME,FYN,NTF4,BMP3,NOTUM,NGF,PIK3R4,PLCH2,VEGFA,EFNB2,ITGA3,EPHA8,GLIS1,SDC2,ROBO2,RASSF5,PLCD4,EPHA7,GNAI1,FGFR2,L1CAM,HHIP,EFNA1,SEMA3A,PRKAR2B,AFG3L2,GLI1
Insulin Receptor Signaling	1.59	0.078	FOXO4,FYN,PRKAR2B,ASIC1,FGFR2,ACLY,SCNN1B,PIK3R4,SLC2A4,EIF4EBP1,GRB10
GPCR-Mediated Integration of Enteroendocrine Signaling Exemplified by an L Cell	1.58	0.0959	PRKAR2B,NOTUM,GNAI1,ADCY10,PLCH2,PLCD4,ADRB2
IL-8 Signaling	1.57	0.0711	GNAI1,FGFR2,PIK3R4,CCND1,EIF4EBP1,ITGB3,VEGFA,PLD4,HMOX1,CDH1,CCND2,NCF2,RHOU,ITGAX
Cardiac Hypertrophy Signaling	1.56	0.0678	MAP2K6,NOTUM,GNAI1,CACNA1C,FGFR2,HAND1,PIK3R4,PLCH2,ADRA1D,CALM1 (includes others),PRKAR2B,RHOU,ADCY10,PLCD4,ADRA1B,ADRB2
Sonic Hedgehog Signaling	1.52	0.133	PRKAR2B,GLIS1,HHIP,GLI1
Reelin Signaling in Neurons	1.52	0.087	FYN,LCK,ITGA3,FGFR2,LRP8,ARHGEF2,PIK3R4,ITGB3
Gustation Pathway	1.51	0.0787	PDE2A,LPAR6,PRKAR2B,PDE7A,PDE1B,ASIC1,P2RX1,P2RX5,ADCY10,SCNN1B
Dopamine-DARPP32 Feedback in cAMP Signaling	1.5	0.0732	KCNJ12,CALM1 (includes others),PRKAR2B,CSNK1G1,NOTUM,GNAI1,CACNA1C,ADCY10,PLCH2,PLCD4,GUCY1B3,CALY
Ephrin A Signaling	1.5	0.1	EPHA7,FYN,EPHA8,FGFR2,PIK3R4,EFNA1
LPS/IL-1 Mediated Inhibition of RXR Function	1.48	0.0676	ALDH1B1,ALDH4A1,ACSL3,SLC10A1,CETP,ALDH1A3,SMOX,ALDH3A2,ALDH1A2,CAT,CPT2,IL1B,CHST11,MAOA,TNFRSF11B
p53 Signaling	1.47	0.0811	CCND2,PLAGL1,TNFRSF10B,FGFR2,PIK3R4,TRIM29,CCND1,FAS,DRAM1
Cellular Effects of Sildenafil (Viagra)	1.43	0.0763	CALM1 (includes others),PDE2A,PRKAR2B,PDE1B,NOTUM,CACNA1C,ADCY10,PLCH2,PLCD4,GUCY1B3
Aldosterone Signaling in Epithelial Cells	1.43	0.0714	HSPA4,HSPA14,HSPA9,NOTUM,ASIC1,PIP5KL1,FGFR2,DNAJC1,PLCH2,SCNN1B,PIK3R4,PLCD4
Fatty Acid β-oxidation I	1.43	0.125	ACSL3,IVD,HADH,ACAA2
Histidine Degradation III	1.42	0.25	MTHFD2,MTHFD1
Thio-molybdenum Cofactor Biosynthesis	1.4	1	MOCOS
Acetyl-CoA Biosynthesis III (from Citrate)	1.4	1	ACLY
Asparagine Biosynthesis I	1.4	1	ASNS
Lanosterol Biosynthesis	1.4	1	LSS
D-mannose Degradation	1.4	1	MPI
Adipogenesis pathway	1.37	0.0746	PPARG,ARNTL,ATG7,TXNIP,RBBP7,XBP1,FBXW7,FGFR2,SOX9,SLC2A4
Xenobiotic Metabolism Signaling	1.36	0.0621	MAP2K6,ALDH1B1,ALDH4A1,CYP1A1,FGFR2,PIK3R4,HMOX1,ALDH1A3,SMOX,ALDH3A2,CAT,ALDH1A2,IL1B,CHST11,NFE2L2,MAP2K5,CITED2,MAOA
Sirtuin Signaling Pathway	1.35	0.0619	SDHA,PPARG,FOXO4,ARNTL,ATG7,ARG2,ACLY,NDUFA4L2,PFKM,CDH1,ATP5B,PCK2,ATG4A,UQCRFS1,NDUFS2,NFE2L2,ATG16L1,XRCC5
Inhibition of Angiogenesis by TSP1	1.34	0.118	VEGFA,FYN,SDC2,GUCY1B3
Folate Transformations I	1.32	0.222	MTHFD2,MTHFD1
Gap Junction Signaling	1.31	0.0667	CSNK1G1,GRIK3,NOTUM,GNAI1,FGFR2,PIK3R4,PLCH2,PRKAR2B,NOV,ADCY10,PLCD4,MAP2K5,GUCY1B3
Pancreatic Adenocarcinoma Signaling	1.29	0.075	PLD4,VEGFA,HMOX1,RALA,TGFA,FGFR2,PIK3R4,CCND1,E2F8
Leptin Signaling in Obesity	1.25	0.0814	PRKAR2B,NOTUM,FGFR2,ADCY10,PLCH2,PIK3R4,PLCD4
Ketogenesis	1.24	0.2	ACAT1,HMGCLL1
Glycine Betaine Degradation	1.24	0.2	DMGDH,BHMT2
TGF-β Signaling	1.23	0.0805	MAP2K6,RNF111,ACVR1,BMPR1B,INHBC,SERPINE1,PMEPA1
Transcriptional Regulatory Network in Embryonic Stem Cells	1.2	0.0926	TRIM24,ISL1,HAND1,L1CAM,OTX1
Notch Signaling	1.2	0.105	CNTN1,MAML2,HEY2,DLL4
UDP-N-acetyl-D-galactosamine Biosynthesis II	1.16	0.182	GPI,UAP1
Amyotrophic Lateral Sclerosis Signaling	1.12	0.0721	VEGFA,RAB5A,NEFL,GRIK3,CAT,CACNA1C,FGFR2,PIK3R4
Epoxysqualene Biosynthesis	1.11	0.5	SQLE
β-alanine Degradation I	1.11	0.5	ABAT
Alanine Degradation III	1.11	0.5	GPT2
Alanine Biosynthesis II	1.11	0.5	GPT2
Anandamide Degradation	1.11	0.5	FAAH2
Glutamate Dependent Acid Resistance	1.11	0.5	GAD2
BER pathway	1.09	0.167	POLG,FEN1
Corticotropin Releasing Hormone Signaling	1.08	0.0708	VEGFA,CALM1 (includes others),CRHR2,PRKAR2B,GNAI1,ADCY10,GLI1,GUCY1B3
Estrogen-mediated S-phase Entry	1.08	0.115	CCNA2,CCND1,E2F8
Glycolysis I	1.08	0.115	GPI,ENO2,PFKM
HMGB1 Signaling	1.07	0.0677	MAP2K6,RHOU,RBBP7,IL1B,FGFR2,SERPINE1,PIK3R4,MAP2K5,TNFRSF11B
Non-Small Cell Lung Cancer Signaling	1.06	0.0779	FHIT,TGFA,FGFR2,RASSF5,PIK3R4,CCND1
Neurotrophin/TRK Signaling	1.06	0.0779	MAP2K6,NTF4,FGFR2,NGF,PIK3R4,MAP2K5
P2Y Purigenic Receptor Signaling Pathway	1.06	0.0672	PRKAR2B,NOTUM,GNAI1,FGFR2,ADCY10,PLCH2,PIK3R4,PLCD4,ITGB3
GP6 Signaling Pathway	1.06	0.0672	LAMB2,CALM1 (includes others),FYN,LAMB3,COL12A1,LAMB1,FGFR2,PIK3R4,ITGB3
Superpathway of Inositol Phosphate Compounds	1.05	0.0596	FYN,FGFR2,PLCH2,PIK3R4,MTMR8,PLD4,LCK,PTPRH,PTPRO,PDCD1,PIP5KL1,CILP,DUSP12,PLCD4
Serotonin Receptor Signaling	1.04	0.093	SMOX,HTR3A,ADCY10,MAOA
Choline Biosynthesis III	1.03	0.154	PLD4,HMOX1
Oleate Biosynthesis II (Animals)	1.03	0.154	SCD5,FADS2
Mevalonate Pathway I	1.03	0.154	IDI1,ACAT1
Relaxin Signaling	1.01	0.0637	VEGFA,PDE2A,PRKAR2B,PDE7A,PDE1B,GNAI1,FGFR2,ADCY10,PIK3R4,GUCY1B3
Phospholipase C Signaling	0.985	0.0581	FYN,RALA,PLA2G3,RAPGEF3,PLD4,PLA2G4A,CALM1 (includes others),HMOX1,ITGA3,LCK,RHOU,ARHGEF2,ADCY10,PLCD4
DNA Double-Strand Break Repair by Non-Homologous End Joining	0.977	0.143	DCLRE1C,XRCC5
Colanic Acid Building Blocks Biosynthesis	0.977	0.143	GPI,MPI
Calcium Signaling	0.972	0.0611	RCAN1,CALM1 (includes others),PRKAR2B,TRPV6,CHRNA9,HTR3A,CASQ1,CHRNB4,SLC8A2,TRPC4,RCAN2
NF-κB Signaling	0.96	0.0608	MAP2K6,LCK,TGFA,IL1B,FGFR2,BMPR1B,LTBR,NGF,PIK3R4,TNFSF13B,TNFRSF11B
5-aminoimidazole Ribonucleotide Biosynthesis I	0.939	0.333	PFAS
Proline Degradation	0.939	0.333	ALDH4A1
Methionine Salvage II (Mammalian)	0.939	0.333	BHMT2
4-hydroxyproline Degradation I	0.939	0.333	ALDH4A1
Tyrosine Biosynthesis IV	0.939	0.333	PCBD2
nNOS Signaling in Skeletal Muscle Cells	0.926	0.133	SNTB2,CALM1 (includes others)
Glutaryl-CoA Degradation	0.926	0.133	ACAT1,HADH
Superpathway of Citrulline Metabolism	0.926	0.133	ASS1,ARG2
Human Embryonic Stem Cell Pluripotency	0.925	0.0629	S1PR5,NTF4,BMP3,S1PR1,ACVR1,SPHK1,FGFR2,NGF,PIK3R4
Role of Tissue Factor in Cancer	0.925	0.065	VEGFA,FYN,LCK,ITGA3,IL1B,FGFR2,PIK3R4,ITGB3
Role of Macrophages, Fibroblasts and Endothelial Cells in Rheumatoid Arthritis	0.916	0.0545	MAP2K6,C5AR1,NOTUM,FGFR2,PLCH2,PIK3R4,CCND1,CEBPG,VEGFA,CALM1 (includes others),TRAF3IP2,IL1B,LTBR,SFRP1,PLCD4,TNFSF13B,TNFRSF11B
GPCR-Mediated Nutrient Sensing in Enteroendocrine Cells	0.89	0.0698	PRKAR2B,NOTUM,GNAI1,ADCY10,PLCH2,PLCD4
Mismatch Repair in Eukaryotes	0.879	0.125	RPA1,FEN1
Vitamin-C Transport	0.879	0.125	SLC2A4,SLC2A3
G-Protein Coupled Receptor Signaling	0.851	0.0543	FYN,PDE2A,PDE7A,GNAI1,FGFR2,RAPGEF3,PIK3R4,CHRM5,ADRA1D,PRKAR2B,PDE1B,S1PR1,ADCY10,ADRA1B,ADRB2
γ-linolenate Biosynthesis II (Animals)	0.836	0.118	ACSL3,FADS2
Mitochondrial L-carnitine Shuttle Pathway	0.836	0.118	ACSL3,CPT2
Superpathway of Geranylgeranyldiphosphate Biosynthesis I (via Mevalonate)	0.836	0.118	IDI1,ACAT1
Heme Degradation	0.823	0.25	HMOX1
PRPP Biosynthesis I	0.823	0.25	PRPS2
Heme Biosynthesis from Uroporphyrinogen-III I	0.823	0.25	CPOX
Spermine and Spermidine Degradation I	0.823	0.25	SMOX
Phenylethylamine Degradation I	0.823	0.25	ALDH3A2
Methylmalonyl Pathway	0.823	0.25	PCCB
Phenylalanine Degradation I (Aerobic)	0.823	0.25	PCBD2
Acetate Conversion to Acetyl-CoA	0.823	0.25	ACSS3
Retinoate Biosynthesis I	0.816	0.0882	DHRS9,ALDH1A3,ALDH1A2
p70S6K Signaling	0.802	0.0606	YWHAQ,F2R,NOTUM,GNAI1,FGFR2,PLCH2,PIK3R4,PLCD4
Valine Degradation I	0.796	0.111	ABAT,HIBADH
Molecular Mechanisms of Cancer	0.79	0.0508	MAP2K6,FYN,RALA,BMP3,GNAI1,FGFR2,RAPGEF3,BMPR1B,PIK3R4,CCND1,FAS,CDH1,ITGA3,CCND2,PRKAR2B,RHOU,ARHGEF2,ADCY10,GLI1,E2F8
Coagulation System	0.789	0.0857	BDKRB2,F2R,SERPINE1
Integrin Signaling	0.777	0.0548	FYN,PARVA,ITGA3,RALA,TSPAN7,TSPAN1,RHOU,TSPAN2,FGFR2,PIK3R4,ITGB3,ITGAX
Ceramide Signaling	0.777	0.0645	S1PR5,S1PR1,SPHK1,FGFR2,PIK3R4,TNFRSF11B
Acute Myeloid Leukemia Signaling	0.777	0.0645	MAP2K6,FGFR2,PIK3R4,CCND1,MAP2K5,EIF4EBP1
Glioma Signaling	0.768	0.0614	CALM1 (includes others),IGF2,TGFA,FGFR2,PIK3R4,CCND1,E2F8
GADD45 Signaling	0.759	0.105	CCND2,CCND1
Melanoma Signaling	0.754	0.0727	CDH1,FGFR2,PIK3R4,CCND1
Neuropathic Pain Signaling In Dorsal Horn Neurons	0.754	0.0609	PRKAR2B,NOTUM,TAC1,FGFR2,PLCH2,PIK3R4,PLCD4
3-phosphoinositide Biosynthesis	0.752	0.055	FYN,LCK,PTPRH,PDCD1,PTPRO,CILP,PIP5KL1,FGFR2,PIK3R4,DUSP12,MTMR8
ERK/MAPK Signaling	0.752	0.055	PPARG,YWHAQ,PLA2G4A,FYN,ITGA3,PRKAR2B,PLA2G3,FGFR2,RAPGEF3,PIK3R4,EIF4EBP1
Protein Kinase A Signaling	0.748	0.05	PDE2A,PDE7A,NOTUM,GNAI1,PLCH2,PTPDC1,YWHAQ,CALM1 (includes others),PTPRH,DUSP3,PRKAR2B,FLNC,PTPRO,DUSP26,PDE1B,DUSP12,ADCY10,PLCD4,PTPN21,AKAP1
Cell Cycle Regulation by BTG Family Proteins	0.739	0.0811	BTG2,CCND1,E2F8
Complement System	0.739	0.0811	C5AR1,C3AR1,ITGAX
Cell Cycle Control of Chromosomal Replication	0.735	0.0714	MCM6,DNA2,RPA1,MCM4
Protein Citrullination	0.735	0.2	PADI2
2-ketoglutarate Dehydrogenase Complex	0.735	0.2	OGDH
Serine Biosynthesis	0.735	0.2	DUSP26
2-oxobutanoate Degradation I	0.735	0.2	PCCB
Trans, trans-farnesyl Diphosphate Biosynthesis	0.735	0.2	IDI1
Citrulline-Nitric Oxide Cycle	0.735	0.2	ASS1
dTMP De Novo Biosynthesis	0.735	0.2	DHFR
Folate Polyglutamylation	0.735	0.2	MTHFD1
BMP signaling pathway	0.729	0.0658	MAGED1,FST,PRKAR2B,BMP3,BMPR1B
Rac Signaling	0.729	0.0598	IQGAP2,ITGA3,NCF2,CD44,PIP5KL1,FGFR2,PIK3R4
Cardiomyocyte Differentiation via BMP Receptors	0.724	0.1	NPPB,BMPR1B
Glutamate Receptor Signaling	0.716	0.0702	CALM1 (includes others),SLC1A4,GRIK3,SLC1A1
HIF1α Signaling	0.716	0.0593	VEGFA,EGLN1,SLC2A14,FGFR2,PIK3R4,SLC2A4,SLC2A3
Dopamine Receptor Signaling	0.714	0.0649	PRKAR2B,SMOX,ADCY10,MAOA,CALY
Gαq Signaling	0.71	0.0559	PLD4,HMOX1,CALM1 (includes others),RHOU,FGFR2,PIK3R4,ADRA1B,ADRA1D,CHRM5
Cardiac β-adrenergic Signaling	0.706	0.0571	PDE2A,PRKAR2B,PDE7A,PDE1B,CACNA1C,SLC8A2,ADCY10,AKAP1
cAMP-mediated signaling	0.704	0.0529	CALM1 (includes others),PDE2A,PRKAR2B,PDE7A,PDE1B,S1PR1,GNAI1,RAPGEF3,ADCY10,AKAP1,CHRM5,ADRB2
Glioblastoma Multiforme Signaling	0.7	0.0556	IGF2,NOTUM,RHOU,FGFR2,PLCH2,PIK3R4,CCND1,PLCD4,E2F8
D-myo-inositol-5-phosphate Metabolism	0.7	0.0556	PLD4,PTPRH,PDCD1,PTPRO,CILP,PLCH2,DUSP12,PLCD4,MTMR8
CREB Signaling in Neurons	0.678	0.0538	CALM1 (includes others),PRKAR2B,GRIK3,NOTUM,GNAI1,FGFR2,ADCY10,PLCH2,PIK3R4,PLCD4
Synaptic Long Term Potentiation	0.668	0.0574	CALM1 (includes others),PRKAR2B,NOTUM,CACNA1C,RAPGEF3,PLCH2,PLCD4
Arginine Biosynthesis IV	0.664	0.167	ASS1
Arginine Degradation VI (Arginase 2 Pathway)	0.664	0.167	ARG2
Glycine Cleavage Complex	0.664	0.167	GLDC
Selenocysteine Biosynthesis II (Archaea and Eukaryotes)	0.664	0.167	SARS
Polyamine Regulation in Colon Cancer	0.661	0.0909	PPARG,MXD1
Macropinocytosis Signaling	0.654	0.0617	RAB5A,FGFR2,NGF,PIK3R4,ITGB3
Virus Entry via Endocytic Pathways	0.653	0.0588	FYN,ITGA3,FLNC,FGFR2,PIK3R4,ITGB3
tRNA Splicing	0.65	0.0732	PDE2A,PDE7A,PDE1B
TCA Cycle II (Eukaryotic)	0.632	0.087	SDHA,OGDH
autophagy	0.63	0.0645	ATG7,ATG4A,PIK3R4,ATG16L1
Tec Kinase Signaling	0.621	0.0529	FYN,LCK,ITGA3,TNFRSF10B,RHOU,GNAI1,FGFR2,PIK3R4,FAS
Synaptic Long Term Depression	0.621	0.0541	PLA2G4A,NOTUM,GNAI1,PLA2G3,PNPLA3,PLCH2,PLCD4,GUCY1B3
NRF2-mediated Oxidative Stress Response	0.614	0.0518	MAP2K6,AKR7A2,HMOX1,CAT,HERPUD1,FGFR2,DNAJC1,PIK3R4,NFE2L2,MAP2K5
Dendritic Cell Maturation	0.614	0.0518	FSCN1,FSCN2,NOTUM,IL1B,FGFR2,LTBR,PLCH2,PIK3R4,PLCD4,TNFRSF11B
Mitochondrial Dysfunction	0.612	0.0526	SDHA,PRDX3,ATP5B,CAT,UQCRFS1,NDUFS2,NDUFA4L2,OGDH,MAOA
Stearate Biosynthesis I (Animals)	0.61	0.0698	ACSL3,DHCR24,GNPAT
NAD Biosynthesis from 2-amino-3-carboxymuconate Semialdehyde	0.606	0.143	QPRT
Superpathway of Serine and Glycine Biosynthesis I	0.606	0.143	DUSP26
Acetyl-CoA Biosynthesis I (Pyruvate Dehydrogenase Complex)	0.606	0.143	DLAT
Tumoricidal Function of Hepatic Natural Killer Cells	0.605	0.0833	DFFB,FAS
Tryptophan Degradation III (Eukaryotic)	0.605	0.0833	ACAT1,HADH
IGF-1 Signaling	0.604	0.0566	YWHAQ,NOV,PRKAR2B,FGFR2,PIK3R4,GRB10
Endometrial Cancer Signaling	0.599	0.0625	CDH1,FGFR2,PIK3R4,CCND1
ILK Signaling	0.581	0.0508	MAP2K6,VEGFA,PARVA,CDH1,FLNC,RHOU,FGFR2,PIK3R4,CCND1,ITGB3
Ephrin Receptor Signaling	0.576	0.0514	EPHA7,VEGFA,FYN,EFNB2,ITGA3,EPHA8,SDC2,GNAI1,EFNA1
α-Adrenergic Signaling	0.574	0.0575	CALM1 (includes others),PRKAR2B,GNAI1,SLC8A2,ADCY10
NF-κB Activation by Viruses	0.574	0.0575	LCK,ITGA3,FGFR2,PIK3R4,ITGB3
PEDF Signaling	0.574	0.0575	PPARG,FGFR2,NGF,PIK3R4,FAS
Role of IL-17F in Allergic Inflammatory Airway Diseases	0.574	0.0667	TRAF3IP2,IL1B,CXCL6
T Cell Receptor Signaling	0.57	0.055	CALM1 (includes others),FYN,LCK,PTPRH,FGFR2,PIK3R4
Mitotic Roles of Polo-Like Kinase	0.57	0.0606	ESPL1,CDC20,PLK2,PLK1
VEGF Family Ligand-Receptor Interactions	0.562	0.0568	VEGFA,PLA2G4A,PLA2G3,FGFR2,PIK3R4
Triacylglycerol Biosynthesis	0.556	0.0652	ABHD5,PLPP3,DGAT2L6
Superoxide Radicals Degradation	0.556	0.125	CAT
Gluconeogenesis I	0.556	0.0769	GPI,ENO2
Eicosanoid Signaling	0.555	0.0597	PLA2G4A,PTGES,PLA2G3,PNPLA3
Androgen Signaling	0.549	0.0541	CALM1 (includes others),HSPA4,PRKAR2B,SHBG,GNAI1,CCND1
Type I Diabetes Mellitus Signaling	0.549	0.0541	MAP2K6,GAD2,ICA1,IL1B,FAS,TNFRSF11B
Granulocyte Adhesion and Diapedesis	0.543	0.0503	ITGA3,C5AR1,CLDN4,SDC2,GNAI1,IL1B,CXCL6,ITGB3,TNFRSF11B
nNOS Signaling in Neurons	0.539	0.0638	CALM1 (includes others),DLG2,PFKM
PPARα/RXRα Activation	0.535	0.05	MAP2K6,CHD5,PRKAR2B,ACVR1,NOTUM,IL1B,ADCY10,PLCH2,PLCD4
IL-10 Signaling	0.528	0.058	MAP2K6,HMOX1,IL1B,ARG2
Role of IL-17A in Arthritis	0.528	0.058	MAP2K6,FGFR2,PIK3R4,CXCL6
Remodeling of Epithelial Adherens Junctions	0.528	0.058	CDH1,RAB5A,RALA,MAPRE2
GABA Receptor Signaling	0.528	0.058	GAD2,GABRR2,ABAT,ADCY10
Paxillin Signaling	0.528	0.0531	PARVA,ITGA3,FGFR2,PIK3R4,ITGB3,ITGAX
IL-7 Signaling Pathway	0.526	0.0549	FOXO4,FYN,FGFR2,PIK3R4,CCND1
Thrombin Signaling	0.526	0.049	F2R,NOTUM,RHOU,GNAI1,FGFR2,ARHGEF2,ADCY10,PLCH2,PIK3R4,PLCD4
Myc Mediated Apoptosis Signaling	0.515	0.0571	YWHAQ,FGFR2,PIK3R4,FAS
Prostanoid Biosynthesis	0.513	0.111	PTGES
Citrulline Biosynthesis	0.513	0.111	ARG2
Heme Biosynthesis II	0.513	0.111	CPOX
Basal Cell Carcinoma Signaling	0.49	0.0556	GLIS1,BMP3,HHIP,GLI1
Role of MAPK Signaling in the Pathogenesis of Influenza	0.49	0.0556	MAP2K6,PLA2G4A,PLA2G3,PNPLA3
Role of NFAT in Regulation of the Immune Response	0.488	0.0484	RCAN1,CALM1 (includes others),FYN,LCK,CSNK1G1,GNAI1,FGFR2,PIK3R4,RCAN2
Hepatic Fibrosis / Hepatic Stellate Cell Activation	0.481	0.0481	VEGFA,IGF2,COL12A1,TGFA,IL1B,FGFR2,SERPINE1,FAS,TNFRSF11B
Leukocyte Extravasation Signaling	0.476	0.0474	ITGA3,CLDN4,NCF2,CD44,GNAI1,FGFR2,RAPGEF3,RASSF5,PIK3R4,ITGB3
Embryonic Stem Cell Differentiation into Cardiac Lineages	0.476	0.1	ISL1
Ketolysis	0.476	0.1	ACAT1
Sumoylation Pathway	0.472	0.0521	CDH1,RHOU,RPA1,ISG20,FAS
Fc Epsilon RI Signaling	0.47	0.0504	MAP2K6,PLA2G4A,FYN,PLA2G3,FGFR2,PIK3R4
Docosahexaenoic Acid (DHA) Signaling	0.464	0.0577	IL1B,FGFR2,PIK3R4
RAR Activation	0.459	0.0474	VEGFA,TRIM24,PRKAR2B,DHRS9,ALDH1A3,ALDH1A2,ADCY10,RARG,CITED2
LXR/RXR Activation	0.452	0.0496	LDLR,IL1B,ARG2,HADH,CETP,TNFRSF11B
Semaphorin Signaling in Neurons	0.45	0.0566	SEMA3A,FYN,RHOU
Phototransduction Pathway	0.45	0.0566	ARR3,PRKAR2B,GUCY1B3
Antiproliferative Role of Somatostatin Receptor 2	0.444	0.0526	SSTR2,FGFR2,PIK3R4,GUCY1B3
CTLA4 Signaling in Cytotoxic T Lymphocytes	0.442	0.0505	AP1S1,FYN,LCK,FGFR2,PIK3R4
CDK5 Signaling	0.442	0.0505	ITGA3,PRKAR2B,LAMB1,ADCY10,NGF
FAK Signaling	0.442	0.0505	FYN,ITGA3,HMMR,FGFR2,PIK3R4
Purine Nucleotides De Novo Biosynthesis II	0.442	0.0909	PFAS
Cytotoxic T Lymphocyte-mediated Apoptosis of Target Cells	0.435	0.0625	DFFB,FAS
Estrogen-Dependent Breast Cancer Signaling	0.422	0.0513	FGFR2,PIK3R4,CCND1,HSD17B14
IL-17A Signaling in Airway Cells	0.422	0.0513	TRAF3IP2,FGFR2,PIK3R4,CXCL6
PI3K/AKT Signaling	0.418	0.048	YWHAQ,RHEB,ITGA3,GDF15,CCND1,EIF4EBP1
Cleavage and Polyadenylation of Pre-mRNA	0.413	0.0833	CSTF1
Acyl-CoA Hydrolysis	0.413	0.0833	GNPAT
Guanosine Nucleotides Degradation III	0.413	0.0833	ACPP
CD40 Signaling	0.412	0.0506	MAP2K6,FGFR2,PIK3R4,MAP2K5
VEGF Signaling	0.406	0.0485	VEGFA,EIF1,FGFR2,PIK3R4,EIF2S2
DNA Methylation and Transcriptional Repression Signaling	0.403	0.0588	RBBP7,ARID4B
Cyclins and Cell Cycle Regulation	0.402	0.05	CCNA2,CCND2,CCND1,E2F8
Role of CHK Proteins in Cell Cycle Checkpoint Control	0.399	0.0526	PLK1,RPA1,E2F8
Regulation of Cellular Mechanics by Calpain Protease	0.399	0.0526	CCNA2,ITGA3,CCND1
Clathrin-mediated Endocytosis Signaling	0.399	0.0452	VEGFA,RAB5A,LDLR,F2R,AMPH,FGFR2,PIK3R4,SH3KBP1,ITGB3
Type II Diabetes Mellitus Signaling	0.395	0.0469	PPARG,ACSL3,FGFR2,PIK3R4,SLC2A4,TNFRSF11B
IL-6 Signaling	0.395	0.0469	MAP2K6,VEGFA,IL1B,FGFR2,PIK3R4,TNFRSF11B
MIF-mediated Glucocorticoid Regulation	0.387	0.0571	PLA2G4A,PLA2G3
Nucleotide Excision Repair Pathway	0.387	0.0571	ERCC8,RPA1
Role of IL-17A in Psoriasis	0.386	0.0769	CXCL6
Fatty Acid Activation	0.386	0.0769	ACSL3
Urate Biosynthesis/Inosine 5'-phosphate Degradation	0.386	0.0769	ACPP
NAD Phosphorylation and Dephosphorylation	0.386	0.0769	ACPP
Huntington's Disease Signaling	0.383	0.044	SDHA,HSPA4,HSPA14,ATP5B,CPLX2,CASQ1,HSPA9,FGFR2,NGF,PIK3R4,VTI1B
UVA-Induced MAPK Signaling	0.38	0.0472	NOTUM,FGFR2,PLCH2,PIK3R4,PLCD4
CCR3 Signaling in Eosinophils	0.379	0.0462	PLA2G4A,CALM1 (includes others),GNAI1,PLA2G3,FGFR2,PIK3R4
Prolactin Signaling	0.373	0.0482	FYN,FGFR2,NMI,PIK3R4
Renal Cell Carcinoma Signaling	0.373	0.0482	VEGFA,TGFA,FGFR2,PIK3R4
Interferon Signaling	0.373	0.0556	MX1,PSMB8
14-3-3-mediated Signaling	0.372	0.0458	YWHAQ,NOTUM,FGFR2,PLCH2,PIK3R4,PLCD4
DNA Double-Strand Break Repair by Homologous Recombination	0.362	0.0714	RPA1
Isoleucine Degradation I	0.362	0.0714	ACAT1
Androgen Biosynthesis	0.362	0.0714	HSD17B14
γ-glutamyl Cycle	0.362	0.0714	CHAC1
Superpathway of Methionine Degradation	0.359	0.0541	PCCB,BHMT2
Induction of Apoptosis by HIV1	0.355	0.0492	DFFB,FAS,TNFRSF11B
IL-17 Signaling	0.355	0.0471	MAP2K6,TRAF3IP2,FGFR2,PIK3R4
Growth Hormone Signaling	0.355	0.0471	IGF2,FGFR2,PIK3R4,SLC2A4
Small Cell Lung Cancer Signaling	0.355	0.0471	FHIT,FGFR2,PIK3R4,CCND1
Gαs Signaling	0.348	0.0455	PRKAR2B,RAPGEF3,ADCY10,CHRM5,ADRB2
Retinoic acid Mediated Apoptosis Signaling	0.345	0.0484	TNFRSF10B,TNFRSF10C,RARG
Role of Osteoblasts, Osteoclasts and Chondrocytes in Rheumatoid Arthritis	0.344	0.0429	MAP2K6,CALM1 (includes others),ITGA3,BMP3,IL1B,FGFR2,SFRP1,PIK3R4,ITGB3,TNFRSF11B
Telomere Extension by Telomerase	0.34	0.0667	XRCC5
NAD biosynthesis II (from tryptophan)	0.34	0.0667	QPRT
Wnt/Ca+ pathway	0.335	0.0476	NOTUM,PLCH2,PLCD4
Estrogen Biosynthesis	0.333	0.0513	CYP1A1,HSD17B14
Osteoarthritis Pathway	0.331	0.0427	PPARG,VEGFA,ITGA3,GLIS1,CASQ1,SPHK1,IL1B,SOX9,GLI1
HER-2 Signaling in Breast Cancer	0.33	0.0455	FGFR2,PIK3R4,CCND1,ITGB3
Neuroinflammation Signaling Pathway	0.326	0.0418	PLA2G4A,HMOX1,GAD2,GABRR2,NCF2,ACVR1,PLA2G3,IL1B,FGFR2,NGF,PIK3R4,NFE2L2,FAS
IL-2 Signaling	0.325	0.0469	LCK,FGFR2,PIK3R4
Crosstalk between Dendritic Cells and Natural Killer Cells	0.322	0.0449	FSCN1,FSCN2,LTBR,FAS
Granzyme B Signaling	0.32	0.0625	DFFB
Chondroitin Sulfate Degradation (Metazoa)	0.32	0.0625	CEMIP
Adenosine Nucleotides Degradation II	0.32	0.0625	ACPP
Parkinson's Signaling	0.32	0.0625	SNCAIP
PXR/RXR Activation	0.316	0.0462	PRKAR2B,PCK2,ALDH3A2
Glucocorticoid Receptor Signaling	0.313	0.0413	HSPA14,KRT17,HSPA9,FGFR2,PIK3R4,TAF7L,TSC22D3,HSPA4,KRT12,PCK2,IL1B,KRT75,SERPINE1,ADRB2
ERK5 Signaling	0.307	0.0455	YWHAQ,NGF,MAP2K5
UVB-Induced MAPK Signaling	0.307	0.0455	FGFR2,PIK3R4,EIF4EBP1
Cell Cycle: G1/S Checkpoint Regulation	0.307	0.0455	CCND2,CCND1,E2F8
Dermatan Sulfate Degradation (Metazoa)	0.301	0.0588	CEMIP
Tight Junction Signaling	0.3	0.0419	CSTF1,PRKAR2B,CLDN4,NECTIN3,ARHGEF2,VTI1B,TNFRSF11B
Factors Promoting Cardiogenesis in Vertebrates	0.299	0.0435	NPPB,BMP3,ACVR1,BMPR1B
IL-1 Signaling	0.299	0.0435	MAP2K6,PRKAR2B,GNAI1,ADCY10
Lymphotoxin β Receptor Signaling	0.298	0.0448	FGFR2,LTBR,PIK3R4
Retinol Biosynthesis	0.298	0.0476	DHRS9,PNPLA3
Ovarian Cancer Signaling	0.288	0.0417	VEGFA,PRKAR2B,CD44,FGFR2,PIK3R4,CCND1
D-myo-inositol (1,4,5,6)-Tetrakisphosphate Biosynthesis	0.288	0.0417	PTPRH,PDCD1,PTPRO,CILP,DUSP12,MTMR8
D-myo-inositol (3,4,5,6)-tetrakisphosphate Biosynthesis	0.288	0.0417	PTPRH,PDCD1,PTPRO,CILP,DUSP12,MTMR8
MIF Regulation of Innate Immunity	0.287	0.0465	PLA2G4A,PLA2G3
Role of p14/p19ARF in Tumor Suppression	0.287	0.0465	FGFR2,PIK3R4
PTEN Signaling	0.286	0.042	FOXO4,ITGA3,FGFR2,BMPR1B,CCND1
Differential Regulation of Cytokine Production in Macrophages and T Helper Cells by IL-17A and IL-17F	0.284	0.0556	IL1B
D-myo-inositol (1,4,5)-trisphosphate Degradation	0.284	0.0556	INPP1
Methylglyoxal Degradation III	0.284	0.0556	AKR7A2
EIF2 Signaling	0.282	0.0407	VEGFA,EIF2AK1,EIF1,FGFR2,RPL37,TRIB3,PIK3R4,CCND1,EIF2S2
CCR5 Signaling in Macrophages	0.281	0.0435	CALM1 (includes others),GNAI1,FAS
Agrin Interactions at Neuromuscular Junction	0.281	0.0435	ITGA3,LAMB1,ITGB3
ErbB2-ErbB3 Signaling	0.281	0.0435	FGFR2,PIK3R4,CCND1
Superpathway of Melatonin Degradation	0.281	0.0435	CYP1A1,SMOX,MAOA
Gαi Signaling	0.28	0.0417	RALA,PRKAR2B,S1PR1,GNAI1,ADCY10
p38 MAPK Signaling	0.28	0.0417	MAP2K6,PLA2G4A,PLA2G3,IL1B,FAS
Salvage Pathways of Pyrimidine Ribonucleotides	0.277	0.0421	MAP2K6,UPRT,UPP1,PLK1
PPAR Signaling	0.277	0.0421	PPARG,IL1B,CITED2,TNFRSF11B
Purine Nucleotides Degradation II (Aerobic)	0.269	0.0526	ACPP
Germ Cell-Sertoli Cell Junction Signaling	0.269	0.0405	MAP2K6,CDH1,ITGA3,NECTIN3,RHOU,FGFR2,PIK3R4
Renin-Angiotensin Signaling	0.268	0.041	PRKAR2B,SHC2,FGFR2,ADCY10,PIK3R4
IL-9 Signaling	0.267	0.0444	FGFR2,PIK3R4
iNOS Signaling	0.267	0.0444	CALM1 (includes others),HMGA1
fMLP Signaling in Neutrophils	0.262	0.0407	CALM1 (includes others),NCF2,GNAI1,FGFR2,PIK3R4
Role of Oct4 in Mammalian Embryonic Stem Cell Pluripotency	0.257	0.0435	CCNF,PHC1
TR/RXR Activation	0.257	0.0408	LDLR,FGFR2,PIK3R4,RCAN2
Melanocyte Development and Pigmentation Signaling	0.257	0.0408	PRKAR2B,FGFR2,ADCY10,PIK3R4
ErbB Signaling	0.257	0.0408	MAP2K6,TGFA,FGFR2,PIK3R4
The Visual Cycle	0.254	0.05	DHRS9
Inflammasome pathway	0.254	0.05	IL1B
GM-CSF Signaling	0.251	0.0411	FGFR2,PIK3R4,CCND1
Maturity Onset Diabetes of Young (MODY) Signaling	0.24	0.0476	CACNA1C
Endoplasmic Reticulum Stress Pathway	0.24	0.0476	XBP1
Primary Immunodeficiency Signaling	0.24	0.0417	LCK,DCLRE1C
Graft-versus-Host Disease Signaling	0.24	0.0417	IL1B,FAS
Cell Cycle: G2/M DNA Damage Checkpoint Regulation	0.231	0.0408	YWHAQ,PLK1
Differential Regulation of Cytokine Production in Intestinal Epithelial Cells by IL-17A and IL-17F	0.216	0.0435	IL1B
CDP-diacylglycerol Biosynthesis I	0.205	0.0417	ABHD5
Superpathway of D-myo-inositol (1,4,5)-trisphosphate Metabolism	0.205	0.0417	INPP1
Role of JAK family kinases in IL-6-type Cytokine Signaling	0.195	0.04	OSMR
Bupropion Degradation	0.195	0.04	CYP1A1
