# Supplementary material for: Mitochondrial nicotinamide adenine dinucleotide reduced (NADH) oxidation links the tricarboxylic acid (TCA) cycle with methionine metabolism and nuclear DNA methylation
Source: PLoS Biol. 2018 Apr 18;16(4):e2005707. doi: 10.1371/journal.pbio.2005707 (PMC5927466; doi:10.1371/journal.pbio.2005707)
Supplement: S6 Data — Δ%mCG, DNA methylation differences versus average of day 0; DEGs, differentially expressed genes. (XLSX) [file pbio.2005707.s012.xlsx]

## Sheet: Promoter DML on DEGs rho ZvP
probe	gene.1	feature.1	ref	start	arm	cgi	feat.cgi	distancetoGene	mCG Comparison	DMG Change	Δ%mCG	Δ%mCG Std Err Diff	Δ%mCG Practical Difference	Δ%mCG Plain Dif PValue	Δ%mCG Practical Dif PValue	M-value = LogOdds(%mCG)	M-value Std Err Diff	M-value Practical Difference	M-value Plain Dif PValue	M-value Practical Dif PValue	%mCG ρ+ Rep 1	%mCG ρ+ Rep 2	%mCG ρ+ Rep 3	%mCG ρ0 Rep 1	%mCG ρ0 Rep 2	%mCG ρ0 Rep 3	M-value ρ+ Rep1	M-value ρ+ Rep2	M-value ρ+ Rep3	M-value ρ0 Rep1	M-value ρ0 Rep2	M-value ρ0 Rep3
cg00134295	A2M	TSS1500	chr12	9269178	p	open sea	TSS1500 - open sea		ρ0 v. ρ+	ρ0 Meth	29.1933	3.233	16.5503	0.000833181	0.00876489	2.05558	0.225619	1.2426	0.000805041	0.0114091	58.23	53.33	48.38	82.77	85.03	79.72	0.479295	0.192452	-0.0935194	2.26419	2.5059	1.97488
cg15769388	A2ML1	TSS1500	chr12	8974844	p	open sea	TSS1500 - open sea		ρ0 v. ρ+	ρ0 Meth	19.1	0.869457	16.5503	2.54117e-05	0.0213553	1.20777	0.0565972	1.2426	2.85139e-05	0.714191	28.32	26.47	26.64	47.44	45.26	46.03	-1.33975	-1.47397	-1.4614	-0.147861	-0.274359	-0.229583
cg19620994	AADACL3	TSS1500	chr1	12774904	p	open sea	TSS1500 - open sea		ρ0 v. ρ+	ρ0 Demeth	-27.0833	2.9188	16.5503	0.000750339	0.0113499	-1.71656	0.190362	1.2426	0.000837608	0.0338002	47.6	55.93	51.96	25.21	21.68	27.35	-0.138605	0.343825	0.113165	-1.56885	-1.85302	-1.40942
cg13806966	ABCA2	TSS1500	chr9	139923567	q	shore	TSS1500 - shore		ρ0 v. ρ+	ρ0 Demeth	-26.5867	2.2842	16.5503	0.000311426	0.005897	-2.16766	0.209587	1.2426	0.000493226	0.00582516	35.8	42.06	39.99	12.61	10.4	15.08	-0.842614	-0.462111	-0.585564	-2.7929	-3.10692	-2.49347
cg21346679	ABCB11	TSS1500	chr2	169888373	q	open sea	TSS1500 - open sea		ρ0 v. ρ+	ρ0 Meth	38.5733	1.88938	16.5503	3.39911e-05	0.000158946	2.62384	0.141423	1.2426	4.96727e-05	0.000313191	42.59	47.69	43.5	83.38	84.87	81.25	-0.430787	-0.1334	-0.377235	2.32678	2.48784	2.11548
cg16139227	ABCB9	5'UTR	chr12	123451304	q	shore	5'UTR - shore		ρ0 v. ρ+	ρ0 Demeth	-17.683	1.93542	16.5503	0.000796378	0.29494	-2.0084	0.308319	1.2426	0.00286696	0.0341958	24.21	27.79	25.89	7.273	6.088	11.48	-1.6464	-1.37763	-1.51727	-3.67237	-3.94727	-2.94688
cg22341471	ABCB9	5'UTR	chr12	123451323	q	shore	5'UTR - shore		ρ0 v. ρ+	ρ0 Demeth	-24.8633	1.23098	16.5503	3.54694e-05	0.00125586	-1.52367	0.0785443	1.2426	4.16291e-05	0.011602	53.12	54.97	51.72	26.95	28.59	29.68	0.180283	0.287758	0.0992966	-1.4386	-1.32062	-1.24444
cg06258593	ABCC11	IGR	chr16	48199609	q	open sea	IGR - open sea	-1213	ρ0 v. ρ+	ρ0 Meth	22.2733	1.50477	16.5503	0.000121282	0.0095321	1.33209	0.0989817	1.2426	0.00017637	0.20855	35.15	32.79	29.97	54.99	55.12	54.62	-0.883582	-1.03542	-1.22445	0.288924	0.296503	0.267373
cg20025970	ABCC9	1stExon	chr12	22089560	p	open sea	1stExon - open sea		ρ0 v. ρ+	ρ0 Meth	40.08	2.77729	16.5503	0.000134013	0.000548997	3.02608	0.182641	1.2426	7.77233e-05	0.000318019	52.74	48.55	43.44	88.83	86.95	89.19	0.158278	-0.0836998	-0.380758	2.99142	2.73614	3.04452
cg13099117	ABCF1	TSS1500	chr6	30538539	p	shore	TSS1500 - shore		ρ0 v. ρ+	ρ0 Meth	29.8493	1.92813	16.5503	0.000101619	0.00116724	2.38314	0.215093	1.2426	0.000377425	0.00307462	14.98	12.71	9.802	44.31	42.6	40.13	-2.50476	-2.77985	-3.20195	-0.329786	-0.430197	-0.577152
cg06030219	ABCG1	TSS1500	chr21	43639122	q	island	TSS1500 - island		ρ0 v. ρ+	ρ0 Meth	36.6746	0.851774	16.5503	1.73951e-06	9.71062e-06	3.19745	0.0782309	1.2426	2.1415e-06	7.90153e-06	8.16028	8.705	7.571	45.9	43.29	45.27	-3.49243	-3.39062	-3.60979	-0.237134	-0.389569	-0.273777
cg26768067	ABCG1	TSS1500	chr21	43639119	q	island	TSS1500 - island		ρ0 v. ρ+	ρ0 Meth	35.6537	2.56614	16.5503	0.000155598	0.000886769	2.661	0.292744	1.2426	0.000812213	0.00427571	18.7088	10.81	11.6	48.6	49.11	50.37	-2.11938	-3.04452	-2.92992	-0.080812	-0.0513654	0.0213523
cg02473680	ABCG1	TSS1500	chr21	43639067	q	island	TSS1500 - island		ρ0 v. ρ+	ρ0 Meth	32.6202	2.16643	16.5503	0.000113374	0.000892563	2.10483	0.188851	1.2426	0.000368813	0.00517702	24.6887	23.78	17.8006	54.45	54.68	55	-1.60902	-1.68042	-2.2072	0.257481	0.270865	0.289507
cg07875759	ABCG1	TSS1500	chr21	43639080	q	island	TSS1500 - island		ρ0 v. ρ+	ρ0 Meth	27.1941	2.87351	16.5503	0.000695421	0.0104348	1.99116	0.278781	1.2426	0.00203259	0.0276252	21.9378	15.8	12.83	44.38	42.12	45.65	-1.83121	-2.4139	-2.76431	-0.325694	-0.458559	-0.251665
cg02241241	ABCG1	TSS1500	chr21	43639091	q	island	TSS1500 - island		ρ0 v. ρ+	ρ0 Meth	21.9252	2.50011	16.5503	0.000932132	0.0490517	1.41043	0.178977	1.2426	0.00140181	0.200793	29.3127	24.65	21.9518	45.03	47.21	49.45	-1.26993	-1.61202	-1.83003	-0.287758	-0.161172	-0.0317406
cg26489994	ABCG2	TSS200	chr4	89080191	q	island	TSS200 - island		ρ0 v. ρ+	ρ0 Meth	29.3317	0.880588	16.5503	4.84496e-06	6.59132e-05	3.80485	0.289955	1.2426	0.000194757	0.000484612	3.649	4.496	2.34	34.02	32.51	31.95	-4.72273	-4.40885	-5.38319	-0.955646	-1.05379	-1.09078
cg11000292	ABCG2	TSS1500	chr4	89080321	q	island	TSS1500 - island		ρ0 v. ρ+	ρ0 Meth	12.1968	1.05841	16.5503	0.000323817	0.992659	3.50865	0.313422	1.2426	0.00036254	0.00102596	1.285	1.94752	0.997203	11.61	14.97	14.24	-6.26343	-5.65384	-6.63344	-2.92852	-2.5059	-2.59036
cg03393602	ABHD3	TSS1500	chr18	19285336	q	shore	TSS1500 - shore		ρ0 v. ρ+	ρ0 Meth	46.0421	3.07358	16.5503	0.000115695	0.000346839	3.06075	0.280663	1.2426	0.000401442	0.00151603	23.3037	16.2	13.94	65.49	61.47	64.61	-1.7186	-2.37096	-2.62611	0.92426	0.6739	0.868416
cg10690887	ABHD3	TSS1500	chr18	19285051	q	island	TSS1500 - island		ρ0 v. ρ+	ρ0 Meth	18.18	0.540021	16.5503	4.64373e-06	0.0196248	1.06105	0.0321641	1.2426	5.03544e-06	0.997575	40.58	42.01	40.33	59.25	58.89	59.32	-0.55018	-0.465071	-0.565152	0.540015	0.518533	0.544199
cg19178320	ABHD6	5'UTR	chr3	58224201	p	island	5'UTR - island		ρ0 v. ρ+	ρ0 Meth	21.637	1.80923	16.5503	0.000280133	0.0241366	2.37186	0.181234	1.2426	0.000196807	0.00170826	7.138	8.578	6.313	27.75	26.88	32.31	-3.7015	-3.41383	-3.89145	-1.38051	-1.44373	-1.06696
cg08837344	ABRA	TSS200	chr8	107782632	q	open sea	TSS200 - open sea		ρ0 v. ρ+	ρ0 Demeth	-25.4901	2.88631	16.5503	0.0009074	0.0182228	-1.59947	0.207867	1.2426	0.00153463	0.0806554	67.8203	75.48	77.05	48.85	47.41	47.62	1.07557	1.62214	1.7473	-0.0663757	-0.149597	-0.137448
cg09364178	ABT1	IGR	chr6	26602900	p	open sea	IGR - open sea	5729	ρ0 v. ρ+	ρ0 Meth	13.7233	2.26859	16.5503	0.00376781	0.859737	1.76209	0.240493	1.2426	0.00184651	0.0485566	81.15	81.13	74.72	92.98	93.88	91.31	2.10603	2.10414	1.5635	3.72738	3.93921	3.39334
cg02663382	AC016582.2	IGR	chr19	38308458	q	island	IGR - island	407	ρ0 v. ρ+	ρ0 Meth	18.4633	1.71294	16.5503	0.000420112	0.163337	2.16646	0.135874	1.2426	9.04462e-05	0.00122951	75.14	77	71.23	92.77	93.33	92.66	1.59575	1.74322	1.30792	3.68159	3.80658	3.65809
cg02809707	AC018470.4	IGR	chr2	175191069	q	island	IGR - island	314	ρ0 v. ρ+	ρ0 Meth	16.28	1.91897	16.5503	0.00105832	0.552647	2.67569	0.315428	1.2426	0.00105878	0.00535601	82.16	80.9	76.36	96.72	96.97	94.57	2.20332	2.08257	1.69159	4.88205	5.00015	4.12236
cg10550471	AC073133.1	IGR	chr7	156239550	q	open sea	IGR - open sea	9067	ρ0 v. ρ+	ρ0 Demeth	-24.9037	3.38918	16.5503	0.00182672	0.0347984	-1.73761	0.269859	1.2426	0.00299295	0.0704521	40.7881	49.0429	43.77	21.54	14.9	22.45	-0.537741	-0.0552381	-0.361398	-1.86494	-2.51385	-1.78841
cg08482837	AC105053.3	IGR	chr2	86038423	p	island	IGR - island	-3830	ρ0 v. ρ+	ρ0 Demeth	-17.9273	0.807513	16.5503	2.43691e-05	0.0816825	-1.5485	0.0745542	1.2426	3.17475e-05	0.00740924	86.7995	86.962	85.3603	67.85	67.79	69.7	2.7171	2.73766	2.54368	1.07753	1.07356	1.20184
cg06069310	ACAA1	TSS1500	chr3	38179874	p	island	TSS1500 - island		ρ0 v. ρ+	ρ0 Meth	37.3	2.08188	16.5503	5.70393e-05	0.000291281	2.295	0.142405	1.2426	8.6706e-05	0.00090162	29.14	26.24	24.06	66.15	64.11	61.08	-1.28197	-1.49107	-1.65822	0.966585	0.836967	0.650188
cg07895684	ACAA1	TSS1500	chr3	38179815	p	shore	TSS1500 - shore		ρ0 v. ρ+	ρ0 Meth	21.1367	0.908821	16.5503	2.02574e-05	0.00362557	1.35565	0.0576658	1.2426	1.94098e-05	0.0607527	25.82	24.41	25.78	44.95	47.54	46.93	-1.52254	-1.63072	-1.52556	-0.292421	-0.142076	-0.177386
cg12178147	ACACB	TSS1500	chr12	109576929	q	open sea	TSS1500 - open sea		ρ0 v. ρ+	ρ0 Meth	16.8218	2.56876	16.5503	0.00281116	0.460559	1.65378	0.188505	1.2426	0.000930731	0.0473584	74.04	75.85	67.4745	89.91	89.23	88.69	1.51201	1.65113	1.05277	3.15556	3.05051	2.97117
cg16316649	ACADL	TSS200	chr2	211090349	q	shore	TSS200 - shore		ρ0 v. ρ+	ρ0 Demeth	-20.7487	1.33355	16.5503	9.96241e-05	0.0172913	-2.10653	0.235193	1.2426	0.000859647	0.0107353	30.69	29.07	30.08	10.47	6.704	10.42	-1.17529	-1.28686	-1.2169	-3.09611	-3.79872	-3.10382
cg03433033	ACADM	TSS1500	chr1	76189801	p	shore	TSS1500 - shore		ρ0 v. ρ+	ρ0 Demeth	-23.4919	3.17592	16.5503	0.0017816	0.0471863	-1.58033	0.264407	1.2426	0.00393785	0.135516	43.7	48.24	45.6	24.17	16.6943	26.2	-0.365502	-0.101608	-0.254573	-1.64955	-2.31906	-1.49405
cg18230771	ACAN	5'UTR	chr15	89347176	q	island	5'UTR - island		ρ0 v. ρ+	ρ0 Meth	22.0167	2.45461	16.5503	0.000854905	0.0450048	1.62114	0.158376	1.2426	0.000513435	0.037606	63.29	62.24	55.8	83.7	82.53	81.15	0.785804	0.720983	0.336219	2.36036	2.24004	2.10603
cg25736982	ACAT2	TSS1500	chr6	160182554	q	island	TSS1500 - island		ρ0 v. ρ+	ρ0 Meth	8.816	1.35486	16.5503	0.00287856	0.997696	1.82479	0.201113	1.2426	0.000817859	0.0222267	4.287	3.969	3.526	13.66	10.11	14.46	-4.48067	-4.59665	-4.77404	-2.66007	-3.15238	-2.56453
cg16358350	ACBD6	TSS1500	chr1	180472920	q	shore	TSS1500 - shore		ρ0 v. ρ+	ρ0 Meth	14.4063	2.93929	16.5503	0.00803651	0.747152	2.03942	0.312512	1.2426	0.00284768	0.0318943	83.05	82.26	74.111	93.22	95.54	93.88	2.29269	2.21319	1.51735	3.78128	4.42099	3.93921
cg14686207	ACCSL	TSS1500	chr11	44069008	p	open sea	TSS1500 - open sea		ρ0 v. ρ+	ρ0 Demeth	-23.64	3.18922	16.5503	0.00176749	0.0452689	-1.72603	0.237056	1.2426	0.00189072	0.0556312	36.49	45.43	41.92	16.46	15.2	21.26	-0.799483	-0.264463	-0.470403	-2.3435	-2.47999	-1.88896
cg11119313	ACE	IGR	chr17	61551779	q	shelf	IGR - shelf	-2643	ρ0 v. ρ+	ρ0 Meth	23.2039	2.35443	16.5503	0.000594585	0.0238054	1.66065	0.172746	1.2426	0.00065459	0.0364167	56.0367	62.2116	56.59	80.68	84	79.77	0.350073	0.719237	0.38252	2.06212	2.39232	1.97935
cg17838626	ACER3	TSS1500	chr11	76571610	q	shore	TSS1500 - shore		ρ0 v. ρ+	ρ0 Demeth	-25.03	3.1482	16.5503	0.00135546	0.0273251	-1.96692	0.279086	1.2426	0.00213701	0.0303356	35.75	43.62	39.56	13.15	11.79	18.9	-0.845753	-0.370194	-0.611461	-2.72346	-2.90338	-2.10132
cg23200774	ACHE	5'UTR	chr7	100492376	q	island	5'UTR - island		ρ0 v. ρ+	ρ0 Meth	25.1709	3.11691	16.5503	0.00127735	0.0253658	2.19869	0.248145	1.2426	0.000896	0.00920656	68.16	64.65	58.3673	90.19	90.06	86.44	1.09808	0.87094	0.487445	3.20064	3.17957	2.67234
cg13235817	ACHE	TSS1500	chr7	100494424	q	island	TSS1500 - island		ρ0 v. ρ+	ρ0 Meth	24.1933	0.637922	16.5503	2.88688e-06	0.00013925	1.70762	0.0445792	1.2426	2.77424e-06	0.000238722	18.56	19.32	18.22	43.97	42.54	42.17	-2.13354	-2.06212	-2.16623	-0.34968	-0.433738	-0.455601
cg16419345	ACOX1	TSS1500	chr17	73976089	q	shore	TSS1500 - shore		ρ0 v. ρ+	ρ0 Demeth	-28.9587	2.97083	16.5503	0.000620403	0.00703056	-2.38359	0.340827	1.2426	0.00219973	0.0145359	37.65	44.76	40.96	13.5	7.964	15.03	-0.72774	-0.303503	-0.527477	-2.67974	-3.53063	-2.49911
cg00043076	ACOX3	TSS1500	chr4	8443777	p	shore	TSS1500 - shore		ρ0 v. ρ+	ρ0 Meth	25.901	2.6464	16.5503	0.000610763	0.0121231	1.95194	0.176753	1.2426	0.000382281	0.00800498	54.0071	62.54	59.52	84.86	85.95	82.96	0.231736	0.739428	0.556165	2.48672	2.61293	2.28349
cg09034580	ACOXL	IGR	chr2	111487266	q	shelf	IGR - shelf	-2884	ρ0 v. ρ+	ρ0 Meth	23.4851	1.27004	16.5503	5.03304e-05	0.00273767	2.92419	0.272595	1.2426	0.000428006	0.00180656	71.3803	72.9925	69.6966	94.59	93.5268	96.408	1.31852	1.43439	1.20161	4.12799	3.85282	4.74628
cg24187645	ACPL2	5'UTR	chr3	140959388	q	open sea	5'UTR - open sea		ρ0 v. ρ+	ρ0 Meth	27.9133	1.54264	16.5503	5.48496e-05	0.00090931	1.76505	0.108556	1.2426	8.37273e-05	0.00428915	49.04	47.88	45.67	75.53	77.45	73.35	-0.0554063	-0.122414	-0.250502	1.62604	1.78014	1.46066
cg19004771	ACR	IGR	chr22	51173065	q	shelf	IGR - shelf	-3587	ρ0 v. ρ+	ρ0 Demeth	-24.3733	1.06866	16.5503	2.18933e-05	0.000927813	-1.58786	0.0803937	1.2426	3.87623e-05	0.00635202	75.36	78.43	76.49	51.25	52.74	53.17	1.6128	1.86238	1.702	0.0721498	0.158278	0.183179
cg19748341	ACSF2	TSS200	chr17	48503357	q	island	TSS200 - island		ρ0 v. ρ+	ρ0 Demeth	-25.6619	2.99173	16.5503	0.00101466	0.0191694	-1.8174	0.208065	1.2426	0.000946502	0.0254195	40.43	49.0987	42.17	15.48	19.2736	19.9593	-0.55916	-0.0520161	-0.455601	-2.44889	-2.06641	-2.00367
cg09967487	ACSM1	TSS1500	chr16	20703830	p	open sea	TSS1500 - open sea		ρ0 v. ρ+	ρ0 Meth	18.75	2.15	16.5503	0.000952263	0.18209	2.53731	0.43025	1.2426	0.00413582	0.0202537	77.52	76.79	72.6	94.92	96.69	91.55	1.78593	1.72617	1.40579	4.22381	4.86846	3.43754
cg21754400	ACSS3	TSS200	chr12	81471649	q	island	TSS200 - island		ρ0 v. ρ+	ρ0 Meth	24.36	1.896	16.5503	0.000211572	0.00732574	1.71889	0.144551	1.2426	0.00028644	0.0150538	21.38	17.47	17.56	45.19	40.5	43.8	-1.87863	-2.24004	-2.23105	-0.278436	-0.554968	-0.359639
cg02259743	ACTR10	TSS1500	chr14	58666188	q	shore	TSS1500 - shore		ρ0 v. ρ+	ρ0 Demeth	-19.8167	1.98254	16.5503	0.000562964	0.0874218	-2.19934	0.198686	1.2426	0.000378781	0.00430862	30.28	28.15	23.96	6.403	7.728	8.809	-1.20321	-1.35185	-1.66613	-3.86964	-3.57773	-3.37184
cg03296283	ACTRT2	IGR	chr1	2928403	p	shore	IGR - shore	-9643	ρ0 v. ρ+	ρ0 Meth	25.7287	3.32038	16.5503	0.00149445	0.0254235	2.41753	0.388862	1.2426	0.00340736	0.0199087	69.4938	64.45	59.98	88.98	94.06	88.07	1.18778	0.858331	0.58376	3.01336	3.98505	2.88406
cg01705811	ADAD2	TSS1500	chr16	84223440	q	shore	TSS1500 - shore		ρ0 v. ρ+	ρ0 Meth	20.1615	2.0919	16.5503	0.000648146	0.0797184	2.20577	0.434421	1.2426	0.0070931	0.0461321	71.14	72.5	70.24	89.59	95.4246	89.35	1.30159	1.39855	1.23892	3.10537	4.3824	3.06861
cg10678071	ADAL	1stExon	chr15	43622988	q	shore	1stExon - shore		ρ0 v. ρ+	ρ0 Demeth	-13.1783	1.74639	16.5503	0.00165222	0.937188	-2.38209	0.425725	1.2426	0.00500709	0.0282341	14.66	19.65	17.44	2.301	5.696	4.218	-2.54134	-2.03177	-2.24304	-5.40801	-4.0493	-4.50512
cg04206389	ADAM20	5'UTR	chr14	70993085	q	open sea	5'UTR - open sea		ρ0 v. ρ+	ρ0 Meth	19.7567	2.071	16.5503	0.000674295	0.0982763	2.14233	0.179126	1.2426	0.000280067	0.00370823	74.69	73.72	68.27	91.3	93.06	91.59	1.56121	1.48809	1.1054	3.39153	3.74515	3.44501
cg19659741	ADAM5P	TSS200	chr8	39172099	p	open sea	TSS200 - open sea		ρ0 v. ρ+	ρ0 Demeth	-21.3358	1.28388	16.5503	7.68076e-05	0.0101761	-1.49231	0.0839953	1.2426	5.89687e-05	0.0205165	79.8555	79.0175	80.8343	59.42	60.03	56.25	1.98701	1.91299	2.07644	0.55018	0.586766	0.36257
cg07387286	ADAM5P	TSS200	chr8	39172120	p	open sea	TSS200 - open sea		ρ0 v. ρ+	ρ0 Demeth	-22.2055	1.23129	16.5503	5.55765e-05	0.00504533	-1.82987	0.0860165	1.2426	2.88685e-05	0.00120519	87.1444	86.03	86.2722	63.22	66.64	62.97	2.76101	2.62251	2.65179	0.78146	0.998269	0.76597
cg14742937	ADAM5P	TSS200	chr8	39172097	p	open sea	TSS200 - open sea		ρ0 v. ρ+	ρ0 Demeth	-24.9921	1.321	16.5503	4.59725e-05	0.00154198	-1.66151	0.0767298	1.2426	2.69057e-05	0.00273732	78.3458	78.2145	78.5161	54.05	55.23	50.82	1.85521	1.84407	1.86973	0.23423	0.30292	0.0473246
cg13758712	ADAMTS1	TSS1500	chr21	28218959	q	shore	TSS1500 - shore		ρ0 v. ρ+	ρ0 Meth	30.8897	2.44885	16.5503	0.000227388	0.00214321	2.96721	0.322403	1.2426	0.000774318	0.00304358	5.067	9.428	8.446	41.57	34.6	39.44	-4.22771	-3.26404	-3.43828	-0.491167	-0.918519	-0.618706
cg02503850	ADAMTS14	TSS200	chr10	72432552	q	island	TSS200 - island		ρ0 v. ρ+	ρ0 Meth	14.4233	1.17367	16.5503	0.000251853	0.927923	1.81025	0.160855	1.2426	0.00035515	0.0121493	78.05	79.85	76.55	93.08	93.42	91.22	1.83018	1.98651	1.70681	3.74963	3.82757	3.37706
cg22784954	ADAMTS16	1stExon	chr5	5140646	p	island	1stExon - island		ρ0 v. ρ+	ρ0 Meth	17.9141	2.71239	16.5503	0.00272368	0.320877	1.91544	0.281716	1.2426	0.00244427	0.0378309	77.8877	71.14	70.31	91.87	92.67	88.54	1.81654	1.30159	1.24375	3.49827	3.66022	2.94972
cg11676409	ADAMTS4	IGR	chr1	161150496	q	shelf	IGR - shelf	-9042	ρ0 v. ρ+	ρ0 Demeth	-13.9227	1.25984	16.5503	0.000381222	0.947339	-1.91535	0.221249	1.2426	0.00097951	0.0192582	18.42	21.04	21.6	7.432	4.868	6.992	-2.14694	-1.90799	-1.85982	-3.63869	-4.28853	-3.73358
cg12078031	ADAMTS5	1stExon	chr21	28337869	q	island	1stExon - island		ρ0 v. ρ+	ρ0 Demeth	-23.2933	2.41979	16.5503	0.000651205	0.0247816	-2.02411	0.333903	1.2426	0.00373892	0.0399721	86.04	92.01	84.72	62.56	65.63	64.7	2.62371	3.52552	2.47106	0.74066	0.933206	0.874098
cg12270485	ADAMTS8	TSS1500	chr11	130299947	q	shore	TSS1500 - shore		ρ0 v. ρ+	ρ0 Demeth	-14.4083	1.81015	16.5503	0.00134954	0.848934	-1.86976	0.277612	1.2426	0.00253213	0.0435629	22.3	23.52	18.76	7.07	5.215	9.07	-1.80087	-1.70119	-2.11453	-3.71636	-4.18392	-3.32558
cg11395536	ADAMTSL4	1stExon	chr1	150521958	q	island	1stExon - island		ρ0 v. ρ+	ρ0 Meth	19.85	1.2864	16.5503	0.000102932	0.0311573	1.16848	0.08001	1.2426	0.000127878	0.796676	36.78	38.49	34.22	56.87	55.71	56.46	-0.78146	-0.676337	-0.942809	0.398976	0.330955	0.374888
cg09977969	ADAMTSL5	IGR	chr19	1503778	p	island	IGR - island	-1239	ρ0 v. ρ+	ρ0 Meth	25.5967	0.101379	16.5503	1.47629e-09	4.73794e-08	1.89266	0.00978934	1.2426	4.29339e-09	1.54339e-07	16.28	16.32	16.04	41.88	41.71	41.84	-2.36247	-2.35824	-2.38803	-0.472773	-0.482855	-0.475144
cg07975472	ADAMTSL5	IGR	chr19	1503610	p	island	IGR - island	-1407	ρ0 v. ρ+	ρ0 Meth	16.2233	1.21557	16.5503	0.000182234	0.599395	1.65484	0.100805	1.2426	8.06112e-05	0.00749528	10.58	10.6	9.6	28.72	24.77	25.96	-3.07926	-3.07621	-3.23522	-1.31144	-1.60271	-1.51201
cg23686321	ADAP2	IGR	chr17	29245718	q	shelf	IGR - shelf	-3036	ρ0 v. ρ+	ρ0 Demeth	-37.0818	2.477	16.5503	0.000115984	0.000591728	-2.64278	0.180193	1.2426	0.000125754	0.000753033	48.9759	56.2397	50.4	16.68	14.8	12.89	-0.0591081	0.361964	0.0230836	-2.32054	-2.52526	-2.75659
cg06315974	ADAR	TSS1500	chr1	154600712	q	shore	TSS1500 - shore		ρ0 v. ρ+	ρ0 Demeth	-25.2167	1.52805	16.5503	7.89576e-05	0.00238922	-1.50713	0.100775	1.2426	0.000116446	0.0292525	57.6851	58.2996	56.5553	29.45	33.34	34.1	0.44703	0.483425	0.380482	-1.26038	-0.999567	-0.950507
cg13392022	ADAR	TSS1500	chr1	154600693	q	shore	TSS1500 - shore		ρ0 v. ρ+	ρ0 Demeth	-35.5611	3.36117	16.5503	0.000451628	0.0024582	-2.17871	0.214292	1.2426	0.000527079	0.00603657	57.2639	65.7593	66.48	26.97	30.63	25.22	0.42217	0.941483	0.987898	-1.43713	-1.17937	-1.56808
cg25012577	ADAR	TSS1500	chr1	154600682	q	shore	TSS1500 - shore		ρ0 v. ρ+	ρ0 Demeth	-41.7249	3.6068	16.5503	0.000318954	0.00115095	-3.56935	0.403209	1.2426	0.000899172	0.00237963	43.8949	53.5478	52.1108	6.643	5.666	12.07	-0.354076	0.205082	0.121883	-3.81285	-4.05738	-2.86493
cg17000076	ADARB2	TSS1500	chr10	1780263	p	shore	TSS1500 - shore		ρ0 v. ρ+	ρ0 Demeth	-23.1507	2.85891	16.5503	0.00126412	0.0411534	-1.89973	0.298985	1.2426	0.00314386	0.0466678	34.55	40.69	36	14.6	9.868	17.32	-0.921707	-0.543601	-0.830075	-2.54827	-3.19121	-2.2551
cg04548483	ADCK5	TSS1500	chr8	145597148	q	shore	TSS1500 - shore		ρ0 v. ρ+	ρ0 Meth	27.4633	2.0773	16.5503	0.000189123	0.00315586	2.02543	0.155617	1.2426	0.000201101	0.00368069	55.92	60.05	54.08	85.35	85.13	81.96	0.34324	0.587969	0.235973	2.54249	2.51726	2.18372
cg04907257	ADCY2	TSS1500	chr5	7395318	p	island	TSS1500 - island		ρ0 v. ρ+	ρ0 Demeth	-15.3087	0.598149	16.5503	1.38429e-05	0.946738	-1.43638	0.0744017	1.2426	4.24304e-05	0.0298834	88.5496	86.7033	87.3832	71.72	72.53	72.46	2.95108	2.70502	2.79201	1.34259	1.40072	1.39566
cg24092939	ADCY6	5'UTR	chr12	49181056	q	shore	5'UTR - shore		ρ0 v. ρ+	ρ0 Demeth	-33.4865	3.65108	16.5503	0.00078469	0.00495394	-2.07957	0.240871	1.2426	0.000989732	0.0128165	74.56	77.74	70.34	42.17	35.0405	44.97	1.5513	1.8042	1.24583	-0.455601	-0.890519	-0.291255
cg22060073	ADCY8	TSS200	chr8	132052942	q	island	TSS200 - island		ρ0 v. ρ+	ρ0 Demeth	-17.09	1.43756	16.5503	0.000286727	0.363221	-1.53925	0.118535	1.2426	0.000202917	0.033299	86.54	88.33	86.76	68.66	72.76	68.94	2.68469	2.9201	2.71213	1.13146	1.41742	1.15028
cg19317517	ADCYAP1R1	5'UTR	chr7	31092970	p	island	5'UTR - island		ρ0 v. ρ+	ρ0 Meth	25.4167	1.17201	16.5503	2.67469e-05	0.000820101	1.88044	0.0989207	1.2426	4.51115e-05	0.00149165	57.01	59.93	57.88	85.17	83.43	82.47	0.407214	0.580756	0.458559	2.52183	2.33199	2.23404
cg23949936	ADH1A	TSS1500	chr4	100212502	q	open sea	TSS1500 - open sea		ρ0 v. ρ+	ρ0 Meth	16.54	2.05644	16.5503	0.00129715	0.50193	2.23625	0.248219	1.2426	0.000840534	0.00811939	81.3	77.04	74.67	95.44	94.11	93.08	2.12022	1.74649	1.55968	4.38749	3.99801	3.74963
cg20171999	ADHFE1	IGR	chr8	67343066	q	shore	IGR - shore	-1652	ρ0 v. ρ+	ρ0 Demeth	-14.3788	0.517372	16.5503	9.97098e-06	0.993138	-1.3479	0.0381669	1.2426	3.83661e-06	0.0254504	26.51	26.76	28.16	12.7537	12.88	12.66	-1.47101	-1.45255	-1.35114	-2.77418	-2.75787	-2.78637
cg16642695	ADHFE1	TSS1500	chr8	67343633	q	shore	TSS1500 - shore		ρ0 v. ρ+	ρ0 Demeth	-21.2867	1.83829	16.5503	0.000317753	0.0307944	-1.26735	0.115183	1.2426	0.000387765	0.420203	63.35	68.65	66.85	43.17	45.3	46.52	0.789531	1.13079	1.01192	-0.396624	-0.27203	-0.201148
cg01588438	ADHFE1	TSS200	chr8	67344553	q	island	TSS200 - island		ρ0 v. ρ+	ρ0 Demeth	-23.73	2.27863	16.5503	0.0004802	0.0172728	-1.67604	0.175515	1.2426	0.000671692	0.0345289	78.4	83.69	80.79	53.95	59.57	58.17	1.85982	2.3593	2.07232	0.228422	0.55916	0.475737
cg09383816	ADHFE1	TSS200	chr8	67344556	q	island	TSS200 - island		ρ0 v. ρ+	ρ0 Demeth	-25.5867	1.89407	16.5503	0.000173773	0.00442939	-1.71662	0.155292	1.2426	0.000380817	0.0189908	75.46	81.42	79.45	52.8	54.58	52.19	1.62058	2.13163	1.95091	0.161751	0.265045	0.126461
cg08090772	ADHFE1	TSS200	chr8	67344640	q	island	TSS200 - island		ρ0 v. ρ+	ρ0 Demeth	-26.2933	2.26135	16.5503	0.000312696	0.00630341	-1.74956	0.19038	1.2426	0.000778734	0.028158	74.15	81.87	78.88	52.01	52.44	51.57	1.52028	2.17496	1.90105	0.116055	0.140919	0.090631
cg19283840	ADHFE1	TSS200	chr8	67344642	q	island	TSS200 - island		ρ0 v. ρ+	ρ0 Demeth	-27.1367	2.84644	16.5503	0.000675974	0.0102974	-1.70189	0.205743	1.2426	0.00116561	0.0447571	68.98	78.02	74.78	45.14	46.48	48.75	1.15298	1.82765	1.56808	-0.281348	-0.203468	-0.0721498
cg20295442	ADHFE1	TSS200	chr8	67344665	q	island	TSS200 - island		ρ0 v. ρ+	ρ0 Demeth	-27.6439	2.92723	16.5503	0.000701123	0.00969235	-1.85489	0.244414	1.2426	0.00161702	0.0333123	73.2717	80.88	82.66	50.32	52.14	51.42	1.45489	2.0807	2.25309	0.0184667	0.12357	0.0819671
cg20912169	ADHFE1	5'UTR	chr8	67344720	q	island	5'UTR - island		ρ0 v. ρ+	ρ0 Demeth	-28.7727	1.6478	16.5503	6.31557e-05	0.000886749	-1.91732	0.143948	1.2426	0.000183676	0.00471125	77.4648	78.22	82.4232	50.85	51.45	49.49	1.78136	1.84453	2.22938	0.0490564	0.0836998	-0.029432
cg18065361	ADHFE1	TSS200	chr8	67344588	q	island	TSS200 - island		ρ0 v. ρ+	ρ0 Demeth	-32.192	2.44887	16.5503	0.000193397	0.00156057	-2.0142	0.168928	1.2426	0.000283433	0.00516096	71.5756	76.56	77.4704	43.19	40.11	45.73	1.33233	1.70762	1.78182	-0.395448	-0.578353	-0.247014
cg12132617	ADIPOR1	TSS1500	chr1	202928820	q	shore	TSS1500 - shore		ρ0 v. ρ+	ρ0 Meth	12.4133	1.51021	16.5503	0.00119417	0.974052	2.20971	0.236742	1.2426	0.000733478	0.00758209	86.26	82.37	81.71	96.5	94.84	96.24	2.65031	2.22409	2.15946	4.7851	4.20005	4.67783
cg02227453	ADM2	TSS1500	chr22	50919482	q	island	TSS1500 - island		ρ0 v. ρ+	ρ0 Demeth	-21.9998	2.39338	16.5503	0.000778064	0.0425834	-1.43322	0.187024	1.2426	0.00155859	0.182935	72.7033	79.926	73.93	51.83	54.04	54.69	1.4133	1.99333	1.50377	0.105652	0.233649	0.271448
cg02893180	ADM2	TSS1500	chr22	50919493	q	island	TSS1500 - island		ρ0 v. ρ+	ρ0 Demeth	-32.3349	2.74661	16.5503	0.000297883	0.00230141	-1.94273	0.177522	1.2426	0.000396015	0.00848041	64.2125	65.47	70.3721	33.35	31.49	38.21	0.843401	0.922984	1.24805	-0.998918	-1.12142	-0.693423
cg17283447	ADPRH	TSS1500	chr3	119298222	q	shore	TSS1500 - shore		ρ0 v. ρ+	ρ0 Meth	22.1567	1.5864	16.5503	0.000152437	0.0120803	1.36475	0.107994	1.2426	0.000225744	0.160622	30.9	29.14	26.16	50.88	49.55	52.24	-1.16108	-1.28197	-1.49704	0.0507881	-0.0259692	0.129352
cg11593482	ADPRH	TSS200	chr3	119298420	q	island	TSS200 - island		ρ0 v. ρ+	ρ0 Meth	14.6387	1.29889	16.5503	0.000353164	0.892482	2.64033	0.149451	1.2426	6.02972e-05	0.000370461	3.182	3.742	3.28	19.19	15.47	19.46	-4.92727	-4.68502	-4.88205	-2.07418	-2.44999	-2.04919
cg07645844	ADRA1A	1stExon	chr8	26722635	p	island	1stExon - island		ρ0 v. ρ+	ρ0 Meth	11.6267	1.97821	16.5503	0.00418725	0.966291	2.17486	0.325201	1.2426	0.00259971	0.0230417	87.71	84.26	81.21	97.17	95.86	95.03	2.83526	2.42041	2.11169	5.10164	4.53323	4.25707
cg06676778	ADRB2	IGR	chr5	148209341	q	shelf	IGR - shelf	3185	ρ0 v. ρ+	ρ0 Demeth	-15.3707	2.07276	16.5503	0.00176472	0.700202	-2.122	0.233786	1.2426	0.000816758	0.0099418	22.37	23.9	17.32	5.609	4.936	6.933	-1.79505	-1.67089	-2.2551	-4.07283	-4.26748	-3.74672
cg01833057	AFAP1	5'UTR	chr4	7893062	p	open sea	5'UTR - open sea		ρ0 v. ρ+	ρ0 Meth	11.2533	2.12935	16.5503	0.00614977	0.966271	2.2324	0.382416	1.2426	0.0042923	0.030804	86.8	87.33	81.04	95.38	97.66	95.89	2.71716	2.78506	2.09568	4.36772	5.38319	4.54417
cg02199826	AFP	IGR	chr4	74296726	q	open sea	IGR - open sea	-5207	ρ0 v. ρ+	ρ0 Meth	17.9033	1.84856	16.5503	0.000636063	0.252421	2.10469	0.379627	1.2426	0.00517659	0.0432775	73.84	75.54	73.38	89.37	95.32	91.78	1.49704	1.62682	1.46288	3.07165	4.3482	3.48097
cg05411428	AFTPH	TSS1500	chr2	64751054	p	shore	TSS1500 - shore		ρ0 v. ρ+	ρ0 Meth	21.1884	0.880164	16.5503	1.76616e-05	0.00310782	3.63196	0.465293	1.2426	0.00145347	0.00364161	3.135	3.6	1.31967	22.8	24.5	24.32	-4.94944	-4.74296	-6.22452	-1.75957	-1.62369	-1.63777
cg14209784	AGAP11	TSS1500	chr10	88729861	q	shore	TSS1500 - shore		ρ0 v. ρ+	ρ0 Meth	26.5467	1.45796	16.5503	5.35069e-05	0.00118839	1.57454	0.0903765	1.2426	6.3721e-05	0.0106722	40.6	39.43	36.83	66.61	63.63	66.26	-0.548983	-0.61931	-0.778358	0.996323	0.806958	0.973678
cg02907524	AGBL1	TSS1500	chr15	86683983	q	open sea	TSS1500 - open sea		ρ0 v. ρ+	ρ0 Demeth	-23.0667	2.90321	16.5503	0.00135893	0.0441727	-1.80381	0.248818	1.2426	0.00192194	0.043684	34.89	42.44	37.74	14.79	12.29	18.79	-0.900066	-0.439642	-0.722211	-2.5264	-2.83526	-2.11169
cg25021884	AGBL1	TSS1500	chr15	86684063	q	open sea	TSS1500 - open sea		ρ0 v. ρ+	ρ0 Demeth	-23.4267	1.99319	16.5503	0.000299802	0.0130466	-1.48248	0.142473	1.2426	0.000481784	0.0837893	71.15	77.11	73.9	50.51	48.95	52.42	1.30229	1.7522	1.50152	0.029432	-0.0606021	0.139762
cg17273384	AGBL1	TSS1500	chr15	86685026	q	open sea	TSS1500 - open sea		ρ0 v. ρ+	ρ0 Demeth	-28.2667	1.76109	16.5503	8.81087e-05	0.00133246	-1.89125	0.146315	1.2426	0.000206622	0.00571076	79.93	81.97	76.52	50.29	50.62	52.71	1.9937	2.1847	1.7044	0.0167355	0.0357807	0.156542
cg04012523	AGBL3	IGR	chr7	134667479	q	shelf	IGR - shelf	-3780	ρ0 v. ρ+	ρ0 Demeth	-19.7333	1.00971	16.5503	4.04195e-05	0.0172193	-1.51039	0.0842308	1.2426	5.68496e-05	0.0167823	36.09	38.06	35.66	18.1	15.72	16.79	-0.824443	-0.702596	-0.851409	-2.17787	-2.42259	-2.30915
cg08716372	AGBL4	TSS1500	chr1	50489954	p	shore	TSS1500 - shore		ρ0 v. ρ+	ρ0 Meth	21.64	1.70501	16.5503	0.000221955	0.0202783	1.88005	0.21887	1.2426	0.00100917	0.0218553	64.97	67.38	65.15	90.5	85.74	86.18	0.891183	1.04656	0.902607	3.25192	2.58799	2.6406
cg08941098	AGK	IGR	chr7	141244370	q	open sea	IGR - open sea	-6708	ρ0 v. ρ+	ρ0 Demeth	-21.5979	0.877204	16.5503	1.61489e-05	0.00226254	-1.73996	0.0593213	1.2426	8.04407e-06	0.000554023	34.81	35.6	37.65	14.0114	14.445	14.8098	-0.905149	-0.855183	-0.72774	-2.61755	-2.56628	-2.52414
cg23300257	AGO2	IGR	chr8	141540670	q	open sea	IGR - open sea	-594	ρ0 v. ρ+	ρ0 Meth	21.1567	2.20813	16.5503	0.000663079	0.0526832	1.59585	0.157787	1.2426	0.000537871	0.0443982	64.72	62.93	58.07	82.15	84.99	82.05	0.875361	0.763496	0.46981	2.20234	2.50137	2.19252
cg24470692	AGPAT5	TSS1500	chr8	6565084	p	shore	TSS1500 - shore		ρ0 v. ρ+	ρ0 Demeth	-22.366	2.21917	16.5503	0.000545231	0.0294108	-2.66601	0.198831	1.2426	0.00017894	0.00102728	24.09	31.45	29.06	5.542	5.197	6.763	-1.65586	-1.1241	-1.28756	-4.09119	-4.18918	-3.78517
cg04824673	AGTPBP1	5'UTR	chr9	88356442	q	island	5'UTR - island		ρ0 v. ρ+	ρ0 Meth	16.9627	1.11915	16.5503	0.000110466	0.365617	1.87976	0.134268	1.2426	0.000151008	0.00451065	7.569	9.712	8.351	24.05	27.23	25.24	-3.6102	-3.21669	-3.4561	-1.65901	-1.41815	-1.56655
cg10784511	AGTR1	5'UTR	chr3	148426295	q	open sea	5'UTR - open sea		ρ0 v. ρ+	ρ0 Meth	25.9533	1.5504	16.5503	7.46272e-05	0.00187145	1.64433	0.104632	1.2426	9.57661e-05	0.00923886	25.53	26.27	22.88	51.91	48.53	52.1	-1.54447	-1.48884	-1.75302	0.110276	-0.0848549	0.121258
cg02448222	AHCYL2	TSS1500	chr7	129007565	q	open sea	TSS1500 - open sea		ρ0 v. ρ+	ρ0 Meth	17.553	1.56897	16.5503	0.00036343	0.278787	1.77403	0.146016	1.2426	0.000263355	0.0110029	11.08	10.11	8.921	24.72	29.22	28.83	-3.00455	-3.15238	-3.35184	-1.60659	-1.27639	-1.3037
cg06381964	AHDC1	5'UTR	chr1	27929092	p	shore	5'UTR - shore		ρ0 v. ρ+	ρ0 Meth	30.6067	2.49854	16.5503	0.000255022	0.00247803	2.23428	0.208345	1.2426	0.000428518	0.00449105	54.9	56.69	50.04	83.58	87.44	82.43	0.283679	0.388394	0.00230831	2.3477	2.79946	2.23006
cg22627866	AHDC1	5'UTR	chr1	27929260	p	shore	5'UTR - shore		ρ0 v. ρ+	ρ0 Meth	27.95	1.13757	16.5503	1.62838e-05	0.000279998	1.67515	0.0728828	1.2426	2.12314e-05	0.00202163	30.12	30.79	33.05	60.5	59.28	58.03	-1.21416	-1.16852	-1.01843	0.615082	0.541808	0.46744
cg12610832	AHDC1	5'UTR	chr1	27894955	p	island	5'UTR - island		ρ0 v. ρ+	ρ0 Meth	12.9587	2.92699	16.5503	0.0114456	0.856732	2.54981	0.325445	1.2426	0.00143311	0.00810911	87.25	86.44	78.1338	96.35	97.3	97.05	2.77466	2.67234	1.83724	4.72232	5.17141	5.03994
cg26484813	AHNAK	5'UTR	chr11	62311573	q	shore	5'UTR - shore		ρ0 v. ρ+	ρ0 Demeth	-11.7423	0.687987	16.5503	6.91162e-05	0.998898	-1.71815	0.0970253	1.2426	5.97408e-05	0.00402172	16.84	18.95	18.23	6.576	6.552	5.665	-2.304	-2.09661	-2.16526	-3.82851	-3.83416	-4.05765
cg03567727	AHSP	IGR	chr16	31546355	p	shelf	IGR - shelf	7152	ρ0 v. ρ+	ρ0 Meth	36.7367	1.64079	16.5503	2.35617e-05	0.000128054	2.69947	0.101308	1.2426	1.17909e-05	6.92454e-05	48.29	53.06	48.18	86.46	87.19	86.09	-0.0987188	0.176807	-0.105075	2.67481	2.76689	2.62972
cg14387505	AHSP	TSS1500	chr16	31538946	p	open sea	TSS1500 - open sea		ρ0 v. ρ+	ρ0 Meth	25.4467	1.48289	16.5503	6.76537e-05	0.0019467	1.55015	0.0943244	1.2426	8.02618e-05	0.0155361	27.58	30.93	28.63	53.19	53.6	56.69	-1.39277	-1.15905	-1.31779	0.184338	0.208108	0.388394
cg06173810	AHSP	IGR	chr16	31541116	p	open sea	IGR - open sea	1913	ρ0 v. ρ+	ρ0 Meth	23.3367	2.56543	16.5503	0.000809906	0.0286813	1.5604	0.219042	1.2426	0.00205264	0.110325	53.9	54.2	54.23	76.45	82.3	73.59	0.225519	0.242945	0.244689	1.69879	2.21714	1.47843
cg02318567	AHSP	IGR	chr16	31548908	p	island	IGR - island	9705	ρ0 v. ρ+	ρ0 Meth	19.1433	1.07172	16.5503	5.77273e-05	0.0364047	1.37456	0.0778306	1.2426	6.03767e-05	0.0826134	59.59	61.46	62.54	79.09	80.75	81.18	0.560358	0.673291	0.739428	1.9193	2.0686	2.10886
cg25954354	AIF1L	TSS1500	chr9	133971548	q	shore	TSS1500 - shore		ρ0 v. ρ+	ρ0 Demeth	-28.14	1.99686	16.5503	0.000147166	0.00220372	-2.08392	0.186246	1.2426	0.000363241	0.00536925	42.36	46.46	42.49	16.88	12.69	17.32	-0.444368	-0.204628	-0.436689	-2.29988	-2.78245	-2.2551
cg10636246	AIM2	TSS1500	chr1	159046973	q	open sea	TSS1500 - open sea		ρ0 v. ρ+	ρ0 Meth	17.1767	1.88381	16.5503	0.000802604	0.37814	1.65843	0.170509	1.2426	0.000625677	0.0356872	69.75	75.04	70.24	87.19	89.85	89.52	1.20526	1.58804	1.23892	2.76689	3.14604	3.09457
cg13811867	AKAP6	5'UTR	chr14	32896478	q	open sea	5'UTR - open sea		ρ0 v. ρ+	ρ0 Meth	19.6402	3.4585	16.5503	0.00474545	0.211301	2.39894	0.415431	1.2426	0.00446555	0.025288	78.36	75.13	67.9393	94.73	95.3	90.32	1.85642	1.59498	1.08344	4.16795	4.34174	3.22197
cg02147981	AKAP7	IGR	chr6	131457146	q	island	IGR - island	320	ρ0 v. ρ+	ρ0 Meth	25.1967	0.920628	16.5503	1.05989e-05	0.000358804	1.93734	0.083519	1.2426	2.04696e-05	0.000571921	16.18	14.51	14	40.65	38.81	40.82	-2.37308	-2.55871	-2.61891	-0.545993	-0.656867	-0.535834
cg13640414	AKAP8L	TSS1500	chr19	15530870	p	shore	TSS1500 - shore		ρ0 v. ρ+	ρ0 Meth	22.8587	0.389815	16.5503	5.06455e-07	4.26793e-05	2.23969	0.0361243	1.2426	4.05361e-07	5.15841e-06	8.724	9.073	9.247	32.48	31.24	31.9	-3.38717	-3.32506	-3.29489	-1.05576	-1.13818	-1.0941
cg02304879	AKD1	5'UTR	chr6	110011999	q	shore	5'UTR - shore		ρ0 v. ρ+	ρ0 Demeth	-16.884	1.47419	16.5503	0.000331668	0.41603	-1.77761	0.208782	1.2426	0.00104389	0.0313014	28.02	26.83	24.73	10.43	7.438	11.06	-1.36114	-1.44741	-1.60581	-3.10228	-3.63743	-3.00748
cg20036915	AKD1	TSS1500	chr6	110012874	q	shore	TSS1500 - shore		ρ0 v. ρ+	ρ0 Demeth	-24.9803	2.48374	16.5503	0.00054966	0.0137512	-3.03708	0.513466	1.2426	0.00409107	0.0130726	26.77	33.15	31.68	5.9	2.6862	8.073	-1.45182	-1.01192	-1.10874	-3.99541	-5.17901	-3.50931
cg16126458	AKR7A3	TSS200	chr1	19615370	p	island	TSS200 - island		ρ0 v. ρ+	ρ0 Meth	17.7767	1.44428	16.5503	0.000250315	0.22184	1.77277	0.131152	1.2426	0.000173362	0.00779695	69.39	73.71	72.86	88.76	90.78	89.75	1.18072	1.48735	1.42471	2.98127	3.29954	3.13029
cg13891189	ALAD	TSS1500	chr9	116164001	q	shore	TSS1500 - shore		ρ0 v. ρ+	ρ0 Meth	28.5933	2.58877	16.5503	0.000382033	0.00485524	1.71641	0.171369	1.2426	0.000558569	0.0253317	34.29	33.72	27.34	58.83	63	59.3	-0.938325	-0.974969	-1.41015	0.514959	0.767827	0.543003
cg01812894	ALDH1A1	TSS1500	chr9	75568506	q	open sea	TSS1500 - open sea		ρ0 v. ρ+	ρ0 Meth	16.57	1.32317	16.5503	0.000233931	0.494437	1.62944	0.138802	1.2426	0.0003012	0.0247477	71.07	74.61	71.68	88.53	90.49	88.05	1.29667	1.55511	1.33975	2.9483	3.25024	2.88131
cg16312163	ALDH1L1	5'UTR	chr3	125899401	q	island	5'UTR - island		ρ0 v. ρ+	ρ0 Demeth	-23.2794	3.06284	16.5503	0.00160782	0.046583	-1.46669	0.177865	1.2426	0.0011796	0.138155	43.2574	51.43	53.17	25.65	25.9992	26.37	-0.391488	0.0825447	0.183179	-1.53537	-1.50907	-1.4814
cg05607801	ALDH1L1-AS2	IGR	chr3	125903092	q	shelf	IGR - shelf	4184	ρ0 v. ρ+	ρ0 Meth	20.23	1.38755	16.5503	0.000128724	0.0284401	1.23099	0.087257	1.2426	0.000146529	0.549704	48.38	51.16	48.11	67.51	70.75	70.08	-0.0935194	0.0669531	-0.10912	1.05511	1.27429	1.22789
cg04384031	ALDH3A1	IGR	chr17	19631485	p	shelf	IGR - shelf	-9813	ρ0 v. ρ+	ρ0 Meth	23.56	1.92283	16.5503	0.000254785	0.0109448	1.52341	0.126499	1.2426	0.000272602	0.0453267	54.06	53.76	49.31	77.33	76.84	73.64	0.234811	0.217392	-0.0398209	1.77024	1.73022	1.48214
cg26833538	ALDH3B1	TSS200	chr11	67777715	q	open sea	TSS200 - open sea		ρ0 v. ρ+	ρ0 Meth	24.4767	1.43329	16.5503	6.8963e-05	0.00261642	1.47494	0.0971311	1.2426	0.000109657	0.0375066	32.69	31.85	28.18	55.57	54.67	55.91	-1.04197	-1.09742	-1.34971	0.322772	0.270283	0.342655
cg02331303	ALDH3B1	1stExon	chr11	67777823	q	open sea	1stExon - open sea		ρ0 v. ρ+	ρ0 Meth	24.2067	2.27327	16.5503	0.000440454	0.0140765	1.5259	0.143384	1.2426	0.00044147	0.0597053	49.98	53.25	46.54	76.17	74.17	72.05	-0.00115416	0.187815	-0.199989	1.67644	1.52179	1.36615
cg24390938	ALDH3B1	TSS200	chr11	67777737	q	open sea	TSS200 - open sea		ρ0 v. ρ+	ρ0 Meth	22.4267	1.40323	16.5503	8.96092e-05	0.00692094	1.6421	0.1418	1.2426	0.000317665	0.0239958	19.77	18.7	15.14	40.21	40.18	40.5	-2.02083	-2.12022	-2.48672	-0.57235	-0.57415	-0.554968
cg23839074	ALDH5A1	TSS1500	chr6	24494793	p	island	TSS1500 - island		ρ0 v. ρ+	ρ0 Demeth	-27.2367	1.3955	16.5503	4.06339e-05	0.000784513	-2.16358	0.168636	1.2426	0.000212749	0.00275036	86.65	88.96	84.39	60.31	59.19	58.79	2.69836	3.01042	2.4346	0.603622	0.536431	0.512576
cg01906922	ALDH6A1	TSS1500	chr14	74552227	q	shore	TSS1500 - shore		ρ0 v. ρ+	ρ0 Meth	16.1747	1.02451	16.5503	9.40477e-05	0.633791	2.04127	0.0992478	1.2426	3.30079e-05	0.000649769	6.295	6.759	7.132	23.2	21.05	24.46	-3.89585	-3.78608	-3.7028	-1.72698	-1.90712	-1.62682
cg13568622	ALDOB	5'UTR	chr9	104197886	q	open sea	5'UTR - open sea		ρ0 v. ρ+	ρ0 Demeth	-26.49	3.14251	16.5503	0.00108453	0.0171257	-1.59496	0.197794	1.2426	0.00128453	0.0747859	53.98	62.43	56.76	32.35	27.49	33.86	0.230164	0.732658	0.392508	-1.06432	-1.39927	-0.965941
cg27183188	ALDOC	TSS200	chr17	26904121	q	open sea	TSS200 - open sea		ρ0 v. ρ+	ρ0 Demeth	-19.4843	1.86336	16.5503	0.00047268	0.0952574	-2.22564	0.339726	1.2426	0.00280692	0.0224599	25.12	28.35	28.02	7.685	4.982	10.37	-1.57574	-1.33762	-1.36114	-3.58645	-4.2534	-3.11157
cg13990559	ALDOC	TSS200	chr17	26904150	q	open sea	TSS200 - open sea		ρ0 v. ρ+	ρ0 Demeth	-20.062	2.41254	16.5503	0.00114236	0.109661	-2.02036	0.337722	1.2426	0.00392478	0.0416559	28.29	31.92	29.73	8.089	7.425	14.24	-1.34188	-1.09277	-1.24099	-3.5062	-3.64016	-2.59036
cg06367117	ALDOC	5'UTR	chr17	26903928	q	open sea	5'UTR - open sea		ρ0 v. ρ+	ρ0 Demeth	-20.6155	2.11658	16.5503	0.000622293	0.0636206	-2.23736	0.393661	1.2426	0.0047314	0.0328896	29.23	30.34	27.54	8.471	5.01248	11.78	-1.27569	-1.19911	-1.39566	-3.43362	-4.24414	-2.90477
cg13552710	ALK	TSS200	chr2	30144547	p	island	TSS200 - island		ρ0 v. ρ+	ρ0 Meth	9.0385	0.509031	16.5503	5.91036e-05	0.999939	2.08208	0.210132	1.2426	0.000582373	0.00814517	3.412	3.924	2.455	12.76	12.3265	11.82	-4.82315	-4.61378	-5.31227	-2.77336	-2.83038	-2.89922
cg10255141	ALKBH2	1stExon	chr12	109531108	q	island	1stExon - island		ρ0 v. ρ+	ρ0 Demeth	-19.2758	2.61755	16.5503	0.00181172	0.178364	-2.95043	0.482254	1.2426	0.00361466	0.0124739	18.84	26.61	24.62	3.598	2.3	6.34456	-2.10697	-1.46361	-1.61435	-4.7438	-5.40865	-3.88377
cg08337366	ALKBH7	TSS1500	chr19	6371622	p	shore	TSS1500 - shore		ρ0 v. ρ+	ρ0 Meth	12.9067	1.11702	16.5503	0.000320453	0.984494	1.83659	0.184278	1.2426	0.000569371	0.016127	80.14	82.58	79.69	93.77	94.83	92.53	2.01266	2.24505	1.97221	3.91182	4.19711	3.63074
cg09156610	ALKBH8	TSS1500	chr11	107436979	q	open sea	TSS1500 - open sea		ρ0 v. ρ+	ρ0 Meth	36.4933	1.75953	16.5503	3.19288e-05	0.000176324	2.28179	0.108927	1.2426	3.06914e-05	0.000339789	23.6	23.34	24.72	59.53	63.67	57.94	-1.69479	-1.71567	-1.60659	0.556764	0.809452	0.462111
cg03313126	ALLC	TSS1500	chr2	3705178	p	open sea	TSS1500 - open sea		ρ0 v. ρ+	ρ0 Demeth	-29.7933	2.88844	16.5503	0.000498418	0.00511732	-1.81145	0.186112	1.2426	0.000624003	0.0189346	69.71	74.61	68.64	38.98	38.95	45.65	1.20252	1.55511	1.13012	-0.646548	-0.648368	-0.251665
cg08552812	ALMS1	TSS1500	chr2	73612302	p	shore	TSS1500 - shore		ρ0 v. ρ+	ρ0 Demeth	-5.647	0.962298	16.5503	0.00421108	0.999838	-2.23758	0.291765	1.2426	0.00155409	0.0136524	8.677	7.68	5.511	2.071	1.569	1.287	-3.39571	-3.58747	-4.09976	-5.56334	-5.9712	-6.26116
cg09872233	ALOX15	1stExon	chr17	4544925	p	island	1stExon - island		ρ0 v. ρ+	ρ0 Demeth	-19.7333	1.4605	16.5503	0.000173643	0.0474126	-1.37991	0.114246	1.2426	0.000269478	0.147862	78.19	81.42	78.04	58.07	61.31	59.07	1.84199	2.13163	1.82934	0.46981	0.664162	0.529267
cg08678925	ALPK3	TSS1500	chr15	85358595	q	shore	TSS1500 - shore		ρ0 v. ρ+	ρ0 Meth	19.8932	3.13007	16.5503	0.00314098	0.173004	2.04339	0.313183	1.2426	0.00284976	0.0316534	73.8	73.7622	65.2582	93.42	89.14	89.94	1.49405	1.49124	0.909484	3.82757	3.03705	3.16033
cg22943875	ALPL	5'UTR	chr1	21877322	p	open sea	5'UTR - open sea		ρ0 v. ρ+	ρ0 Meth	18.21	1.83765	16.5503	0.000582154	0.208784	1.99925	0.349848	1.2426	0.0046384	0.0486708	73.77	73.27	71.8	88.76	94.54	90.17	1.49182	1.45476	1.34829	2.98127	4.11395	3.19738
cg07777793	ALPPL2	TSS1500	chr2	233271185	q	shore	TSS1500 - shore		ρ0 v. ρ+	ρ0 Demeth	-27.4145	2.97746	16.5503	0.000773057	0.0109586	-1.81812	0.251232	1.2426	0.00193467	0.0420226	75.47	83.5034	75.43	49.13	49.76	53.27	1.62136	2.33967	1.61824	-0.0502109	-0.01385	0.188974
cg15602512	ALS2CL	5'UTR	chr3	46734393	p	shore	5'UTR - shore		ρ0 v. ρ+	ρ0 Meth	23.6467	2.32697	16.5503	0.000528091	0.0190547	1.47166	0.152596	1.2426	0.000646526	0.103894	29.29	28.45	24.25	48.61	54.34	49.98	-1.27151	-1.33052	-1.64326	-0.0802345	0.251084	-0.00115416
cg14791081	ALS2CR4	TSS1500	chr2	202508772	q	shore	TSS1500 - shore		ρ0 v. ρ+	ρ0 Demeth	-14.7021	0.833583	16.5503	6.0698e-05	0.954553	-1.98748	0.123471	1.2426	8.71192e-05	0.00190919	21.28	22.08	19.67	6.22758	7.105	5.591	-1.88723	-1.81925	-2.02994	-3.91242	-3.70869	-4.07775
cg24214152	ALX1	TSS200	chr12	85673860	q	shore	TSS200 - shore		ρ0 v. ρ+	ρ0 Demeth	-27.5167	2.41867	16.5503	0.00034043	0.00529913	-1.97805	0.246485	1.2426	0.00130825	0.0203928	43.7	45.58	45.55	18.11	13.08	21.09	-0.365502	-0.255736	-0.257481	-2.1769	-2.73233	-1.90365
cg24374161	AMBRA1	5'UTR	chr11	46582058	p	open sea	5'UTR - open sea		ρ0 v. ρ+	ρ0 Demeth	-20.629	2.33144	16.5503	0.000900807	0.0776064	-3.18252	0.455714	1.2426	0.00221149	0.00685787	22.63	28.46	21.79	5.559	2.071	3.363	-1.77354	-1.32981	-1.84369	-4.08652	-5.56334	-4.84475
cg25229172	AMDHD1	TSS1500	chr12	96336121	q	shore	TSS1500 - shore		ρ0 v. ρ+	ρ0 Demeth	-15.4762	2.56454	16.5503	0.00380135	0.651698	-2.62327	0.47207	1.2426	0.00513352	0.0221258	14.78	22.29	21.31	4.002	2.22443	5.725	-2.52755	-1.8017	-1.88465	-4.58421	-5.45797	-4.04153
cg01023672	AMIGO2	IGR	chr12	47477223	q	shelf	IGR - shelf	6840	ρ0 v. ρ+	ρ0 Meth	25.5053	3.42039	16.5503	0.00172814	0.029584	1.98484	0.227355	1.2426	0.000948417	0.0155433	13.6472	16.1	13.1974	44.01	33.3104	42.14	-2.66164	-2.38161	-2.71749	-0.347338	-1.00149	-0.457376
cg19375644	AMMECR1L	IGR	chr2	128617792	q	shore	IGR - shore	-1415	ρ0 v. ρ+	ρ0 Meth	23.6522	2.6356	16.5503	0.000853219	0.0272529	2.29127	0.177586	1.2426	0.000208107	0.00207668	70.72	69.19	62.2133	91.23	91.42	90.43	1.2722	1.16716	0.719345	3.37886	3.41346	3.24021
cg12069276	AMPD3	TSS1500	chr11	10476242	p	shelf	TSS1500 - shelf		ρ0 v. ρ+	ρ0 Demeth	-12.0083	1.57837	16.5503	0.00160183	0.977468	-1.74063	0.232012	1.2426	0.00168888	0.0492842	17.8	21.02	16.31	7.425	4.923	6.757	-2.20726	-1.90972	-2.3593	-3.64016	-4.27149	-3.78654
cg17081778	AMZ1	5'UTR	chr7	2728344	p	island	5'UTR - island		ρ0 v. ρ+	ρ0 Demeth	-30.63	2.62515	16.5503	0.000308466	0.00294474	-2.00895	0.221263	1.2426	0.000815803	0.0129301	74.15	78.43	82.82	49.36	47.45	46.7	1.52028	1.86238	2.26925	-0.036935	-0.147283	-0.190713
cg01940055	ANAPC10	5'UTR	chr4	146018582	q	shore	5'UTR - shore		ρ0 v. ρ+	ρ0 Meth	20.4533	2.63557	16.5503	0.00148589	0.10645	2.08159	0.313293	1.2426	0.00266366	0.0278959	71.27	72.88	66.39	92.37	92.44	87.09	1.31074	1.42617	0.982075	3.59767	3.61206	2.75402
cg00013660	ANAPC2	IGR	chr9	140068770	q	shore	IGR - shore	-466	ρ0 v. ρ+	ρ0 Meth	19.7783	3.07081	16.5503	0.00298983	0.17639	1.89684	0.298023	1.2426	0.00312418	0.0468014	74.7451	68	66	89.9	91.75	86.43	1.56541	1.08746	0.956931	3.15397	3.47524	2.67111
cg13918811	ANAPC4	TSS1500	chr4	25378308	p	shore	TSS1500 - shore		ρ0 v. ρ+	ρ0 Meth	22.1133	2.30867	16.5503	0.000663839	0.0368302	1.40012	0.158195	1.2426	0.00089985	0.187905	53.98	51.96	48.74	72.74	77.03	71.25	0.230164	0.113165	-0.0727272	1.41596	1.74567	1.30933
cg05300029	ANG	IGR	chr14	21148957	q	shore	IGR - shore	-3379	ρ0 v. ρ+	ρ0 Meth	25.7467	2.2893	16.5503	0.000356063	0.00797661	2.03376	0.216726	1.2426	0.000718474	0.0109365	61.64	61.93	57.05	86.59	88.45	82.82	0.684264	0.701984	0.409569	2.69089	2.93697	2.26925
cg24519108	ANGPT2	TSS1500	chr8	6421063	p	shelf	TSS1500 - shelf		ρ0 v. ρ+	ρ0 Demeth	-25.7726	4.23068	16.5503	0.00367205	0.047661	-1.53231	0.257654	1.2426	0.00401035	0.162082	67	66.77	54.4977	36	38.82	36.13	1.0217	1.00671	0.260256	-0.830075	-0.65626	-0.821941
cg13662634	ANGPTL2	1stExon	chr9	129884948	q	open sea	1stExon - open sea		ρ0 v. ρ+	ρ0 Meth	22.2367	1.4971	16.5503	0.000119637	0.00957304	1.55435	0.1326	1.2426	0.000302933	0.039228	57.36	57.86	57.95	82.16	80.59	77.13	0.427838	0.457376	0.462703	2.20332	2.0538	1.75384
cg24803730	ANGPTL4	1stExon	chr19	8429439	p	island	1stExon - island		ρ0 v. ρ+	ρ0 Meth	14.993	2.00464	16.5503	0.00170876	0.759739	2.0042	0.353836	1.2426	0.00479008	0.0492503	8.202	7.682	4.177	24.79	20.03	20.22	-3.48442	-3.58706	-4.51983	-1.60117	-1.9973	-1.98024
cg05166490	ANK1	1stExon	chr8	41754172	p	island	1stExon - island		ρ0 v. ρ+	ρ0 Meth	19.0041	2.19606	16.5503	0.000980909	0.163252	1.8332	0.160293	1.2426	0.000333545	0.0105818	74.82	69.15	67.67	89.9905	89.6128	89.0492	1.57115	1.16446	1.06564	3.1684	3.1089	3.02356
cg00288957	ANKDD1A	TSS1500	chr15	65203541	q	shore	TSS1500 - shore		ρ0 v. ρ+	ρ0 Meth	20.9067	2.70998	16.5503	0.0015196	0.0916898	1.94359	0.261719	1.2426	0.00175518	0.0277911	65.31	72.88	66.29	87.76	91.67	87.77	0.912784	1.42617	0.975615	2.84196	3.46006	2.8433
cg22586956	ANKRD17	IGR	chr4	73939249	q	shelf	IGR - shelf	-1253	ρ0 v. ρ+	ρ0 Demeth	-11.2966	0.498513	16.5503	2.24618e-05	0.999771	-2.34532	0.164036	1.2426	0.000139018	0.00128796	97.3018	96.1	96.7481	86.13	85.14	84.99	5.17242	4.62299	4.89487	2.63455	2.5184	2.50137
cg05075545	ANKRD24	1stExon	chr19	4183450	p	shore	1stExon - shore		ρ0 v. ρ+	ρ0 Meth	27.8438	2.47571	16.5503	0.000356028	0.00519111	2.21745	0.191192	1.2426	0.000315784	0.00352164	61.8114	60.93	54.7872	88.46	87.78	84.82	0.694728	0.641091	0.277105	2.93838	2.84465	2.48223
cg02583443	ANKRD28	TSS1500	chr3	15902359	p	shore	TSS1500 - shore		ρ0 v. ρ+	ρ0 Meth	29.8733	2.56908	16.5503	0.000312615	0.00331734	1.92346	0.185443	1.2426	0.000487775	0.0107157	19.39	23.24	25.75	49.35	55.46	53.19	-2.05565	-1.72374	-1.52782	-0.0375122	0.316346	0.184338
cg05507908	ANKRD31	TSS1500	chr5	74533279	q	shore	TSS1500 - shore		ρ0 v. ρ+	ρ0 Meth	23.98	2.43724	16.5503	0.000598433	0.0190824	1.48091	0.164542	1.2426	0.000843767	0.110591	32.23	27.23	25.14	52.06	54.37	50.11	-1.07224	-1.41815	-1.57421	0.118945	0.252828	0.00634787
cg03478969	ANKRD34B	TSS200	chr5	79866431	q	island	TSS200 - island		ρ0 v. ρ+	ρ0 Meth	22.6033	1.54666	16.5503	0.000127526	0.00867777	1.43338	0.0952898	1.2426	0.000113816	0.0579245	53.11	52.93	48.87	74.49	75.29	72.94	0.179703	0.169278	-0.0652209	1.54598	1.60736	1.43055
cg18762736	ANKRD35	1stExon	chr1	145549283	q	open sea	1stExon - open sea		ρ0 v. ρ+	ρ0 Meth	11.4198	0.638276	16.5503	5.73543e-05	0.999351	1.45936	0.0998674	1.2426	0.000127573	0.0478856	8.628	7.23	8.592	20.31	19.6193	18.78	-3.40465	-3.68159	-3.41125	-1.97221	-2.03458	-2.11264
cg14102585	ANKRD36	IGR	chr2	97775474	q	shelf	IGR - shelf	-3759	ρ0 v. ρ+	ρ0 Meth	12.8333	1.84901	16.5503	0.00226319	0.942664	1.84504	0.272261	1.2426	0.00247463	0.0458457	80.27	84.07	78.49	93.36	95.4	92.57	2.02447	2.39984	1.8675	3.81355	4.37428	3.63911
cg26627705	ANKRD36BP2	IGR	chr2	89060884	p	shelf	IGR - shelf	-4535	ρ0 v. ρ+	ρ0 Meth	25.7033	1.26948	16.5503	3.51295e-05	0.00098336	1.9396	0.105038	1.2426	5.06116e-05	0.00134177	57.87	60.89	57.8	83.73	86.07	83.87	0.457968	0.638668	0.453826	2.36353	2.62732	2.37841
cg06204730	ANKRD40	TSS1500	chr17	48785992	q	shore	TSS1500 - shore		ρ0 v. ρ+	ρ0 Demeth	-12.5671	0.269525	16.5503	1.26555e-06	0.999939	-1.34215	0.0310932	1.2426	1.72211e-06	0.0164259	23.64	22.97	23.09	10.3686	10.9695	10.6605	-1.69159	-1.74567	-1.7359	-3.11178	-3.0208	-3.06702
cg01369406	ANKRD5	TSS1500	chr20	10015446	p	shore	TSS1500 - shore		ρ0 v. ρ+	ρ0 Meth	20.7167	1.9045	16.5503	0.000405427	0.0469906	1.58066	0.165797	1.2426	0.000675943	0.0555709	19.79	15.3	15.37	37.52	35.48	39.61	-2.01901	-2.46883	-2.46105	-0.735735	-0.86274	-0.608445
cg04525852	ANKRD50	5'UTR	chr4	125632538	q	shore	5'UTR - shore		ρ0 v. ρ+	ρ0 Meth	24.1167	3.24017	16.5503	0.00174027	0.0400157	2.20691	0.313559	1.2426	0.00214777	0.0187429	60.5	70.39	65.45	88.62	92.56	87.51	0.615082	1.24929	0.921707	2.96113	3.63701	2.80867
cg03847895	ANKRD52	TSS1500	chr12	56652945	q	shore	TSS1500 - shore		ρ0 v. ρ+	ρ0 Meth	27.9317	2.41562	16.5503	0.000319541	0.00464008	2.28149	0.175545	1.2426	0.000202244	0.0020596	61.17	63.1373	55.5776	88.45	86.24	88.99	0.655653	0.776334	0.323215	2.93697	2.64788	3.01483
cg23109206	ANKRD55	TSS1500	chr5	55530135	q	open sea	TSS1500 - open sea		ρ0 v. ρ+	ρ0 Demeth	-22.7733	1.96522	16.5503	0.000316833	0.0170032	-1.38439	0.134318	1.2426	0.000499897	0.175354	67.15	73.34	68.69	45.69	47.52	47.65	1.03149	1.45992	1.13348	-0.249339	-0.143233	-0.135713
cg01258200	ANKRD56	TSS200	chr4	77819018	q	island	TSS200 - island		ρ0 v. ρ+	ρ0 Meth	23.9867	0.86582	16.5503	1.00976e-05	0.00050544	1.41599	0.0537563	1.2426	1.23442e-05	0.0160558	40.85	40.91	39.6	65.46	62.97	64.89	-0.534042	-0.53046	-0.609048	0.922346	0.76597	0.886114
cg18351406	ANKRD56	TSS1500	chr4	77819688	q	shore	TSS1500 - shore		ρ0 v. ρ+	ρ0 Meth	11.2215	0.794184	16.5503	0.000145633	0.998718	1.86505	0.121866	1.2426	0.000106331	0.00347979	82.4768	84.9971	83.6014	94.95	94.35	95.44	2.23472	2.50218	2.34996	4.23281	4.0617	4.38749
cg05426702	ANKRD63	IGR	chr15	40574544	q	island	IGR - island	899	ρ0 v. ρ+	ρ0 Demeth	-21.909	3.55388	16.5503	0.0035147	0.10325	-2.11495	0.279687	1.2426	0.00163919	0.0179179	24.5599	34.59	35.25	10.37	7.923	10.38	-1.61903	-0.919156	-0.877257	-3.11157	-3.53872	-3.11001
cg15269503	ANO1	TSS200	chr11	69924390	q	island	TSS200 - island		ρ0 v. ρ+	ρ0 Meth	22.4233	1.95396	16.5503	0.00032911	0.019878	1.74526	0.209856	1.2426	0.00114196	0.0374404	17.56	17.35	12.17	38.8	36.44	39.11	-2.23105	-2.25208	-2.85138	-0.657475	-0.802596	-0.638668
cg07776163	ANO1	TSS200	chr11	69924297	q	shore	TSS200 - shore		ρ0 v. ρ+	ρ0 Meth	19.7027	2.75428	16.5503	0.00202077	0.158216	2.02276	0.31499	1.2426	0.00302289	0.0344681	11.12	10.32	6.492	31.79	24.33	30.92	-2.9987	-3.11934	-3.84835	-1.10141	-1.63699	-1.15973
cg00282706	ANO2	TSS200	chr12	6055430	p	open sea	TSS200 - open sea		ρ0 v. ρ+	ρ0 Meth	23.0467	2.0905	16.5503	0.00038483	0.0180016	1.7955	0.163701	1.2426	0.00039258	0.01395	60.15	65.39	59.83	84.69	86.74	83.08	0.593985	0.917881	0.574751	2.46772	2.70962	2.29577
cg23076476	ANO3	TSS200	chr11	26353484	p	shore	TSS200 - shore		ρ0 v. ρ+	ρ0 Demeth	-15.1637	1.22239	16.5503	0.000242764	0.840007	-2.01258	0.189788	1.2426	0.00044761	0.00772698	23.54	21.19	20.14	6.548	5.213	7.618	-1.69959	-1.895	-1.98741	-3.8351	-4.1845	-3.60013
cg20959403	ANO4	5'UTR	chr12	101280484	q	open sea	5'UTR - open sea		ρ0 v. ρ+	ρ0 Meth	29.49	2.83008	16.5503	0.000479115	0.00516366	1.78364	0.180261	1.2426	0.000585496	0.0199799	43.91	41.32	36.42	70.41	72.93	66.78	-0.353194	-0.506029	-0.803842	1.25067	1.42982	1.00736
cg20126546	ANO4	TSS200	chr12	101188278	q	open sea	TSS200 - open sea		ρ0 v. ρ+	ρ0 Meth	16.0967	1.5871	16.5503	0.000532096	0.605425	1.50116	0.119298	1.2426	0.000229566	0.0480571	74.16	72.01	68.83	88.37	87.76	87.16	1.52104	1.36329	1.14288	2.92571	2.84196	2.76302
cg19639184	ANO5	5'UTR	chr11	22214934	p	island	5'UTR - island		ρ0 v. ρ+	ρ0 Demeth	-36.3606	2.96849	16.5503	0.000255102	0.0013393	-2.31977	0.208155	1.2426	0.000368945	0.00334912	57.54	63.07	55.05	18.8487	22.77	24.9595	0.438461	0.772161	0.292421	-2.10615	-1.76203	-1.58808
cg20634738	ANO5	TSS200	chr11	22214683	p	island	TSS200 - island		ρ0 v. ρ+	ρ0 Demeth	-40.46	1.92699	16.5503	3.04107e-05	0.000125161	-2.61978	0.129441	1.2426	3.51844e-05	0.000224708	56.94	62.42	61.71	18.52	19.67	21.5	0.403094	0.732043	0.688537	-2.13736	-2.02994	-1.86836
cg09968630	ANO5	TSS200	chr11	22214554	p	island	TSS200 - island		ρ0 v. ρ+	ρ0 Demeth	-46.7602	2.75719	16.5503	7.0878e-05	0.000207741	-3.19266	0.206438	1.2426	0.00010202	0.000364075	57.2957	63.63	65.2348	13.31	14.79	17.78	0.424048	0.806958	0.907995	-2.70336	-2.5264	-2.20923
cg13205384	ANO5	TSS200	chr11	22214565	p	island	TSS200 - island		ρ0 v. ρ+	ρ0 Demeth	-53.7953	2.87486	16.5503	4.80192e-05	0.000110667	-3.81065	0.189543	1.2426	3.61294e-05	9.17712e-05	60.4576	69.8145	67.8	12.98	12.1963	11.51	0.612524	1.20967	1.07422	-2.74506	-2.84784	-2.94263
cg02278646	ANO6	TSS1500	chr12	45608691	q	shore	TSS1500 - shore		ρ0 v. ρ+	ρ0 Meth	22.97	2.36054	16.5503	0.000624562	0.0265424	1.58368	0.145303	1.2426	0.000402342	0.0393919	52.98	60.87	56.52	79.13	80.97	79.18	0.172173	0.637456	0.37841	1.92279	2.08911	1.92717
cg00363845	ANO8	TSS1500	chr19	17446137	p	shore	TSS1500 - shore		ρ0 v. ρ+	ρ0 Demeth	-16.1777	1.74061	16.5503	0.00074558	0.579556	-1.81133	0.220559	1.2426	0.00119814	0.0307884	25.34	27.01	22.39	8.192	7.165	10.85	-1.55892	-1.43421	-1.79339	-3.48633	-3.69563	-3.03854
cg11681321	ANXA2	5'UTR	chr15	60683059	q	open sea	5'UTR - open sea		ρ0 v. ρ+	ρ0 Demeth	-22.7959	2.89667	16.5503	0.00140915	0.0487403	-1.56801	0.183553	1.2426	0.00103071	0.0755229	37.7978	46.05	45.88	19.06	22.36	19.92	-0.718663	-0.228422	-0.238296	-2.0863	-1.79588	-2.00722
cg10994149	ANXA2R	IGR	chr5	43037123	p	shore	IGR - shore	-2059	ρ0 v. ρ+	ρ0 Demeth	-13.2103	1.0836	16.5503	0.000259855	0.981581	-1.70654	0.189271	1.2426	0.00083797	0.0352277	20.99	21.71	19.39	7.617	5.972	8.87	-1.91233	-1.85047	-2.05565	-3.60033	-3.9768	-3.36092
cg14451276	AOAH	1stExon	chr7	36764019	p	open sea	1stExon - open sea		ρ0 v. ρ+	ρ0 Demeth	-17.86	2.15175	16.5503	0.00115052	0.287859	-2.01273	0.313801	1.2426	0.0030362	0.0353071	92.57	93.91	88.52	71.17	74.23	76.02	3.63911	3.94676	2.94688	1.3037	1.52631	1.66455
cg08834922	AOC3	1stExon	chr17	41003236	q	open sea	1stExon - open sea		ρ0 v. ρ+	ρ0 Demeth	-25.5253	3.10308	16.5503	0.00119075	0.0223165	-2.03563	0.320135	1.2426	0.00313525	0.0344657	37.0466	43.4982	38.61	18.26	9.889	14.43	-0.764942	-0.377343	-0.669029	-2.16236	-3.18781	-2.56803
cg11086378	AOX2P	TSS1500	chr2	201634398	q	open sea	TSS1500 - open sea		ρ0 v. ρ+	ρ0 Meth	16.1633	2.66604	16.5503	0.0037373	0.554325	2.15631	0.255047	1.2426	0.00107232	0.0116493	77.11	82.8	73.79	94.91	93.79	93.49	1.7522	2.26722	1.49331	4.22082	3.91677	3.84408
cg15381098	AP3B2	TSS200	chr15	83378639	q	island	TSS200 - island		ρ0 v. ρ+	ρ0 Meth	13.7447	1.79463	16.5503	0.00156208	0.903533	3.07657	0.308289	1.2426	0.000566488	0.00207838	2.482	2.639	1.575	16.26	12.79	18.88	-5.29609	-5.20528	-5.9656	-2.36459	-2.76948	-2.1032
cg16078554	AP4S1	5'UTR	chr14	31507716	q	open sea	5'UTR - open sea		ρ0 v. ρ+	ρ0 Meth	20.4767	1.90609	16.5503	0.000425608	0.0542543	1.83938	0.239152	1.2426	0.00153721	0.0336516	69.21	66.95	66.15	85.02	90.81	87.91	1.16852	1.01843	0.966585	2.50476	3.30471	2.86221
cg01650818	APBA2	5'UTR	chr15	29247458	q	open sea	5'UTR - open sea		ρ0 v. ρ+	ρ0 Meth	37.86	2.88983	16.5503	0.000195989	0.000924683	2.31058	0.193682	1.2426	0.000282843	0.0026655	36.79	32.38	27.78	69.16	72.68	68.69	-0.780839	-1.06235	-1.37835	1.16514	1.4116	1.13348
cg15563027	APBB2	5'UTR	chr4	41215455	p	shore	5'UTR - shore		ρ0 v. ρ+	ρ0 Meth	20.084	1.33623	16.5503	0.000114175	0.0286606	2.45576	0.271324	1.2426	0.000825691	0.00561579	8.292	6.036	4.57	24.92	27.6	26.63	-3.46726	-3.96044	-4.38418	-1.59112	-1.39132	-1.46214
cg00190738	APC	TSS1500	chr5	112042650	q	shore	TSS1500 - shore		ρ0 v. ρ+	ρ0 Meth	18.4633	1.56012	16.5503	0.000291843	0.143701	2.19579	0.176984	1.2426	0.000242629	0.00289396	74.63	77.02	72.08	93.21	94.04	91.87	1.55663	1.74485	1.3683	3.779	3.97989	3.49827
cg10397072	APC2	TSS200	chr19	1450023	p	shore	TSS200 - shore		ρ0 v. ρ+	ρ0 Demeth	-19.11	0.721018	16.5503	1.20443e-05	0.0118992	-1.11684	0.0430993	1.2426	1.31755e-05	0.978332	60.48	59.8	59.63	42.02	40.87	39.69	0.613875	0.57295	0.562755	-0.464479	-0.532848	-0.603622
cg02779075	APELA	IGR	chr4	165798316	q	open sea	IGR - open sea	160	ρ0 v. ρ+	ρ0 Meth	24.6967	1.59849	16.5503	0.000102425	0.00350713	1.46105	0.101789	1.2426	0.00013689	0.0492096	40.03	39.52	40.51	67.79	63.76	62.6	-0.583159	-0.613875	-0.554369	1.07356	0.815069	0.743124
cg22764193	API5	TSS1500	chr11	43333145	p	shore	TSS1500 - shore		ρ0 v. ρ+	ρ0 Meth	28.9833	1.8867	16.5503	0.000104762	0.00138196	1.77674	0.134904	1.2426	0.000191977	0.00835495	30.3	28.6	24.36	57.42	55.41	57.38	-1.20184	-1.31991	-1.63464	0.431377	0.313426	0.429017
cg25013184	APITD1-CORT	IGR	chr1	10487953	p	shelf	IGR - shelf	-2206	ρ0 v. ρ+	ρ0 Meth	19.96	2.48567	16.5503	0.00130516	0.121091	1.99337	0.225421	1.2426	0.000902875	0.014614	71.77	73.59	66.04	90.95	91.84	88.49	1.34615	1.47843	0.959504	3.32908	3.49248	2.94263
cg15155441	APLNR	TSS1500	chr11	57005981	q	open sea	TSS1500 - open sea		ρ0 v. ρ+	ρ0 Demeth	-24.3767	2.75384	16.5503	0.000899356	0.0234468	-1.44062	0.170092	1.2426	0.00106505	0.154573	58.6	66.25	61.55	38.42	34.68	40.17	0.50127	0.973033	0.678775	-0.680604	-0.913421	-0.574751
cg26532393	APLP2	TSS1500	chr11	129939253	q	island	TSS1500 - island		ρ0 v. ρ+	ρ0 Meth	28.3826	3.02	16.5503	0.000714299	0.00869802	1.73767	0.207972	1.2426	0.00112182	0.0380436	34.0922	24.4	27.28	57.79	58.01	55.12	-0.951011	-1.63151	-1.41451	0.453235	0.466256	0.296503
cg20597842	APOBEC1	TSS200	chr12	7818585	p	open sea	TSS200 - open sea		ρ0 v. ρ+	ρ0 Meth	29.6261	2.8074	16.5503	0.000456151	0.00484334	2.16699	0.178646	1.2426	0.000265013	0.00333802	58.61	56.4	49.6375	85.8026	84.5933	83.13	0.501865	0.371367	-0.0209184	2.59539	2.45699	2.30091
cg11304383	APOBEC1	TSS200	chr12	7818635	p	open sea	TSS200 - open sea		ρ0 v. ρ+	ρ0 Meth	24.39	2.19807	16.5503	0.000375247	0.0117479	1.45704	0.139942	1.2426	0.000480624	0.10012	30.36	36.67	31.22	55.54	58.87	57.01	-1.19774	-0.788289	-1.13952	0.321019	0.517342	0.407214
cg19514613	APOE	5'UTR	chr19	45409713	q	shelf	5'UTR - shelf		ρ0 v. ρ+	ρ0 Demeth	-22.8967	2.60419	16.5503	0.000922987	0.0357761	-1.47525	0.159838	1.2426	0.000765879	0.109643	43.2	51.52	47.4	24.28	22.84	26.31	-0.39486	0.0877429	-0.150176	-1.64091	-1.75629	-1.48586
cg04406254	APOE	TSS1500	chr19	45407945	q	shelf	TSS1500 - shelf		ρ0 v. ρ+	ρ0 Demeth	-26.6067	2.65327	16.5503	0.000555975	0.00967485	-1.58112	0.16622	1.2426	0.00068184	0.0557223	60.87	68.54	66.11	39.03	35.97	40.7	0.637456	1.12343	0.964009	-0.643516	-0.831954	-0.543003
cg01557221	APOL3	5'UTR	chr22	36558091	q	open sea	5'UTR - open sea		ρ0 v. ρ+	ρ0 Meth	17.7033	1.91268	16.5503	0.000757596	0.289599	1.92377	0.198899	1.2426	0.000639343	0.0133776	73.96	76.38	70.52	92.04	92.35	89.58	1.50602	1.69319	1.2583	3.53142	3.59358	3.10382
cg00831237	AQP2	TSS1500	chr12	50344289	q	open sea	TSS1500 - open sea		ρ0 v. ρ+	ρ0 Meth	24.3467	1.77045	16.5503	0.000162019	0.00583968	1.71087	0.12996	1.2426	0.000192309	0.0113581	57.54	58.67	53.89	83.1	80.02	80.02	0.438461	0.505434	0.224938	2.29783	2.0018	2.0018
cg25112641	AQP2	TSS1500	chr12	50344211	q	open sea	TSS1500 - open sea		ρ0 v. ρ+	ρ0 Meth	15.32	0.686408	16.5503	2.38591e-05	0.926235	1.46791	0.0548956	1.2426	1.16269e-05	0.00740056	73.12	73.68	71.49	88.08	88.43	87.74	1.44373	1.48511	1.32627	2.88543	2.93415	2.83928
cg07034276	AQP6	TSS200	chr12	50366542	q	open sea	TSS200 - open sea		ρ0 v. ρ+	ρ0 Demeth	-16.0846	1.37688	16.5503	0.000307026	0.62393	-2.06187	0.154618	1.2426	0.000182828	0.00306054	94.3	92.74	93.2637	75.4	79.81	76.84	4.04822	3.67515	3.79129	1.61591	1.98293	1.73022
cg20831413	ARAP1	5'UTR	chr11	72460551	q	shelf	5'UTR - shelf		ρ0 v. ρ+	ρ0 Demeth	-17.9672	1.5448	16.5503	0.00031233	0.205483	-1.54911	0.111236	1.2426	0.000154177	0.0255493	85.7174	87.0968	86.3474	68.41	65.84	71.01	2.58532	2.7549	2.66098	1.11474	0.946656	1.29247
cg12270368	ARC	IGR	chr8	143690743	q	shelf	IGR - shelf	-1662	ρ0 v. ρ+	ρ0 Meth	31.84	2.47312	16.5503	0.000209881	0.00175919	2.0377	0.147917	1.2426	0.000160902	0.00290563	48.94	47.12	40.95	78.55	77.02	76.96	-0.0611794	-0.166383	-0.528074	1.87263	1.74485	1.73997
cg24981018	ARC	1stExon	chr8	143695376	q	island	1stExon - island		ρ0 v. ρ+	ρ0 Meth	25.52	2.99701	16.5503	0.00104344	0.0201867	1.71183	0.195172	1.2426	0.000931635	0.0370644	58.21	53.05	48.9	81.46	77.08	78.18	0.478109	0.176228	-0.0634888	2.13545	1.74975	1.84115
cg01509843	ARC	5'UTR	chr8	143695822	q	island	5'UTR - island		ρ0 v. ρ+	ρ0 Meth	18.5273	1.02348	16.5503	5.47563e-05	0.0627955	1.45592	0.0659613	1.2426	2.49363e-05	0.0159269	16.2953	16.4795	16.0934	35.1	36.42	32.93	-2.36085	-2.34146	-2.38231	-0.886747	-0.803842	-1.02627
cg18882687	ARF1	5'UTR	chr1	228275828	q	open sea	5'UTR - open sea		ρ0 v. ρ+	ρ0 Meth	27.549	4.07286	16.5503	0.00249204	0.0272405	1.69383	0.250462	1.2426	0.00249368	0.0731346	26.5	31.46	25.88	51.05	62.7769	52.66	-1.47175	-1.12343	-1.51803	0.0606021	0.754038	0.153648
cg19736179	ARF6	IGR	chr14	50364197	q	shelf	IGR - shelf	4461	ρ0 v. ρ+	ρ0 Meth	21.82	3.86858	16.5503	0.00486405	0.122693	2.67222	0.525566	1.2426	0.00705867	0.0273567	75.9	74.5472	65.3429	95	96.4	89.8501	1.65507	1.55033	0.914877	4.24793	4.74296	3.14605
cg24744697	ARFIP2	TSS1500	chr11	6503801	p	shore	TSS1500 - shore		ρ0 v. ρ+	ρ0 Demeth	-25.0522	2.8321	16.5503	0.000901734	0.0199949	-1.49004	0.181103	1.2426	0.00118976	0.121865	60.7966	70.29	65.5	40.8	39.11	41.52	0.63301	1.24237	0.924899	-0.537028	-0.638668	-0.494137
cg02693127	ARHGAP10	TSS1500	chr4	148652654	q	shore	TSS1500 - shore		ρ0 v. ρ+	ρ0 Meth	27.07	2.16403	16.5503	0.000234947	0.0041541	1.62028	0.137757	1.2426	0.000298951	0.0259246	34.26	32.79	29.06	57.03	62.05	58.24	-0.940246	-1.03542	-1.28756	0.408391	0.709331	0.479889
cg09642378	ARHGAP12	5'UTR	chr10	32216101	p	shore	5'UTR - shore		ρ0 v. ρ+	ρ0 Demeth	-11.7414	1.09071	16.5503	0.00042221	0.994202	-2.64912	0.314101	1.2426	0.00108237	0.00562563	13.89	16.35	13.1	3.008	1.762	3.34588	-2.63213	-2.35507	-2.72979	-5.01099	-5.801	-4.85237
cg23905618	ARHGAP5	TSS200	chr14	32546466	q	island	TSS200 - island		ρ0 v. ρ+	ρ0 Meth	16.7523	1.36476	16.5503	0.00025299	0.444759	2.6845	0.275489	1.2426	0.000621187	0.00325355	5.485	3.338	3.25	22.92	18.97	20.44	-4.10698	-4.85589	-4.89575	-1.74975	-2.09474	-1.96065
cg06395232	ARHGDIB	5'UTR	chr12	15105654	p	open sea	5'UTR - open sea		ρ0 v. ρ+	ρ0 Meth	30.5967	1.33046	16.5503	2.11837e-05	0.000229576	1.87929	0.0965419	1.2426	4.1062e-05	0.00137197	28.13	28.39	24.54	57.26	58.56	57.03	-1.35328	-1.33478	-1.62058	0.421941	0.498892	0.408391
cg08251901	ARHGDIB	TSS1500	chr12	15114904	p	open sea	TSS1500 - open sea		ρ0 v. ρ+	ρ0 Meth	7.52884	0.408198	16.5503	5.08463e-05	0.999988	2.15385	0.191241	1.2426	0.000354102	0.0044661	90.4368	90.0175	89.5391	98.02	96.94	97.62	3.24135	3.17273	3.09752	5.6295	4.98549	5.35814
cg27560922	ARHGDIG	TSS1500	chr16	330267	p	island	TSS1500 - island		ρ0 v. ρ+	ρ0 Demeth	-25.931	3.22958	16.5503	0.00130567	0.0220541	-1.84925	0.267189	1.2426	0.00228715	0.043	40.5887	47.2897	44.77	16.74	14.81	23.3056	-0.549656	-0.156557	-0.30292	-2.31432	-2.52411	-1.71844
cg18797823	ARHGEF10	5'UTR	chr8	1777766	p	shore	5'UTR - shore		ρ0 v. ρ+	ρ0 Meth	26.04	2.02816	16.5503	0.000212144	0.00474273	1.56839	0.120714	1.2426	0.000202492	0.0270898	46.11	44.44	39.51	70.17	69.34	68.67	-0.224938	-0.322188	-0.614479	1.23409	1.17733	1.13214
cg22945605	ARHGEF10L	TSS1500	chr1	17866055	p	island	TSS1500 - island		ρ0 v. ρ+	ρ0 Meth	23.5433	1.43739	16.5503	8.13312e-05	0.0041294	1.6883	0.13061	1.2426	0.000206601	0.0134951	19.23	19.93	15.88	41.17	41.19	43.31	-2.07046	-2.00632	-2.40524	-0.514959	-0.513767	-0.388394
cg10147507	ARHGEF3	TSS1500	chr3	57113767	p	island	TSS1500 - island		ρ0 v. ρ+	ρ0 Meth	25.05	2.59482	16.5503	0.000644029	0.0153576	1.69398	0.155834	1.2426	0.000406489	0.0221582	58.57	54.61	49.81	80.47	79.09	78.58	0.499486	0.266791	-0.0109645	2.04276	1.9193	1.8752
cg11430718	ARHGEF3	TSS1500	chr3	57113702	p	island	TSS1500 - island		ρ0 v. ρ+	ρ0 Meth	22.11	1.99689	16.5503	0.000378403	0.0248245	1.8282	0.180851	1.2426	0.000538919	0.0159019	13.81	15.59	11.42	38.59	35.46	33.1	-2.64181	-2.43679	-2.95542	-0.670247	-0.864001	-1.01517
cg13348574	ARL17B	IGR	chr17	207478	p	shore	IGR - shore	9757	ρ0 v. ρ+	ρ0 Meth	18.67	1.96637	16.5503	0.000686727	0.17089	1.61961	0.172632	1.2426	0.0007191	0.0472037	70.97	67.76	65.28	88.38	86.95	84.69	1.28966	1.07158	0.910874	2.92711	2.73614	2.46772
cg07115280	ARL2BP	IGR	chr16	57276347	q	shelf	IGR - shelf	-2691	ρ0 v. ρ+	ρ0 Meth	24.3539	2.88097	16.5503	0.00107291	0.0268777	2.16667	0.213458	1.2426	0.000530441	0.00622441	65.03	69.58	60.0084	87.75	89.38	90.55	0.894988	1.19365	0.585469	2.84062	3.07317	3.26033
cg09049451	ARL2-SNX15	IGR	chr11	64774295	q	open sea	IGR - open sea	-7290	ρ0 v. ρ+	ρ0 Demeth	-21.7725	1.99592	16.5503	0.000401003	0.0295329	-1.38941	0.119317	1.2426	0.000310866	0.142982	46.52	50.89	44.42	24.3174	26.103	26.0922	-0.201148	0.0513654	-0.323356	-1.63797	-1.5013	-1.5021
cg21115723	ARL4C	IGR	chr2	235409153	q	shelf	IGR - shelf	7467	ρ0 v. ρ+	ρ0 Meth	19.2067	2.25911	16.5503	0.00104968	0.152481	2.44409	0.396701	1.2426	0.0035226	0.0197877	77.83	74.63	71.45	92.05	96.39	93.09	1.81172	1.55663	1.32344	3.53339	4.73881	3.75187
cg04309025	ARL4D	5'UTR	chr17	41476707	q	island	5'UTR - island		ρ0 v. ρ+	ρ0 Meth	19.1913	2.04185	16.5503	0.000714068	0.132781	2.12216	0.225915	1.2426	0.000715642	0.0088795	6.526	9.692	7.628	29.26	23.52	28.64	-3.84029	-3.21999	-3.59808	-1.2736	-1.70119	-1.31708
cg02624690	ARL5C	TSS1500	chr17	37323484	q	shore	TSS1500 - shore		ρ0 v. ρ+	ρ0 Demeth	-22.4167	2.27948	16.5503	0.00059958	0.030908	-1.48393	0.155314	1.2426	0.00067031	0.0976296	44.93	48.61	42.51	22.45	20.73	25.62	-0.293588	-0.0802345	-0.435509	-1.78841	-1.93505	-1.53764
cg17436506	ARL6IP4	TSS1500	chr12	123463405	q	shore	TSS1500 - shore		ρ0 v. ρ+	ρ0 Demeth	-11.9533	0.919227	16.5503	0.000201816	0.996261	-1.67183	0.146943	1.2426	0.000340366	0.0216186	94	92.06	93.58	80	82.44	81.34	3.96963	3.53536	3.86556	2	2.23105	2.12402
cg15166900	ARL6IP5	TSS1500	chr3	69132709	p	shore	TSS1500 - shore		ρ0 v. ρ+	ρ0 Meth	41.0907	4.26643	16.5503	0.000649902	0.00235172	2.80556	0.342921	1.2426	0.0012156	0.00532553	45.73	44.38	35.8945	86.2	85.89	77.1868	-0.247014	-0.325694	-0.836684	2.64302	2.60577	1.75848
cg25127315	ARMC2	TSS1500	chr6	109169227	q	shore	TSS1500 - shore		ρ0 v. ρ+	ρ0 Demeth	-18.6347	2.52	16.5503	0.00178358	0.227407	-1.85384	0.2378	1.2426	0.00146053	0.0310769	24.48	32.22	29.46	9.736	12.15	8.37	-1.62526	-1.0729	-1.25968	-3.21275	-2.85409	-3.45252
cg09012471	ARMC8	5'UTR	chr3	137907359	q	shore	5'UTR - shore		ρ0 v. ρ+	ρ0 Demeth	-17.8913	1.94182	16.5503	0.000771012	0.263941	-2.08858	0.383301	1.2426	0.00551035	0.0464436	23.87	27	26.63	10.11	4.65314	9.063	-1.67327	-1.43494	-1.46214	-3.15238	-4.35691	-3.32681
cg18091762	ARMC9	5'UTR	chr2	232063847	q	shore	5'UTR - shore		ρ0 v. ρ+	ρ0 Meth	17.735	1.71421	16.5503	0.000492618	0.263783	2.13656	0.211493	1.2426	0.000540293	0.00674661	6.552	8.635	5.898	24.47	22.32	27.5	-3.83416	-3.40337	-3.99593	-1.62604	-1.79921	-1.39855
cg21603534	ARNT2	IGR	chr15	80694050	q	shelf	IGR - shelf	-2642	ρ0 v. ρ+	ρ0 Meth	17.4327	2.65589	16.5503	0.00278709	0.378308	2.07014	0.243283	1.2426	0.00104626	0.0137036	74.54	80.2219	71.36	92.62	93.89	91.91	1.54978	2.02009	1.31708	3.64963	3.94173	3.50601
cg25296938	ARPC1B	5'UTR	chr7	98976900	q	shelf	5'UTR - shelf		ρ0 v. ρ+	ρ0 Meth	22.5123	1.78936	16.5503	0.000229717	0.0145405	2.06765	0.121568	1.2426	7.00767e-05	0.00123594	10.5102	10.8332	10.1598	29.47	34.51	35.06	-3.08994	-3.04105	-3.14448	-1.25899	-0.92426	-0.889281
cg09085978	ARSK	TSS1500	chr5	94890123	q	shore	TSS1500 - shore		ρ0 v. ρ+	ρ0 Meth	30.81	1.71388	16.5503	5.62861e-05	0.000575132	2.24523	0.184303	1.2426	0.000260603	0.00279428	17.6	16.61	12.48	45.5	47.74	45.88	-2.22707	-2.32782	-2.80999	-0.26039	-0.130509	-0.238296
cg22377998	ARVCF	TSS1500	chr22	20004881	q	shore	TSS1500 - shore		ρ0 v. ρ+	ρ0 Meth	22.2767	1.9525	16.5503	0.00033666	0.0213656	1.32473	0.126563	1.2426	0.000470849	0.275887	35.9	35.79	30.23	57.36	55.71	55.68	-0.836341	-0.843241	-1.20663	0.427838	0.330955	0.329201
cg04207032	ARVCF	TSS1500	chr22	20004746	q	shore	TSS1500 - shore		ρ0 v. ρ+	ρ0 Meth	21.3067	2.31991	16.5503	0.000780558	0.0548727	1.81559	0.232502	1.2426	0.00145123	0.0347756	16.43	12.32	10.73	37.27	31.8	34.33	-2.34665	-2.83125	-3.05653	-0.751141	-1.10074	-0.935765
cg23679756	ASAM	TSS1500	chr11	123067200	q	shore	TSS1500 - shore		ρ0 v. ρ+	ρ0 Meth	20.8367	1.04375	16.5503	3.71528e-05	0.007388	1.43622	0.0777933	1.2426	5.06514e-05	0.0337847	57.09	59.51	57.74	80.05	79.29	77.51	0.411924	0.555566	0.450278	2.00451	1.93681	1.7851
cg26603656	ASB13	IGR	chr10	5671107	p	open sea	IGR - open sea	-9713	ρ0 v. ρ+	ρ0 Meth	20.11	1.03989	16.5503	4.2145e-05	0.0133538	1.20966	0.068452	1.2426	6.02322e-05	0.672249	33.83	32.11	30.33	51.76	52.61	52.23	-0.967874	-1.08018	-1.19979	0.101608	0.150754	0.128774
cg02300083	ASB15	5'UTR	chr7	123249130	q	open sea	5'UTR - open sea		ρ0 v. ρ+	ρ0 Meth	18.5102	2.66388	16.5503	0.0022535	0.251452	1.78625	0.239833	1.2426	0.00173597	0.0431286	75.4494	69.45	67.33	87.38	89.23	91.15	1.61975	1.1848	1.04328	2.79159	3.05051	3.36449
cg26067096	ASB15	5'UTR	chr7	123252579	q	open sea	5'UTR - open sea		ρ0 v. ρ+	ρ0 Meth	17.1343	2.88304	16.5503	0.00402033	0.424841	2.48013	0.395101	1.2426	0.00328824	0.0179094	81.53	79.31	72.6971	92.79	96.55	95.6	2.14215	1.93857	1.41284	3.6859	4.80661	4.44144
cg02442305	ASCC1	5'UTR	chr10	73975286	q	shore	5'UTR - shore		ρ0 v. ρ+	ρ0 Demeth	-20.8519	2.93749	16.5503	0.00208015	0.108583	-1.79687	0.201859	1.2426	0.000880224	0.025854	27.9557	37.79	34.55	12.15	12	13.59	-1.36574	-0.719142	-0.921707	-2.85409	-2.87447	-2.66865
cg02474858	ASCC2	5'UTR	chr22	30233609	q	shore	5'UTR - shore		ρ0 v. ρ+	ρ0 Demeth	-21.8733	1.87856	16.5503	0.00031098	0.0236044	-1.60337	0.11877	1.2426	0.000174227	0.0192559	37.07	43.15	38.69	16.96	17.73	18.6	-0.763496	-0.3978	-0.664162	-2.29167	-2.21417	-2.12973
cg20912770	ASCL2	TSS1500	chr11	2292428	p	island	TSS1500 - island		ρ0 v. ρ+	ρ0 Demeth	-17.2467	1.73399	16.5503	0.000573856	0.354285	-1.66688	0.182098	1.2426	0.000790614	0.0401719	87.05	88.74	90.65	69.24	74.04	71.42	2.74889	2.97838	3.27727	1.17055	1.51201	1.32132
cg20392764	ASCL2	TSS1500	chr11	2293117	p	shore	TSS1500 - shore		ρ0 v. ρ+	ρ0 Demeth	-17.469	2.13097	16.5503	0.0012064	0.344353	-1.78971	0.185957	1.2426	0.000651695	0.0211913	91.3623	90.2974	89.0473	71.81	76.65	69.84	3.40288	3.21824	3.02328	1.349	1.71486	1.21142
cg23594461	ASCL5	IGR	chr1	201088537	q	shelf	IGR - shelf	5456	ρ0 v. ρ+	ρ0 Meth	27.0633	0.912774	16.5503	7.70534e-06	0.000162812	1.91317	0.0822821	1.2426	2.02778e-05	0.00061823	16.98	19.4	16.97	45.31	45.23	44	-2.28962	-2.05472	-2.29065	-0.271448	-0.276106	-0.347923
cg08885800	ASCL5	IGR	chr1	201084119	q	island	IGR - island	1038	ρ0 v. ρ+	ρ0 Meth	10.53	0.975255	16.5503	0.000417325	0.998256	1.65458	0.147096	1.2426	0.000355845	0.024407	83.42	85.18	82.15	93.54	94.94	93.86	2.33095	2.52297	2.20234	3.85598	4.22981	3.9342
cg09245073	ASGR1	TSS1500	chr17	7083519	p	open sea	TSS1500 - open sea		ρ0 v. ρ+	ρ0 Meth	23.22	2.16158	16.5503	0.0004257	0.0183921	1.92783	0.179874	1.2426	0.000429489	0.00950443	66.63	64.2	60.25	87.39	88.54	84.81	0.99762	0.842614	0.600006	2.7929	2.94972	2.48111
cg06257561	ASIC1	IGR	chr12	50445403	q	open sea	IGR - open sea	-6017	ρ0 v. ρ+	ρ0 Meth	25.5933	2.47875	16.5503	0.000496473	0.0109381	2.05204	0.230936	1.2426	0.000886269	0.0124614	61.81	63.44	57.16	86.36	89.21	83.62	0.694645	0.795127	0.416047	2.66252	3.04751	2.35191
cg00319545	ASTN1	1stExon	chr1	177133737	q	island	1stExon - island		ρ0 v. ρ+	ρ0 Meth	19.6867	0.807389	16.5503	1.67857e-05	0.00888721	1.39021	0.0498855	1.2426	9.86306e-06	0.0207997	20.5	19.96	20.12	40.75	38.3	40.59	-1.95533	-2.00361	-1.9892	-0.540015	-0.687926	-0.549581
cg15439745	ATAD5	TSS1500	chr17	29158582	q	shore	TSS1500 - shore		ρ0 v. ρ+	ρ0 Meth	23.4133	2.86586	16.5503	0.00122219	0.0374677	1.56747	0.219027	1.2426	0.00201754	0.106185	27.19	20.9	18.91	48.55	44.09	44.6	-1.42106	-1.92017	-2.10037	-0.0836998	-0.342655	-0.312842
cg17818344	ATCAY	TSS200	chr19	3880606	p	shore	TSS200 - shore		ρ0 v. ρ+	ρ0 Meth	21.2033	1.61812	16.5503	0.00019584	0.0226175	1.26393	0.101501	1.2426	0.000239165	0.421934	46.05	46.74	43.41	65.82	69.07	64.92	-0.228422	-0.188395	-0.38252	0.945374	1.15905	0.888014
cg01575818	ATF2	5'UTR	chr2	176031930	q	shore	5'UTR - shore		ρ0 v. ρ+	ρ0 Meth	16.453	0.998223	16.5503	7.9341e-05	0.536499	2.14295	0.203228	1.2426	0.000457549	0.00574796	6.822	7.39	4.869	21.57	23.15	23.72	-3.77172	-3.64752	-4.28822	-1.86238	-1.73103	-1.6852
cg17080534	ATF3	TSS1500	chr1	212781452	q	island	TSS1500 - island		ρ0 v. ρ+	ρ0 Demeth	-11.4243	1.99135	16.5503	0.00457298	0.96922	-2.03259	0.252686	1.2426	0.0012966	0.0177566	12.07	18.75	16.45	4.141	5.022	3.834	-2.86493	-2.11548	-2.34455	-4.53286	-4.24126	-4.6486
cg03970567	ATF3	5'UTR	chr1	212761056	q	open sea	5'UTR - open sea		ρ0 v. ρ+	ρ0 Demeth	-26.5551	1.59873	16.5503	7.69547e-05	0.00166846	-2.0031	0.102902	1.2426	4.10609e-05	0.00089669	84.08	85.0254	85.48	55.96	57.74	61.22	2.40092	2.50538	2.55755	0.345581	0.450278	0.65869
cg12273368	ATF6B	TSS1500	chr6	32097507	p	shore	TSS1500 - shore		ρ0 v. ρ+	ρ0 Demeth	-16.8073	1.3679	16.5503	0.000252017	0.43007	-1.73312	0.181893	1.2426	0.000677427	0.0271792	25.96	25.93	28.61	8.148	10.19	11.74	-1.51201	-1.51427	-1.3192	-3.49479	-3.13972	-2.91033
cg26788180	ATF6B	TSS1500	chr6	32097420	p	shore	TSS1500 - shore		ρ0 v. ρ+	ρ0 Demeth	-17.48	2.10034	16.5503	0.00113882	0.340503	-1.59819	0.153114	1.2426	0.00047597	0.0404877	25.69	32.65	30.69	12.55	11.51	12.53	-1.53235	-1.04459	-1.17529	-2.80077	-2.94263	-2.8034
cg17439009	ATF7IP	TSS1500	chr12	14518396	p	shore	TSS1500 - shore		ρ0 v. ρ+	ρ0 Meth	23.46	1.60138	16.5503	0.000126314	0.0062569	1.70121	0.125663	1.2426	0.000172313	0.0109004	15.81	19.01	18.61	40.78	39.4	43.63	-2.41281	-2.09099	-2.12877	-0.538223	-0.621122	-0.369607
cg21275967	ATF7IP	TSS1500	chr12	14518391	p	shore	TSS1500 - shore		ρ0 v. ρ+	ρ0 Meth	16.6253	2.09028	16.5503	0.00135348	0.486596	1.91832	0.170183	1.2426	0.000352925	0.00829028	7.3	8.112	8.192	23.76	21.33	28.39	-3.6666	-3.50175	-3.48633	-1.68201	-1.88293	-1.33478
cg04467063	ATF7IP2	IGR	chr16	10480253	p	island	IGR - island	341	ρ0 v. ρ+	ρ0 Demeth	-19.266	1.65767	16.5503	0.000313214	0.0883717	-1.96988	0.164765	1.2426	0.000280459	0.00580261	25.67	30.63	29.37	10.5621	9.27511	8.03479	-1.53386	-1.17937	-1.26594	-3.08198	-3.29006	-3.51676
cg05064297	ATF7IP2	IGR	chr16	10479966	p	island	IGR - island	54	ρ0 v. ρ+	ρ0 Demeth	-20.5707	1.04333	16.5503	3.90338e-05	0.00912713	-3.88609	0.323419	1.2426	0.000275025	0.000656216	20.89	22.79	24.11	2.952	1.514	1.612	-1.92105	-1.76039	-1.65428	-5.03893	-6.02348	-5.93156
cg06754445	ATF7IP2	IGR	chr16	10479875	p	island	IGR - island	-37	ρ0 v. ρ+	ρ0 Demeth	-24.8567	2.61576	16.5503	0.00068449	0.0168866	-1.95805	0.209374	1.2426	0.000728023	0.0134791	36.04	43.4	38.03	13.29	12.51	17.1	-0.827571	-0.383107	-0.704432	-2.70586	-2.80604	-2.27738
cg17360233	ATF7IP2	IGR	chr16	10479841	p	island	IGR - island	-71	ρ0 v. ρ+	ρ0 Demeth	-34.1174	2.40843	16.5503	0.000144175	0.000954174	-3.12395	0.309503	1.2426	0.000542126	0.001924	39.6704	46.04	40.31	9.45	8.918	5.3	-0.604806	-0.229003	-0.566351	-3.26033	-3.35237	-4.1593
cg23339656	ATG16L1	TSS1500	chr2	234159882	q	shore	TSS1500 - shore		ρ0 v. ρ+	ρ0 Demeth	-20.4256	3.14392	16.5503	0.00289521	0.142758	-1.89966	0.292089	1.2426	0.0028839	0.0440573	27.06	36.5697	31.01	11.3	8.423	13.64	-1.43055	-0.794526	-1.15365	-2.97261	-3.44258	-2.66252
cg11820497	ATG4D	1stExon	chr19	10654946	p	island	1stExon - island		ρ0 v. ρ+	ρ0 Meth	22.149	1.09401	16.5503	3.51387e-05	0.0034508	2.81948	0.129526	1.2426	2.63523e-05	0.000133717	5.636	5.05	4.437	25.34	27.3	28.93	-4.06549	-4.23281	-4.4288	-1.55892	-1.41305	-1.29667
cg18727742	ATHL1	TSS1500	chr11	288301	p	shore	TSS1500 - shore		ρ0 v. ρ+	ρ0 Meth	27.0567	2.09918	16.5503	0.000208941	0.00374795	1.6089	0.132961	1.2426	0.000267557	0.0255709	38.15	31.58	32.71	60.77	60.56	62.28	-0.697091	-1.11541	-1.04066	0.631402	0.618706	0.723439
cg08829299	ATHL1	TSS1500	chr11	288305	p	shore	TSS1500 - shore		ρ0 v. ρ+	ρ0 Meth	26.5833	1.94616	16.5503	0.000166368	0.00337225	1.59541	0.1264	1.2426	0.000226829	0.0246373	44.06	40.72	41.17	68.44	71.47	65.79	-0.344411	-0.541808	-0.514959	1.11674	1.32486	0.94345
cg07159958	ATL1	TSS200	chr14	51026681	q	shore	TSS200 - shore		ρ0 v. ρ+	ρ0 Demeth	-22.3378	2.94147	16.5503	0.00161302	0.0603494	-2.13349	0.235088	1.2426	0.000817241	0.00970599	27.0983	36.81	32.29	8.495	9.25	11.44	-1.42775	-0.779599	-1.06828	-3.42916	-3.29437	-2.95257
cg18368807	ATL1	5'UTR	chr14	51026939	q	island	5'UTR - island		ρ0 v. ρ+	ρ0 Demeth	-24.624	2.84605	16.5503	0.000981673	0.0235764	-2.62566	0.428505	1.2426	0.00359407	0.0164404	28.23	35.87	32.39	7.71	4.348	10.56	-1.34615	-0.838222	-1.06169	-3.58137	-4.45937	-3.08231
cg14761454	ATM	TSS1500	chr11	108092087	q	shore	TSS1500 - shore		ρ0 v. ρ+	ρ0 Demeth	-14.7843	0.754436	16.5503	3.99882e-05	0.960348	-2.18564	0.104204	1.2426	3.05367e-05	0.000415578	20.67	18.61	20.73	4.873	4.991	5.793	-1.94033	-2.12877	-1.93505	-4.28697	-4.25066	-4.02345
cg02640260	ATOH1	TSS1500	chr4	94749609	q	island	TSS1500 - island		ρ0 v. ρ+	ρ0 Meth	40.6343	1.1568	16.5503	3.91987e-06	1.62261e-05	3.56888	0.0837242	1.2426	1.81064e-06	5.26486e-06	7.18195	7.584	6.751	49.87	45.97	47.58	-3.69196	-3.60711	-3.78792	-0.00750203	-0.233068	-0.139762
cg00335712	ATOH1	TSS1500	chr4	94749865	q	island	TSS1500 - island		ρ0 v. ρ+	ρ0 Meth	34.7423	1.18233	16.5503	7.98596e-06	5.28951e-05	2.65185	0.11136	1.2426	1.84411e-05	0.000114254	12.4877	13.81	11.2455	49.1	46.31	46.36	-2.80898	-2.64181	-2.98047	-0.0519426	-0.21333	-0.210429
cg26124980	ATOH1	TSS200	chr4	94749890	q	island	TSS200 - island		ρ0 v. ρ+	ρ0 Meth	28.1577	1.74494	16.5503	8.62676e-05	0.00133294	2.87245	0.326963	1.2426	0.000925825	0.00390047	10.41	5.259	6.108	36.82	34.54	34.89	-3.10537	-4.17113	-3.94223	-0.778978	-0.922346	-0.900066
cg10460820	ATOH1	TSS200	chr4	94749921	q	island	TSS200 - island		ρ0 v. ρ+	ρ0 Meth	27.135	1.51006	16.5503	5.63759e-05	0.0010948	2.47584	0.116283	1.2426	2.87723e-05	0.000226565	9.39612	10.11	8.629	38.71	33.78	37.05	-3.26944	-3.15238	-3.40447	-0.662945	-0.971098	-0.764733
cg04796189	ATOH1	TSS200	chr4	94750047	q	island	TSS200 - island		ρ0 v. ρ+	ρ0 Meth	26.028	2.6467	16.5503	0.000599584	0.0116179	2.20241	0.360411	1.2426	0.00363023	0.0284385	16.83	12.58	7.926	37.67	38.04	39.71	-2.30503	-2.79683	-3.53813	-0.726511	-0.70382	-0.602416
cg04107037	ATOH1	1stExon	chr4	94750205	q	island	1stExon - island		ρ0 v. ρ+	ρ0 Meth	25.9433	1.22884	16.5503	2.9755e-05	0.000788929	1.58484	0.0795725	1.2426	3.74974e-05	0.00631994	28.86	29.83	26.93	54.3	56.1	53.05	-1.30159	-1.23409	-1.44006	0.248758	0.35378	0.176228
cg26745332	ATOH1	TSS200	chr4	94749942	q	island	TSS200 - island		ρ0 v. ρ+	ρ0 Meth	23.1933	1.46056	16.5503	9.19146e-05	0.0052212	1.943	0.123799	1.2426	9.62639e-05	0.00241205	13.48	13.48	11.35	38.14	33.72	36.03	-2.68221	-2.68221	-2.96543	-0.697702	-0.974969	-0.828197
cg13563026	ATP10D	5'UTR	chr4	47512538	p	open sea	5'UTR - open sea		ρ0 v. ρ+	ρ0 Meth	22.0167	1.06327	16.5503	3.21364e-05	0.00339491	1.35596	0.0733714	1.2426	5.04475e-05	0.0986151	29.88	29.37	26.77	50.73	51.45	49.89	-1.23065	-1.26594	-1.45182	0.0421297	0.0836998	-0.00634787
cg19548524	ATP13A1	TSS1500	chr19	19775680	p	shore	TSS1500 - shore		ρ0 v. ρ+	ρ0 Meth	36.3236	4.12784	16.5503	0.000920002	0.0044621	2.33414	0.323211	1.2426	0.00194992	0.0141187	46.4558	38.76	38.54	73.98	83.9667	74.78	-0.204872	-0.659906	-0.673291	1.50751	2.38875	1.56808
cg13020760	ATP13A5	1stExon	chr3	193096486	q	open sea	1stExon - open sea		ρ0 v. ρ+	ρ0 Demeth	-24.2233	2.40915	16.5503	0.000550253	0.0167244	-1.67759	0.174363	1.2426	0.000652497	0.0336085	40.49	46.76	44.88	18.1	18.48	22.88	-0.555566	-0.187236	-0.296503	-2.17787	-2.14119	-1.75302
cg08390254	ATP1A2	TSS1500	chr1	160084779	q	open sea	TSS1500 - open sea		ρ0 v. ρ+	ρ0 Meth	16.47	2.2521	16.5503	0.0018597	0.513438	1.7028	0.192236	1.2426	0.000897032	0.0374762	76.85	74.48	69.55	90.05	91.28	88.96	1.73103	1.54522	1.19161	3.17796	3.3879	3.01042
cg03085712	ATP2C2	TSS1500	chr16	84401756	q	shore	TSS1500 - shore		ρ0 v. ρ+	ρ0 Demeth	-22.7467	1.97409	16.5503	0.000323931	0.0174625	-1.69688	0.153483	1.2426	0.000380598	0.0208034	82.2	85.32	81.81	57.76	63.37	59.96	2.20726	2.53903	2.16913	0.451461	0.790774	0.582558
cg05823029	ATP4B	TSS1500	chr13	114312758	q	open sea	TSS1500 - open sea		ρ0 v. ρ+	ρ0 Meth	20.0033	0.6101	16.5503	5.1601e-06	0.00240217	1.27545	0.0431028	1.2426	7.76632e-06	0.244192	54.14	54.16	53.17	73.21	74.85	73.42	0.239459	0.240621	0.183179	1.45035	1.57344	1.46583
cg26713775	ATP5A1	TSS1500	chr18	43685106	q	shore	TSS1500 - shore		ρ0 v. ρ+	ρ0 Meth	27.9561	2.80127	16.5503	0.000566416	0.00764699	2.12522	0.289558	1.2426	0.00183465	0.0192044	20.3016	11.73	13.37	42.34	41.91	45.02	-1.97296	-2.91172	-2.69587	-0.44555	-0.470995	-0.288341
cg12679790	ATP5EP2	TSS1500	chr13	28518899	q	open sea	TSS1500 - open sea		ρ0 v. ρ+	ρ0 Demeth	-24.4733	2.93259	16.5503	0.00112698	0.0270752	-1.62205	0.233158	1.2426	0.00224348	0.0896125	72.79	81.97	77.04	50.35	54.48	53.55	1.4196	2.1847	1.74649	0.0201981	0.259226	0.205208
cg05922563	ATP6V0A1	5'UTR	chr17	40611593	q	shore	5'UTR - shore		ρ0 v. ρ+	ρ0 Demeth	-29.8168	2.08807	16.5503	0.000139707	0.00158454	-3.22608	0.421145	1.2426	0.00156091	0.00484399	33.59	38.6	35.24	6.088	3.3856	8.506	-0.983369	-0.669638	-0.877889	-3.94727	-4.83476	-3.42712
cg08770761	ATP6V0C	TSS1500	chr16	2563461	p	island	TSS1500 - island		ρ0 v. ρ+	ρ0 Demeth	-16.67	0.531685	16.5503	6.16718e-06	0.416485	-1.35911	0.0511888	1.2426	1.196e-05	0.0425725	83.96	85.05	83.64	67.69	66.94	68.01	2.38803	2.50817	2.35402	1.06696	1.01778	1.08813
cg18934443	ATP6V0E2	TSS1500	chr7	149569776	q	shore	TSS1500 - shore		ρ0 v. ρ+	ρ0 Demeth	-22.6176	2.2902	16.5503	0.000589845	0.028548	-1.50062	0.140826	1.2426	0.000439265	0.0704553	41.9164	49.2664	44.36	23.61	21.09	22.99	-0.470614	-0.0423385	-0.326863	-1.69399	-1.90365	-1.74404
cg12930304	ATP6V1G2-DDX39B	IGR	chr6	2818991	p	open sea	IGR - open sea	152	ρ0 v. ρ+	ρ0 Meth	24.2167	1.43857	16.5503	7.29913e-05	0.00298901	1.50194	0.0938565	1.2426	8.91603e-05	0.0253456	26.57	26.07	29.34	51.96	49.61	53.06	-1.46657	-1.50377	-1.26802	0.113165	-0.0225065	0.176807
cg02251754	ATPIF1	IGR	chr1	28572299	p	shore	IGR - shore	9697	ρ0 v. ρ+	ρ0 Meth	13.0067	1.10634	16.5503	0.000299488	0.983603	1.56378	0.137388	1.2426	0.000339801	0.0398041	77.01	78.27	80.15	92.23	91.98	90.24	1.74404	1.84877	2.01356	3.56925	3.51965	3.20881
cg06351796	ATXN1	5'UTR	chr6	16345634	p	open sea	5'UTR - open sea		ρ0 v. ρ+	ρ0 Meth	26.8967	2.25819	16.5503	0.00028462	0.00510678	1.98793	0.15635	1.2426	0.000220416	0.00444588	16.67	14.13	16.88	41.27	46.9	40.2	-2.32158	-2.60339	-2.29988	-0.509004	-0.179124	-0.57295
cg00983705	ATXN1	5'UTR	chr6	16690986	p	open sea	5'UTR - open sea		ρ0 v. ρ+	ρ0 Meth	24.3333	2.33082	16.5503	0.000475632	0.0144601	2.28721	0.210146	1.2426	0.000404535	0.00386015	63.66	70.34	64.31	91.91	90.75	88.65	0.808829	1.24583	0.849523	3.50601	3.29437	2.96543
cg05266796	ATXN1	5'UTR	chr6	16723783	p	open sea	5'UTR - open sea		ρ0 v. ρ+	ρ0 Meth	13.9483	1.13975	16.5503	0.000255989	0.957752	2.62819	0.301011	1.2426	0.000947977	0.00510907	84.4322	81.1959	82.3646	95.4665	97.6612	96.71	2.43923	2.11036	2.22355	4.39629	5.38393	4.87751
cg16114096	ATXN7L1	TSS1500	chr7	105517447	q	island	TSS1500 - island		ρ0 v. ρ+	ρ0 Meth	26.6467	0.316614	16.5503	1.19479e-07	2.89101e-06	2.26698	0.0413016	1.2426	6.59587e-07	7.90008e-06	11.8	10.85	11.14	37.84	37.7	38.19	-2.90199	-3.03854	-2.99578	-0.716074	-0.724668	-0.694645
cg02399098	AVIL	1stExon	chr12	58209787	q	open sea	1stExon - open sea		ρ0 v. ρ+	ρ0 Meth	21.7433	2.30099	16.5503	0.000699457	0.0435299	1.77484	0.215965	1.2426	0.00119495	0.0347549	11.39	14.6	16.7	38.93	33.02	35.97	-2.9597	-2.54827	-2.31847	-0.649582	-1.02039	-0.831954
cg23035419	AVP	TSS1500	chr20	3066014	p	shore	TSS1500 - shore		ρ0 v. ρ+	ρ0 Demeth	-32.5671	4.83711	16.5503	0.00253549	0.0150751	-2.39641	0.382093	1.2426	0.00329873	0.0199268	39.9635	51.39	51.86	11.73	12.9	20.8822	-0.587157	0.0802345	0.107386	-2.91172	-2.7553	-1.92173
cg10022510	AVPI1	5'UTR	chr10	99446788	q	island	5'UTR - island		ρ0 v. ρ+	ρ0 Meth	24.4877	1.68316	16.5503	0.000129808	0.00460865	2.7594	0.227683	1.2426	0.000265923	0.00134949	6.36	7.556	4.791	32.93	27.91	31.33	-3.88003	-3.61289	-4.3127	-1.02627	-1.36902	-1.13214
cg08582801	AZGP1P1	IGR	chr7	99588335	q	open sea	IGR - open sea	9950	ρ0 v. ρ+	ρ0 Meth	23.8567	1.66735	16.5503	0.000138613	0.00593676	1.65019	0.116449	1.2426	0.000143972	0.0124541	55.09	59.08	54.67	79.94	81.78	78.69	0.294754	0.529864	0.270283	1.9946	2.16623	1.88465
cg09767126	AZIN1	TSS1500	chr8	103877365	q	shore	TSS1500 - shore		ρ0 v. ρ+	ρ0 Demeth	-31.613	2.70059	16.5503	0.000304566	0.00256167	-2.36242	0.172203	1.2426	0.000163555	0.00145802	42.38	50.839	43.86	13.35	13.41	15.48	-0.443186	0.0484215	-0.356123	-2.69836	-2.69089	-2.44889
cg03752203	AZIN1	5'UTR	chr8	103874399	q	shore	5'UTR - shore		ρ0 v. ρ+	ρ0 Demeth	-32.0267	2.71201	16.5503	0.000294301	0.00235963	-1.95309	0.173218	1.2426	0.000352533	0.00744164	56.18	63.76	60.73	27.27	26.04	31.28	0.358467	0.815069	0.628982	-1.41524	-1.50602	-1.13549
cg04517722	B3GNT3	TSS1500	chr19	17905589	p	island	TSS1500 - island		ρ0 v. ρ+	ρ0 Meth	31.3667	0.798652	16.5503	2.51092e-06	2.50752e-05	2.01738	0.0647986	1.2426	6.34288e-06	0.00014065	23.71	21.58	21.26	53.98	53.3	53.37	-1.686	-1.86153	-1.88896	0.230164	0.190713	0.194771
cg20892847	B4GALNT1	IGR	chr12	58011875	q	shore	IGR - shore	-1818	ρ0 v. ρ+	ρ0 Meth	18.3067	1.85314	16.5503	0.000589172	0.198483	1.79638	0.169123	1.2426	0.000444765	0.0153587	72.53	73.28	67.97	90.49	90.29	87.92	1.40072	1.4555	1.08547	3.25024	3.21702	2.86357
cg05600740	B4GALNT1	5'UTR	chr12	58026010	q	island	5'UTR - island		ρ0 v. ρ+	ρ0 Meth	18.09	1.35197	16.5503	0.000180411	0.159182	2.17297	0.191081	1.2426	0.000340991	0.00414162	75.88	72.77	76.15	93.66	93.99	91.42	1.65349	1.41815	1.67485	3.88488	3.96707	3.41346
cg06754987	B4GALT2	TSS1500	chr1	44444250	p	shore	TSS1500 - shore		ρ0 v. ρ+	ρ0 Meth	22.9933	2.369	16.5503	0.000630784	0.0265393	1.66659	0.218926	1.2426	0.00159828	0.0625205	58.52	60.57	56.8	80.94	85.56	78.37	0.496514	0.61931	0.39486	2.0863	2.56687	1.85727
cg09143663	BACH1	TSS1500	chr21	30670416	q	shore	TSS1500 - shore		ρ0 v. ρ+	ρ0 Meth	17.936	2.35602	16.5503	0.00159805	0.294082	2.78082	0.421065	1.2426	0.00272412	0.0111903	81.5032	78.25	73.9792	94.98	97.6405	94.92	2.13958	1.84708	1.50745	4.24186	5.3709	4.22381
cg11129439	BAG5	TSS1500	chr14	104029859	q	shore	TSS1500 - shore		ρ0 v. ρ+	ρ0 Meth	25.9533	2.73036	16.5503	0.000683717	0.0131502	1.61071	0.172673	1.2426	0.000735228	0.0500403	29.81	24.44	26.66	54.09	56.09	48.59	-1.23547	-1.62838	-1.45992	0.236553	0.353194	-0.0813896
cg15569512	BAG5	TSS1500	chr14	104029667	q	island	TSS1500 - island		ρ0 v. ρ+	ρ0 Meth	22.5777	1.04276	16.5503	2.69164e-05	0.00222641	2.65841	0.123977	1.2426	2.79739e-05	0.000170758	6.633	5.255	6.029	26.95	30.28	28.42	-3.81518	-4.17229	-3.96222	-1.4386	-1.20321	-1.33265
cg09968723	BAI1	1stExon	chr8	143545789	q	island	1stExon - island		ρ0 v. ρ+	ρ0 Meth	17.69	2.30139	16.5503	0.00154071	0.323272	2.0358	0.219744	1.2426	0.00075488	0.0113405	79	71.89	73.1	93.1	92.98	90.98	1.91146	1.35471	1.44227	3.75411	3.72738	3.33435
cg05935311	BANK1	TSS200	chr4	102711702	q	shore	TSS200 - shore		ρ0 v. ρ+	ρ0 Meth	20.2367	1.03471	16.5503	4.03029e-05	0.0117667	1.94235	0.0825241	1.2426	1.93177e-05	0.000531545	69.45	71.28	67.85	89.38	90.35	89.56	1.1848	1.31144	1.07753	3.07317	3.22692	3.10073
cg03597699	BARX1	IGR	chr9	96709286	q	shore	IGR - shore	-4623	ρ0 v. ρ+	ρ0 Demeth	-17.1267	1.9647	16.5503	0.000953833	0.39196	-1.70493	0.207684	1.2426	0.00119991	0.0450699	91.23	89.64	87.26	69.07	73.9	73.78	3.37886	3.11312	2.77596	1.15905	1.50152	1.49256
cg00196372	BARX1	IGR	chr9	96708288	q	island	IGR - island	-5621	ρ0 v. ρ+	ρ0 Demeth	-25.6033	2.84619	16.5503	0.000845397	0.0168162	-1.7668	0.196311	1.2426	0.00084383	0.0279484	43.7	49.96	41.79	20.53	16.75	21.36	-0.365502	-0.00230831	-0.478109	-1.95268	-2.31329	-1.88035
cg08893585	BARX2	TSS1500	chr11	129245309	q	island	TSS1500 - island		ρ0 v. ρ+	ρ0 Meth	21.2633	1.17298	16.5503	5.44544e-05	0.00794845	1.60704	0.0919022	1.2426	6.27975e-05	0.00830383	16.04	18.23	16.17	39.84	36.66	37.73	-2.38803	-2.16526	-2.37415	-0.594587	-0.78891	-0.722825
cg24631162	BAT1	5'UTR	chr6	31508318	p	shore	5'UTR - shore		ρ0 v. ρ+	ρ0 Demeth	-23.44	1.83383	16.5503	0.000215893	0.00992641	-1.40206	0.117652	1.2426	0.000284035	0.123407	64.59	70.17	67.85	42.87	43.66	45.76	0.867154	1.23409	1.07753	-0.41428	-0.367847	-0.24527
cg16598405	BAT3	TSS1500	chr6	31621210	p	shore	TSS1500 - shore		ρ0 v. ρ+	ρ0 Meth	20.2467	0.917781	16.5503	2.49901e-05	0.00788452	1.72674	0.10938	1.2426	9.40712e-05	0.00573296	11.76	13.32	14.69	34.07	33.59	32.85	-2.90754	-2.70211	-2.53788	-0.952433	-0.983369	-1.03149
cg17797875	BAT3	TSS1500	chr6	31621141	p	island	TSS1500 - island		ρ0 v. ρ+	ρ0 Meth	19.5033	1.31131	16.5503	0.000119005	0.0437341	1.71264	0.0985585	1.2426	6.43784e-05	0.00442662	12.41	13.39	12.03	32.95	29.66	33.73	-2.81926	-2.69338	-2.87037	-1.02496	-1.24583	-0.974324
cg27323011	BAT4	5'UTR	chr6	31632537	p	shore	5'UTR - shore		ρ0 v. ρ+	ρ0 Meth	17.121	1.38894	16.5503	0.000248858	0.351126	1.96363	0.176295	1.2426	0.000369729	0.00751486	6.796	9.456	7.625	22.81	25.95	26.48	-3.77763	-3.25932	-3.59869	-1.75875	-1.51277	-1.47323
cg20910746	BBOX1	TSS200	chr11	27062416	p	open sea	TSS200 - open sea		ρ0 v. ρ+	ρ0 Demeth	-34.8533	2.22846	16.5503	9.76002e-05	0.000609302	-2.12859	0.157638	1.2426	0.000174063	0.00247748	60.81	64.12	63.59	30.74	24.15	29.07	0.633823	0.837595	0.804465	-1.17191	-1.65113	-1.28686
cg12664038	BCAN	TSS1500	chr1	156611194	q	shore	TSS1500 - shore		ρ0 v. ρ+	ρ0 Meth	34.85	1.11976	16.5503	6.35126e-06	4.17024e-05	2.73943	0.141414	1.2426	4.18608e-05	0.000230152	53.77	54.6	52.46	87.36	90.31	87.71	0.217972	0.266209	0.142076	2.78898	3.22032	2.83526
cg03979162	BCAS3	TSS1500	chr17	58754542	q	shore	TSS1500 - shore		ρ0 v. ρ+	ρ0 Demeth	-8.278	1.99951	16.5503	0.0143762	0.992916	-2.60052	0.338972	1.2426	0.00155206	0.00819753	7.128	9.115	13.85	1.911	1.897	1.451	-3.70367	-3.31773	-2.63696	-5.68169	-5.69251	-6.08572
cg12371924	BCAT1	TSS200	chr12	25102469	p	shore	TSS200 - shore		ρ0 v. ρ+	ρ0 Meth	15.6714	2.11138	16.5503	0.00175863	0.650763	2.05273	0.22411	1.2426	0.000788718	0.0112917	81.4447	77.89	74.4609	92.35	94.2	94.26	2.13399	1.81674	1.54378	3.59358	4.0216	4.03752
cg16102247	BCHE	1stExon	chr3	165555160	q	open sea	1stExon - open sea		ρ0 v. ρ+	ρ0 Meth	20.5367	0.989905	16.5503	3.18939e-05	0.00788801	1.20329	0.0595831	1.2426	3.5489e-05	0.72725	38.86	39.51	37.65	58	60.79	58.84	-0.653831	-0.614479	-0.72774	0.465664	0.632612	0.515554
cg11330108	BCL2	5'UTR	chr18	60986115	q	shore	5'UTR - shore		ρ0 v. ρ+	ρ0 Demeth	-17.2433	1.27496	16.5503	0.000172974	0.307822	-1.62736	0.107096	1.2426	0.000109366	0.0114598	26.56	30.56	29.41	12.09	10.68	12.03	-1.46731	-1.18412	-1.26316	-2.86221	-3.06407	-2.87037
cg19457263	BCL2L11	5'UTR	chr2	111880964	q	island	5'UTR - island		ρ0 v. ρ+	ρ0 Demeth	-19.3483	2.39899	16.5503	0.00128364	0.154199	-2.70864	0.429841	1.2426	0.00324168	0.0138946	20.12	26.66	26.08	5.081	2.831	6.903	-1.9892	-1.45992	-1.50302	-4.22351	-5.10111	-3.75344
cg24307292	BCL9	TSS1500	chr1	147012802	q	open sea	TSS1500 - open sea		ρ0 v. ρ+	ρ0 Meth	28.7566	3.46299	16.5503	0.00114854	0.0122711	2.03232	0.26143	1.2426	0.00147622	0.0196836	57.85	54.91	48.1103	80.33	86.21	80.6	0.456784	0.284261	-0.109104	2.02994	2.64423	2.05472
cg08917664	BCL9	5'UTR	chr1	147052445	q	open sea	5'UTR - open sea		ρ0 v. ρ+	ρ0 Meth	27.87	1.66949	16.5503	7.54428e-05	0.00124082	2.98329	0.26096	1.2426	0.000334062	0.00135505	67.24	67.16	63.1	92.16	95.46	93.49	1.03738	1.03215	0.774019	3.55522	4.39413	3.84408
cg13195895	BCL9	TSS1500	chr1	147012788	q	open sea	TSS1500 - open sea		ρ0 v. ρ+	ρ0 Meth	26.1149	2.94368	16.5503	0.00089175	0.015766	1.83828	0.210987	1.2426	0.000955701	0.0238981	59.4934	55.8	51.0219	82.07	84.08	78.51	0.554572	0.336219	0.058982	2.19448	2.40092	1.86921
cg05349042	BCL9	TSS200	chr1	147013020	q	open sea	TSS200 - open sea		ρ0 v. ρ+	ρ0 Meth	25.4967	2.76512	16.5503	0.000768713	0.0159603	1.57255	0.194628	1.2426	0.00127485	0.0827	32.66	28.32	23.66	52.45	55.56	53.12	-1.04394	-1.33975	-1.68999	0.141497	0.322188	0.180283
cg20779314	BCL9	5'UTR	chr1	147067924	q	shelf	5'UTR - shelf		ρ0 v. ρ+	ρ0 Meth	16.3833	1.4232	16.5503	0.000325142	0.54389	1.58253	0.125139	1.2426	0.000225126	0.0266031	73.53	73.5	69.66	87.39	89.24	89.21	1.47397	1.47175	1.19911	2.7929	3.05201	3.04751
cg24244270	BCR	TSS200	chr22	23522511	q	shore	TSS200 - shore		ρ0 v. ρ+	ρ0 Meth	17.1167	0.265414	16.5503	3.46316e-07	0.0498939	1.15968	0.016249	1.2426	2.30961e-07	0.996516	23.17	23.24	23.38	39.96	40.85	40.33	-1.72941	-1.72374	-1.71245	-0.587367	-0.534042	-0.565152
cg23864202	BDKRB1	TSS200	chr14	96722482	q	open sea	TSS200 - open sea		ρ0 v. ρ+	ρ0 Meth	6.24669	0.714759	16.5503	0.000944501	0.999936	2.09681	0.375376	1.2426	0.00503791	0.0430398	91.6	90.56	92.42	97.38	98.7101	97.23	3.44689	3.26202	3.60794	5.21599	6.25784	5.13344
cg04870657	BDKRB2	TSS200	chr14	96670936	q	open sea	TSS200 - open sea		ρ0 v. ρ+	ρ0 Meth	21.6517	1.789	16.5503	0.000267373	0.0231772	2.11438	0.217783	1.2426	0.000630091	0.00809667	10.17	7.455	11.24	32.98	28.52	32.32	-3.14288	-3.63387	-2.98127	-1.023	-1.32557	-1.0663
cg25381667	BDNF	TSS200	chr11	27743651	p	island	TSS200 - island		ρ0 v. ρ+	ρ0 Meth	14.2737	1.9821	16.5503	0.00197081	0.842685	2.48079	0.234155	1.2426	0.000449201	0.00311429	3.473	4.412	3.444	20.58	14.2	19.37	-4.79668	-4.43732	-4.80921	-1.94826	-2.59509	-2.05749
cg12277495	BEAN	5'UTR	chr16	66462184	q	island	5'UTR - island		ρ0 v. ρ+	ρ0 Demeth	-22.31	1.83163	16.5503	0.000260757	0.0173623	-1.41965	0.132268	1.2426	0.000427095	0.125883	71.25	76.93	74.36	52.34	50.29	52.98	1.30933	1.73753	1.53613	0.135135	0.0167355	0.172173
cg05669853	BEND3	1stExon	chr6	107435226	q	shore	1stExon - shore		ρ0 v. ρ+	ρ0 Meth	28.5267	1.23597	16.5503	2.08813e-05	0.000319103	1.71002	0.0781475	1.2426	2.58097e-05	0.0019651	30.98	32.82	30.05	58.85	61.67	58.91	-1.15568	-1.03346	-1.21896	0.51615	0.686095	0.519725
cg18144906	BEND4	TSS200	chr4	42154934	p	island	TSS200 - island		ρ0 v. ρ+	ρ0 Demeth	-19.2467	1.85383	16.5503	0.000485973	0.109772	-1.79701	0.225315	1.2426	0.00133942	0.0349114	89.96	90.23	85.31	67.44	69.72	70.6	3.16352	3.20718	2.53788	1.0505	1.20321	1.26385
cg15940724	BEND5	TSS200	chr1	49242616	p	island	TSS200 - island		ρ0 v. ρ+	ρ0 Meth	22.2867	1.34029	16.5503	7.66243e-05	0.0064285	1.42857	0.10248	1.2426	0.000153582	0.0718841	25.25	27.42	22.84	47.87	47.14	47.36	-1.56579	-1.40434	-1.75629	-0.122992	-0.165225	-0.15249
cg17107364	BHLHE22	TSS1500	chr8	65491906	q	shore	TSS1500 - shore		ρ0 v. ρ+	ρ0 Meth	27.8633	1.82879	16.5503	0.000108219	0.00174376	1.93382	0.121943	1.2426	9.2403e-05	0.00239503	55.46	55.24	50.42	81.93	82.74	80.04	0.316346	0.303503	0.0242378	2.1808	2.26115	2.00361
cg01607932	BHLHE40	IGR	chr3	5027597	p	shore	IGR - shore	6500	ρ0 v. ρ+	ρ0 Meth	27.9484	2.72057	16.5503	0.000506311	0.00694654	1.68618	0.186958	1.2426	0.000837008	0.0383499	34.4	32.62	25.7549	60.19	57.96	58.47	-0.931287	-1.04656	-1.52745	0.596393	0.463295	0.493543
cg12262069	BHLHE40	IGR	chr3	5028410	p	island	IGR - island	7313	ρ0 v. ρ+	ρ0 Meth	26.8167	2.27028	16.5503	0.000294019	0.00534292	1.85741	0.163506	1.2426	0.000342404	0.00990846	17.04	21.53	18.3	45.93	48.87	42.52	-2.28349	-1.86579	-2.15849	-0.235392	-0.0652209	-0.434918
cg03897954	BIN1	IGR	chr2	127800962	q	open sea	IGR - open sea	-4637	ρ0 v. ρ+	ρ0 Meth	20.4967	2.05961	16.5503	0.000572636	0.063954	2.16475	0.243787	1.2426	0.000888606	0.00977219	73.3	72.12	67.74	89.29	93.24	92.12	1.45697	1.37117	1.07026	3.05954	3.78585	3.54725
cg21915672	BIRC3	1stExon	chr11	102188280	q	island	1stExon - island		ρ0 v. ρ+	ρ0 Demeth	-9.751	0.919199	16.5503	0.000446984	0.999114	-1.70103	0.135864	1.2426	0.000234138	0.0139811	13.1	15.78	15.63	4.558	5.591	5.108	-2.72979	-2.41607	-2.43241	-4.38815	-4.07775	-4.21546
cg10002131	BIRC8	5'UTR	chr19	53794492	q	island	5'UTR - island		ρ0 v. ρ+	ρ0 Meth	29.4267	2.93924	16.5503	0.000559471	0.00598233	1.9103	0.215689	1.2426	0.00089747	0.0182507	49.41	50.9	44.14	76.54	81.63	74.56	-0.0340492	0.0519426	-0.339729	1.70601	2.15175	1.5513
cg13964378	BIVM	TSS1500	chr13	103450963	q	island	TSS1500 - island		ρ0 v. ρ+	ρ0 Meth	17.788	1.11477	16.5503	9.01763e-05	0.164573	2.29029	0.11112	1.2426	3.27317e-05	0.000355667	6.518	5.89	5.588	25.45	21.76	24.15	-3.84219	-3.99801	-4.07857	-1.55054	-1.84623	-1.65113
cg17852558	BIVM-ERCC5	IGR	chr13	103495908	q	shelf	IGR - shelf	-2283	ρ0 v. ρ+	ρ0 Meth	25.18	1.9308	16.5503	0.000199546	0.00555315	1.99029	0.153043	1.2426	0.000201751	0.0040791	59.25	64.19	59.07	84.23	87.5	86.32	0.540015	0.841986	0.529267	2.41715	2.80735	2.65763
cg07973395	BLM	TSS1500	chr15	91260024	q	shore	TSS1500 - shore		ρ0 v. ρ+	ρ0 Meth	28.9347	1.84302	16.5503	9.61474e-05	0.00128503	3.27176	0.236166	1.2426	0.000157383	0.000526134	5.914	5.717	3.855	34.88	30.8	36.61	-3.99177	-4.04367	-4.64041	-0.900701	-1.16784	-0.792017
cg02226939	BLMH	TSS1500	chr17	28619481	q	shore	TSS1500 - shore		ρ0 v. ρ+	ρ0 Demeth	-19.8179	1.59011	16.5503	0.000238349	0.0545506	-1.47709	0.0981504	1.2426	0.000113608	0.0376241	34.84	40.34	37.58	17.7526	17.6267	17.9272	-0.903242	-0.564553	-0.732043	-2.21194	-2.22442	-2.19476
cg27496339	BLVRA	5'UTR	chr7	43803803	p	open sea	5'UTR - open sea		ρ0 v. ρ+	ρ0 Meth	27.4096	2.84896	16.5503	0.000652585	0.00950813	2.27328	0.201048	1.2426	0.00034868	0.00345889	65.12	61.51	55.7712	86.63	89.5	88.5	0.900701	0.676337	0.334537	2.69587	3.0915	2.94404
cg20208398	BLVRA	5'UTR	chr7	43804002	p	open sea	5'UTR - open sea		ρ0 v. ρ+	ρ0 Meth	23.6	2.55581	16.5503	0.000764548	0.0255176	1.79041	0.203299	1.2426	0.000917151	0.0272572	62.25	62.63	56.15	83.5	86.66	81.67	0.721597	0.744973	0.356709	2.33931	2.69961	2.1556
cg01797527	BMP2	5'UTR	chr20	6749480	p	island	5'UTR - island		ρ0 v. ρ+	ρ0 Demeth	-15.9953	2.33252	16.5503	0.00236749	0.588269	-2.41614	0.347999	1.2426	0.00226034	0.0142238	16.69	21.77	23.94	4.596	3.346	6.472	-2.31951	-1.84538	-1.66771	-4.3756	-4.85232	-3.85311
cg12579198	BMP3	IGR	chr4	81948124	q	shelf	IGR - shelf	-3995	ρ0 v. ρ+	ρ0 Meth	12.21	0.463177	16.5503	1.23062e-05	0.999639	2.24106	0.0995078	1.2426	2.30187e-05	0.000279322	83.66	84.65	83.3	96.53	95.91	95.8	2.35613	2.46327	2.31847	4.79797	4.55151	4.51156
cg24526899	BMP4	TSS1500	chr14	54424149	q	shore	TSS1500 - shore		ρ0 v. ρ+	ρ0 Demeth	-23.9867	2.39886	16.5503	0.000562176	0.0181475	-1.5558	0.156942	1.2426	0.000581283	0.0583768	46.81	51.57	44.84	21.43	23.8	26.03	-0.184338	0.090631	-0.298836	-1.87435	-1.67883	-1.50676
cg15728256	BMP8B	5'UTR	chr1	40254184	p	island	5'UTR - island		ρ0 v. ρ+	ρ0 Meth	19.74	1.87343	16.5503	0.000458852	0.0819506	1.65722	0.135086	1.2426	0.000253553	0.0186725	14.95	13.43	12.96	36.88	30.85	32.83	-2.50817	-2.68841	-2.74761	-0.775259	-1.16446	-1.0328
cg04663292	BMS1	IGR	chr10	43275316	q	shelf	IGR - shelf	-2638	ρ0 v. ρ+	ρ0 Demeth	-25.67	2.81307	16.5503	0.000800164	0.0158662	-1.87782	0.228754	1.2426	0.0012001	0.0250723	38.37	45.81	43.67	18.75	13.47	18.62	-0.683654	-0.242364	-0.367261	-2.11548	-2.68345	-2.12782
cg21762589	BNIP3	TSS1500	chr10	133796476	q	island	TSS1500 - island		ρ0 v. ρ+	ρ0 Demeth	-26.89	2.21416	16.5503	0.00026378	0.00477979	-1.87127	0.205192	1.2426	0.00080208	0.0188147	79.46	85.01	78.57	52.7	53.83	55.84	1.95179	2.50363	1.87435	0.155963	0.221455	0.338559
cg13765303	BOC	1stExon	chr3	112931390	q	island	1stExon - island		ρ0 v. ρ+	ρ0 Meth	15.5753	1.2382	16.5503	0.000229873	0.762475	2.62086	0.239267	1.2426	0.000394599	0.00229597	3.228	5.016	3.27	17.91	18.8	21.53	-4.90588	-4.24308	-4.8866	-2.19644	-2.11075	-1.86579
cg00719685	BPNT1	TSS1500	chr1	220263698	q	shelf	TSS1500 - shelf		ρ0 v. ρ+	ρ0 Demeth	-19.7567	1.47971	16.5503	0.000181943	0.0480821	-1.49986	0.120291	1.2426	0.00023795	0.0496301	38.34	37.86	34.68	18.32	15.35	17.94	-0.685485	-0.714848	-0.913421	-2.15656	-2.46327	-2.1935
cg09831010	BRCA1	TSS1500	chr17	41277847	q	shore	TSS1500 - shore		ρ0 v. ρ+	ρ0 Demeth	-14.0383	1.55159	16.5503	0.000826861	0.909639	-2.12351	0.290093	1.2426	0.00185309	0.0194222	17.02	21.33	19.85	5.39	3.79	6.905	-2.28553	-1.88293	-2.01356	-4.13364	-4.66592	-3.75299
cg14361162	BRD2	TSS1500	chr6	32935738	p	shore	TSS1500 - shore		ρ0 v. ρ+	ρ0 Meth	29.6977	1.21564	16.5503	1.66589e-05	0.000208743	4.96939	0.3403	1.2426	0.000127918	0.00022394	2.216	1.238	1.053	29.22	31.14	33.24	-5.46357	-6.31787	-6.55408	-1.27639	-1.1449	-1.00606
cg14306264	BRD2	TSS1500	chr6	32935789	p	shore	TSS1500 - shore		ρ0 v. ρ+	ρ0 Meth	23.9847	1.34308	16.5503	5.77835e-05	0.00260688	2.83793	0.277613	1.2426	0.000516054	0.00233494	5.758	7.438	4.04	28.08	29.86	31.25	-4.03273	-3.63743	-4.57001	-1.35685	-1.23202	-1.1375
cg07954885	BRD2	TSS1500	chr6	32935263	p	shore	TSS1500 - shore		ρ0 v. ρ+	ρ0 Meth	22.8367	1.54149	16.5503	0.000120866	0.00756806	1.35228	0.0933809	1.2426	0.000132201	0.152667	43.27	44.4	40.12	65.94	66.6	63.76	-0.390745	-0.324525	-0.577753	0.953075	0.995674	0.815069
cg04607679	BRD2	TSS1500	chr6	32935803	p	shore	TSS1500 - shore		ρ0 v. ρ+	ρ0 Meth	21.4323	2.00402	16.5503	0.000433096	0.0357784	3.10583	0.407307	1.2426	0.0015882	0.00533091	6.15123	2.572	3.46	27.38	22.12	26.98	-3.93139	-5.24337	-4.80228	-1.40724	-1.8159	-1.4364
cg19245011	BRDT	TSS1500	chr1	92414221	p	shore	TSS1500 - shore		ρ0 v. ρ+	ρ0 Demeth	-25.17	2.73423	16.5503	0.000773647	0.0172694	-1.73187	0.234571	1.2426	0.00179412	0.0527747	76.71	84.36	78.17	51.79	56.3	55.64	1.7197	2.43132	1.8403	0.103341	0.365502	0.326863
cg20466478	BRF2	TSS1500	chr8	37708609	p	shore	TSS1500 - shore		ρ0 v. ρ+	ρ0 Meth	24.3733	1.27552	16.5503	4.41925e-05	0.00179373	1.9934	0.125816	1.2426	9.2741e-05	0.00198712	63.34	60.69	63.37	87.36	88.1	85.06	0.78891	0.626562	0.790774	2.78898	2.88818	2.5093
cg04984513	BRI3BP	TSS1500	chr12	125477549	q	shore	TSS1500 - shore		ρ0 v. ρ+	ρ0 Demeth	-10.031	0.896267	16.5503	0.000362874	0.999055	-2.14437	0.254373	1.2426	0.00108431	0.012044	14.28	14.12	12.19	4.68	2.805	3.012	-2.58564	-2.60458	-2.84869	-4.3482	-5.11481	-5.00901
cg24506862	BRUNOL4	TSS1500	chr18	35146670	q	island	TSS1500 - island		ρ0 v. ρ+	ρ0 Meth	24.1233	3.31742	16.5503	0.00189994	0.0423897	2.24324	0.378592	1.2426	0.00406497	0.0290847	69.89	66.12	60.63	88.33	93.5	87.18	1.21484	0.964653	0.622935	2.9201	3.84645	2.7656
cg01273679	BRUNOL4	TSS1500	chr18	35146393	q	island	TSS1500 - island		ρ0 v. ρ+	ρ0 Meth	23.87	1.55269	16.5503	0.000104456	0.00461208	1.61139	0.125802	1.2426	0.000214113	0.0213848	23.52	21.53	18.84	45.16	43.86	46.48	-1.70119	-1.86579	-2.10697	-0.280183	-0.356123	-0.203468
cg18397864	BRUNOL4	1stExon	chr18	35145473	q	island	1stExon - island		ρ0 v. ρ+	ρ0 Meth	18.4233	1.82591	16.5503	0.000542848	0.181508	1.90907	0.164232	1.2426	0.000313011	0.0077079	73.96	74.05	68.91	91.39	91.41	89.39	1.50602	1.51277	1.14826	3.40795	3.41162	3.07469
cg06825957	BSN	TSS1500	chr3	49591628	p	island	TSS1500 - island		ρ0 v. ρ+	ρ0 Meth	21.7007	1.85495	16.5503	0.0003053	0.0250143	2.0207	0.172916	1.2426	0.000306602	0.00543504	9.849	12.34	9.439	33.73	29.01	33.99	-3.19429	-2.82858	-3.26218	-0.974324	-1.29107	-0.957574
cg01847271	BSPRY	TSS200	chr9	116111676	q	island	TSS200 - island		ρ0 v. ρ+	ρ0 Meth	18.949	3.36528	16.5503	0.00489411	0.25791	3.12056	0.337582	1.2426	0.000761364	0.00266007	82.08	80.32	71.293	97.62	96.65	96.27	2.19546	2.02903	1.31236	5.35814	4.85054	4.68984
cg19350469	BST1	TSS200	chr4	15704453	p	shore	TSS200 - shore		ρ0 v. ρ+	ρ0 Meth	22.8333	1.96088	16.5503	0.000310901	0.0164034	2.3448	0.210696	1.2426	0.000370961	0.00322402	67.39	72.42	67.05	93.26	91.98	90.12	1.04722	1.39277	1.02496	3.79044	3.51965	3.18926
cg05683857	BTBD16	TSS200	chr10	124030795	q	open sea	TSS200 - open sea		ρ0 v. ρ+	ρ0 Meth	19.3933	1.2472	16.5503	9.98635e-05	0.0424212	1.45782	0.117462	1.2426	0.000242303	0.0704378	63.14	63.66	61.71	84.43	81.26	81	0.776498	0.808829	0.688537	2.43899	2.11642	2.09192
cg14565781	BTBD19	1stExon	chr1	45274513	p	shelf	1stExon - shelf		ρ0 v. ρ+	ρ0 Meth	28.8263	2.51009	16.5503	0.000328181	0.00407668	2.19509	0.171584	1.2426	0.000215158	0.00259471	61.7748	54.74	54.5362	87.43	84.89	85.21	0.692496	0.274359	0.262498	2.79814	2.49009	2.5264
cg27587645	BTBD2	1stExon	chr19	2015311	p	open sea	1stExon - open sea		ρ0 v. ρ+	ρ0 Meth	21.4867	2.18983	16.5503	0.000604818	0.0436512	1.7285	0.219205	1.2426	0.00139859	0.0455613	18.7	12.72	13.28	37.01	34.29	37.86	-2.12022	-2.77855	-2.70711	-0.767208	-0.938325	-0.714848
cg16324306	BTBD7	5'UTR	chr14	93786330	q	open sea	5'UTR - open sea		ρ0 v. ρ+	ρ0 Meth	26.74	2.95272	16.5503	0.000823932	0.013079	2.40763	0.321504	1.2426	0.00170056	0.0113135	67.33	63.07	58.86	87.53	93.04	88.91	1.04328	0.772161	0.516746	2.81132	3.74069	3.00309
cg21391023	BTBD8	TSS1500	chr1	92545580	p	shore	TSS1500 - shore		ρ0 v. ρ+	ρ0 Meth	24.5767	2.31271	16.5503	0.000443946	0.012815	1.60892	0.146547	1.2426	0.000391096	0.0334165	24.5	23.02	21.02	50.57	43.49	48.21	-1.62369	-1.7416	-1.90972	0.0328949	-0.377822	-0.103341
cg05474467	BTBD9	TSS200	chr6	38608039	p	island	TSS200 - island		ρ0 v. ρ+	ρ0 Meth	23.245	1.38493	16.5503	7.38484e-05	0.00422298	2.28755	0.194915	1.2426	0.00030152	0.00294843	8.34	11.11	7.505	33.09	30.52	33.08	-3.45817	-3.00016	-3.62345	-1.01583	-1.18684	-1.01648
cg09053907	BTC	TSS200	chr4	75720055	q	shore	TSS200 - shore		ρ0 v. ρ+	ρ0 Meth	39.3667	0.71741	16.5503	6.60308e-07	2.99428e-06	2.47144	0.0552088	1.2426	1.48917e-06	1.22065e-05	24.05	23.26	21.93	62.8	62.82	61.72	-1.65901	-1.72213	-1.83186	0.755462	0.756697	0.689147
cg18836122	BTC	TSS200	chr4	75720078	q	shore	TSS200 - shore		ρ0 v. ρ+	ρ0 Meth	32.92	0.898752	16.5503	3.31678e-06	2.70466e-05	2.6672	0.102965	1.2426	1.31944e-05	8.0529e-05	12.31	10.66	10.08	44.31	44.74	42.76	-2.83258	-3.0671	-3.15715	-0.329786	-0.30467	-0.420762
cg20122727	BTC	TSS200	chr4	75719957	q	shore	TSS200 - shore		ρ0 v. ρ+	ρ0 Meth	29.5751	5.30331	16.5503	0.00506796	0.0354781	1.8672	0.368534	1.2426	0.00714756	0.083217	18.5396	28.93	29.99	59.7	58.76	47.725	-2.13549	-1.29667	-1.22308	0.566951	0.51079	-0.131377
cg01860201	BTC	TSS200	chr4	75720019	q	shore	TSS200 - shore		ρ0 v. ρ+	ρ0 Meth	26.26	2.26247	16.5503	0.000314858	0.00638792	1.86544	0.201988	1.2426	0.000764056	0.0184544	22.18	15.43	16.85	46.08	42.8	44.36	-1.81088	-2.45441	-2.30297	-0.22668	-0.418404	-0.326863
cg01891925	BTC	TSS1500	chr4	75721007	q	shore	TSS1500 - shore		ρ0 v. ρ+	ρ0 Meth	26.2106	3.00393	16.5503	0.000950386	0.0162745	1.59744	0.188237	1.2426	0.00105706	0.0663058	47.25	46.8	39.7582	71.56	73.44	67.44	-0.158857	-0.184918	-0.599511	1.33123	1.46731	1.0505
cg03156260	BTC	TSS1500	chr4	75721361	q	shore	TSS1500 - shore		ρ0 v. ρ+	ρ0 Meth	16.6733	0.711071	16.5503	1.96095e-05	0.43554	1.63312	0.0616862	1.2426	1.2098e-05	0.00159397	71.58	73.68	71.83	88.68	89.54	88.89	1.33265	1.48511	1.35043	2.96973	3.09765	3.00016
cg24041078	BTG4	TSS1500	chr11	111383889	q	island	TSS1500 - island		ρ0 v. ρ+	ρ0 Meth	25.3067	2.47215	16.5503	0.000513301	0.0120209	2.4341	0.302702	1.2426	0.00129826	0.00863884	66.15	68.83	61.98	88.76	93.73	90.39	0.966585	1.14288	0.705044	2.98127	3.90197	3.23355
cg08827001	BTG4	TSS1500	chr11	111384048	q	shore	TSS1500 - shore		ρ0 v. ρ+	ρ0 Meth	22.41	2.66846	16.5503	0.00110014	0.0466028	2.03363	0.242764	1.2426	0.00111078	0.0156504	67.2	70.36	62.18	87.95	91.39	87.63	1.03477	1.24721	0.717301	2.86765	3.40795	2.82458
cg09148270	BTG4	TSS1500	chr11	111384223	q	shore	TSS1500 - shore		ρ0 v. ρ+	ρ0 Meth	15.495	2.28127	16.5503	0.00245357	0.666226	2.33528	0.305877	1.2426	0.00158078	0.0118166	80.39	82.88	75.55	93.786	95.11	96.4091	2.03543	2.27534	1.6276	3.91579	4.28169	4.74674
cg05862431	BUD13	TSS1500	chr11	116644198	q	shore	TSS1500 - shore		ρ0 v. ρ+	ρ0 Demeth	-21.4767	2.23489	16.5503	0.000655527	0.046141	-1.49276	0.179023	1.2426	0.00113055	0.117467	41.84	44.62	40.02	21.19	17.36	23.5	-0.475144	-0.311675	-0.58376	-1.895	-2.25107	-1.7028
cg02798801	BUD31	TSS1500	chr7	99005263	q	shore	TSS1500 - shore		ρ0 v. ρ+	ρ0 Meth	43.1857	2.70891	16.5503	9.0503e-05	0.000312498	3.20388	0.335143	1.2426	0.000668851	0.00222011	15.7	13.17	8.083	54.74	58.44	53.33	-2.42477	-2.72094	-3.50737	0.274359	0.491761	0.192452
cg18634506	BUD31	5'UTR	chr7	99007560	q	shore	5'UTR - shore		ρ0 v. ρ+	ρ0 Meth	30.14	1.97309	16.5503	0.000107117	0.00117406	2.14222	0.140051	1.2426	0.000106553	0.00151852	51.7	56.7	51.25	83.15	85.04	81.88	0.0981411	0.388982	0.0721498	2.30297	2.50703	2.17593
cg25574227	C10orf105	IGR	chr10	73153701	q	shelf	IGR - shelf	-2990	ρ0 v. ρ+	ρ0 Meth	23.0167	1.56535	16.5503	0.000124494	0.0072488	1.60954	0.104769	1.2426	0.000104741	0.0124274	58.88	58.77	54.62	79.97	81.81	79.54	0.517937	0.511385	0.267373	1.9973	2.16913	1.95887
cg03641066	C10orf11	TSS200	chr10	77542423	q	open sea	TSS200 - open sea		ρ0 v. ρ+	ρ0 Meth	10.71	1.88656	16.5503	0.00475102	0.981881	2.14451	0.418706	1.2426	0.00687769	0.0494033	84.46	88.72	83.1	94.92	95.76	97.73	2.44228	2.97549	2.29783	4.22381	4.49729	5.42804
cg18061433	C10orf113	TSS1500	chr10	21435895	p	open sea	TSS1500 - open sea		ρ0 v. ρ+	ρ0 Meth	29.4967	1.60358	16.5503	5.13944e-05	0.000643724	1.75644	0.101407	1.2426	6.52085e-05	0.00357639	37.99	35.62	32.86	64.1	66.16	64.7	-0.706881	-0.853925	-1.03084	0.836341	0.96723	0.874098
cg03161190	C10orf26	TSS200	chr10	104535792	q	open sea	TSS200 - open sea		ρ0 v. ρ+	ρ0 Meth	29.1338	2.96533	16.5503	0.000601784	0.00666497	1.93156	0.220937	1.2426	0.00094327	0.01786	52.8122	50.9	45.7465	78.59	82.73	75.54	0.162458	0.0519426	-0.246053	1.87606	2.26014	1.62682
cg23829193	C10orf27	TSS1500	chr10	72546264	q	open sea	TSS1500 - open sea		ρ0 v. ρ+	ρ0 Demeth	-14.93	1.41969	16.5503	0.000462334	0.841302	-2.03332	0.330579	1.2426	0.00354427	0.0377963	95.82	93.33	91.35	77.46	79.45	78.8	4.51875	3.80658	3.40063	1.78096	1.95091	1.89413
cg12863443	C10orf28	TSS1500	chr10	99894013	q	shore	TSS1500 - shore		ρ0 v. ρ+	ρ0 Meth	23.7967	2.64665	16.5503	0.000846993	0.0260622	1.8224	0.223045	1.2426	0.00122172	0.0301216	63.94	60.71	56.8	83.9	87.32	81.62	0.826319	0.627772	0.39486	2.38161	2.78376	2.15079
cg13948050	C10orf47	TSS1500	chr10	11865142	p	island	TSS1500 - island		ρ0 v. ρ+	ρ0 Meth	25.8233	1.99203	16.5503	0.000204291	0.00482698	1.91204	0.127687	1.2426	0.000115862	0.00317194	15.05	16.46	16.75	44.96	38.36	42.41	-2.49685	-2.3435	-2.31329	-0.291838	-0.684264	-0.441414
cg05377034	C10orf57	TSS1500	chr10	81838185	q	shore	TSS1500 - shore		ρ0 v. ρ+	ρ0 Meth	21.0233	1.75474	16.5503	0.000278159	0.0316975	1.35864	0.123926	1.2426	0.000393252	0.20106	24.22	23.02	27.8	46.99	44.02	47.1	-1.64562	-1.7416	-1.37691	-0.173911	-0.346752	-0.167541
cg25844471	C10orf67	TSS1500	chr10	23635200	p	open sea	TSS1500 - open sea		ρ0 v. ρ+	ρ0 Meth	31.1323	3.6633	16.5503	0.00105132	0.0082973	1.90527	0.242668	1.2426	0.00142169	0.0263022	43.91	42.37	35.3031	67.47	76.21	71.3	-0.353194	-0.443777	-0.8739	1.05248	1.67963	1.31285
cg06365057	C10orf72	TSS200	chr10	50323706	q	island	TSS200 - island		ρ0 v. ρ+	ρ0 Meth	36.966	3.89864	16.5503	0.000690333	0.00325908	2.29095	0.256767	1.2426	0.000872414	0.0076121	41.39	39.7	30.2591	76.8085	74.73	70.7085	-0.501865	-0.603019	-1.20464	1.72767	1.56426	1.2714
cg01407927	C10orf76	TSS1500	chr10	103816225	q	shore	TSS1500 - shore		ρ0 v. ρ+	ρ0 Demeth	-17.314	1.54479	16.5503	0.000360854	0.323503	-1.72803	0.17474	1.2426	0.000586788	0.0249957	26.21	30.17	26.98	10.85	8.658	11.91	-1.49331	-1.21073	-1.4364	-3.03854	-3.39917	-2.8868
cg12403698	C10orf84	TSS1500	chr10	120102359	q	shore	TSS1500 - shore		ρ0 v. ρ+	ρ0 Demeth	-24.71	2.02382	16.5503	0.000258326	0.00787206	-1.96375	0.194726	1.2426	0.000543949	0.0104266	36.37	40.87	39.25	13.06	12.15	17.15	-0.806958	-0.532848	-0.630192	-2.73487	-2.85409	-2.27229
cg18565342	C10orf88	TSS200	chr10	124714098	q	island	TSS200 - island		ρ0 v. ρ+	ρ0 Meth	20.3167	1.90735	16.5503	0.000439911	0.0597876	3.22402	0.153516	1.2426	3.03831e-05	0.000108059	77.75	79.03	72.78	96.71	96.86	96.94	1.80504	1.91407	1.41887	4.87751	4.94706	4.98549
cg03354772	C10orf93	TSS1500	chr10	134756503	q	island	TSS1500 - island		ρ0 v. ρ+	ρ0 Meth	24.33	2.09785	16.5503	0.000315829	0.0103619	1.86052	0.155192	1.2426	0.000277468	0.00820785	63.05	61.08	56.7	83.49	86.47	83.86	0.770922	0.650188	0.388982	2.33826	2.67604	2.37734
cg17000480	C10orf93	TSS1500	chr10	134756994	q	shore	TSS1500 - shore		ρ0 v. ρ+	ρ0 Meth	20.3733	1.25262	16.5503	8.36194e-05	0.0189808	1.59951	0.13577	1.2426	0.000297053	0.0291449	63.43	63.4	64.42	83.44	86.47	82.46	0.794505	0.792639	0.856442	2.33304	2.67604	2.23305
cg13618688	C11orf24	IGR	chr11	68023919	q	open sea	IGR - open sea	-4884	ρ0 v. ρ+	ρ0 Meth	19.4567	1.27634	16.5503	0.000107991	0.042535	1.21653	0.0765473	1.2426	9.16228e-05	0.624724	50.61	54.72	52.45	71.58	71.59	72.98	0.0352035	0.273194	0.141497	1.33265	1.33336	1.43347
cg23895722	C11orf45	TSS1500	chr11	128776112	q	open sea	TSS1500 - open sea		ρ0 v. ρ+	ρ0 Meth	17.1823	2.35831	16.5503	0.00188613	0.401064	1.63065	0.1654	1.2426	0.000593801	0.039457	74.23	73.3	66.76	88.25	88.6768	88.91	1.52631	1.45697	1.00606	2.90894	2.96927	3.00309
cg08775230	C11orf52	TSS200	chr11	111789493	q	open sea	TSS200 - open sea		ρ0 v. ρ+	ρ0 Demeth	-25.81	2.75248	16.5503	0.000720553	0.0141506	-1.76753	0.233822	1.2426	0.00164128	0.0441706	75.19	83.85	79.96	51.78	54.07	55.72	1.59962	2.37628	1.9964	0.102763	0.235392	0.33154
cg19964761	C11orf53	5'UTR	chr11	111126790	q	open sea	5'UTR - open sea		ρ0 v. ρ+	ρ0 Demeth	-23.6	2.97858	16.5503	0.00137332	0.0386329	-1.84154	0.254999	1.2426	0.00194987	0.0394429	34.08	42.03	40.17	17.55	11.72	16.21	-0.951791	-0.463887	-0.574751	-2.23205	-2.91311	-2.36989
cg20137312	C11orf74	5'UTR	chr11	36616246	p	open sea	5'UTR - open sea		ρ0 v. ρ+	ρ0 Meth	20.7287	1.48528	16.5503	0.000152889	0.0240885	3.17647	0.336357	1.2426	0.000701117	0.00236542	2.433	5.088	3.223	22.61	26.77	23.55	-5.32559	-4.22142	-4.90819	-1.77519	-1.45182	-1.69879
cg06895640	C11orf75	TSS1500	chr11	93277191	q	shore	TSS1500 - shore		ρ0 v. ρ+	ρ0 Meth	19.8875	3.02325	16.5503	0.00276447	0.165937	2.24816	0.390257	1.2426	0.00450474	0.0312035	77.0615	71.86	68.316	89.36	95.03	92.51	1.74824	1.35257	1.10847	3.07013	4.25707	3.62657
cg06719900	C11orf87	5'UTR	chr11	109292894	q	shore	5'UTR - shore		ρ0 v. ρ+	ρ0 Meth	24.6593	1.02578	16.5503	1.77604e-05	0.000693787	2.93293	0.301621	1.2426	0.000626283	0.00256827	7.115	5.901	3.656	30.29	29.91	30.45	-3.70651	-3.99515	-4.71986	-1.20252	-1.22858	-1.19161
cg18369257	C11orf9	1stExon	chr11	61520258	q	shore	1stExon - shore		ρ0 v. ρ+	ρ0 Meth	20.4501	2.80476	16.5503	0.00188086	0.118479	1.80922	0.224337	1.2426	0.00128392	0.0325635	13.99	12.02	10.42	35.61	27.4004	34.77	-2.62011	-2.87174	-3.10382	-0.854554	-1.40576	-0.907693
cg01314044	C11orf97	IGR	chr11	94246036	q	shore	IGR - shore	341	ρ0 v. ρ+	ρ0 Meth	20.43	3.06558	16.5503	0.00263387	0.13732	1.87398	0.284728	1.2426	0.00275909	0.0456309	73.1	67.54	63.79	87.62	91.41	86.69	1.44227	1.05708	0.816942	2.82325	3.41162	2.70336
cg10082647	C12orf23	TSS1500	chr12	107348855	q	shore	TSS1500 - shore		ρ0 v. ρ+	ρ0 Demeth	-12.1735	2.27909	16.5503	0.00591974	0.93651	-3.22468	0.564153	1.2426	0.00463442	0.0129867	9.649	16.99	15.37	2.321	0.85746	2.31	-3.22709	-2.2886	-2.46105	-5.39523	-6.85329	-5.40225
cg08743634	C12orf29	TSS1500	chr12	88428894	q	shore	TSS1500 - shore		ρ0 v. ρ+	ρ0 Demeth	-31.26	2.41037	16.5503	0.000203944	0.00184314	-2.14098	0.193716	1.2426	0.000381087	0.00490721	48.42	52.77	47.89	16.69	16.48	22.13	-0.0912087	0.160014	-0.121836	-2.31951	-2.34141	-1.81506
cg14476397	C12orf34	TSS1500	chr12	110151071	q	shore	TSS1500 - shore		ρ0 v. ρ+	ρ0 Meth	21.7667	1.32123	16.5503	7.94881e-05	0.00842673	1.52787	0.108864	1.2426	0.000149548	0.0293923	22.05	19.38	18.25	42.98	40.65	41.35	-1.82177	-2.05657	-2.16332	-0.407803	-0.545993	-0.504244
cg05872643	C12orf35	5'UTR	chr12	32112763	p	island	5'UTR - island		ρ0 v. ρ+	ρ0 Meth	11.5047	0.720409	16.5503	8.98885e-05	0.998908	1.6618	0.0996527	1.2426	7.57623e-05	0.00681575	5.858	6.782	6.846	17.21	17.51	19.28	-4.00636	-3.78083	-3.76628	-2.26621	-2.23604	-2.06582
cg11743448	C12orf42	TSS1500	chr12	103889960	q	shore	TSS1500 - shore		ρ0 v. ρ+	ρ0 Meth	24.51	1.95231	16.5503	0.000231646	0.00758268	1.68142	0.139724	1.2426	0.0002734	0.0174289	57.76	55.8	52.47	80.08	81.8	77.68	0.451461	0.336219	0.142654	2.00722	2.16816	1.79921
cg05513226	C12orf49	IGR	chr12	117147009	q	open sea	IGR - open sea	-6587	ρ0 v. ρ+	ρ0 Demeth	-16.7667	1.15793	16.5503	0.000132256	0.430452	-1.51026	0.106306	1.2426	0.000142553	0.0327624	28.87	31.63	28.6	13.38	11.68	13.74	-1.30089	-1.11207	-1.31991	-2.69462	-2.9187	-2.65031
cg19817767	C12orf49	IGR	chr12	117147165	q	open sea	IGR - open sea	-6431	ρ0 v. ρ+	ρ0 Demeth	-23.2719	2.23124	16.5503	0.000477366	0.0197557	-1.50685	0.132773	1.2426	0.000343681	0.058724	43.8894	51.2565	46.49	23.51	23.24	25.07	-0.354402	0.0725235	-0.202888	-1.702	-1.72374	-1.57958
cg17824939	C12orf50	5'UTR	chr12	88421705	q	open sea	5'UTR - open sea		ρ0 v. ρ+	ρ0 Demeth	-28.4117	3.25467	16.5503	0.000948681	0.0110191	-1.82925	0.215555	1.2426	0.0010571	0.02652	46.2632	55.27	53.19	23.74	19.8259	25.922	-0.216044	0.305254	0.184338	-1.68361	-2.01575	-1.51486
cg19998368	C12orf56	1stExon	chr12	64784252	q	island	1stExon - island		ρ0 v. ρ+	ρ0 Demeth	-17.6993	0.492963	16.5503	3.59201e-06	0.0400905	-3.83414	0.0764157	1.2426	9.44199e-07	2.40858e-06	20.182	19.3937	18.4934	1.586	1.586	1.799	-1.98365	-2.05531	-2.13991	-5.9554	-5.9554	-5.77047
cg16138158	C12orf65	5'UTR	chr12	123727023	q	open sea	5'UTR - open sea		ρ0 v. ρ+	ρ0 Meth	15.0782	1.1178	16.5503	0.00017477	0.870902	1.97695	0.171659	1.2426	0.000324574	0.00645805	76.7137	78.3518	79.8	92.08	93.66	94.36	1.72	1.85572	1.98203	3.53932	3.88488	4.06441
cg17225222	C12orf68	1stExon	chr12	48577720	q	island	1stExon - island		ρ0 v. ρ+	ρ0 Meth	22.8143	0.687557	16.5503	4.9196e-06	0.000402857	2.48563	0.0950433	1.2426	1.27019e-05	9.99204e-05	7.434	6.33	7.533	31.01	29.1	29.63	-3.63827	-3.88731	-3.61764	-1.15365	-1.28477	-1.2479
cg15783064	C12orf72	TSS1500	chr12	31811887	p	open sea	TSS1500 - open sea		ρ0 v. ρ+	ρ0 Meth	25.5667	2.20001	16.5503	0.000313336	0.00745867	2.00375	0.230571	1.2426	0.000965152	0.0150241	18.49	12.84	12.16	40.78	38.27	41.14	-2.14023	-2.76302	-2.85273	-0.538223	-0.689758	-0.516746
cg22022442	C12orf72	TSS1500	chr12	31811083	p	open sea	TSS1500 - open sea		ρ0 v. ρ+	ρ0 Meth	25.19	3.07117	16.5503	0.00120393	0.0241664	2.8443	0.343658	1.2426	0.00116313	0.00493531	71.7052	71.38	62.9549	91.94	95.78	93.89	1.34154	1.3185	0.765034	3.51184	4.50441	3.94173
cg27220934	C12orf75	TSS1500	chr12	105723904	q	shore	TSS1500 - shore		ρ0 v. ρ+	ρ0 Meth	41.1045	2.98256	16.5503	0.000160641	0.000614606	2.91783	0.197469	1.2426	0.000122112	0.000544197	48.64	46.61	39.2265	87.59	84.82	85.38	-0.078502	-0.19593	-0.631614	2.81926	2.48223	2.54595
cg08867452	C12orf75	TSS1500	chr12	105724140	q	shore	TSS1500 - shore		ρ0 v. ρ+	ρ0 Meth	14.5021	2.729	16.5503	0.00602953	0.752834	1.99645	0.259761	1.2426	0.00154143	0.0221319	6.03341	6.64384	5.32753	20.15	25.3512	16.01	-3.9611	-3.81266	-4.15141	-1.98651	-1.55807	-2.39124
cg16750741	C13orf16	1stExon	chr13	111973105	q	open sea	1stExon - open sea		ρ0 v. ρ+	ρ0 Demeth	-26.0974	2.68799	16.5503	0.000630036	0.0119267	-1.65557	0.193098	1.2426	0.00101643	0.0496766	70.4735	78.4188	75.55	50.76	46.16	49.23	1.25507	1.86142	1.6276	0.0438613	-0.222035	-0.0444385
cg04015777	C13orf27	TSS1500	chr13	103426481	q	island	TSS1500 - island		ρ0 v. ρ+	ρ0 Meth	26.8927	2.65812	16.5503	0.000537204	0.00887982	2.66891	0.226177	1.2426	0.000295189	0.00164922	69.18	66.4	60.5418	91.04	93.67	92.09	1.16649	0.982722	0.617608	3.34493	3.88731	3.54129
cg15663948	C13orf28	1stExon	chr13	113030673	q	open sea	1stExon - open sea		ρ0 v. ρ+	ρ0 Demeth	-20.2766	0.955944	16.5503	2.92073e-05	0.00878687	-1.65938	0.0618483	1.2426	1.14727e-05	0.00126415	34.14	36.47	33.3	14.5509	14.3948	14.1345	-0.947939	-0.800728	-1.00216	-2.55396	-2.57216	-2.60286
cg22790835	C13orf29	TSS1500	chr13	111522985	q	open sea	TSS1500 - open sea		ρ0 v. ρ+	ρ0 Meth	18.2659	0.640154	16.5503	8.97794e-06	0.0276171	1.51307	0.0422682	1.2426	3.63506e-06	0.00153154	14.7863	14.7401	14.5359	32.16	32.49	34.21	-2.52683	-2.53212	-2.5557	-1.07687	-1.05511	-0.94345
cg08756033	C13orf33	TSS200	chr13	31480128	q	shore	TSS200 - shore		ρ0 v. ρ+	ρ0 Demeth	-34.3409	3.60743	16.5503	0.000679836	0.00400508	-2.08657	0.233575	1.2426	0.000868339	0.0113161	59.1227	66	67.84	27.02	28.09	34.83	0.53241	0.956931	1.07687	-1.43347	-1.35614	-0.903878
cg24549236	C13orf35	1stExon	chr13	113301696	q	shore	1stExon - shore		ρ0 v. ρ+	ρ0 Demeth	-15.72	1.8217	16.5503	0.000991591	0.66394	-2.21074	0.16445	1.2426	0.000177125	0.00209613	94.54	94.74	94.38	77.88	82.35	76.27	4.11395	4.17084	4.06984	1.8159	2.2221	1.6844
cg26938159	C13orf35	5'UTR	chr13	113313988	q	open sea	5'UTR - open sea		ρ0 v. ρ+	ρ0 Demeth	-28.91	2.75441	16.5503	0.000465841	0.00550398	-2.04907	0.272346	1.2426	0.00167078	0.0208871	77.99	86.98	81.66	52	52.92	54.98	1.82513	2.73995	2.15464	0.115477	0.168699	0.288341
cg19359983	C13orf39	TSS200	chr13	103346900	q	open sea	TSS200 - open sea		ρ0 v. ρ+	ρ0 Meth	19.4156	3.26132	16.5503	0.00399529	0.214818	2.18702	0.337609	1.2426	0.00292666	0.0247358	74.16	77.44	67.2033	90.17	94.45	92.43	1.52104	1.77931	1.03498	3.19738	4.08899	3.61
cg01139586	C14orf102	TSS1500	chr14	90798784	q	shore	TSS1500 - shore		ρ0 v. ρ+	ρ0 Meth	29.81	1.00138	16.5503	7.58287e-06	9.46336e-05	1.92006	0.0784401	1.2426	1.65283e-05	0.00049531	23.34	23.37	20.75	52.61	51.32	52.96	-1.71567	-1.71325	-1.9333	0.150754	0.076192	0.171015
cg12743470	C14orf115	TSS200	chr14	74815085	q	open sea	TSS200 - open sea		ρ0 v. ρ+	ρ0 Meth	23.5733	0.69033	16.5503	4.38748e-06	0.000263163	1.57914	0.0479461	1.2426	5.06773e-06	0.00108511	54.14	55.86	54.29	78.13	79.14	77.74	0.239459	0.339729	0.248177	1.83692	1.92367	1.8042
cg12563839	C14orf159	1stExon	chr14	91580507	q	open sea	1stExon - open sea		ρ0 v. ρ+	ρ0 Demeth	-21.511	2.5929	16.5503	0.00115269	0.064201	-2.18779	0.275873	1.2426	0.0013686	0.0134346	26.16	33.78	31.21	6.967	8.27	11.38	-1.49704	-0.971098	-1.14019	-3.73913	-3.47143	-2.96113
cg18639180	C14orf159	1stExon	chr14	91580605	q	open sea	1stExon - open sea		ρ0 v. ρ+	ρ0 Demeth	-21.951	1.97558	16.5503	0.000373266	0.026142	-2.42776	0.16257	1.2426	0.000117115	0.000952339	25.18	31.49	30.33	6.323	7.593	7.231	-1.57115	-1.12142	-1.19979	-3.88901	-3.60526	-3.68138
cg23296408	C14orf159	1stExon	chr14	91580613	q	open sea	1stExon - open sea		ρ0 v. ρ+	ρ0 Demeth	-22.0583	2.17866	16.5503	0.000535662	0.0324257	-3.09403	0.242814	1.2426	0.000218535	0.000823127	21.95	29.1	27.1	3.135	4.706	4.134	-1.83018	-1.28477	-1.42763	-4.94944	-4.33981	-4.53541
cg13186286	C14orf159	1stExon	chr14	91580451	q	open sea	1stExon - open sea		ρ0 v. ρ+	ρ0 Demeth	-23.052	2.21889	16.5503	0.000484733	0.021433	-2.36217	0.205684	1.2426	0.000328148	0.00279687	27.25	34.27	32.07	7.765	7.004	9.665	-1.41669	-0.939606	-1.08282	-3.57026	-3.73092	-3.22444
cg09943560	C14orf159	5'UTR	chr14	91581064	q	open sea	5'UTR - open sea		ρ0 v. ρ+	ρ0 Demeth	-23.6823	3.22395	16.5503	0.00182882	0.0458207	-1.54441	0.222614	1.2426	0.00226688	0.123452	42.7169	51.02	48.54	19.72	24.82	26.69	-0.423305	0.0588701	-0.0842773	-2.02538	-1.59885	-1.45771
cg26288577	C14orf159	1stExon	chr14	91580429	q	open sea	1stExon - open sea		ρ0 v. ρ+	ρ0 Demeth	-24.846	3.13381	16.5503	0.00136994	0.0286707	-2.34483	0.369512	1.2426	0.00315889	0.0206254	30.67	38.95	34.3	6.479	9.453	13.45	-1.17665	-0.648368	-0.937685	-3.85145	-3.25982	-2.68593
cg06906435	C14orf177	TSS200	chr14	99177777	q	open sea	TSS200 - open sea		ρ0 v. ρ+	ρ0 Meth	33.8935	2.63774	16.5503	0.000211484	0.00140676	2.51762	0.173167	1.2426	0.000130159	0.000919672	55.15	54.61	47.3396	87.19	86.89	84.7	0.298253	0.266791	-0.153669	2.76689	2.72852	2.46883
cg14008119	C14orf179	TSS200	chr14	76451930	q	shore	TSS200 - shore		ρ0 v. ρ+	ρ0 Demeth	-14.3557	2.12335	16.5503	0.00249641	0.820205	-2.10771	0.291183	1.2426	0.00193302	0.0207142	15.98	21.34	22.24	4.292	5.11	7.091	-2.39447	-1.88207	-1.80587	-4.47892	-4.21486	-3.71176
cg10053540	C14orf179	TSS200	chr14	76451908	q	shore	TSS200 - shore		ρ0 v. ρ+	ρ0 Demeth	-20.2893	2.37617	16.5503	0.00103249	0.0954029	-2.44562	0.306816	1.2426	0.00134231	0.00875384	23.37	30.57	26.17	5.997	4.716	8.529	-1.71325	-1.18344	-1.49629	-3.97039	-4.3366	-3.42287
cg04220416	C14orf180	TSS200	chr14	105045877	q	open sea	TSS200 - open sea		ρ0 v. ρ+	ρ0 Meth	26.1848	2.92261	16.5503	0.000858622	0.0150792	1.55395	0.181857	1.2426	0.0010296	0.0810747	41.12	40.15	32.9157	65.42	65.78	61.54	-0.517937	-0.575951	-1.0272	0.919794	0.942809	0.678166
cg04906816	C14orf181	TSS200	chr14	69263302	q	shore	TSS200 - shore		ρ0 v. ρ+	ρ0 Demeth	-22.43	2.23576	16.5503	0.000555012	0.0291302	-1.5566	0.13912	1.2426	0.000363265	0.0435005	41.06	46.73	39.81	19.62	19.24	21.45	-0.521513	-0.188974	-0.596393	-2.03451	-2.06953	-1.87263
cg13247580	C14orf181	1stExon	chr14	69263103	q	shore	1stExon - shore		ρ0 v. ρ+	ρ0 Demeth	-23.02	1.37074	16.5503	7.36811e-05	0.00459068	-1.36097	0.081657	1.2426	7.59232e-05	0.110379	57.65	60.41	55.82	35.47	34.38	34.97	0.444959	0.609651	0.337389	-0.863371	-0.932566	-0.894988
cg10806586	C14orf28	TSS1500	chr14	45366116	q	shore	TSS1500 - shore		ρ0 v. ρ+	ρ0 Meth	36.9643	3.33501	16.5503	0.000376879	0.00184805	2.49106	0.248264	1.2426	0.000554683	0.00372689	47.2371	47.97	39.7	83.08	77.98	84.74	-0.159603	-0.117211	-0.603019	2.29577	1.82429	2.47329
cg05733554	C14orf37	5'UTR	chr14	58618292	q	island	5'UTR - island		ρ0 v. ρ+	ρ0 Meth	19.982	0.682767	16.5503	8.11547e-06	0.0036772	2.67651	0.0794637	1.2426	4.6345e-06	2.82305e-05	5.331	4.646	4.847	24.63	23.97	26.17	-4.15041	-4.35923	-4.29509	-1.61357	-1.66534	-1.49629
cg27295288	C14orf37	5'UTR	chr14	58616337	q	shore	5'UTR - shore		ρ0 v. ρ+	ρ0 Meth	17.42	2.10147	16.5503	0.00115623	0.350154	2.26781	0.328779	1.2426	0.00231641	0.0180118	73.47	79.46	76.13	94	95.71	91.61	1.46953	1.95179	1.67327	3.96963	4.47962	3.44876
cg27398547	C14orf39	1stExon	chr14	60952738	q	island	1stExon - island		ρ0 v. ρ+	ρ0 Demeth	-27.4967	1.45546	16.5503	4.62348e-05	0.000840167	-1.70653	0.10681	1.2426	8.97178e-05	0.0061145	72.16	76.22	72.15	44.97	46.36	46.71	1.37404	1.68042	1.37332	-0.291255	-0.210429	-0.190133
cg26248878	C14orf39	TSS200	chr14	60952781	q	island	TSS200 - island		ρ0 v. ρ+	ρ0 Demeth	-30.77	3.02815	16.5503	0.000528222	0.00471759	-1.99258	0.190747	1.2426	0.000474505	0.00857391	47.2341	55.9334	54.9525	21.07	20.31	24.43	-0.159775	0.344025	0.286739	-1.90538	-1.97221	-1.62916
cg26132298	C14orf39	TSS200	chr14	60952933	q	island	TSS200 - island		ρ0 v. ρ+	ρ0 Demeth	-30.8433	2.93956	16.5503	0.000466427	0.00417608	-2.1378	0.242677	1.2426	0.000916173	0.0105969	77.21	84.57	83.89	49.55	49.02	54.57	1.76039	2.45441	2.38054	-0.0259692	-0.0565609	0.264463
cg12189551	C14orf39	TSS200	chr14	60952945	q	island	TSS200 - island		ρ0 v. ρ+	ρ0 Demeth	-33.6122	3.16596	16.5503	0.000445583	0.00291314	-2.11588	0.2313	1.2426	0.00079261	0.0098208	70.6465	79.82	76.56	42.59	38.93	44.67	1.26709	1.98382	1.70762	-0.430787	-0.649582	-0.308756
cg20517697	C14orf43	5'UTR	chr14	74208225	q	open sea	5'UTR - open sea		ρ0 v. ρ+	ρ0 Meth	33.246	3.136	16.5503	0.000448092	0.00304093	2.30363	0.228563	1.2426	0.000545191	0.00490946	53.66	50.31	44.5219	85.65	82.63	79.95	0.211589	0.0178896	-0.317402	2.5774	2.25007	1.9955
cg08258506	C14orf43	5'UTR	chr14	74244236	q	open sea	5'UTR - open sea		ρ0 v. ρ+	ρ0 Meth	22.0599	3.24833	16.5503	0.00245512	0.0826962	2.3134	0.416321	1.2426	0.00513412	0.0314378	71.3	72.89	64.1507	90.83	94.9503	88.74	1.31285	1.4269	0.839518	3.30818	4.23291	2.97838
cg03519879	C14orf43	5'UTR	chr14	74227499	q	shore	5'UTR - shore		ρ0 v. ρ+	ρ0 Meth	20.1967	1.45733	16.5503	0.000157159	0.0333173	1.39088	0.0915484	1.2426	0.000109436	0.0903144	60.72	58.9	56	79.35	79.08	77.78	0.628377	0.519129	0.347923	1.94209	1.91843	1.80754
cg26683425	C14orf43	5'UTR	chr14	74210521	q	open sea	5'UTR - open sea		ρ0 v. ρ+	ρ0 Meth	15.9133	0.798297	16.5503	3.73691e-05	0.76521	1.74417	0.10238	1.2426	6.96218e-05	0.00402873	74.27	76.24	74.57	90.12	91.88	90.82	1.52933	1.68201	1.55206	3.18926	3.5002	3.30644
cg19798224	C14orf68	TSS200	chr14	100789509	q	open sea	TSS200 - open sea		ρ0 v. ρ+	ρ0 Demeth	-25.7833	2.46445	16.5503	0.00047171	0.0100378	-1.6713	0.191164	1.2426	0.000943188	0.0442378	47.76	51.77	48.55	26.05	19.32	25.36	-0.129352	0.102186	-0.0836998	-1.50527	-2.06212	-1.55739
cg07719965	C15orf2	TSS1500	chr15	24919600	q	shore	TSS1500 - shore		ρ0 v. ρ+	ρ0 Meth	29.864	4.42614	16.5503	0.00251531	0.0200485	2.70344	0.276282	1.2426	0.000611283	0.0031392	65.51	66	52.548	90.46	91.97	91.22	0.925537	0.956931	0.147165	3.24522	3.51769	3.37706
cg07491676	C15orf27	5'UTR	chr15	76400783	q	open sea	5'UTR - open sea		ρ0 v. ρ+	ρ0 Meth	28.23	2.27762	16.5503	0.000243567	0.00344372	2.44346	0.1879	1.2426	0.000201792	0.0015584	58	65.19	60.81	89.85	90.96	87.88	0.465664	0.905149	0.633823	3.14604	3.33084	2.85815
cg24528923	C15orf42	1stExon	chr15	90119427	q	shore	1stExon - shore		ρ0 v. ρ+	ρ0 Meth	27.2161	1.72878	16.5503	9.51066e-05	0.00175961	5.57618	0.723165	1.2426	0.00152252	0.00230284	1.16006	1.50347	0.308081	26.47	31.59	26.56	-6.41282	-6.0337	-8.33802	-1.47397	-1.11474	-1.46731
cg00793843	C15orf58	5'UTR	chr15	90777889	q	shore	5'UTR - shore		ρ0 v. ρ+	ρ0 Demeth	-23.1593	2.73074	16.5503	0.00105962	0.0364378	-2.50328	0.268097	1.2426	0.000732454	0.00472227	26.06	30.11	34.96	7.306	5.589	8.757	-1.50452	-1.21484	-0.895622	-3.66532	-4.07829	-3.38121
cg22161376	C15orf61	TSS1500	chr15	67813132	q	shore	TSS1500 - shore		ρ0 v. ρ+	ρ0 Meth	18.73	0.970613	16.5503	4.25058e-05	0.044036	1.4972	0.098183	1.2426	0.000107853	0.0302481	16.9	16.23	14.11	35.44	33.9	34.09	-2.29783	-2.36777	-2.60577	-0.865262	-0.963365	-0.951149
cg27247832	C16orf52	TSS1500	chr16	22018748	p	shore	TSS1500 - shore		ρ0 v. ρ+	ρ0 Demeth	-26.2204	2.97991	16.5503	0.00092025	0.0158295	-1.74788	0.24234	1.2426	0.00195927	0.0528348	45.1	49.93	49.08	16.9188	22.85	25.68	-0.283679	-0.00403955	-0.0530972	-2.29589	-1.75547	-1.53311
cg05418150	C16orf52	TSS1500	chr16	22018727	p	shore	TSS1500 - shore		ρ0 v. ρ+	ρ0 Demeth	-31.2854	3.47113	16.5503	0.000839153	0.00668551	-2.14828	0.291742	1.2426	0.00181214	0.0181905	46.2779	52.8469	51.02	14.35	17.8	24.1387	-0.215192	0.164468	0.0588701	-2.5774	-2.20726	-1.65202
cg08935602	C16orf59	TSS1500	chr16	2509817	p	island	TSS1500 - island		ρ0 v. ρ+	ρ0 Meth	10.123	1.71774	16.5503	0.00414625	0.990005	2.49079	0.246594	1.2426	0.000540598	0.00364139	2.556	2.704	2.14	9.849	15.73	12.19	-5.25261	-5.16921	-5.51504	-3.19429	-2.4215	-2.84869
cg25030388	C17orf102	1stExon	chr17	32906205	q	island	1stExon - island		ρ0 v. ρ+	ρ0 Meth	24.6367	1.82071	16.5503	0.000172639	0.0056726	1.50857	0.119511	1.2426	0.00022676	0.0450428	44.92	48.83	46.19	73.57	68.71	71.57	-0.294171	-0.0675305	-0.220294	1.47694	1.13482	1.33194
cg18964082	C17orf102	IGR	chr17	32895602	q	open sea	IGR - open sea	-5540	ρ0 v. ρ+	ρ0 Meth	22.27	1.9734	16.5503	0.00035134	0.0221145	1.35622	0.129548	1.2426	0.000470533	0.215011	33.19	29.68	27.41	50.72	52.1	54.27	-1.00932	-1.24444	-1.40507	0.0415525	0.121258	0.247014
cg05865011	C17orf28	TSS1500	chr17	72969374	q	shore	TSS1500 - shore		ρ0 v. ρ+	ρ0 Meth	20.5567	2.10564	16.5503	0.000616729	0.0649502	2.42382	0.276282	1.2426	0.000930789	0.00654048	76.47	71.73	70.28	93.09	95.19	91.87	1.70039	1.3433	1.24168	3.75187	4.3067	3.49827
cg11890622	C17orf47	1stExon	chr17	56621448	q	open sea	1stExon - open sea		ρ0 v. ρ+	ρ0 Meth	19.6633	2.36265	16.5503	0.00113877	0.129074	1.78145	0.212312	1.2426	0.00110386	0.032129	71.75	68.87	64.71	88.33	90.04	85.95	1.34473	1.14557	0.874729	2.9201	3.17635	2.61293
cg17314478	C17orf50	TSS1500	chr17	34087282	q	shelf	TSS1500 - shelf		ρ0 v. ρ+	ρ0 Meth	26.0567	1.19998	16.5503	2.66104e-05	0.000688918	1.69256	0.0974982	1.2426	6.46278e-05	0.00496271	25.11	20.98	22.88	49.2	49.14	48.8	-1.57651	-1.9132	-1.75302	-0.0461702	-0.0496336	-0.0692627
cg20876003	C17orf50	TSS1500	chr17	34087153	q	shelf	TSS1500 - shelf		ρ0 v. ρ+	ρ0 Meth	22.13	2.00975	16.5503	0.000386619	0.0250253	2.01672	0.189961	1.2426	0.000445617	0.00761301	69.42	67.73	63.6	88.99	90.85	87.3	1.18276	1.0696	0.805088	3.01483	3.31164	2.78115
cg02067584	C17orf59	TSS1500	chr17	8094552	p	shore	TSS1500 - shore		ρ0 v. ρ+	ρ0 Meth	11.23	1.51524	16.5503	0.0017685	0.987704	1.68403	0.20564	1.2426	0.00121116	0.0492487	85.16	82.32	80.33	92.94	94.91	93.65	2.52068	2.21912	2.02994	3.71856	4.22082	3.88245
cg16030510	C17orf66	TSS200	chr17	34195902	q	open sea	TSS200 - open sea		ρ0 v. ρ+	ρ0 Meth	20.5433	2.87742	16.5503	0.00203569	0.11887	2.01457	0.271923	1.2426	0.00177098	0.0235984	74.09	69.72	65.06	88.21	92.4	89.89	1.51577	1.20321	0.896891	2.90338	3.60382	3.15238
cg24142633	C17orf67	TSS200	chr17	54893277	q	open sea	TSS200 - open sea		ρ0 v. ρ+	ρ0 Demeth	-15.3527	2.51266	16.5503	0.00363179	0.670871	-1.84457	0.268047	1.2426	0.00233678	0.0441908	18.329	25.49	25.4	8.244	6.097	8.82	-2.15569	-1.5475	-1.55435	-3.47639	-3.945	-3.36987
cg19602315	C17orf75	TSS1500	chr17	30669494	q	shore	TSS1500 - shore		ρ0 v. ρ+	ρ0 Meth	41.8348	3.01418	16.5503	0.000156241	0.000573421	3.65483	0.375999	1.2426	0.00062718	0.00161707	52.52	54.01	45.5157	95.37	90.33	91.85	0.145547	0.231906	-0.259474	4.36445	3.22362	3.49441
cg17055821	C17orf75	TSS1500	chr17	30669476	q	shore	TSS1500 - shore		ρ0 v. ρ+	ρ0 Meth	35.4468	3.12269	16.5503	0.000343413	0.00191965	2.43453	0.266515	1.2426	0.00079699	0.00560763	22.6397	14.69	15.22	56.52	51.08	51.29	-1.77274	-2.53788	-2.47776	0.37841	0.0623341	0.0744596
cg24211157	C17orf96	1stExon	chr17	36829393	q	shore	1stExon - shore		ρ0 v. ρ+	ρ0 Demeth	-26.9762	3.07783	16.5503	0.000934175	0.0138707	-1.63035	0.196504	1.2426	0.00115235	0.0599267	65.3834	72.9451	70.06	38.29	43.78	45.39	0.917463	1.43092	1.22652	-0.688537	-0.360811	-0.266791
cg22454011	C18orf1	TSS1500	chr18	13611439	p	open sea	TSS1500 - open sea		ρ0 v. ρ+	ρ0 Demeth	-17.8467	1.56393	16.5503	0.000336418	0.226894	-1.67392	0.156956	1.2426	0.000437819	0.0257645	30.07	31.3	27.06	11.47	10.11	13.31	-1.21759	-1.13415	-1.43055	-2.9483	-3.15238	-2.70336
cg18827787	C18orf20	TSS1500	chr18	61817320	q	open sea	TSS1500 - open sea		ρ0 v. ρ+	ρ0 Meth	20.15	1.72347	16.5503	0.000306035	0.0525118	1.97458	0.172415	1.2426	0.000331738	0.00662722	70.87	71.89	67.06	90.98	91	88.29	1.28267	1.35471	1.02561	3.33435	3.33787	2.91451
cg20466748	C18orf25	5'UTR	chr18	43755000	q	island	5'UTR - island		ρ0 v. ρ+	ρ0 Meth	21.4767	1.87918	16.5503	0.000334433	0.0293702	3.29393	0.210511	1.2426	9.74231e-05	0.000324303	2.672	3.776	3.322	27.13	21.09	25.98	-5.18686	-4.67147	-4.86306	-1.42544	-1.90365	-1.51051
cg01199495	C18orf34	1stExon	chr18	31019946	q	shore	1stExon - shore		ρ0 v. ρ+	ρ0 Meth	29.73	1.10056	16.5503	1.11651e-05	0.000140281	1.77716	0.0693283	1.2426	1.37559e-05	0.000762153	38.97	36.23	39.02	67.43	68.98	67	-0.647155	-0.815693	-0.644122	1.04985	1.15298	1.0217
cg27096572	C18orf62	TSS1500	chr18	73141041	q	open sea	TSS1500 - open sea		ρ0 v. ρ+	ρ0 Meth	23.3167	1.96878	16.5503	0.000291008	0.0132028	1.54926	0.139817	1.2426	0.000377287	0.0466916	53.11	57.15	52.61	77.66	79.91	75.25	0.179703	0.415458	0.150754	1.79754	1.9919	1.60426
cg02449608	C19orf18	TSS1500	chr19	58486600	q	open sea	TSS1500 - open sea		ρ0 v. ρ+	ρ0 Demeth	-25.4467	2.27382	16.5503	0.000362981	0.00870391	-1.59187	0.149353	1.2426	0.000438851	0.0397753	50.77	55.15	49.29	23.44	27.35	28.08	0.0444385	0.298253	-0.0409753	-1.70762	-1.40942	-1.35685
cg23490074	C19orf2	TSS1500	chr19	30433024	q	island	TSS1500 - island		ρ0 v. ρ+	ρ0 Meth	21.3567	1.54908	16.5503	0.00016041	0.0180715	1.39536	0.119965	1.2426	0.000312261	0.135938	27.13	23.47	21.97	45.96	45.5	45.18	-1.42544	-1.70521	-1.82849	-0.233649	-0.26039	-0.279018
cg05261411	C19orf26	TSS1500	chr19	1238398	p	shore	TSS1500 - shore		ρ0 v. ρ+	ρ0 Meth	22.9333	2.2518	16.5503	0.000523591	0.0235931	1.44691	0.145169	1.2426	0.000569224	0.116058	49.61	54.47	48.49	72.68	76.39	72.3	-0.0225065	0.258644	-0.0871653	1.4116	1.69399	1.38411
cg14337655	C19orf35	TSS200	chr19	2282207	p	shelf	TSS200 - shelf		ρ0 v. ρ+	ρ0 Meth	39.2967	1.10707	16.5503	3.75958e-06	1.70333e-05	2.43918	0.0736115	1.2426	4.9468e-06	4.23821e-05	37.82	35.62	34.54	76.32	74.48	75.07	-0.717301	-0.853925	-0.922346	1.68839	1.54522	1.59035
cg22047338	C19orf35	TSS200	chr19	2282223	p	shelf	TSS200 - shelf		ρ0 v. ρ+	ρ0 Meth	30.14	3.2711	16.5503	0.000770903	0.0071744	1.9099	0.226633	1.2426	0.00108567	0.0211796	45.82	49.47	41.49	71.58	79.6	76.02	-0.241783	-0.0305863	-0.49592	1.33265	1.9642	1.66455
cg01559356	C19orf35	TSS1500	chr19	2282568	p	shelf	TSS1500 - shelf		ρ0 v. ρ+	ρ0 Meth	21.3433	1.90136	16.5503	0.000358696	0.0326686	1.80358	0.146149	1.2426	0.00024775	0.00925784	67.87	66.67	62.14	88.15	87.02	85.54	1.07885	1.00022	0.714848	2.89507	2.74506	2.56453
cg19939660	C19orf36	1stExon	chr19	2097096	p	island	1stExon - island		ρ0 v. ρ+	ρ0 Demeth	-27.4017	3.39333	16.5503	0.00127763	0.0165869	-2.29544	0.351677	1.2426	0.00284567	0.0203686	35.37	44.13	38.96	8.185	12.1	15.97	-0.869678	-0.340314	-0.647761	-3.48768	-2.86086	-2.39554
cg08065229	C19orf44	TSS1500	chr19	16606621	p	shore	TSS1500 - shore		ρ0 v. ρ+	ρ0 Meth	20.67	0.764388	16.5503	1.11198e-05	0.00286665	1.26917	0.0511767	1.2426	1.56917e-05	0.315518	30.29	29.66	28.08	50.67	49.32	50.05	-1.20252	-1.24583	-1.35685	0.0386665	-0.0392437	0.00288539
cg01534416	C19orf48	TSS1500	chr19	51308546	q	shore	TSS1500 - shore		ρ0 v. ρ+	ρ0 Demeth	-24.3447	2.67337	16.5503	0.000806572	0.0217717	-2.11041	0.303955	1.2426	0.00226011	0.0232716	35.75	39.39	33.77	15.91	8.716	11.25	-0.845753	-0.621726	-0.971743	-2.402	-3.38862	-2.97982
cg23925190	C19orf57	5'UTR	chr19	14016804	p	island	5'UTR - island		ρ0 v. ρ+	ρ0 Demeth	-19.6079	2.786	16.5503	0.00214806	0.167131	-2.1638	0.274932	1.2426	0.00140872	0.0143975	22.2968	29.34	30.69	7.332	6.417	9.754	-1.80113	-1.26802	-1.17529	-3.65979	-3.86628	-3.2098
cg00729103	C19orf66	IGR	chr19	10194017	p	shelf	IGR - shelf	-2789	ρ0 v. ρ+	ρ0 Meth	12.8422	1.69734	16.5503	0.00163576	0.952908	2.09563	0.330264	1.2426	0.00315966	0.03084	82.49	84.54	79.55	94.56	96.7505	93.796	2.23604	2.45109	1.95976	4.11955	4.89599	3.91825
cg14896559	C19orf77	TSS1500	chr19	3481957	p	island	TSS1500 - island		ρ0 v. ρ+	ρ0 Meth	27.1667	1.19356	16.5503	2.20704e-05	0.000443086	1.67655	0.0798978	1.2426	3.04842e-05	0.00278912	47.25	44.71	45.36	71.11	73.71	74	-0.158857	-0.306421	-0.268537	1.29948	1.48735	1.50901
cg15566506	C1orf103	TSS1500	chr1	111507004	p	island	TSS1500 - island		ρ0 v. ρ+	ρ0 Meth	26.0067	1.92765	16.5503	0.000174655	0.00401822	1.78072	0.156121	1.2426	0.000337038	0.0130861	52.83	56.22	53.24	82.44	80.84	77.03	0.163488	0.360811	0.187236	2.23105	2.07697	1.74567
cg04879281	C1orf103	TSS1500	chr1	111506980	p	island	TSS1500 - island		ρ0 v. ρ+	ρ0 Meth	22.7933	1.21289	16.5503	4.72125e-05	0.00338149	2.14132	0.0903578	1.2426	1.87997e-05	0.000288446	64.95	68.72	68.16	90.44	90.3	89.47	0.889915	1.13549	1.09808	3.24188	3.21867	3.0869
cg13446200	C1orf113	TSS1500	chr1	36772095	p	island	TSS1500 - island		ρ0 v. ρ+	ρ0 Meth	31.8467	1.77025	16.5503	5.6123e-05	0.000498606	2.27415	0.121014	1.2426	4.7213e-05	0.00052377	17.02	14.62	16.14	51.01	46.42	45.89	-2.28553	-2.54595	-2.37734	0.0582928	-0.206948	-0.237715
cg03506609	C1orf113	TSS1500	chr1	36772064	p	island	TSS1500 - island		ρ0 v. ρ+	ρ0 Meth	22.7567	1.256	16.5503	5.45646e-05	0.0039078	1.60819	0.0839586	1.2426	4.37733e-05	0.00605959	20.21	18.49	18.67	39.85	43.76	42.03	-1.98114	-2.14023	-2.12307	-0.593985	-0.361984	-0.463887
cg01491219	C1orf115	TSS200	chr1	220863513	q	island	TSS200 - island		ρ0 v. ρ+	ρ0 Meth	22.55	2.53869	16.5503	0.000887507	0.0387444	1.35185	0.163578	1.2426	0.00116976	0.270433	34.08	35.24	28.37	55.68	52.47	57.19	-0.951791	-0.877889	-1.3362	0.329201	0.142654	0.417815
cg14967804	C1orf116	5'UTR	chr1	207198234	q	open sea	5'UTR - open sea		ρ0 v. ρ+	ρ0 Meth	17.91	2.25884	16.5503	0.00136963	0.289892	1.72646	0.166481	1.2426	0.000488121	0.0219466	74.25	72.6	66.92	89.94	89.05	88.51	1.52782	1.40579	1.01648	3.16033	3.02368	2.94546
cg08663653	C1orf129	TSS200	chr1	170904596	q	open sea	TSS200 - open sea		ρ0 v. ρ+	ρ0 Meth	14.3708	2.69787	16.5503	0.00597843	0.767934	2.00924	0.329129	1.2426	0.00364365	0.0404515	78.85	84.3376	75.63	92.34	95.46	94.13	1.89845	2.42887	1.63385	3.59154	4.39413	4.00322
cg16118387	C1orf133	TSS1500	chr1	210407755	q	shore	TSS1500 - shore		ρ0 v. ρ+	ρ0 Meth	25.6279	2.38267	16.5503	0.000423583	0.00950156	1.55725	0.14145	1.2426	0.000386915	0.0451022	48.4504	45.93	40.6359	69.58	71.7	70.62	-0.08945	-0.235392	-0.546833	1.19365	1.34117	1.26524
cg20248822	C1orf151	TSS1500	chr1	19922867	p	shore	TSS1500 - shore		ρ0 v. ρ+	ρ0 Meth	26.4833	1.58132	16.5503	7.44884e-05	0.00164543	2.04082	0.179414	1.2426	0.000340647	0.00565379	58.74	59.69	58.18	85.3	88.01	82.75	0.509599	0.566351	0.47633	2.53673	2.87584	2.26216
cg11782208	C1orf170	TSS1500	chr1	917892	p	shore	TSS1500 - shore		ρ0 v. ρ+	ρ0 Demeth	-16.7436	1.26441	16.5503	0.000187917	0.442954	-2.04856	0.139814	1.2426	0.000126241	0.0022567	92.2626	93.8238	92.8545	75.57	78.53	74.61	3.57582	3.92517	3.69987	1.62916	1.87092	1.55511
cg08160980	C1orf190	TSS200	chr1	46668840	p	island	TSS200 - island		ρ0 v. ρ+	ρ0 Demeth	-18.6074	3.55132	16.5503	0.00634212	0.297036	-2.04443	0.313821	1.2426	0.00286598	0.0317184	19.8481	30.93	29.23	7.678	6.803	9.705	-2.01373	-1.15905	-1.27569	-3.58787	-3.77604	-3.21785
cg23431851	C1orf190	TSS200	chr1	46668822	p	island	TSS200 - island		ρ0 v. ρ+	ρ0 Demeth	-20.6178	2.73583	16.5503	0.00166037	0.105728	-2.58935	0.303137	1.2426	0.00103102	0.00576783	21.0966	28.7528	28.99	5.12	4.494	7.372	-1.90308	-1.30913	-1.29247	-4.21189	-4.40952	-3.65132
cg15696662	C1orf190	1stExon	chr1	46669221	p	island	1stExon - island		ρ0 v. ρ+	ρ0 Demeth	-27.3087	3.05306	16.5503	0.000864055	0.0122516	-2.27475	0.281473	1.2426	0.00127374	0.010842	34.64	39.51	43.66	8.834	13.03	14.02	-0.915969	-0.614479	-0.367847	-3.36736	-2.73868	-2.61651
cg12486814	C1orf192	TSS200	chr1	161337703	q	open sea	TSS200 - open sea		ρ0 v. ρ+	ρ0 Meth	21.9833	2.93489	16.5503	0.00169912	0.0689982	2.12687	0.33421	1.2426	0.00312576	0.0288872	68.25	72.21	63.8	88.09	93.34	88.78	1.10407	1.37763	0.817567	2.8868	3.8089	2.98416
cg07220554	C1orf203	TSS1500	chr1	116961464	p	island	TSS1500 - island		ρ0 v. ρ+	ρ0 Meth	15.1997	1.65211	16.5503	0.000775389	0.770264	1.86561	0.264218	1.2426	0.00212209	0.0390678	8.274	9.247	5.5	22.3	21.12	25.2	-3.47067	-3.29489	-4.10281	-1.80087	-1.90105	-1.56961
cg06533042	C1orf21	5'UTR	chr1	184385917	q	open sea	5'UTR - open sea		ρ0 v. ρ+	ρ0 Meth	12.0933	1.15782	16.5503	0.000474729	0.990853	1.97314	0.29324	1.2426	0.00254115	0.0338933	81.78	84.22	82.1	93.96	96.53	93.89	2.16623	2.41607	2.19742	3.95943	4.79797	3.94173
cg09898729	C1orf212	5'UTR	chr1	35325189	p	island	5'UTR - island		ρ0 v. ρ+	ρ0 Meth	19.81	0.688598	16.5503	8.68931e-06	0.00453982	1.83974	0.0787518	1.2426	1.99013e-05	0.000812431	11.81	11.43	10.21	30.13	31.83	30.92	-2.90061	-2.95399	-3.13657	-1.21347	-1.09875	-1.15973
cg18174258	C1orf229	1stExon	chr1	247275326	q	island	1stExon - island		ρ0 v. ρ+	ρ0 Meth	29.1067	1.78361	16.5503	8.25259e-05	0.00107992	1.92571	0.142948	1.2426	0.000175678	0.00440416	51.13	48.23	50.41	79.71	76.06	81.32	0.0652209	-0.102186	0.0236607	1.97399	1.66771	2.12212
cg00821073	C1orf229	1stExon	chr1	247275489	q	island	1stExon - island		ρ0 v. ρ+	ρ0 Meth	20.2133	1.55536	16.5503	0.000202291	0.0390504	1.85999	0.148391	1.2426	0.000233093	0.00708484	66.7	67.71	71.13	87.76	90.29	88.13	1.00216	1.06828	1.30089	2.84196	3.21702	2.89231
cg13619772	C1orf49	TSS1500	chr1	178480921	q	open sea	TSS1500 - open sea		ρ0 v. ρ+	ρ0 Meth	23.7433	1.54207	16.5503	0.000103822	0.00478511	1.96424	0.178076	1.2426	0.000384031	0.00775038	62.61	64.75	62.01	84.99	89.36	86.25	0.743741	0.877257	0.706881	2.50137	3.07013	2.64909
cg00576075	C1orf52	TSS1500	chr1	85725654	p	shore	TSS1500 - shore		ρ0 v. ρ+	ρ0 Demeth	-18.68	1.84343	16.5503	0.000533905	0.156168	-2.12334	0.221099	1.2426	0.000657146	0.00823108	91.06	93.99	91.99	71.03	76.64	73.33	3.34847	3.96707	3.5216	1.29387	1.71406	1.45919
cg05153550	C1orf64	IGR	chr1	16321116	p	open sea	IGR - open sea	-9615	ρ0 v. ρ+	ρ0 Meth	25.5563	2.54253	16.5503	0.000550926	0.0120225	1.57215	0.14791	1.2426	0.000443566	0.0449239	51.591	45.18	43.23	71.91	72.81	71.95	0.0918426	-0.279018	-0.393096	1.35614	1.42106	1.35899
cg08541772	C1orf74	TSS1500	chr1	209958162	q	island	TSS1500 - island		ρ0 v. ρ+	ρ0 Demeth	-14.343	1.64492	16.5503	0.000952839	0.874657	-1.91737	0.273872	1.2426	0.00219098	0.0348639	22.97	21.38	19	5.882	5.341	9.098	-1.74567	-1.87863	-2.09192	-4.00009	-4.14756	-3.32069
cg12074024	C1orf74	IGR	chr1	209921577	q	shore	IGR - shore	-7817	ρ0 v. ρ+	ρ0 Demeth	-22.41	2.66057	16.5503	0.00108778	0.0462657	-1.64459	0.264385	1.2426	0.00340029	0.101714	86.47	81.12	77.37	58.73	59.85	59.15	2.67604	2.1032	1.77354	0.509004	0.575951	0.534042
cg16432022	C1orf74	IGR	chr1	209921129	q	island	IGR - island	-8265	ρ0 v. ρ+	ρ0 Demeth	-24.9453	3.29516	16.5503	0.00163228	0.0318453	-2.04733	0.358063	1.2426	0.00462902	0.0443359	34.18	41.51	39.82	15.23	8.754	16.69	-0.945374	-0.494731	-0.595791	-2.47664	-3.38175	-2.31951
cg06794398	C1orf85	TSS200	chr1	156265456	q	open sea	TSS200 - open sea		ρ0 v. ρ+	ρ0 Meth	19.5533	2.16895	16.5503	0.000838408	0.119248	2.38786	0.269905	1.2426	0.000901242	0.00670315	75.58	76.51	70.17	92.24	95.3	93.38	1.62994	1.7036	1.23409	3.57126	4.34174	3.81821
cg20963814	C1orf85	TSS200	chr1	156265453	q	open sea	TSS200 - open sea		ρ0 v. ρ+	ρ0 Meth	18.9767	1.21923	16.5503	9.94832e-05	0.0587259	1.95789	0.126469	1.2426	0.000101615	0.00241519	73.92	70.35	71.23	89.8	90.83	91.8	1.50302	1.24652	1.30792	3.13815	3.30818	3.4848
cg17201124	C1orf86	IGR	chr1	1976627	p	island	IGR - island	-5282	ρ0 v. ρ+	ρ0 Meth	18.38	1.66342	16.5503	0.000381441	0.166569	2.51818	0.250628	1.2426	0.000551787	0.00357432	78.23	73.44	77.62	94.47	96.17	93.79	1.84538	1.46731	1.79422	4.0945	4.65017	3.91677
cg13298359	C1orf86	IGR	chr1	1976612	p	island	IGR - island	-5297	ρ0 v. ρ+	ρ0 Meth	17.124	1.64499	16.5503	0.000480974	0.372454	2.13457	0.170444	1.2426	0.000233883	0.00320397	5.981	7.65	6.287	23.64	21.12	26.53	-3.97449	-3.59358	-3.89781	-1.69159	-1.90105	-1.46953
cg18863922	C1orf92	TSS1500	chr1	156889882	q	shore	TSS1500 - shore		ρ0 v. ρ+	ρ0 Demeth	-21.59	1.97867	16.5503	0.000400586	0.0317751	-1.43556	0.14477	1.2426	0.00058063	0.12674	76.53	79.81	74.73	53.37	55.08	57.85	1.70521	1.98293	1.56426	0.194771	0.294171	0.456784
cg15592945	C1orf95	1stExon	chr1	226736711	q	island	1stExon - island		ρ0 v. ρ+	ρ0 Demeth	-20.5573	2.21109	16.5503	0.000744625	0.0721241	-2.08689	0.29463	1.2426	0.00209723	0.0230099	28.99	32.82	27.98	8.8	6.848	12.47	-1.29247	-1.03346	-1.364	-3.37346	-3.76583	-2.81132
cg03745431	C1orf95	1stExon	chr1	226736713	q	island	1stExon - island		ρ0 v. ρ+	ρ0 Demeth	-20.78	1.80876	16.5503	0.000327696	0.0397739	-1.67904	0.183313	1.2426	0.000788732	0.0380043	36.97	36.53	33.38	16.08	12.03	16.43	-0.769684	-0.796993	-0.996971	-2.38375	-2.87037	-2.34665
cg01232909	C1orf95	TSS1500	chr1	226735060	q	shore	TSS1500 - shore		ρ0 v. ρ+	ρ0 Demeth	-32.7897	2.66502	16.5503	0.000250678	0.0018592	-2.61989	0.168003	1.2426	9.87351e-05	0.0006137	40.07	49.07	43.51	12.2089	10.5628	11.5093	-0.580756	-0.0536744	-0.376648	-2.84614	-3.08188	-2.94273
cg08710757	C1QA	TSS1500	chr1	22962506	p	open sea	TSS1500 - open sea		ρ0 v. ρ+	ρ0 Demeth	-35.8595	3.72052	16.5503	0.00064805	0.00335445	-2.33876	0.287329	1.2426	0.0012395	0.00954873	52.73	61.26	56.35	16.0216	21.09	25.65	0.157699	0.661121	0.368434	-2.39	-1.90365	-1.53537
cg04819499	C1QL1	1stExon	chr17	43045014	q	island	1stExon - island		ρ0 v. ρ+	ρ0 Meth	15.4233	2.52716	16.5503	0.00364736	0.660761	2.05707	0.238326	1.2426	0.00099069	0.0134999	81.11	73.45	80.62	94.48	94.15	92.82	2.10226	1.46805	2.05657	4.09727	4.00845	3.69238
cg03385864	C1QL1	1stExon	chr17	43045368	q	island	1stExon - island		ρ0 v. ρ+	ρ0 Meth	12.6618	1.38557	16.5503	0.000795773	0.975769	1.86599	0.273039	1.2426	0.00239787	0.0424148	8.321	5.172	4.882	17.1136	19.7713	19.4756	-3.46176	-4.19652	-4.28417	-2.27599	-2.02072	-2.04776
cg00690148	C1QL2	1stExon	chr2	119916017	q	island	1stExon - island		ρ0 v. ρ+	ρ0 Demeth	-22.5468	1.03032	16.5503	2.5803e-05	0.00217134	-2.13029	0.130137	1.2426	8.15223e-05	0.00121408	90.0004	88.77	91.36	66.7	68.91	66.88	3.16999	2.98271	3.40246	1.00216	1.14826	1.01387
cg06700275	C1QTNF1	5'UTR	chr17	77041801	q	shore	5'UTR - shore		ρ0 v. ρ+	ρ0 Meth	30.0767	2.34594	16.5503	0.000213346	0.002264	2.12328	0.151998	1.2426	0.000152328	0.00221792	52.48	57.01	49.43	83.39	84.25	81.51	0.143233	0.407214	-0.0328949	2.32782	2.41932	2.14023
cg05021636	C1QTNF1	5'UTR	chr17	77023266	q	shelf	5'UTR - shelf		ρ0 v. ρ+	ρ0 Meth	25.7567	2.47696	16.5503	0.000483006	0.0103004	1.60567	0.176944	1.2426	0.000817529	0.0547713	31.51	25.57	23.54	52.2	53.9	51.79	-1.12008	-1.54143	-1.69959	0.127039	0.225519	0.103341
cg15575356	C1QTNF4	TSS1500	chr11	47616757	p	shore	TSS1500 - shore		ρ0 v. ρ+	ρ0 Meth	26.9933	2.85722	16.5503	0.000700065	0.0108924	1.78644	0.231178	1.2426	0.00151003	0.039249	53.31	51.36	48.41	76.93	82.75	74.38	0.191293	0.078502	-0.0917864	1.73753	2.26216	1.53764
cg26143719	C1QTNF6	1stExon	chr22	37584227	q	open sea	1stExon - open sea		ρ0 v. ρ+	ρ0 Meth	30.638	2.56886	16.5503	0.000283132	0.00271805	1.88121	0.187959	1.2426	0.000560134	0.0137074	31.31	28.78	22.8761	59.18	57.16	58.54	-1.13348	-1.30722	-1.75334	0.535834	0.416047	0.497703
cg26999345	C1QTNF6	TSS200	chr22	37584441	q	open sea	TSS200 - open sea		ρ0 v. ρ+	ρ0 Meth	27.3733	2.8976	16.5503	0.000700211	0.0101582	1.88492	0.23488	1.2426	0.00130826	0.0261871	23.17	19.65	15.48	47.46	43.31	49.65	-1.72941	-2.03177	-2.44889	-0.146704	-0.388394	-0.0201981
cg22686240	C1QTNF7	TSS1500	chr4	15375625	p	open sea	TSS1500 - open sea		ρ0 v. ρ+	ρ0 Demeth	-29.94	2.4373	16.5503	0.00025225	0.00269745	-1.9213	0.150801	1.2426	0.000218659	0.00542406	50.13	57.22	50.8	21.63	22.12	24.58	0.00750203	0.419583	0.0461702	-1.85727	-1.8159	-1.61746
cg04275030	C1QTNF9	5'UTR	chr13	24885178	q	shelf	5'UTR - shelf		ρ0 v. ρ+	ρ0 Meth	20.0799	3.99956	16.5503	0.00738262	0.214072	2.42329	0.336972	1.2426	0.00198105	0.0126076	77.41	77.88	65.8402	93.49	92.75	95.13	1.77684	1.8159	0.946672	3.84408	3.67729	4.28791
cg08799922	C1R	1stExon	chr12	7245030	p	open sea	1stExon - open sea		ρ0 v. ρ+	ρ0 Meth	33.79	2.03437	16.5503	7.69656e-05	0.000539348	2.24726	0.134795	1.2426	7.58368e-05	0.00087223	44.29	50.46	46.1	82.42	80.39	79.41	-0.330955	0.0265463	-0.225519	2.22906	2.03543	1.94738
cg24535475	C1S	TSS200	chr12	7167900	p	open sea	TSS200 - open sea		ρ0 v. ρ+	ρ0 Demeth	-23.78	2.51562	16.5503	0.000698485	0.0226892	-1.40378	0.154328	1.2426	0.000810083	0.177664	58.92	66.03	63.9	39.86	36.52	41.13	0.520321	0.95886	0.823817	-0.593383	-0.797615	-0.517342
cg24654874	C2	1stExon	chr6	31895491	p	open sea	1stExon - open sea		ρ0 v. ρ+	ρ0 Demeth	-22.9133	2.327	16.5503	0.000596615	0.0261377	-1.6354	0.175285	1.2426	0.000734668	0.0443068	79.19	83.94	80.51	54.61	60.29	60	1.92804	2.38589	2.04643	0.266791	0.602416	0.584963
cg08317207	C20orf12	5'UTR	chr20	18447291	p	shore	5'UTR - shore		ρ0 v. ρ+	ρ0 Meth	28.1681	1.12697	16.5503	1.52109e-05	0.000250967	2.53796	0.0709417	1.2426	3.64386e-06	2.68278e-05	9.35483	9.235	9.536	37.91	35.44	39.28	-3.27645	-3.29695	-3.24589	-0.711782	-0.865262	-0.628377
cg24682316	C20orf132	TSS200	chr20	35808040	q	island	TSS200 - island		ρ0 v. ρ+	ρ0 Meth	6.55535	1.66415	16.5503	0.0169718	0.998144	3.12106	0.387379	1.2426	0.0012887	0.0043492	0.850508	0.974114	0.779337	10.21	4.457	7.603	-6.86514	-6.66757	-6.99225	-3.13657	-4.42201	-3.60321
cg14126020	C20orf166	5'UTR	chr20	61149009	q	shore	5'UTR - shore		ρ0 v. ρ+	ρ0 Meth	18.18	1.16869	16.5503	9.97012e-05	0.117827	1.43015	0.0877244	1.2426	8.28499e-05	0.0496621	67.47	64.59	64.17	83.41	84.6	82.76	1.05248	0.867154	0.840731	2.32991	2.45773	2.26317
cg11056129	C21orf54	TSS1500	chr21	34543051	q	open sea	TSS1500 - open sea		ρ0 v. ρ+	ρ0 Demeth	-27.4035	2.37045	16.5503	0.000319808	0.00512233	-2.31934	0.161845	1.2426	0.000137758	0.00133795	34.26	42.15	39.34	10.2501	11.1797	12.1098	-0.940246	-0.456784	-0.624749	-3.13027	-2.99001	-2.85953
cg23163200	C21orf62	TSS200	chr21	34186122	q	open sea	TSS200 - open sea		ρ0 v. ρ+	ρ0 Meth	21.24	1.47722	16.5503	0.000135967	0.0168605	1.66195	0.136195	1.2426	0.000258896	0.0184975	61.75	65.01	62.57	84.28	86.3	82.47	0.690979	0.893719	0.741276	2.42259	2.65518	2.23404
cg21303803	C21orf67	IGR	chr21	46352084	q	island	IGR - island	-1115	ρ0 v. ρ+	ρ0 Meth	34.3557	2.74469	16.5503	0.000234354	0.00148048	3.07949	0.322315	1.2426	0.000670332	0.00243173	11.7	6.924	6.499	46.12	38.66	43.41	-2.9159	-3.74873	-3.84669	-0.224357	-0.665987	-0.38252
cg08658318	C21orf67	IGR	chr21	46351329	q	island	IGR - island	-1870	ρ0 v. ρ+	ρ0 Meth	14.995	2.2699	16.5503	0.00272142	0.734647	2.30594	0.223652	1.2426	0.000499219	0.00451691	4.808	4.37	4.787	21.84	15.12	21.99	-4.30733	-4.45176	-4.31396	-1.83946	-2.48897	-1.82681
cg00802408	C22orf23	5'UTR	chr22	38349383	q	shore	5'UTR - shore		ρ0 v. ρ+	ρ0 Demeth	-21.7577	1.94647	16.5503	0.000364642	0.0277701	-3.42219	0.272505	1.2426	0.000231361	0.000696617	21.09	27.37	25.91	3.675	2.205	3.217	-1.90365	-1.40797	-1.51577	-4.71209	-5.47091	-4.91097
cg25777153	C22orf25	TSS1500	chr22	20008297	q	shore	TSS1500 - shore		ρ0 v. ρ+	ρ0 Demeth	-10.6203	1.13961	16.5503	0.000737907	0.996759	-1.6708	0.196887	1.2426	0.00105717	0.0477063	17.22	17.69	14.65	6.972	4.767	5.96	-2.2652	-2.21813	-2.54249	-3.73802	-4.32031	-3.97989
cg17699374	C22orf33	5'UTR	chr22	37403802	q	open sea	5'UTR - open sea		ρ0 v. ρ+	ρ0 Demeth	-21.91	2.4318	16.5503	0.000840314	0.0461676	-2.36172	0.392563	1.2426	0.00384441	0.0235694	27.49	33.38	28.98	9.959	4.714	9.447	-1.39927	-0.996971	-1.29317	-3.17651	-4.33724	-3.26083
cg24136754	C22orf33	TSS200	chr22	37403978	q	open sea	TSS200 - open sea		ρ0 v. ρ+	ρ0 Demeth	-30.11	2.79453	16.5503	0.000420732	0.00420072	-1.98395	0.18431	1.2426	0.00042232	0.00794846	46.26	54.18	52.63	18.94	20.2	23.6	-0.216231	0.241783	0.151912	-2.09755	-1.98203	-1.69479
cg09491104	C22orf40	TSS1500	chr22	46646882	q	island	TSS1500 - island		ρ0 v. ρ+	ρ0 Meth	23.58	1.43593	16.5503	8.05092e-05	0.00403976	1.98242	0.174478	1.2426	0.000342158	0.00665593	10.35	14.68	13.09	35.02	37.35	36.49	-3.11467	-2.53903	-2.73106	-0.891817	-0.746206	-0.799483
cg19437142	C22orf41	TSS1500	chr22	51001651	q	shore	TSS1500 - shore		ρ0 v. ρ+	ρ0 Meth	21.1557	2.06176	16.5503	0.000508612	0.0446488	2.52153	0.186368	1.2426	0.000172713	0.00119835	5.462	5.969	6.982	28.85	23.3	29.73	-4.11339	-3.97758	-3.7358	-1.30229	-1.7189	-1.24099
cg04988048	C22orf42	TSS1500	chr22	32556253	q	open sea	TSS1500 - open sea		ρ0 v. ρ+	ρ0 Meth	15.0733	1.5716	16.5503	0.00066045	0.799757	1.82021	0.205053	1.2426	0.000889713	0.0240481	78.92	77.7	74.65	90.32	93.24	92.93	1.90452	1.80087	1.55816	3.22197	3.78585	3.71636
cg11204680	C22orf43	TSS1500	chr22	23975441	q	open sea	TSS1500 - open sea		ρ0 v. ρ+	ρ0 Demeth	-20.01	1.48408	16.5503	0.000175079	0.0400825	-1.17184	0.0892734	1.2426	0.000194509	0.763813	61.13	61.82	59.06	42.26	38.24	41.48	0.653223	0.695257	0.52867	-0.450278	-0.69159	-0.496514
cg23725986	C2orf3	TSS1500	chr2	75938438	p	shore	TSS1500 - shore		ρ0 v. ρ+	ρ0 Demeth	-26.2867	2.44922	16.5503	0.000427164	0.00826435	-1.77825	0.194882	1.2426	0.000800328	0.0257749	46.42	49.29	45.1	18.01	19.11	24.83	-0.206948	-0.0409753	-0.283679	-2.18665	-2.08163	-1.59807
cg07301105	C2orf52	TSS1500	chr2	232379665	q	island	TSS1500 - island		ρ0 v. ρ+	ρ0 Meth	21.7633	2.04268	16.5503	0.000439508	0.0316083	1.73307	0.161408	1.2426	0.000426469	0.0192516	66.2	63.86	60.14	85.05	87	83.44	0.969808	0.821316	0.593383	2.50817	2.7425	2.33304
cg05783554	C2orf57	IGR	chr2	232466435	q	shelf	IGR - shelf	8860	ρ0 v. ρ+	ρ0 Meth	14.8743	1.24805	16.5503	0.000283933	0.874787	1.92189	0.187172	1.2426	0.000507259	0.0111235	5.546	7.939	7.222	21.64	20.07	23.62	-4.09009	-3.53556	-3.68331	-1.85642	-1.9937	-1.69319
cg14201617	C2orf61	1stExon	chr2	47382452	p	open sea	1stExon - open sea		ρ0 v. ρ+	ρ0 Demeth	-15.1926	0.294558	16.5503	8.45714e-07	0.995021	-1.93833	0.0552598	1.2426	3.94208e-06	0.000114808	92.7643	93.5537	92.9996	77.64	78.25	77.85	3.68037	3.85926	3.73173	1.79588	1.84708	1.81339
cg05027052	C2orf63	5'UTR	chr2	55458451	p	open sea	5'UTR - open sea		ρ0 v. ρ+	ρ0 Meth	9.54	1.16486	16.5503	0.00121079	0.998092	1.57661	0.150057	1.2426	0.000463977	0.0450353	85.34	86.42	82.65	94.42	94.85	93.76	2.54134	2.66988	2.25208	4.08076	4.203	3.90935
cg02140991	C2orf64	TSS1500	chr2	99225580	q	shore	TSS1500 - shore		ρ0 v. ρ+	ρ0 Meth	12.4863	2.17045	16.5503	0.00452719	0.932863	1.76153	0.242182	1.2426	0.0018981	0.0495134	7.201	5.382	6.598	22.33	15.07	19.24	-3.68784	-4.1359	-3.82335	-1.79837	-2.49459	-2.06953
cg01176715	C2orf67	TSS1500	chr2	211037310	q	shore	TSS1500 - shore		ρ0 v. ρ+	ρ0 Demeth	-26.7237	2.00193	16.5503	0.000182092	0.00354959	-2.51624	0.253587	1.2426	0.000579164	0.00374646	33.26	38.12	35.94	7.846	7.413	11.89	-1.00476	-0.698925	-0.833833	-3.55402	-3.64268	-2.88956
cg04917511	C2orf70	TSS200	chr2	26785460	p	island	TSS200 - island		ρ0 v. ρ+	ρ0 Meth	36.1033	0.905416	16.5503	2.36339e-06	1.38599e-05	2.66583	0.0913323	1.2426	8.20219e-06	5.0401e-05	14.81	12.84	12.61	50.47	49.62	48.48	-2.52411	-2.76302	-2.7929	0.0271235	-0.0219294	-0.0877429
cg27423177	C3AR1	TSS1500	chr12	8219358	p	open sea	TSS1500 - open sea		ρ0 v. ρ+	ρ0 Demeth	-27.3761	3.42814	16.5503	0.00133294	0.0172333	-2.14502	0.304345	1.2426	0.0021367	0.0208574	36.5683	46.09	41.48	14.51	17.27	10.23	-0.794613	-0.226099	-0.496514	-2.55871	-2.26014	-3.13343
cg11827595	C3orf10	TSS1500	chr3	10157099	p	shore	TSS1500 - shore		ρ0 v. ρ+	ρ0 Demeth	-20.8004	3.36752	16.5503	0.00348968	0.137935	-2.99332	0.565238	1.2426	0.00610499	0.0190058	18.9369	28.17	28.51	4.978	2.05167	6.186	-2.09784	-1.35043	-1.32627	-4.25462	-5.57715	-3.92272
cg07212940	C3orf14	TSS1500	chr3	62304165	p	shore	TSS1500 - shore		ρ0 v. ρ+	ρ0 Demeth	-23.47	1.02388	16.5503	2.14589e-05	0.00125128	-1.76933	0.0715569	1.2426	1.58781e-05	0.000908227	83.09	83.99	84.5	58.87	62.1	60.2	2.2968	2.39124	2.44668	0.517342	0.712395	0.596995
cg02758599	C3orf21	TSS1500	chr3	194992644	q	shore	TSS1500 - shore		ρ0 v. ρ+	ρ0 Meth	15.6493	1.97342	16.5503	0.00136885	0.664205	2.01225	0.346209	1.2426	0.00436096	0.0455071	9.114	7.436	4.492	23.97	19.79	24.23	-3.3179	-3.63785	-4.41019	-1.66534	-2.01901	-1.64483
cg02133011	C3orf49	TSS1500	chr3	63803766	p	open sea	TSS1500 - open sea		ρ0 v. ρ+	ρ0 Meth	14.6135	2.54756	16.5503	0.004575	0.755406	1.93139	0.252962	1.2426	0.00158049	0.0265307	81.66	80.9	73.9094	93.79	94.32	92.2	2.15464	2.08257	1.50223	3.91677	4.0536	3.56322
cg07741984	C3orf52	TSS200	chr3	111805005	q	island	TSS200 - island		ρ0 v. ρ+	ρ0 Meth	23.0637	2.98521	16.5503	0.0015112	0.0473658	1.40236	0.20744	1.2426	0.00249718	0.2422	34.71	32.82	25.0388	53.99	54.56	53.21	-0.911511	-1.03346	-1.58198	0.230745	0.263881	0.185497
cg03066577	C3orf55	5'UTR	chr3	157261202	q	island	5'UTR - island		ρ0 v. ρ+	ρ0 Meth	18.5967	0.927601	16.5503	3.65331e-05	0.0460172	1.49255	0.0654248	1.2426	2.18706e-05	0.00938639	65.12	67.58	64.8	84.53	83.87	84.89	0.900701	1.05971	0.880418	2.44999	2.37841	2.49009
cg03674157	C3orf57	TSS200	chr3	161090019	q	island	TSS200 - island		ρ0 v. ρ+	ρ0 Meth	16.213	1.41158	16.5503	0.000328008	0.588578	2.02888	0.28539	1.2426	0.00206852	0.0257179	6.319	9.873	5.369	23.85	23.61	22.74	-3.88999	-3.1904	-4.13959	-1.67485	-1.69399	-1.76449
cg14818413	C3orf63	TSS1500	chr3	56717657	p	island	TSS1500 - island		ρ0 v. ρ+	ρ0 Meth	14.4667	1.89632	16.5503	0.00158541	0.833267	1.91313	0.287431	1.2426	0.0026462	0.0401966	81.28	78.97	75.84	92.81	95.14	91.54	2.11832	1.90886	1.65034	3.69022	4.29102	3.43567
cg21785536	C3orf64	TSS1500	chr3	69063328	p	shore	TSS1500 - shore		ρ0 v. ρ+	ρ0 Demeth	-18.4443	0.709994	16.5503	1.30449e-05	0.027973	-2.07026	0.0608505	1.2426	4.45256e-06	8.4922e-05	25.17	27.54	26.07	7.738	7.578	8.131	-1.57191	-1.39566	-1.50377	-3.5757	-3.60835	-3.49807
cg11070419	C4BPA	TSS1500	chr1	207277210	q	open sea	TSS1500 - open sea		ρ0 v. ρ+	ρ0 Demeth	-24.24	1.45943	16.5503	7.69707e-05	0.00311314	-1.59095	0.113329	1.2426	0.000149396	0.0185847	47.66	47.94	45.74	23.13	20.53	24.96	-0.135135	-0.118945	-0.246433	-1.73266	-1.95268	-1.58804
cg03420978	C4orf19	5'UTR	chr4	37542310	p	open sea	5'UTR - open sea		ρ0 v. ρ+	ρ0 Meth	27.7833	1.13698	16.5503	1.66414e-05	0.000295772	1.64773	0.0711792	1.2426	2.06367e-05	0.00235449	36.23	38.09	35.37	65.91	63.9	63.23	-0.815693	-0.70076	-0.869678	0.951149	0.823817	0.78208
cg05214404	C4orf19	TSS200	chr4	37455362	p	island	TSS200 - island		ρ0 v. ρ+	ρ0 Meth	25.3	2.59752	16.5503	0.000622284	0.0140853	2.0501	0.300377	1.2426	0.00240981	0.0275741	18.72	12.33	10.29	38.94	38.21	40.09	-2.11832	-2.82991	-3.12403	-0.648975	-0.693423	-0.579554
cg12416561	C4orf22	TSS1500	chr4	81256552	q	shore	TSS1500 - shore		ρ0 v. ρ+	ρ0 Demeth	-21.6394	2.31756	16.5503	0.000732467	0.0465791	-1.49747	0.158816	1.2426	0.00070537	0.0919366	45.088	43.29	38.3803	18.3	21.98	21.56	-0.284376	-0.389569	-0.683028	-2.15849	-1.82765	-1.86323
cg03509106	C4orf31	5'UTR	chr4	121992261	q	island	5'UTR - island		ρ0 v. ρ+	ρ0 Demeth	-21.57	2.16143	16.5503	0.000566487	0.0404932	-1.32101	0.129825	1.2426	0.000525412	0.289244	47.46	54.18	51.31	28.3	28.66	31.28	-0.146704	0.241783	0.0756145	-1.34117	-1.31567	-1.13549
cg17707295	C4orf33	5'UTR	chr4	130016279	q	shore	5'UTR - shore		ρ0 v. ρ+	ρ0 Meth	26.5369	3.23265	16.5503	0.00120005	0.0183917	2.00709	0.195474	1.2426	0.000507303	0.00872828	53.94	64.7394	56.84	85.23	84.66	85.24	0.227841	0.876589	0.397212	2.52869	2.46438	2.52984
cg26737330	C4orf35	TSS1500	chr4	71200323	q	open sea	TSS1500 - open sea		ρ0 v. ρ+	ρ0 Meth	25.8851	2.01639	16.5503	0.000212268	0.00492076	2.04705	0.128601	1.2426	9.10479e-05	0.00167226	63.6535	60.88	56.8413	85.67	86.33	87.03	0.808422	0.638062	0.397286	2.57975	2.65885	2.74633
cg11277230	C4orf36	TSS1500	chr4	87813935	q	shore	TSS1500 - shore		ρ0 v. ρ+	ρ0 Demeth	-19.32	1.72662	16.5503	0.00036319	0.0919963	-2.07316	0.292864	1.2426	0.00210187	0.0237023	27.75	29.06	27.41	7.95	6.38	11.93	-1.38051	-1.28756	-1.40507	-3.53339	-3.87519	-2.88406
cg00393585	C4orf39	TSS200	chr4	165878091	q	island	TSS200 - island		ρ0 v. ρ+	ρ0 Demeth	-28.9243	3.34096	16.5503	0.00097929	0.0104683	-1.9764	0.201539	1.2426	0.000606131	0.0110177	41.4629	49.73	52.26	20.33	18.4	17.95	-0.497532	-0.0155813	0.130509	-1.97043	-2.14886	-2.19252
cg20697094	C4orf39	TSS200	chr4	165878037	q	island	TSS200 - island		ρ0 v. ρ+	ρ0 Demeth	-35.5867	2.95479	16.5503	0.000272527	0.00152369	-2.54461	0.237913	1.2426	0.000432951	0.0027579	46.21	52.32	53.81	13.38	18.84	13.36	-0.219133	0.133978	0.220294	-2.69462	-2.10697	-2.69711
cg06481168	C4orf39	TSS200	chr4	165878055	q	island	TSS200 - island		ρ0 v. ρ+	ρ0 Demeth	-39.2677	3.74393	16.5503	0.000467145	0.00192185	-2.76849	0.30241	1.2426	0.00079028	0.00371963	48.303	56.2	58.84	11.19	17.4	16.95	-0.0979703	0.359639	0.515554	-2.98851	-2.24705	-2.29269
cg12861945	C4orf39	TSS200	chr4	165878085	q	island	TSS200 - island		ρ0 v. ρ+	ρ0 Demeth	-39.8637	3.2928	16.5503	0.000267056	0.00108432	-2.7851	0.255544	1.2426	0.000402405	0.00194634	49.6535	58.27	57.7376	12.29	18.36	15.42	-0.0199964	0.481668	0.450135	-2.83526	-2.15271	-2.45551
cg25904183	C4orf39	TSS1500	chr4	165877875	q	shore	TSS1500 - shore		ρ0 v. ρ+	ρ0 Demeth	-42.4315	2.84696	16.5503	0.000118033	0.000421979	-2.73951	0.20345	1.2426	0.000175988	0.000928929	58.2967	66.6578	62.87	21.08	17.24	22.21	0.483255	0.999427	0.759786	-1.90452	-2.26317	-1.80838
cg22779651	C4orf43	TSS1500	chr4	164415027	q	shore	TSS1500 - shore		ρ0 v. ρ+	ρ0 Meth	33.7767	2.20834	16.5503	0.000106578	0.000739543	2.06935	0.153795	1.2426	0.000176505	0.00290639	40.56	39.96	36.22	71.08	76.17	70.82	-0.551376	-0.587367	-0.816318	1.29738	1.67644	1.27918
cg05225461	C5orf30	5'UTR	chr5	102596755	q	shore	5'UTR - shore		ρ0 v. ρ+	ρ0 Demeth	-23.3267	2.72389	16.5503	0.00102097	0.0338872	-1.39391	0.176006	1.2426	0.00137565	0.21927	62.77	71.34	66.18	42.37	42.3	45.64	0.75361	1.31567	0.968519	-0.443777	-0.447914	-0.252247
cg21184216	C5orf30	5'UTR	chr5	102598034	q	shelf	5'UTR - shelf		ρ0 v. ρ+	ρ0 Demeth	-23.97	2.7219	16.5503	0.000917336	0.0263917	-1.41894	0.171505	1.2426	0.00116479	0.181035	60.56	62.69	68.82	41.75	40.5	37.91	0.618706	0.748673	1.14221	-0.480482	-0.554968	-0.711782
cg00077606	C5orf42	5'UTR	chr5	37248894	p	shore	5'UTR - shore		ρ0 v. ρ+	ρ0 Meth	20.51	1.56709	16.5503	0.000196763	0.0324533	1.2929	0.107795	1.2426	0.000276964	0.332519	29.79	25.82	25.62	47.21	46.46	49.09	-1.23685	-1.52254	-1.53764	-0.161172	-0.204628	-0.0525199
cg18136932	C5orf49	1stExon	chr5	7851231	p	island	1stExon - island		ρ0 v. ρ+	ρ0 Meth	27.7767	1.5741	16.5503	6.05779e-05	0.00102665	2.22717	0.191754	1.2426	0.000314015	0.0034359	59.21	59.8	58.84	88.89	88.31	83.98	0.537625	0.57295	0.515554	3.00016	2.9173	2.39017
cg04948622	C6orf10	IGR	chr6	3647043	p	open sea	IGR - open sea	5631	ρ0 v. ρ+	ρ0 Demeth	-16.409	1.14197	16.5503	0.000136316	0.546278	-1.70347	0.1096	1.2426	0.000100038	0.00682607	91.0198	89.4042	89.9429	71.77	75.32	74.05	3.34136	3.07685	3.1608	1.34615	1.60969	1.51277
cg04972046	C6orf123	TSS200	chr6	168197732	q	island	TSS200 - island		ρ0 v. ρ+	ρ0 Meth	25.3033	1.65826	16.5503	0.000107576	0.00309569	2.36891	0.163759	1.2426	0.000132759	0.00118322	65.73	67.66	62.61	92.12	89.57	90.22	0.939606	1.06498	0.743741	3.54725	3.10228	3.20554
cg05628366	C6orf126	TSS1500	chr6	35744188	p	shore	TSS1500 - shore		ρ0 v. ρ+	ρ0 Meth	22.45	1.18419	16.5503	4.55989e-05	0.00379574	1.8806	0.137177	1.2426	0.000163999	0.00483832	13.41	14.67	11.19	34.34	35.99	36.29	-2.69089	-2.54018	-2.98851	-0.935125	-0.830701	-0.811948
cg02086355	C6orf126	TSS1500	chr6	35743107	p	shore	TSS1500 - shore		ρ0 v. ρ+	ρ0 Meth	18.9223	2.90465	16.5503	0.00286623	0.230128	1.9919	0.244228	1.2426	0.00123011	0.0187759	76.32	73.66	66.9032	92.66	90.92	90.07	1.68839	1.48363	1.01538	3.65809	3.32383	3.18118
cg08081524	C6orf134	TSS200	chr6	30594543	p	open sea	TSS200 - open sea		ρ0 v. ρ+	ρ0 Demeth	-16.6938	1.19353	16.5503	0.000151568	0.455072	-1.80811	0.210488	1.2426	0.00100904	0.0274894	25.8833	25.61	26.26	9.455	11.14	7.077	-1.51777	-1.5384	-1.48958	-3.25949	-2.99578	-3.71483
cg06814856	C6orf134	1stExon	chr6	30594744	p	open sea	1stExon - open sea		ρ0 v. ρ+	ρ0 Demeth	-29.5711	1.64342	16.5503	5.60771e-05	0.000691543	-3.56166	0.378717	1.2426	0.000712449	0.00191259	34.6147	31.4304	35.8743	4.654	2.6	5.952	-0.917579	-1.12541	-0.837951	-4.35663	-5.22734	-3.98195
cg13964084	C6orf134	1stExon	chr6	30594709	p	open sea	1stExon - open sea		ρ0 v. ρ+	ρ0 Demeth	-31.7502	3.23451	16.5503	0.000603855	0.00471525	-2.86483	0.273937	1.2426	0.000472431	0.00209428	34.3809	44.43	42.22	10.4648	6.72332	8.59209	-0.932507	-0.322772	-0.452644	-3.09691	-3.79427	-3.41124
cg23328390	C6orf134	TSS200	chr6	30594597	p	open sea	TSS200 - open sea		ρ0 v. ρ+	ρ0 Demeth	-33.5554	3.16875	16.5503	0.000450055	0.00295722	-3.70487	0.326977	1.2426	0.000345867	0.000888219	32.1013	41.0502	41.45	4.101	3.51691	6.31738	-1.08075	-0.522096	-0.498297	-4.54747	-4.77789	-3.89038
cg07816366	C6orf134	1stExon	chr6	30594749	p	open sea	1stExon - open sea		ρ0 v. ρ+	ρ0 Demeth	-33.7744	1.31925	16.5503	1.38262e-05	0.000100742	-3.4573	0.292461	1.2426	0.000293114	0.000859036	40.0385	38.0896	40.65	5.721	4.016	7.718	-0.582647	-0.700782	-0.545991	-4.0426	-4.57896	-3.57975
cg26934609	C6orf134	1stExon	chr6	30594702	p	open sea	1stExon - open sea		ρ0 v. ρ+	ρ0 Demeth	-35.9281	4.37481	16.5503	0.00119811	0.00585208	-4.14309	0.527664	1.2426	0.00142142	0.00292918	31.5418	43.93	44.18	2.681	2.596	6.59036	-1.11796	-0.352023	-0.337389	-5.18188	-5.22962	-3.82514
cg07142893	C6orf134	TSS200	chr6	30594605	p	open sea	TSS200 - open sea		ρ0 v. ρ+	ρ0 Demeth	-39.5596	0.956533	16.5503	2.04294e-06	9.1107e-06	-3.62851	0.218637	1.2426	7.72136e-05	0.000212217	45.9114	46.3602	46.2285	6.278	5.15603	8.38737	-0.236475	-0.210418	-0.218057	-3.90001	-4.20122	-3.44926
cg04972856	C6orf162	TSS1500	chr6	88032051	q	shore	TSS1500 - shore		ρ0 v. ρ+	ρ0 Meth	28.9447	2.9733	16.5503	0.000623562	0.00707706	1.74756	0.203318	1.2426	0.00100675	0.0340369	35.5	31.7	25.526	60.54	60.42	58.6	-0.86148	-1.1074	-1.54477	0.617498	0.610255	0.50127
cg21757368	C6orf170	TSS1500	chr6	121656329	q	shore	TSS1500 - shore		ρ0 v. ρ+	ρ0 Demeth	-23.4405	2.09278	16.5503	0.000361781	0.0150969	-1.71283	0.18297	1.2426	0.000725228	0.0310325	39.91	43.75	39.69	18.25	14.6182	20.1605	-0.590375	-0.36257	-0.603622	-2.16332	-2.54617	-1.98557
cg20229609	C6orf173	TSS1500	chr6	126660872	q	shore	TSS1500 - shore		ρ0 v. ρ+	ρ0 Meth	22.3018	3.17168	16.5503	0.00215552	0.0721191	2.11075	0.221566	1.2426	0.000677905	0.00869223	70.9932	70.94	61.5915	89.33	89.93	91.17	1.29129	1.28756	0.681306	3.06558	3.15874	3.36807
cg12449366	C6orf174	TSS1500	chr6	127840755	q	shelf	TSS1500 - shelf		ρ0 v. ρ+	ρ0 Meth	28.5767	2.71951	16.5503	0.000463756	0.00578407	1.71716	0.166628	1.2426	0.000500169	0.0232741	44.04	41.42	35.37	67.06	69.8	69.7	-0.345581	-0.500081	-0.869678	1.02561	1.20868	1.20184
cg25146017	C6orf186	1stExon	chr6	110679400	q	shore	1stExon - shore		ρ0 v. ρ+	ρ0 Meth	23.9133	1.49211	16.5503	8.86338e-05	0.00392891	3.63939	0.242363	1.2426	0.000114597	0.000311306	76.05	71.55	71.94	96.81	97.87	96.6	1.66692	1.33052	1.35828	4.92353	5.52194	4.82842
cg01431340	C6orf186	TSS1500	chr6	110680085	q	shore	TSS1500 - shore		ρ0 v. ρ+	ρ0 Meth	7.92925	0.223619	16.5503	3.77539e-06	0.999999	2.08963	0.0985596	1.2426	2.92586e-05	0.000505895	89.61	89.22	89.1623	97	97.59	97.19	3.10846	3.04901	3.04037	5.01495	5.33963	5.11217
cg16107389	C6orf191	TSS200	chr6	130182452	q	open sea	TSS200 - open sea		ρ0 v. ρ+	ρ0 Meth	33.28	1.53986	16.5503	2.71125e-05	0.000206403	2.59616	0.113631	1.2426	2.17414e-05	0.000144544	56.94	54.92	52	87.05	88.96	87.69	0.403094	0.284844	0.115477	2.74889	3.01042	2.83258
cg18084999	C6orf191	TSS200	chr6	130182478	q	open sea	TSS200 - open sea		ρ0 v. ρ+	ρ0 Meth	31.8207	3.62676	16.5503	0.000930427	0.00688185	2.38709	0.272302	1.2426	0.000933501	0.00692289	57.09	57.58	47.5178	84.82	88.95	83.88	0.411924	0.440823	-0.143362	2.48223	3.00895	2.37948
cg12845215	C6orf191	TSS200	chr6	130182510	q	open sea	TSS200 - open sea		ρ0 v. ρ+	ρ0 Meth	24.8633	1.85132	16.5503	0.00017781	0.00546347	1.97489	0.140131	1.2426	0.000147121	0.00321175	61.71	63.85	58.17	84.46	87.07	86.79	0.688537	0.820691	0.475737	2.44228	2.75145	2.7159
cg22102078	C6orf191	TSS200	chr6	130182512	q	open sea	TSS200 - open sea		ρ0 v. ρ+	ρ0 Meth	23.36	2.79344	16.5503	0.00111817	0.035761	2.09782	0.28839	1.2426	0.00189745	0.0208227	68.57	66.78	61.08	88.42	91.87	86.22	1.12544	1.00736	0.650188	2.93274	3.49827	2.64545
cg01487981	C6orf192	TSS1500	chr6	133120407	q	shore	TSS1500 - shore		ρ0 v. ρ+	ρ0 Demeth	-23.34	2.45703	16.5503	0.000685434	0.0253794	-2.98188	0.356136	1.2426	0.00111287	0.00421389	23.71	30.05	30.97	5.487	3.118	6.105	-1.686	-1.21896	-1.15635	-4.10642	-4.95754	-3.94299
cg05564266	C6orf204	TSS1500	chr6	118973597	q	shore	TSS1500 - shore		ρ0 v. ρ+	ρ0 Meth	18.0121	3.63538	16.5503	0.00773548	0.354432	2.02251	0.284441	1.2426	0.00206709	0.0260667	77.2	78.3	67.0138	92.35	93.05	91.15	1.75957	1.85132	1.02259	3.59358	3.74292	3.36449
cg02370113	C7orf25	TSS1500	chr7	42952089	p	shore	TSS1500 - shore		ρ0 v. ρ+	ρ0 Demeth	-18.363	1.92319	16.5503	0.000671987	0.199673	-2.17001	0.298006	1.2426	0.0018901	0.0180664	24.77	28.64	23.59	8.597	4.965	8.349	-1.60271	-1.31708	-1.69559	-3.41034	-4.25859	-3.45648
cg04841607	C7orf33	TSS1500	chr7	148286944	q	open sea	TSS1500 - open sea		ρ0 v. ρ+	ρ0 Meth	26.1117	1.87156	16.5503	0.000153072	0.00348104	2.9074	0.194475	1.2426	0.000116612	0.00052549	71.0526	67.77	64.9423	92.82	94.41	94.87	1.29545	1.07224	0.889428	3.69238	4.07802	4.20892
cg21341271	C7orf36	TSS1500	chr7	39605683	p	shore	TSS1500 - shore		ρ0 v. ρ+	ρ0 Demeth	-17.2416	0.592699	16.5503	8.31312e-06	0.154146	-3.08647	0.310563	1.2426	0.000575623	0.00209432	20.2678	20.07	20.46	3.187	1.945	3.941	-1.97597	-1.9937	-1.95887	-4.92493	-5.65575	-4.60729
cg14913925	C7orf38	5'UTR	chr7	99149239	q	shore	5'UTR - shore		ρ0 v. ρ+	ρ0 Meth	19.8833	0.876863	16.5503	2.24033e-05	0.00954431	1.35437	0.0631745	1.2426	2.79964e-05	0.075794	22.3	22.83	20.85	42.4	40.59	42.64	-1.80087	-1.75711	-1.92454	-0.442005	-0.549581	-0.427838
cg12201043	C7orf4	TSS1500	chr7	156332978	q	open sea	TSS1500 - open sea		ρ0 v. ρ+	ρ0 Meth	28.9767	2.58977	16.5503	0.000363265	0.00436042	1.87722	0.160425	1.2426	0.000305014	0.00838825	52.89	48.67	44.59	75.73	78.75	78.6	0.166962	-0.0767695	-0.313426	1.64169	1.88982	1.87692
cg14702264	C7orf42	TSS1500	chr7	66385829	q	shore	TSS1500 - shore		ρ0 v. ρ+	ρ0 Demeth	-21.1033	2.70665	16.5503	0.00145978	0.0839928	-2.40757	0.371298	1.2426	0.00291623	0.017765	23.81	31.65	29.3	7.686	4.521	9.243	-1.67803	-1.11074	-1.27081	-3.58624	-4.40047	-3.29558
cg09246302	C7orf53	1stExon	chr7	112121036	q	open sea	1stExon - open sea		ρ0 v. ρ+	ρ0 Meth	17.2767	1.43253	16.5503	0.000271071	0.319417	2.01183	0.183784	1.2426	0.000395581	0.00695817	73.45	77.46	74.26	92.05	93.74	91.21	1.46805	1.78096	1.52857	3.53339	3.90443	3.37526
cg10399210	C7orf53	TSS200	chr7	112120828	q	open sea	TSS200 - open sea		ρ0 v. ρ+	ρ0 Meth	14.3033	1.36478	16.5503	0.000468529	0.912501	1.97608	0.251838	1.2426	0.00142494	0.0218921	80.74	80.08	77.35	92.68	95.46	92.94	2.06768	2.00722	1.77189	3.66234	4.39413	3.71856
cg00100399	C7orf57	5'UTR	chr7	48075844	p	island	5'UTR - island		ρ0 v. ρ+	ρ0 Demeth	-22.2567	2.22286	16.5503	0.000559266	0.0311159	-1.73099	0.231796	1.2426	0.00171863	0.0515262	81.57	87.96	82.92	60.45	61.23	64	2.14598	2.86901	2.27941	0.612065	0.659298	0.830075
cg04455137	C7orf58	5'UTR	chr7	120629316	q	open sea	5'UTR - open sea		ρ0 v. ρ+	ρ0 Demeth	-21.6222	2.16797	16.5503	0.000567811	0.0397442	-3.42312	0.448883	1.2426	0.00158774	0.00438857	20.86	26.63	26.98	2.981	1.81051	4.812	-1.92367	-1.46214	-1.4364	-5.0244	-5.7611	-4.30607
cg13391244	C7orf58	5'UTR	chr7	120629638	q	open sea	5'UTR - open sea		ρ0 v. ρ+	ρ0 Demeth	-27.37	2.4744	16.5503	0.000379868	0.00600132	-2.1731	0.234366	1.2426	0.000752431	0.00833193	37.82	44.38	40.08	10.33	14.43	15.41	-0.717301	-0.325694	-0.580155	-3.11779	-2.56803	-2.45662
cg19369606	C7orf59	TSS1500	chr7	99746231	q	shore	TSS1500 - shore		ρ0 v. ρ+	ρ0 Meth	16.9813	0.571708	16.5503	7.65043e-06	0.246439	2.30832	0.116439	1.2426	3.81972e-05	0.000398946	4.856	5.648	6.242	21.75	22.94	23	-4.29227	-4.06224	-3.90886	-1.84708	-1.74812	-1.74322
cg24901707	C8orf12	TSS200	chr8	11225793	p	open sea	TSS200 - open sea		ρ0 v. ρ+	ρ0 Meth	19.5333	1.66617	16.5503	0.00030279	0.0739603	1.91037	0.261531	1.2426	0.00186799	0.0316781	69.46	71.25	69.34	88.48	92.6	87.57	1.18548	1.30933	1.17733	2.94121	3.64542	2.81661
cg24351694	C8orf73	TSS1500	chr8	144655447	q	shore	TSS1500 - shore		ρ0 v. ρ+	ρ0 Demeth	-25.8046	3.08013	16.5503	0.00111039	0.0199637	-1.81595	0.286905	1.2426	0.00318906	0.0583832	43.34	47.25	44.48	20.27	13.8362	23.55	-0.386631	-0.158857	-0.319851	-1.97578	-2.63863	-1.69879
cg16006732	C8orf84	TSS1500	chr8	74005813	q	island	TSS1500 - island		ρ0 v. ρ+	ρ0 Demeth	-23.1167	2.96993	16.5503	0.00146925	0.0458562	-1.51304	0.190028	1.2426	0.00134797	0.113957	41.63	50.48	47.45	21.23	22.85	26.13	-0.487604	0.0277006	-0.147283	-1.89154	-1.75547	-1.49928
cg13311096	C8orf84	TSS200	chr8	74005566	q	island	TSS200 - island		ρ0 v. ρ+	ρ0 Demeth	-25.8767	3.07322	16.5503	0.00108924	0.0193808	-1.54079	0.192206	1.2426	0.00131365	0.0979386	57.09	58.41	64.47	30.36	34.48	37.5	0.411924	0.489979	0.85959	-1.19774	-0.926176	-0.736966
cg14320087	C8orf84	TSS200	chr8	74005537	q	island	TSS200 - island		ρ0 v. ρ+	ρ0 Demeth	-26.1567	2.33049	16.5503	0.000358896	0.00732028	-1.64389	0.150489	1.2426	0.000398836	0.0280247	48.49	52.02	54.88	23.88	24.59	28.45	-0.0871653	0.116633	0.282513	-1.67247	-1.61668	-1.33052
cg10899904	C8orf84	TSS200	chr8	74005557	q	island	TSS200 - island		ρ0 v. ρ+	ρ0 Demeth	-26.86	2.92493	16.5503	0.000780929	0.0122327	-1.6461	0.183231	1.2426	0.000849723	0.0462642	50.16	57.39	57.72	25.11	30.12	29.46	0.00923328	0.429607	0.449096	-1.57651	-1.21416	-1.25968
cg18454916	C8orf84	TSS200	chr8	74005562	q	island	TSS200 - island		ρ0 v. ρ+	ρ0 Demeth	-28.9333	2.94183	16.5503	0.000599342	0.0068481	-1.74469	0.195781	1.2426	0.000876502	0.0312227	57.48	59.09	63.1	26.12	33.17	33.58	0.434918	0.53046	0.774019	-1.50003	-1.01062	-0.984015
cg13042252	C8orf84	TSS1500	chr8	74005756	q	island	TSS1500 - island		ρ0 v. ρ+	ρ0 Demeth	-29.4632	3.1016	16.5503	0.000685414	0.00711388	-1.86706	0.227756	1.2426	0.00120643	0.0259885	50.68	57.21	54.1	19.6503	26.42	27.53	0.0392437	0.418994	0.237134	-2.03174	-1.47768	-1.39638
cg04367680	C8orf84	TSS200	chr8	74005697	q	island	TSS200 - island		ρ0 v. ρ+	ρ0 Demeth	-33.4233	2.06215	16.5503	8.47789e-05	0.000616142	-2.06014	0.143252	1.2426	0.000135862	0.00234095	57.73	62.2	59.32	23.41	26.67	28.9	0.449687	0.718528	0.544199	-1.71003	-1.45919	-1.29878
cg07741229	C8orf87	IGR	chr8	94140513	q	open sea	IGR - open sea	-5811	ρ0 v. ρ+	ρ0 Meth	22.4633	2.21236	16.5503	0.000529793	0.027855	1.32159	0.134117	1.2426	0.000594925	0.293797	38.9	42.71	35.79	62.58	62.5	59.71	-0.651402	-0.423709	-0.843241	0.741892	0.736966	0.567551
cg13499011	C9orf123	TSS1500	chr9	7800256	p	shore	TSS1500 - shore		ρ0 v. ρ+	ρ0 Demeth	-26.16	3.40406	16.5503	0.001542	0.0239572	-1.79917	0.276261	1.2426	0.0028694	0.0572903	74.4401	84.24	80.85	52	57.33	51.72	1.5422	2.41824	2.0779	0.115477	0.426068	0.0992966
cg10065823	C9orf129	1stExon	chr9	96108467	q	island	1stExon - island		ρ0 v. ρ+	ρ0 Meth	13.3167	2.03063	16.5503	0.00279642	0.906811	1.8624	0.219996	1.2426	0.00106699	0.0240523	83.24	81.38	76.64	93.42	94.74	93.05	2.31225	2.12782	1.71406	3.82757	4.17084	3.74292
cg05000446	C9orf131	1stExon	chr9	35042395	p	open sea	1stExon - open sea		ρ0 v. ρ+	ρ0 Meth	18.8535	1.55523	16.5503	0.000265649	0.106382	1.93087	0.120844	1.2426	8.96989e-05	0.00235386	73.88	72.75	68.86	90.0918	90.737	91.2217	1.50003	1.41669	1.1449	3.18471	3.29214	3.37737
cg09642020	C9orf163	1stExon	chr9	139379173	q	island	1stExon - island		ρ0 v. ρ+	ρ0 Meth	20.2967	0.628499	16.5503	5.48151e-06	0.00198877	1.20591	0.0381302	1.2426	5.95763e-06	0.80477	33.19	34.41	34.29	55.23	53.61	53.94	-1.00932	-0.930648	-0.938325	0.30292	0.208688	0.227841
cg08987373	C9orf171	TSS1500	chr9	135285409	q	island	TSS1500 - island		ρ0 v. ρ+	ρ0 Meth	21.3207	1.5665	16.5503	0.000168731	0.0191117	1.63731	0.155408	1.2426	0.000459065	0.0320204	18.5184	13.801	16.8085	38.46	36.21	38.42	-2.13752	-2.64289	-2.30724	-0.678166	-0.816942	-0.680604
cg10570177	C9orf7	TSS1500	chr9	136324586	q	shore	TSS1500 - shore		ρ0 v. ρ+	ρ0 Meth	29.0687	3.03876	16.5503	0.000667174	0.00736619	1.7555	0.209068	1.2426	0.0011008	0.0351676	35.6	31.95	25.2939	59.82	60.72	59.51	-0.855183	-1.09078	-1.56244	0.57415	0.628377	0.555566
cg24475171	C9orf78	TSS1500	chr9	132598886	q	shore	TSS1500 - shore		ρ0 v. ρ+	ρ0 Demeth	-22.3067	0.803686	16.5503	1.00233e-05	0.00100622	-1.75347	0.0801714	1.2426	2.58587e-05	0.00155682	84.87	86.13	83.84	61.95	62.47	63.5	2.48784	2.63455	2.37521	0.703208	0.735119	0.79886
cg12047752	CA1	TSS1500	chr8	86290689	q	open sea	TSS1500 - open sea		ρ0 v. ρ+	ρ0 Meth	21.0333	1.5654	16.5503	0.000177482	0.022886	1.23532	0.0948573	1.2426	0.000200647	0.52874	40.65	43.31	40.01	62.43	64.39	60.25	-0.545993	-0.388394	-0.584361	0.732658	0.854554	0.600006
cg14054928	CA10	1stExon	chr17	50235328	q	island	1stExon - island		ρ0 v. ρ+	ρ0 Demeth	-16.1467	2.08245	16.5503	0.00149083	0.572177	-1.9084	0.276946	1.2426	0.00232497	0.0371847	94.09	92.24	89.88	72.82	78.63	76.32	3.99281	3.57126	3.15079	1.42179	1.87949	1.68839
cg21385821	CA10	TSS1500	chr17	50237844	q	shore	TSS1500 - shore		ρ0 v. ρ+	ρ0 Demeth	-26.8442	1.82967	16.5503	0.000125577	0.00246382	-1.75255	0.13996	1.2426	0.000234016	0.0109621	74.648	77.81	80.0245	48.92	50.81	52.22	1.55801	1.81005	2.00221	-0.0623341	0.0467474	0.128196
cg13721134	CA3	TSS1500	chr8	86350390	q	shore	TSS1500 - shore		ρ0 v. ρ+	ρ0 Meth	30.1133	1.96155	16.5503	0.000105034	0.001157	2.11187	0.133569	1.2426	9.34999e-05	0.00144586	53.7	54.99	49.15	84.25	81.34	82.59	0.21391	0.288924	-0.0490564	2.41932	2.12402	2.24605
cg18674980	CA3	TSS1500	chr8	86350581	q	shore	TSS1500 - shore		ρ0 v. ρ+	ρ0 Meth	28.8329	2.96631	16.5503	0.000627223	0.00723741	4.01383	0.40834	1.2426	0.000600644	0.00133564	70.7	71.45	62.4812	98.1	97.41	95.62	1.27081	1.32344	0.735807	5.69018	5.23305	4.44831
cg05355225	CA3	TSS1500	chr8	86350568	q	shore	TSS1500 - shore		ρ0 v. ρ+	ρ0 Meth	27.6767	1.00885	16.5503	1.04994e-05	0.000192935	2.92215	0.132843	1.2426	2.52774e-05	0.000115753	67.36	64.31	66.03	94.5	92.84	93.39	1.04525	0.849523	0.95886	4.10281	3.69672	3.82055
cg12264626	CA3	TSS1500	chr8	86350381	q	shore	TSS1500 - shore		ρ0 v. ρ+	ρ0 Meth	24.6767	2.10679	16.5503	0.00030386	0.00911533	2.16197	0.202389	1.2426	0.00043506	0.0052749	66.4	65.15	60.77	90.17	89.86	86.32	0.982722	0.902607	0.631402	3.19738	3.14762	2.65763
cg22289837	CA3	TSS1500	chr8	86350278	q	shore	TSS1500 - shore		ρ0 v. ρ+	ρ0 Meth	24.6067	2.24171	16.5503	0.00039138	0.0114676	2.3743	0.366015	1.2426	0.00291175	0.018547	67.11	66.52	64.1	94.06	90.51	86.98	1.02888	0.990489	0.836341	3.98505	3.2536	2.73995
cg21172458	CA3	TSS200	chr8	86350927	q	island	TSS200 - island		ρ0 v. ρ+	ρ0 Meth	24.3733	1.69462	16.5503	0.000135803	0.00496272	2.01526	0.174174	1.2426	0.000318743	0.00570805	64.33	60.56	63.22	87.69	88.91	84.63	0.85078	0.618706	0.78146	2.83258	3.00309	2.46105
cg08582356	CA3	TSS200	chr8	86351018	q	island	TSS200 - island		ρ0 v. ρ+	ρ0 Meth	20.7476	2.35224	16.5503	0.000911762	0.0745097	2.4619	0.424102	1.2426	0.00438099	0.0230932	73.64	74.72	68.9	91.89	96.2127	91.4	1.48214	1.5635	1.14759	3.50213	4.667	3.40979
cg10184889	CA3	TSS200	chr8	86350919	q	island	TSS200 - island		ρ0 v. ρ+	ρ0 Meth	17.9633	1.81154	16.5503	0.000580643	0.239507	1.88002	0.27866	1.2426	0.00251606	0.0422268	73.31	70.43	73.61	88.28	93.31	89.65	1.45771	1.25206	1.47991	2.91311	3.80195	3.11467
cg09435929	CA3	TSS200	chr8	86350913	q	island	TSS200 - island		ρ0 v. ρ+	ρ0 Meth	17.2367	1.51134	16.5503	0.000337169	0.336659	2.14311	0.154447	1.2426	0.000156388	0.00216845	79.04	74.72	74.64	93.06	94.19	92.86	1.91494	1.5635	1.55739	3.74515	4.01896	3.70106
cg11731939	CABC1	5'UTR	chr1	227128537	q	shore	5'UTR - shore		ρ0 v. ρ+	ρ0 Demeth	-14.5846	0.613028	16.5503	1.85098e-05	0.983654	-1.60416	0.0485656	1.2426	5.00985e-06	0.000869592	22.95	25.07	23.92	9.357	9.413	9.41633	-1.7473	-1.57958	-1.6693	-3.27608	-3.26658	-3.26601
cg25969992	CABP1	5'UTR	chr12	121088408	q	open sea	5'UTR - open sea		ρ0 v. ρ+	ρ0 Demeth	-28.5533	2.93856	16.5503	0.000628059	0.00757299	-1.82889	0.207709	1.2426	0.000917846	0.0239102	48.75	55.09	52.89	22.15	20.75	28.17	-0.0721498	0.294754	0.166962	-1.81339	-1.9333	-1.35043
cg21978251	CABYR	TSS1500	chr18	21717686	q	shore	TSS1500 - shore		ρ0 v. ρ+	ρ0 Meth	19.22	1.91494	16.5503	0.00055405	0.117891	1.78246	0.186138	1.2426	0.000664468	0.0220933	68.02	72.47	67.46	86.51	88.93	90.17	1.08879	1.39638	1.05182	2.68098	3.00601	3.19738
cg27555529	CACNA1A	TSS1500	chr19	13617518	p	shore	TSS1500 - shore		ρ0 v. ρ+	ρ0 Demeth	-25.5132	3.51123	16.5503	0.0019054	0.0317036	-1.69194	0.244668	1.2426	0.00229443	0.0702184	42.0761	51.28	49.42	23.1	18.0298	25.1066	-0.461155	0.0738821	-0.033472	-1.73509	-2.18471	-1.57677
cg01637551	CACNA1C	TSS1500	chr12	2161661	p	shore	TSS1500 - shore		ρ0 v. ρ+	ρ0 Meth	9.61	0.628255	16.5503	0.000106544	0.99981	2.08463	0.0920202	1.2426	2.24876e-05	0.000397588	3.272	3.631	3.307	14.22	12.64	12.18	-4.88569	-4.73013	-4.86982	-2.59272	-2.78898	-2.85004
cg27335600	CACNA1D	TSS200	chr3	53528857	p	island	TSS200 - island		ρ0 v. ρ+	ρ0 Meth	18.93	2.42562	16.5503	0.00145457	0.19112	2.23218	0.293831	1.2426	0.00161084	0.0141961	76.7779	75.54	69.6621	92.2	94.96	91.61	1.72519	1.62682	1.19925	3.56322	4.23582	3.44876
cg02344539	CACNA1G	TSS1500	chr17	48637743	q	island	TSS1500 - island		ρ0 v. ρ+	ρ0 Demeth	-24.9187	2.25637	16.5503	0.000382224	0.0103639	-2.35491	0.296825	1.2426	0.00136648	0.0101294	31.5778	37.3884	34.45	10.91	6.54	11.21	-1.11555	-0.743842	-0.928092	-3.02961	-3.83699	-2.98561
cg18816877	CACNA1H	TSS1500	chr16	1202923	p	island	TSS1500 - island		ρ0 v. ρ+	ρ0 Demeth	-25.098	1.85978	16.5503	0.000174467	0.00504225	-1.48668	0.111439	1.2426	0.000182534	0.0468432	56.1846	61.6	61.5793	35.39	34.86	33.82	0.358734	0.681824	0.680562	-0.868416	-0.901971	-0.968519
cg14762670	CACNA2D1	TSS1500	chr7	82073810	q	shore	TSS1500 - shore		ρ0 v. ρ+	ρ0 Meth	27.1526	2.96615	16.5503	0.000790484	0.0117035	1.71818	0.190792	1.2426	0.000841843	0.0336962	51.29	49.67	43.0321	74.46	78.12	72.87	0.0744596	-0.0190439	-0.404736	1.54371	1.83608	1.42544
cg02028389	CACNB4	TSS1500	chr2	152955783	q	island	TSS1500 - island		ρ0 v. ρ+	ρ0 Demeth	-13.664	1.72767	16.5503	0.0013828	0.914976	-1.87183	0.273249	1.2426	0.0023769	0.0415124	22.43	20.73	17.71	6.408	8.525	4.945	-1.79007	-1.93505	-2.21615	-3.86844	-3.42361	-4.26472
cg17234150	CACNG3	1stExon	chr16	24266905	p	shore	1stExon - shore		ρ0 v. ρ+	ρ0 Meth	26.8909	2.31973	16.5503	0.000316401	0.00561423	2.17564	0.173924	1.2426	0.00023494	0.00293381	63.5786	61.24	56.3688	88.24	88.2	85.42	0.803753	0.659906	0.369536	2.90754	2.90199	2.55058
cg04721098	CACNG3	TSS1500	chr16	24265703	p	shore	TSS1500 - shore		ρ0 v. ρ+	ρ0 Meth	23.4567	2.43374	16.5503	0.000648097	0.0235276	1.42826	0.164594	1.2426	0.000970663	0.16124	31.73	32.61	25.8	55.15	54.1	51.26	-1.1054	-1.04722	-1.52405	0.298253	0.237134	0.0727272
cg00515242	CACNG5	TSS1500	chr17	64872651	q	open sea	TSS1500 - open sea		ρ0 v. ρ+	ρ0 Meth	21.6067	2.07564	16.5503	0.000481008	0.0357828	1.73452	0.154514	1.2426	0.000358657	0.0167307	66.03	65.3	60.09	86.03	86.57	83.64	0.95886	0.912147	0.590375	2.62251	2.68841	2.35402
cg08220614	CACNG6	IGR	chr19	54491255	q	shelf	IGR - shelf	-4287	ρ0 v. ρ+	ρ0 Demeth	-24.1133	3.00584	16.5503	0.00131003	0.0329008	-1.48999	0.197371	1.2426	0.00164959	0.139232	48.75	55.51	52.7	24.63	27.55	32.44	-0.0721498	0.319267	0.155963	-1.61357	-1.39493	-1.0584
cg10366742	CACNG7	TSS200	chr19	54416017	q	shelf	TSS200 - shelf		ρ0 v. ρ+	ρ0 Meth	33.8733	2.53344	16.5503	0.000180941	0.00121541	2.49663	0.183905	1.2426	0.000170437	0.00122629	53.24	55.19	47.59	86.77	87.19	83.68	0.187236	0.300586	-0.139184	2.71338	2.76689	2.35824
cg03273715	CACNG7	TSS1500	chr19	54415702	q	shelf	TSS1500 - shelf		ρ0 v. ρ+	ρ0 Meth	20.0367	1.53904	16.5503	0.000200889	0.0430983	1.23752	0.09174	1.2426	0.000174753	0.520737	52.22	52.71	48.19	70.84	70.24	72.15	0.128196	0.156542	-0.104497	1.28057	1.23892	1.37332
cg04085339	CACYBP	TSS1500	chr1	174967695	q	shore	TSS1500 - shore		ρ0 v. ρ+	ρ0 Meth	24.5533	2.69517	16.5503	0.000805288	0.0206387	1.86752	0.187696	1.2426	0.000573081	0.0145995	58.33	64.88	56.65	84.32	86.29	82.91	0.485229	0.885481	0.386044	2.42695	2.65396	2.27839
cg01948062	CADM1	TSS1500	chr11	115376098	q	shore	TSS1500 - shore		ρ0 v. ρ+	ρ0 Demeth	-19.5603	1.55069	16.5503	0.000227386	0.0621226	-1.86862	0.131842	1.2426	0.000143882	0.00450082	29.28	32.93	28.2	10.02	9.939	11.77	-1.2722	-1.02627	-1.34829	-3.16672	-3.17973	-2.90615
cg05152589	CADM2	5'UTR	chr3	85008678	p	island	5'UTR - island		ρ0 v. ρ+	ρ0 Demeth	-22.2767	2.48107	16.5503	0.000851568	0.0411548	-1.79687	0.25397	1.2426	0.0021061	0.0473833	37.67	38.42	34.81	12.7	12.24	19.13	-0.726511	-0.680604	-0.905149	-2.78115	-2.84196	-2.07977
cg14680556	CADM4	TSS1500	chr19	44144305	q	island	TSS1500 - island		ρ0 v. ρ+	ρ0 Demeth	-20.7723	1.87919	16.5503	0.000380859	0.0440029	-1.72114	0.16739	1.2426	0.000504545	0.0230212	34.76	32.1988	37.2581	16.26	12.32	13.32	-0.908329	-1.07431	-0.751876	-2.36459	-2.83125	-2.70211
cg06281795	CALB1	TSS200	chr8	91095114	q	open sea	TSS200 - open sea		ρ0 v. ρ+	ρ0 Meth	25.67	2.83171	16.5503	0.000820738	0.0161907	1.81104	0.226487	1.2426	0.00132626	0.0331221	54.85	52.58	59.69	85.18	79.34	79.61	0.280766	0.149018	0.566351	2.52297	1.94121	1.96509
cg09188980	CALCA	5'UTR	chr11	14993378	p	shore	5'UTR - shore		ρ0 v. ρ+	ρ0 Meth	23.13	0.84006	16.5503	1.03485e-05	0.00071801	1.77015	0.0674483	1.2426	1.25257e-05	0.000721923	60.54	62.55	60.42	85.24	83.98	83.68	0.617498	0.740044	0.610255	2.52984	2.39017	2.35824
cg26393713	CALCA	TSS1500	chr11	14995129	p	island	TSS1500 - island		ρ0 v. ρ+	ρ0 Meth	21.2667	0.809952	16.5503	1.25027e-05	0.00216653	1.45297	0.0545947	1.2426	1.18482e-05	0.00912626	56.7	56.73	58.79	77.9	78.77	79.35	0.388982	0.390745	0.512576	1.81758	1.89154	1.94209
cg07529966	CALCA	TSS1500	chr11	14995266	p	island	TSS1500 - island		ρ0 v. ρ+	ρ0 Meth	20.4967	1.48021	16.5503	0.000157674	0.0280254	1.20201	0.0880464	1.2426	0.000166721	0.665639	39.52	44.09	40.34	61.62	62.69	61.13	-0.613875	-0.342655	-0.564553	0.683044	0.748673	0.653223
cg00819619	CALCR	TSS1500	chr7	93205163	q	shore	TSS1500 - shore		ρ0 v. ρ+	ρ0 Meth	28.229	3.11786	16.5503	0.000824668	0.0100789	1.96719	0.214365	1.2426	0.000782998	0.0139486	54.74	57.57	48.223	81.18	84.46	79.58	0.274359	0.440233	-0.10259	2.10886	2.44228	1.96242
cg20276156	CALCR	TSS1500	chr7	93204739	q	shore	TSS1500 - shore		ρ0 v. ρ+	ρ0 Meth	15.9066	2.38911	16.5503	0.00264324	0.599629	1.91523	0.252363	1.2426	0.00161696	0.0281561	79.6303	77.83	72.1799	91.59	94.09	91.68	1.9669	1.81172	1.37547	3.44501	3.99281	3.46195
cg23190719	CALD1	TSS1500	chr7	134575456	q	open sea	TSS1500 - open sea		ρ0 v. ρ+	ρ0 Meth	33.6267	2.12207	16.5503	9.26853e-05	0.000656839	2.12389	0.129225	1.2426	8.02353e-05	0.00121485	46.07	44.04	39.17	76.79	77.65	75.72	-0.22726	-0.345581	-0.635034	1.72617	1.79671	1.64091
cg09916174	CALD1	TSS200	chr7	134576049	q	open sea	TSS200 - open sea		ρ0 v. ρ+	ρ0 Meth	32.4627	2.81499	16.5503	0.000322895	0.00244469	1.99756	0.202325	1.2426	0.000590499	0.0101804	32.202	26.56	22.84	58.23	60.49	60.27	-1.07409	-1.46731	-1.75629	0.479295	0.614479	0.601211
cg15905329	CALD1	TSS1500	chr7	134575811	q	open sea	TSS1500 - open sea		ρ0 v. ρ+	ρ0 Meth	24.7867	1.88134	16.5503	0.00019171	0.00595983	1.48533	0.126689	1.2426	0.000302719	0.0639441	34.2	33.6	28.31	56.44	56.97	57.06	-0.944091	-0.982722	-1.34046	0.373714	0.40486	0.410158
cg07895149	CALHM2	TSS200	chr10	105212283	q	island	TSS200 - island		ρ0 v. ρ+	ρ0 Meth	22.2767	1.63006	16.5503	0.000166044	0.0123124	1.34913	0.106956	1.2426	0.00022739	0.187806	27.98	32.01	32.09	51.26	54.33	53.32	-1.364	-1.0868	-1.0815	0.0727272	0.250502	0.191872
cg07956775	CALHM2	TSS200	chr10	105212289	q	island	TSS200 - island		ρ0 v. ρ+	ρ0 Meth	21.6067	1.04965	16.5503	3.28979e-05	0.004272	1.71181	0.111681	1.2426	0.000105685	0.00684636	13.28	16.44	15.51	37.57	35.96	36.52	-2.70711	-2.3456	-2.44558	-0.732658	-0.83258	-0.797615
cg12184624	CALHM3	TSS200	chr10	105239164	q	open sea	TSS200 - open sea		ρ0 v. ρ+	ρ0 Meth	22.82	2.20496	16.5503	0.00049196	0.0233813	1.50454	0.174855	1.2426	0.00100259	0.10429	54.14	52.22	55.25	80.55	75.79	73.73	0.239459	0.128196	0.304087	2.05011	1.6464	1.48884
cg23300570	CALM1	IGR	chr14	90859339	q	shelf	IGR - shelf	-3988	ρ0 v. ρ+	ρ0 Meth	18.49	2.06616	16.5503	0.000862472	0.200535	1.91983	0.298022	1.2426	0.00298781	0.042972	73.5	71.85	70.19	86.74	91.53	92.74	1.47175	1.35185	1.23547	2.70962	3.43381	3.67515
cg27328236	CALML3	IGR	chr10	5558309	p	shelf	IGR - shelf	-8615	ρ0 v. ρ+	ρ0 Meth	27.317	2.96353	16.5503	0.000769703	0.0111106	2.7472	0.33003	1.2426	0.00113799	0.00530776	68.46	67.02	59.8089	90.58	94.86	91.8	1.11808	1.023	0.573485	3.26539	4.20596	3.4848
cg11381539	CALN1	5'UTR	chr7	71801535	q	island	5'UTR - island		ρ0 v. ρ+	ρ0 Meth	19.2833	0.686594	16.5503	9.56227e-06	0.00819752	2.22175	0.0964221	1.2426	2.10204e-05	0.000266555	74.65	73.13	72.83	92.61	93.58	92.27	1.55816	1.44447	1.42252	3.64752	3.86556	3.57732
cg04246880	CALY	TSS200	chr10	135150497	q	island	TSS200 - island		ρ0 v. ρ+	ρ0 Meth	28.34	2.08955	16.5503	0.000171075	0.00244297	1.78625	0.15067	1.2426	0.000289849	0.0113145	47.32	44.74	48.15	77.62	76.06	71.55	-0.154805	-0.30467	-0.106808	1.79422	1.66771	1.33052
cg24310038	CAMK1G	5'UTR	chr1	209759255	q	open sea	5'UTR - open sea		ρ0 v. ρ+	ρ0 Meth	26.4067	2.16646	16.5503	0.000260051	0.00522983	1.86082	0.159419	1.2426	0.000307993	0.00895683	52.64	58.59	54.89	82.82	83.32	79.2	0.15249	0.500675	0.283096	2.26925	2.32054	1.92892
cg27337148	CAMK1G	TSS200	chr1	209756976	q	open sea	TSS200 - open sea		ρ0 v. ρ+	ρ0 Meth	19.3246	3.10251	16.5503	0.00338371	0.21104	2.01929	0.355482	1.2426	0.00474059	0.0475055	75.22	72.9	66.3563	89.99	93.92	88.54	1.60194	1.42763	0.979895	3.16832	3.94929	2.94972
cg14034757	CAMK1G	5'UTR	chr1	209759145	q	open sea	5'UTR - open sea		ρ0 v. ρ+	ρ0 Meth	18.7833	1.99383	16.5503	0.00070774	0.162748	1.98291	0.316335	1.2426	0.00330536	0.0399385	74.09	71.78	70.05	93.91	89.78	88.58	1.51577	1.34686	1.22583	3.94676	3.135	2.95542
cg16073349	CAMK2B	TSS1500	chr7	44365536	p	shore	TSS1500 - shore		ρ0 v. ρ+	ρ0 Meth	15.5233	0.952902	16.5503	8.30945e-05	0.829105	2.17907	0.191662	1.2426	0.000341301	0.00409147	80.19	78.36	77.86	95.57	93.95	93.46	2.01719	1.85642	1.81423	4.43118	3.95689	3.83699
cg02951739	CAMK2N1	IGR	chr1	20807386	p	shelf	IGR - shelf	-1498	ρ0 v. ρ+	ρ0 Demeth	-36.9936	2.95788	16.5503	0.000235114	0.00117695	-2.25279	0.201584	1.2426	0.000364969	0.00374793	66.7774	73.5335	68.06	35.24	28.32	33.83	1.0072	1.47423	1.09144	-0.877889	-1.33975	-0.967874
cg14504499	CAMKK2	5'UTR	chr12	121733425	q	shore	5'UTR - shore		ρ0 v. ρ+	ρ0 Demeth	-26.3658	2.74754	16.5503	0.000659114	0.0117114	-1.75575	0.205455	1.2426	0.00102925	0.0335314	44.5292	50.8281	48.37	21.5	18.02	25.11	-0.316978	0.0477931	-0.0940971	-1.86836	-2.18567	-1.57651
cg11141561	CAMLG	1stExon	chr5	134074404	q	island	1stExon - island		ρ0 v. ρ+	ρ0 Meth	5.17433	0.737715	16.5503	0.00217578	0.999952	2.26776	0.193171	1.2426	0.000301166	0.00305614	1.441	1.547	1.309	6.94	5.201	7.679	-6.09585	-5.99189	-6.23638	-3.74515	-4.18801	-3.58767
cg19427746	CAMTA2	5'UTR	chr17	4889932	p	shore	5'UTR - shore		ρ0 v. ρ+	ρ0 Demeth	-22.0033	1.05287	16.5503	3.09816e-05	0.00330676	-1.37251	0.0669468	1.2426	3.34312e-05	0.0621543	72.67	73.72	71.51	49.09	51.97	50.83	1.41087	1.48809	1.32769	-0.0525199	0.113743	0.0479019
cg18876602	CAP2	TSS1500	chr6	17393472	p	open sea	TSS1500 - open sea		ρ0 v. ρ+	ρ0 Meth	44.69	2.08287	16.5503	2.79057e-05	9.08383e-05	2.78316	0.153157	1.2426	5.39301e-05	0.00028093	30.27	28.89	26.22	72.48	76.39	70.58	-1.20389	-1.29948	-1.49256	1.3971	1.69399	1.26246
cg11276986	CAP2	TSS200	chr6	17393616	p	open sea	TSS200 - open sea		ρ0 v. ρ+	ρ0 Meth	27.3433	1.35195	16.5503	3.52816e-05	0.00066993	2.61134	0.205949	1.2426	0.000222811	0.0013545	8.131	10.54	6.819	34.24	36.68	36.6	-3.49807	-3.08537	-3.7724	-0.941528	-0.787668	-0.792639
cg21183536	CAP2	TSS200	chr6	17393563	p	open sea	TSS200 - open sea		ρ0 v. ρ+	ρ0 Meth	23.266	1.5596	16.5503	0.000117602	0.00629978	2.19292	0.132756	1.2426	7.86578e-05	0.00101441	9.469	10.86	8.913	30.75	35.71	32.58	-3.25713	-3.03705	-3.35326	-1.17123	-0.848266	-1.04919
cg23087150	CAP2	TSS200	chr6	17393647	p	open sea	TSS200 - open sea		ρ0 v. ρ+	ρ0 Meth	9.979	1.53519	16.5503	0.00288972	0.993612	1.75081	0.22049	1.2426	0.00136198	0.0413308	5.408	4.082	5.353	15.2	12.25	17.33	-4.12855	-4.55445	-4.14414	-2.47999	-2.84062	-2.25409
cg19029214	CAPN2	5'UTR	chr1	223889345	q	open sea	5'UTR - open sea		ρ0 v. ρ+	ρ0 Meth	24.1617	2.09204	16.5503	0.000321012	0.01102	2.17681	0.302612	1.2426	0.00197893	0.0185124	12.32	13.33	7.395	33.77	37.13	34.63	-2.83125	-2.70086	-3.64647	-0.971743	-0.759786	-0.916606
cg27235315	CAPN8	TSS1500	chr1	223853928	q	open sea	TSS1500 - open sea		ρ0 v. ρ+	ρ0 Meth	10.69	1.79308	16.5503	0.0039744	0.984636	1.87199	0.222315	1.2426	0.00108902	0.0237216	87.58	84.78	81.48	95.44	94.68	95.79	2.81794	2.47776	2.13736	4.38749	4.15356	4.50798
cg12883204	CAPS2	TSS200	chr12	75723847	q	island	TSS200 - island		ρ0 v. ρ+	ρ0 Meth	23.8093	2.00206	16.5503	0.000286331	0.0111394	2.13573	0.161954	1.2426	0.000191016	0.00265414	9.892	12.23	10.13	30.98	37.22	35.48	-3.18732	-2.8433	-3.14921	-1.15568	-0.754227	-0.86274
cg24202119	CAPSL	1stExon	chr5	35938692	p	open sea	1stExon - open sea		ρ0 v. ρ+	ρ0 Meth	16.6533	1.40448	16.5503	0.000289666	0.472542	1.58224	0.107257	1.2426	0.000122907	0.0169905	74.09	71.74	69.35	88.96	88.31	87.87	1.51577	1.34402	1.17801	3.01042	2.9173	2.85679
cg00273359	CARD11	5'UTR	chr7	3019314	p	open sea	5'UTR - open sea		ρ0 v. ρ+	ρ0 Meth	22.2833	1.55715	16.5503	0.00013853	0.0105936	1.78643	0.171341	1.2426	0.000478054	0.0168949	63.42	63.43	62.44	86.64	87.15	82.35	0.793883	0.794505	0.733273	2.69711	2.76173	2.2221
cg18961281	CARD11	TSS200	chr7	3083773	p	open sea	TSS200 - open sea		ρ0 v. ρ+	ρ0 Meth	17.05	0.810795	16.5503	3.02259e-05	0.285535	1.42584	0.0793506	1.2426	5.63831e-05	0.0410496	68.86	68.27	67.06	84.54	86.34	84.46	1.1449	1.1054	1.02561	2.45109	2.66007	2.44228
cg05981038	CARD6	1stExon	chr5	40841590	p	open sea	1stExon - open sea		ρ0 v. ρ+	ρ0 Meth	16.7279	1.00491	16.5503	7.62975e-05	0.434178	2.59547	0.178859	1.2426	0.000131129	0.000832689	4.19593	5.051	3.48942	20.97	19.42	22.53	-4.51302	-4.23251	-4.78963	-1.91407	-2.05288	-1.78179
cg09577575	CASC16	IGR	chr16	52584075	q	shelf	IGR - shelf	-1924	ρ0 v. ρ+	ρ0 Meth	15.3021	2.77016	16.5503	0.00524529	0.662349	2.07133	0.313312	1.2426	0.00271368	0.028864	73.95	83.04	78.72	94.31	95.1377	92.1687	1.50527	2.29167	1.88723	4.05091	4.29029	3.55696
cg27037648	CASKIN2	5'UTR	chr17	73511087	q	island	5'UTR - island		ρ0 v. ρ+	ρ0 Demeth	-15.2583	1.54774	16.5503	0.000593875	0.774616	-1.8925	0.211914	1.2426	0.000869341	0.0187654	20.24	24.54	23.14	9.087	6.087	6.971	-1.97846	-1.62058	-1.73184	-3.32261	-3.94752	-3.73824
cg04121983	CASKIN2	5'UTR	chr17	73511085	q	island	5'UTR - island		ρ0 v. ρ+	ρ0 Demeth	-16.8553	0.619106	16.5503	1.08234e-05	0.324046	-2.05563	0.0730769	1.2426	9.50263e-06	0.000186409	22.77	24.29	24.57	7.551	6.72	6.793	-1.76203	-1.64012	-1.61824	-3.61392	-3.79503	-3.77832
cg02297709	CASQ1	TSS1500	chr1	160159670	q	open sea	TSS1500 - open sea		ρ0 v. ρ+	ρ0 Demeth	-23.3127	2.78365	16.5503	0.00111186	0.0360868	-1.91474	0.212892	1.2426	0.000846007	0.0171981	31.648	39.94	38.39	15.43	11.56	13.05	-1.11087	-0.58857	-0.682434	-2.45441	-2.93556	-2.73614
cg07690455	CAST	TSS1500	chr5	95997198	q	shore	TSS1500 - shore		ρ0 v. ρ+	ρ0 Meth	22.6168	1.99391	16.5503	0.000344406	0.0191739	1.68826	0.181204	1.2426	0.000738632	0.0349096	19.8001	17.22	14.2095	40.56	37.38	41.14	-2.01809	-2.2652	-2.59397	-0.551376	-0.744357	-0.516746
cg01556552	CASZ1	IGR	chr1	10695686	p	shelf	IGR - shelf	-980	ρ0 v. ρ+	ρ0 Meth	22.9267	1.55113	16.5503	0.000121968	0.00736862	2.17308	0.249355	1.2426	0.000954825	0.0102169	66.5	68.31	66.34	88.57	92.81	88.55	0.989193	1.10807	0.978844	2.95399	3.69022	2.95114
cg14894216	CATSPER1	TSS1500	chr11	65794352	q	open sea	TSS1500 - open sea		ρ0 v. ρ+	ρ0 Demeth	-17.8347	2.42334	16.5503	0.00181592	0.312156	-1.68589	0.207531	1.2426	0.00124888	0.0498398	24.97	32.56	30.14	9.79032	11.3695	13.0061	-1.58727	-1.0505	-1.21279	-3.20385	-2.96264	-2.74173
cg25515317	CAV1	TSS1500	chr7	116164108	q	shore	TSS1500 - shore		ρ0 v. ρ+	ρ0 Demeth	-36.7333	2.32929	16.5503	9.44606e-05	0.000498864	-2.2305	0.158808	1.2426	0.000149106	0.00171279	67.55	73.05	65.61	31.87	30.9	33.24	1.05774	1.4386	0.931927	-1.09609	-1.16108	-1.00606
cg02003041	CBFA2T3	TSS1500	chr16	89008134	q	island	TSS1500 - island		ρ0 v. ρ+	ρ0 Meth	27.1663	1.656	16.5503	8.08321e-05	0.00152722	2.54193	0.104155	1.2426	1.67251e-05	0.000120449	8.87	8.701	8.76	38.87	35.82	33.14	-3.36092	-3.39135	-3.38066	-0.653223	-0.841358	-1.01257
cg06821871	CBFA2T3	5'UTR	chr16	88982220	q	open sea	5'UTR - open sea		ρ0 v. ρ+	ρ0 Meth	23.35	2.07061	16.5503	0.000352344	0.0152161	1.61728	0.126559	1.2426	0.000216103	0.0207781	60.24	56.79	53.28	80.66	80.58	79.12	0.599404	0.394272	0.189554	2.06027	2.05288	1.92192
cg05531174	CBFA2T3	5'UTR	chr16	88980433	q	open sea	5'UTR - open sea		ρ0 v. ρ+	ρ0 Meth	19.5874	3.4667	16.5503	0.0048334	0.215464	2.08549	0.306482	1.2426	0.00243699	0.0258852	78.5377	67.46	70.12	91.55	93.28	90.05	1.87158	1.05182	1.23065	3.43754	3.79503	3.17796
cg26966630	CBLN2	TSS200	chr18	70211916	q	shore	TSS200 - shore		ρ0 v. ρ+	ρ0 Meth	25.6933	1.65804	16.5503	0.000101226	0.00264622	1.93803	0.16181	1.2426	0.000278497	0.00635367	18.55	14.19	14.14	41.99	39.76	42.21	-2.1345	-2.59627	-2.6022	-0.466256	-0.599404	-0.453235
cg25538235	CBLN2	TSS1500	chr18	70211974	q	shore	TSS1500 - shore		ρ0 v. ρ+	ρ0 Meth	23.5533	1.22015	16.5503	4.24494e-05	0.0022855	1.61731	0.102705	1.2426	9.5009e-05	0.010906	54.92	56.41	56.81	78.03	81.66	79.11	0.284844	0.371954	0.395448	1.82849	2.15464	1.92105
cg03566107	CBLN2	TSS1500	chr18	70211962	q	shore	TSS1500 - shore		ρ0 v. ρ+	ρ0 Meth	19.21	0.878913	16.5503	2.59292e-05	0.0194662	1.3337	0.0752843	1.2426	5.96432e-05	0.146425	59.38	59.33	59.8	77.23	80.23	78.68	0.547787	0.544797	0.57295	1.76203	2.02083	1.88379
cg05928649	CBLN2	TSS200	chr18	70211774	q	island	TSS200 - island		ρ0 v. ρ+	ρ0 Meth	17.1473	2.69221	16.5503	0.00311605	0.417806	1.70694	0.214903	1.2426	0.00136048	0.0484875	11.19	10.99	9.048	26.04	32.6299	24	-2.98851	-3.01778	-3.32943	-1.50602	-1.04591	-1.66297
cg27347140	CBX2	TSS1500	chr17	77751208	q	shore	TSS1500 - shore		ρ0 v. ρ+	ρ0 Meth	25.3433	2.33605	16.5503	0.000409651	0.00988126	1.50387	0.143958	1.2426	0.000474445	0.0718878	39.77	43.28	37.31	66.06	67.83	62.5	-0.598802	-0.390157	-0.748673	0.96079	1.07621	0.736966
cg09821032	CBX2	TSS1500	chr17	77751135	q	shore	TSS1500 - shore		ρ0 v. ρ+	ρ0 Meth	24.2467	2.15322	16.5503	0.000354323	0.0116655	1.45118	0.133448	1.2426	0.000405894	0.0965605	30.99	35.13	30.55	55.72	59.51	54.18	-1.155	-0.884848	-1.1848	0.33154	0.555566	0.241783
cg13073699	CBX4	IGR	chr17	77805596	q	shore	IGR - shore	-1359	ρ0 v. ρ+	ρ0 Demeth	-29.0589	3.68972	16.5503	0.00140512	0.0138868	-2.05079	0.297177	1.2426	0.00231236	0.0266945	41.5162	48.48	50.6704	21.77	13.34	18.38	-0.494365	-0.0877429	0.0386911	-1.84538	-2.69961	-2.15079
cg12695707	CCDC105	TSS1500	chr19	15121333	p	shore	TSS1500 - shore		ρ0 v. ρ+	ρ0 Demeth	-25.24	1.44885	16.5503	6.37386e-05	0.00194837	-1.8427	0.14008	1.2426	0.000192882	0.00641618	81.11	85.43	82.36	57.21	56.91	59.06	2.10226	2.55174	2.22309	0.418994	0.401329	0.52867
cg26775079	CCDC106	TSS200	chr19	56158830	q	shore	TSS200 - shore		ρ0 v. ρ+	ρ0 Demeth	-18.0967	0.723088	16.5503	1.51325e-05	0.049628	-1.17695	0.046046	1.2426	1.39145e-05	0.886452	43.39	44.63	42.49	24.87	25.23	26.12	-0.383694	-0.311091	-0.436689	-1.59498	-1.56732	-1.50003
cg18708233	CCDC109A	TSS1500	chr10	74451549	q	shore	TSS1500 - shore		ρ0 v. ρ+	ρ0 Meth	29.8067	2.24404	16.5503	0.000185689	0.00207129	2.54251	0.169884	1.2426	0.000116117	0.000795765	60.67	63	55.81	90.02	90.68	88.2	0.625353	0.767827	0.336804	3.17313	3.28238	2.90199
cg24041453	CCDC11	1stExon	chr18	47792708	q	shore	1stExon - shore		ρ0 v. ρ+	ρ0 Meth	31.1833	2.20043	16.5503	0.000143951	0.00134085	1.87585	0.144946	1.2426	0.000205634	0.00600326	34.89	30.56	28.11	62.92	63.68	60.51	-0.900066	-1.18412	-1.35471	0.762877	0.810076	0.615686
cg23708717	CCDC11	TSS1500	chr18	47793175	q	shore	TSS1500 - shore		ρ0 v. ρ+	ρ0 Meth	23.5067	2.73222	16.5503	0.00100302	0.0318491	1.56209	0.210544	1.2426	0.00176136	0.101969	56.08	52.66	52.51	78.51	80.77	72.49	0.352608	0.153648	0.144968	1.86921	2.07046	1.39783
cg02545106	CCDC110	TSS1500	chr4	186393269	q	shore	TSS1500 - shore		ρ0 v. ρ+	ρ0 Demeth	-21.53	1.83455	16.5503	0.000301548	0.0266637	-1.60141	0.161132	1.2426	0.000575578	0.0449932	36.99	40.99	39.17	14.87	17.94	19.75	-0.768446	-0.525687	-0.635034	-2.51726	-2.1935	-2.02265
cg17170504	CCDC113	TSS1500	chr16	58283121	q	shore	TSS1500 - shore		ρ0 v. ρ+	ρ0 Demeth	-22.8028	1.87837	16.5503	0.000264197	0.0145861	-1.43941	0.118419	1.2426	0.000262881	0.0859375	47.11	52.14	47.55	24.1964	26.9604	27.2347	-0.166962	0.12357	-0.141497	-1.64748	-1.43784	-1.41781
cg04111344	CCDC115	IGR	chr2	131095784	q	shelf	IGR - shelf	-32	ρ0 v. ρ+	ρ0 Meth	20.2567	1.62239	16.5503	0.000236674	0.0421953	1.61699	0.164146	1.2426	0.000595638	0.0423871	64.25	65.98	62.82	82.78	87.22	83.82	0.845753	0.955646	0.756697	2.2652	2.77077	2.37308
cg18604842	CCDC116	5'UTR	chr22	21987190	q	shelf	5'UTR - shelf		ρ0 v. ρ+	ρ0 Demeth	-28.201	2.21514	16.5503	0.000219299	0.00314585	-1.84801	0.169317	1.2426	0.000400141	0.011656	80.8542	78.72	74.5689	48.16	49.15	52.23	2.0783	1.88723	1.55198	-0.10623	-0.0490564	0.128774
cg07930940	CCDC124	5'UTR	chr19	18044745	p	shore	5'UTR - shore		ρ0 v. ρ+	ρ0 Demeth	-17.7387	2.0305	16.5503	0.000945933	0.294942	-2.07114	0.248844	1.2426	0.00113852	0.0146507	21.73	27.68	26.39	8.688	5.698	8.198	-1.84877	-1.38555	-1.47991	-3.39371	-4.04876	-3.48518
cg06593715	CCDC13	5'UTR	chr3	42814427	p	shore	5'UTR - shore		ρ0 v. ρ+	ρ0 Meth	23.33	2.9865	16.5503	0.00144919	0.0429498	1.75401	0.226801	1.2426	0.0015055	0.0436815	64.05	60.98	55.46	86.19	83.68	80.61	0.833207	0.644122	0.316346	2.64181	2.35824	2.05565
cg02710571	CCDC140	5'UTR	chr2	223165320	q	shore	5'UTR - shore		ρ0 v. ρ+	ρ0 Meth	24.5067	2.56066	16.5503	0.000665966	0.0180299	1.45523	0.158833	1.2426	0.000787877	0.125878	43.94	41.89	37.49	63.06	68.87	64.91	-0.351437	-0.472181	-0.737581	0.771541	1.14557	0.887381
cg07658771	CCDC149	TSS1500	chr4	24982060	p	open sea	TSS1500 - open sea		ρ0 v. ρ+	ρ0 Demeth	-20.8037	1.94416	16.5503	0.000432164	0.0469859	-2.03878	0.287973	1.2426	0.00210093	0.0254697	31.85	30.91	29.95	8.985	7.574	13.74	-1.09742	-1.1604	-1.22583	-3.34051	-3.60917	-2.65031
cg10202557	CCDC149	TSS1500	chr4	24982173	p	open sea	TSS1500 - open sea		ρ0 v. ρ+	ρ0 Demeth	-24.613	2.41569	16.5503	0.000522722	0.0144847	-2.2671	0.24681	1.2426	0.000780116	0.00719552	31.89	38.48	33.71	8.614	8.737	12.89	-1.09476	-0.676947	-0.975615	-3.40722	-3.38482	-2.75659
cg01265662	CCDC150	TSS1500	chr2	197504046	q	shore	TSS1500 - shore		ρ0 v. ρ+	ρ0 Meth	30.8667	1.96543	16.5503	9.60225e-05	0.000952675	1.99913	0.135623	1.2426	0.000123287	0.00254073	47.73	49.75	44.3	77.21	80.42	76.75	-0.131087	-0.0144271	-0.330371	1.76039	2.03817	1.72294
cg05683451	CCDC153	TSS1500	chr11	119066991	q	open sea	TSS1500 - open sea		ρ0 v. ρ+	ρ0 Demeth	-24.3458	3.49036	16.5503	0.00222152	0.0447869	-1.48769	0.230146	1.2426	0.00294996	0.173602	64.4974	74.73	71.21	42.24	47.45	47.71	0.861319	1.56426	1.30651	-0.451461	-0.147283	-0.132243
cg27635653	CCDC154	IGR	chr16	1480958	p	island	IGR - island	-3431	ρ0 v. ρ+	ρ0 Demeth	-23.7702	2.65892	16.5503	0.000865879	0.0266766	-1.5252	0.195759	1.2426	0.00146379	0.111239	78.26	76.57	70.0106	49.62	52.59	51.32	1.84792	1.70842	1.22312	-0.0219294	0.149597	0.076192
cg22675593	CCDC27	TSS1500	chr1	3667495	p	shelf	TSS1500 - shelf		ρ0 v. ρ+	ρ0 Meth	15.5467	1.99659	16.5503	0.00146708	0.679247	2.21483	0.220027	1.2426	0.00054783	0.00580917	81.91	79.84	75.38	93.59	95.36	94.82	2.17885	1.98562	1.61435	3.86796	4.36119	4.19417
cg04426653	CCDC37	IGR	chr3	126104833	q	shelf	IGR - shelf	-8949	ρ0 v. ρ+	ρ0 Demeth	-13.8067	1.5379	16.5503	0.000851942	0.925529	-1.68784	0.134979	1.2426	0.000235284	0.0149996	23.96	18.77	22.34	7.906	7.662	8.082	-1.66613	-2.11358	-1.79754	-3.54209	-3.59113	-3.50756
cg22197033	CCDC42	TSS1500	chr17	8649004	p	island	TSS1500 - island		ρ0 v. ρ+	ρ0 Demeth	-15.4395	1.22825	16.5503	0.000230499	0.791548	-1.81341	0.220766	1.2426	0.00119717	0.0305617	23.9691	23.54	23.6433	7.113	7.001	10.72	-1.66541	-1.69959	-1.69132	-3.70695	-3.73158	-3.05803
cg23422156	CCDC42B	TSS200	chr12	113587513	q	shelf	TSS200 - shelf		ρ0 v. ρ+	ρ0 Meth	17.6273	1.72515	16.5503	0.000516988	0.283159	2.11231	0.168547	1.2426	0.000233237	0.00336774	6.488	8.09	6.58	27.75	22.12	24.17	-3.84931	-3.50601	-3.82757	-1.38051	-1.8159	-1.64955
cg00042409	CCDC52	5'UTR	chr3	113232968	q	shore	5'UTR - shore		ρ0 v. ρ+	ρ0 Meth	22.4967	2.03273	16.5503	0.000379069	0.0215293	2.3838	0.29468	1.2426	0.00126904	0.00910153	71.59	70.22	66.82	89.23	94.11	92.78	1.33336	1.23754	1.00997	3.05051	3.99801	3.68374
cg00609630	CCDC62	TSS1500	chr12	123258653	q	open sea	TSS1500 - open sea		ρ0 v. ρ+	ρ0 Meth	29.7067	2.31685	16.5503	0.000213266	0.00239174	1.82314	0.147735	1.2426	0.00024776	0.00857021	46.63	41.1	41.01	74.7	73.16	70	-0.194771	-0.519129	-0.524495	1.56197	1.44667	1.22239
cg08321600	CCDC63	TSS1500	chr12	111284527	q	open sea	TSS1500 - open sea		ρ0 v. ρ+	ρ0 Demeth	-21.5033	2.11331	16.5503	0.000525438	0.0395563	-1.26807	0.12502	1.2426	0.000531939	0.424262	60.14	58.8	53.53	35.26	35.46	37.24	0.593383	0.513172	0.204048	-0.876625	-0.864001	-0.752992
cg07581922	CCDC64B	TSS1500	chr16	3086538	p	island	TSS1500 - island		ρ0 v. ρ+	ρ0 Meth	25.3167	1.264	16.5503	3.66713e-05	0.00113727	1.50251	0.081001	1.2426	4.97134e-05	0.0163161	40.7	40.26	41.19	63.82	68.09	66.19	-0.543003	-0.56935	-0.513767	0.818816	1.09343	0.969163
cg04293152	CCDC64B	1stExon	chr16	3085468	p	island	1stExon - island		ρ0 v. ρ+	ρ0 Meth	21.6967	2.21679	16.5503	0.000610724	0.0405341	1.62461	0.187812	1.2426	0.000982453	0.0559048	63.63	60.84	58.66	83.83	84.96	79.43	0.806958	0.635639	0.504839	2.37415	2.49798	1.94914
cg12113740	CCDC68	TSS200	chr18	52625368	q	shore	TSS200 - shore		ρ0 v. ρ+	ρ0 Meth	19.3733	0.854699	16.5503	2.24374e-05	0.014927	1.13406	0.0509378	1.2426	2.40963e-05	0.949944	42.11	43.32	40.69	61.35	62.12	60.77	-0.459151	-0.387807	-0.543601	0.666595	0.713621	0.631402
cg14522097	CCDC69	TSS1500	chr5	150605036	q	shore	TSS1500 - shore		ρ0 v. ρ+	ρ0 Meth	12.3813	1.99156	16.5503	0.00340743	0.947849	2.36207	0.414976	1.2426	0.00470551	0.027596	86.13	85.17	80.25	95.65	97.8239	95.22	2.63455	2.52183	2.02265	4.45868	5.49036	4.31618
cg02954903	CCDC80	1stExon	chr3	112359935	q	open sea	1stExon - open sea		ρ0 v. ρ+	ρ0 Meth	14.368	0.52876	16.5503	1.09066e-05	0.992737	1.61537	0.0806077	1.2426	3.65926e-05	0.00492574	8.268	9.496	9.622	23.36	23.05	24.08	-3.47181	-3.25259	-3.23156	-1.71406	-1.73915	-1.65664
cg13790353	CCDC83	TSS1500	chr11	85565559	q	shore	TSS1500 - shore		ρ0 v. ρ+	ρ0 Meth	24.6967	2.58881	16.5503	0.000674275	0.0173565	1.48448	0.159202	1.2426	0.000736318	0.101689	47.41	44.26	39.92	68.04	71.22	66.42	-0.149597	-0.33271	-0.589773	1.09012	1.30722	0.984015
cg11532725	CCDC85A	IGR	chr2	56407143	p	shelf	IGR - shelf	-4115	ρ0 v. ρ+	ρ0 Meth	18.7096	2.93375	16.5503	0.00310139	0.251419	1.9385	0.270766	1.2426	0.00201458	0.0311354	74.6	74.8887	66.6126	88.74	92.61	90.88	1.55435	1.57641	0.996493	2.97838	3.64752	3.31686
cg16717713	CCDC85C	1stExon	chr14	100069657	q	island	1stExon - island		ρ0 v. ρ+	ρ0 Demeth	-6.83633	0.730541	16.5503	0.000726234	0.99991	-2.26927	0.26505	1.2426	0.00102191	0.00906368	7.757	8.811	9.994	1.805	1.563	2.685	-3.57187	-3.37148	-3.17089	-5.76558	-5.97681	-5.17967
cg18414021	CCDC85C	1stExon	chr14	100069535	q	island	1stExon - island		ρ0 v. ρ+	ρ0 Demeth	-7.09267	1.26358	16.5503	0.00494989	0.999172	-2.16033	0.396895	1.2426	0.00553178	0.0414222	11.69	8.742	8.022	2.128	1.544	3.504	-2.9173	-3.38392	-3.51925	-5.52333	-5.99473	-4.78339
cg04415896	CCDC9	TSS1500	chr19	47759410	q	shore	TSS1500 - shore		ρ0 v. ρ+	ρ0 Demeth	-23.7033	1.89901	16.5503	0.000236952	0.00984487	-1.48335	0.134315	1.2426	0.00038221	0.0737812	49.4	52.39	49.76	27.4	23.71	29.33	-0.0346263	0.138027	-0.01385	-1.40579	-1.686	-1.26872
cg03000419	CCDC90B	TSS1500	chr11	82997694	q	shore	TSS1500 - shore		ρ0 v. ρ+	ρ0 Meth	26.6905	2.00416	16.5503	0.000183782	0.00360505	2.17262	0.126091	1.2426	6.65672e-05	0.000905957	63.492	62	56.9466	87.28	88.11	87.12	0.798361	0.706269	0.403482	2.77855	2.88956	2.75787
cg01996091	CCDC94	TSS1500	chr19	4246782	p	shore	TSS1500 - shore		ρ0 v. ρ+	ρ0 Demeth	-15.1437	1.42194	16.5503	0.000440201	0.810744	-1.99498	0.346812	1.2426	0.00452868	0.0483024	21.36	22.7	22.14	8.699	4.233	7.837	-1.88035	-1.76778	-1.81423	-3.39171	-4.49978	-3.55581
cg01587095	CCDC97	TSS1500	chr19	41815869	q	shore	TSS1500 - shore		ρ0 v. ρ+	ρ0 Meth	25.39	2.34162	16.5503	0.000410521	0.00978841	1.94823	0.238029	1.2426	0.0012136	0.0207744	19.74	12.99	13.35	41.22	39.15	41.88	-2.02356	-2.74378	-2.69836	-0.511981	-0.636245	-0.472773
cg26706759	CCDC99	5'UTR	chr5	169011746	q	shore	5'UTR - shore		ρ0 v. ρ+	ρ0 Demeth	-13.552	0.785113	16.5503	6.61015e-05	0.990604	-1.70278	0.130594	1.2426	0.000199696	0.0121951	21.84	21.66	20.23	7.753	6.627	8.694	-1.83946	-1.85472	-1.97935	-3.57268	-3.81658	-3.39262
cg25920839	CCDC99	TSS1500	chr5	169010408	q	shore	TSS1500 - shore		ρ0 v. ρ+	ρ0 Demeth	-23.5367	1.14135	16.5503	3.26639e-05	0.00180591	-2.00204	0.0821083	1.2426	1.67861e-05	0.000381044	35.93	37.5	33.73	12.55	11.53	12.47	-0.83446	-0.736966	-0.974324	-2.80077	-2.9398	-2.81132
cg07400063	CCHCR1	TSS1500	chr6	31126981	p	shore	TSS1500 - shore		ρ0 v. ρ+	ρ0 Demeth	-13.6949	0.769217	16.5503	5.84833e-05	0.989693	-2.26637	0.241713	1.2426	0.000720755	0.00672113	18.2604	18.8957	17.5036	5.042	3.223	5.31	-2.16231	-2.10172	-2.23668	-4.23522	-4.90819	-4.15643
cg23323669	CCHCR1	TSS1500	chr6	31126866	p	shore	TSS1500 - shore		ρ0 v. ρ+	ρ0 Demeth	-16.3133	2.49812	16.5503	0.00284064	0.535608	-2.37742	0.398765	1.2426	0.00397405	0.0237037	17.05	24.05	23.43	5.24	3.25	7.1	-2.28247	-1.65901	-1.70842	-4.17664	-4.89575	-3.70979
cg23238834	CCHCR1	TSS1500	chr6	31126879	p	shore	TSS1500 - shore		ρ0 v. ρ+	ρ0 Demeth	-18.6314	2.77533	16.5503	0.00256312	0.247634	-1.9138	0.280682	1.2426	0.0024187	0.0377085	23.3372	31.84	29.19	10.58	7.133	10.76	-1.71589	-1.09808	-1.27848	-3.07926	-3.70259	-3.05201
cg24876187	CCHCR1	TSS1500	chr6	31126871	p	shore	TSS1500 - shore		ρ0 v. ρ+	ρ0 Demeth	-24.0768	2.62811	16.5503	0.000788131	0.0229272	-2.40861	0.190137	1.2426	0.000223627	0.00181337	27.6495	36.62	32.64	8.183	7.529	8.967	-1.38775	-0.791396	-1.04525	-3.48806	-3.61847	-3.34369
cg15928132	CCKAR	TSS1500	chr4	26492378	p	open sea	TSS1500 - open sea		ρ0 v. ρ+	ρ0 Meth	24.6067	2.19623	16.5503	0.000361356	0.010736	2.31036	0.152815	1.2426	0.000111568	0.00111372	70.13	65.09	62.78	90.21	90.33	91.28	1.23133	0.898796	0.754227	3.20391	3.22362	3.3879
cg17118262	CCL1	TSS1500	chr17	32690569	q	open sea	TSS1500 - open sea		ρ0 v. ρ+	ρ0 Demeth	-33.4284	3.79038	16.5503	0.000912192	0.00570654	-2.03001	0.248564	1.2426	0.0012238	0.0170605	63.6651	73.12	72.38	39.63	31.96	37.29	0.809146	1.44373	1.38988	-0.607239	-1.09012	-0.749907
cg14250838	CCL14	TSS1500	chr17	34315074	q	open sea	TSS1500 - open sea		ρ0 v. ρ+	ρ0 Demeth	-23.4597	2.53351	16.5503	0.00075634	0.0263449	-2.0135	0.302757	1.2426	0.00265425	0.0319901	33.46	38.82	35.63	15.07	8.571	13.89	-0.991784	-0.65626	-0.853296	-2.49459	-3.41512	-2.63213
cg09256683	CCL14	1stExon	chr17	34313637	q	open sea	1stExon - open sea		ρ0 v. ρ+	ρ0 Demeth	-24.5258	1.47913	16.5503	7.74872e-05	0.00286639	-1.86502	0.0885514	1.2426	3.00399e-05	0.00108121	38.1	42.89	38.92	15.4303	15.4722	15.4303	-0.700148	-0.413102	-0.650188	-2.45438	-2.44975	-2.45438
cg10439431	CCL23	TSS200	chr17	34345172	q	open sea	TSS200 - open sea		ρ0 v. ρ+	ρ0 Meth	27.9189	2.60982	16.5503	0.000432631	0.00608455	2.5939	0.183289	1.2426	0.000144732	0.000917351	67.0239	64.53	58.4195	91.9	91.63	90.2	1.02326	0.863371	0.490544	3.50407	3.45252	3.20227
cg12788666	CCL24	TSS1500	chr7	75443246	q	open sea	TSS1500 - open sea		ρ0 v. ρ+	ρ0 Meth	21.2333	1.94206	16.5503	0.000397452	0.0367439	1.55719	0.178266	1.2426	0.000946327	0.0762369	60.42	62.21	58.77	79.84	85.03	80.23	0.610255	0.719142	0.511385	1.98562	2.5059	2.02083
cg04656009	CCL8	TSS1500	chr17	32645806	q	open sea	TSS1500 - open sea		ρ0 v. ρ+	ρ0 Meth	23.6033	3.10332	16.5503	0.00160363	0.0428381	1.7024	0.261921	1.2426	0.00289053	0.0771899	59.06	60.9	53.84	79.87	86.03	78.71	0.52867	0.639274	0.222035	1.98831	2.62251	1.88637
cg11930665	CCNJ	TSS200	chr10	97803048	q	island	TSS200 - island		ρ0 v. ρ+	ρ0 Demeth	-17.7099	2.65238	16.5503	0.0026153	0.342377	-1.88666	0.217679	1.2426	0.000975109	0.020871	21.7257	30.6	27.44	8.408	8.273	9.955	-1.84913	-1.1814	-1.40289	-3.44539	-3.47086	-3.17715
cg21178254	CCNL1	TSS1500	chr3	156879083	q	shore	TSS1500 - shore		ρ0 v. ρ+	ρ0 Meth	23.0433	1.70075	16.5503	0.000171759	0.00941757	1.36585	0.101156	1.2426	0.000174097	0.14502	42.68	45.51	39.87	64.91	66.61	65.67	-0.425478	-0.259808	-0.592781	0.887381	0.996323	0.935765
cg20892840	CCNL1	TSS1500	chr3	156879058	q	shore	TSS1500 - shore		ρ0 v. ρ+	ρ0 Meth	21.59	0.762911	16.5503	9.27748e-06	0.00136134	1.27047	0.0462526	1.2426	1.04473e-05	0.289615	42.43	42.73	40.87	64.45	62.72	63.63	-0.440233	-0.42253	-0.532848	0.858331	0.750524	0.806958
cg05094429	CCR6	5'UTR	chr6	167536184	q	open sea	5'UTR - open sea		ρ0 v. ρ+	ρ0 Demeth	-24.6133	2.43207	16.5503	0.000536566	0.01479	-1.59205	0.197468	1.2426	0.00128538	0.0758193	49.1	48.88	48.55	25.57	19.52	27.6	-0.0519426	-0.0646436	-0.0836998	-1.54143	-2.04368	-1.39132
cg12579212	CCRL2	5'UTR	chr3	46448868	p	open sea	5'UTR - open sea		ρ0 v. ρ+	ρ0 Meth	12.7616	1.69047	16.5503	0.00164967	0.955783	1.68955	0.195986	1.2426	0.000995352	0.0424268	7.18631	8.187	6.132	20.72	16.88	22.19	-3.69101	-3.48729	-3.9362	-1.93593	-2.29988	-1.81005
cg20224311	CCT2	TSS1500	chr12	69978764	q	shore	TSS1500 - shore		ρ0 v. ρ+	ρ0 Demeth	-14.1523	1.09158	16.5503	0.000204187	0.953514	-1.75461	0.134968	1.2426	0.000202027	0.00961705	23.2	19.98	22.24	7.529	8.628	6.806	-1.72698	-2.0018	-1.80587	-3.61847	-3.40465	-3.77536
cg22872989	CD164L2	TSS200	chr1	27709900	p	shore	TSS200 - shore		ρ0 v. ρ+	ρ0 Meth	25.0033	2.17329	16.5503	0.00032589	0.00887124	1.53251	0.153834	1.2426	0.00057032	0.0663169	46.03	47.19	45.37	68.03	75.19	70.38	-0.229583	-0.16233	-0.267955	1.08945	1.59962	1.24859
cg01765529	CD164L2	TSS200	chr1	27709903	p	shore	TSS200 - shore		ρ0 v. ρ+	ρ0 Meth	22.6367	1.41881	16.5503	9.02213e-05	0.00637951	1.77919	0.129796	1.2426	0.000164078	0.00723285	60.48	63.97	62.62	84.69	86.84	83.45	0.613875	0.828197	0.744357	2.46772	2.7222	2.33408
cg20165381	CD164L2	TSS200	chr1	27709912	p	shore	TSS200 - shore		ρ0 v. ρ+	ρ0 Meth	18.0533	1.7261	16.5503	0.000472246	0.216535	1.92886	0.303816	1.2426	0.00315331	0.0436352	71.58	72.64	73.85	89.83	93.85	88.55	1.33265	1.4087	1.49779	3.14288	3.9317	2.95114
cg14101398	CD177	1stExon	chr19	43857861	q	open sea	1stExon - open sea		ρ0 v. ρ+	ρ0 Demeth	-25.24	3.40489	16.5503	0.00176714	0.0317084	-1.59804	0.233698	1.2426	0.00239279	0.10159	47.42	54.85	50.74	24.95	21.65	30.69	-0.149018	0.280766	0.0427069	-1.58881	-1.85557	-1.17529
cg17863551	CD177	TSS1500	chr19	43856594	q	open sea	TSS1500 - open sea		ρ0 v. ρ+	ρ0 Demeth	-32.7669	2.72031	16.5503	0.000272387	0.00201507	-1.98534	0.190935	1.2426	0.000483102	0.00888104	67.53	75.1706	67.03	37.08	36	38.35	1.05642	1.59812	1.02365	-0.762877	-0.830075	-0.684874
cg00173005	CD1C	TSS1500	chr1	158258366	q	open sea	TSS1500 - open sea		ρ0 v. ρ+	ρ0 Demeth	-19.073	1.43092	16.5503	0.000183153	0.0763518	-2.2388	0.26679	1.2426	0.00110341	0.0102126	24.6	27.8	26.35	7.969	8.543	5.019	-1.61591	-1.37691	-1.48288	-3.52965	-3.42028	-4.24217
cg05046020	CD1D	TSS1500	chr1	158148523	q	shore	TSS1500 - shore		ρ0 v. ρ+	ρ0 Demeth	-22.8052	2.34043	16.5503	0.000621304	0.0278664	-1.41263	0.162256	1.2426	0.000958474	0.176956	69.3196	75.7661	70.23	46.65	49.64	50.61	1.17594	1.64452	1.23823	-0.193611	-0.0207752	0.0352035
cg03701795	CD1E	TSS200	chr1	158323482	q	open sea	TSS200 - open sea		ρ0 v. ρ+	ρ0 Demeth	-17.5357	1.59947	16.5503	0.000393238	0.285615	-2.09104	0.27952	1.2426	0.00170732	0.0194307	24	27.13	23.73	8.117	5.135	9.001	-1.66297	-1.42544	-1.6844	-3.50078	-4.20744	-3.33769
cg24750752	CD22	TSS200	chr19	35819889	q	open sea	TSS200 - open sea		ρ0 v. ρ+	ρ0 Meth	23.3741	2.38955	16.5503	0.000612079	0.0231032	2.85669	0.307818	1.2426	0.000749871	0.00325417	75.1561	70.82	67.6417	95.17	95.91	92.66	1.597	1.27918	1.06378	4.30041	4.55151	3.65809
cg15837913	CD274	TSS1500	chr9	5449890	p	shore	TSS1500 - shore		ρ0 v. ρ+	ρ0 Demeth	-13.647	1.00922	16.5503	0.000173095	0.977425	-1.51271	0.0927732	1.2426	8.27946e-05	0.0218088	21.3	24.04	24.34	10.1	9.534	9.105	-1.88551	-1.6598	-1.6362	-3.15397	-3.24622	-3.31947
cg19724470	CD274	5'UTR	chr9	5450936	p	shore	5'UTR - shore		ρ0 v. ρ+	ρ0 Demeth	-15.0017	2.62954	16.5503	0.00466666	0.706366	-2.09109	0.376861	1.2426	0.00516112	0.0442019	16.36	22.77	23.97	6.116	3.99	7.989	-2.35402	-1.76203	-1.66534	-3.94022	-4.58872	-3.52572
cg02130027	CD2AP	TSS1500	chr6	47444894	p	shore	TSS1500 - shore		ρ0 v. ρ+	ρ0 Demeth	-13.6036	1.56632	16.5503	0.000967427	0.933482	-2.01816	0.271846	1.2426	0.00175726	0.0232677	19.85	21.11	16.93	4.985	4.50233	7.59188	-2.01356	-1.90192	-2.29475	-4.25249	-4.40672	-3.60549
cg10953317	CD300A	TSS200	chr17	72462417	q	open sea	TSS200 - open sea		ρ0 v. ρ+	ρ0 Demeth	-19.5667	1.37182	16.5503	0.000140336	0.0463955	-1.24128	0.0834836	1.2426	0.000119148	0.505911	44.79	48.76	45.28	26.39	25.93	27.81	-0.301753	-0.0715723	-0.273194	-1.47991	-1.51427	-1.3762
cg05892213	CD300C	TSS200	chr17	72542430	q	open sea	TSS200 - open sea		ρ0 v. ρ+	ρ0 Meth	23.3633	2.6879	16.5503	0.000964459	0.0322315	1.78021	0.252547	1.2426	0.00213553	0.0503141	57.22	63.13	60.8	82.71	87.73	80.8	0.419583	0.775878	0.633218	2.25812	2.83794	2.07325
cg14075731	CD300LB	1stExon	chr17	72527607	q	open sea	1stExon - open sea		ρ0 v. ρ+	ρ0 Demeth	-25.5424	3.51249	16.5503	0.00189978	0.0314571	-1.53628	0.21682	1.2426	0.00209458	0.123628	52.68	62.8672	55.93	32.39	28.15	34.31	0.154805	0.759614	0.343825	-1.06169	-1.35185	-0.937045
cg26886976	CD300LD	TSS200	chr17	72588412	q	open sea	TSS200 - open sea		ρ0 v. ρ+	ρ0 Meth	23.7594	3.32583	16.5503	0.00203098	0.0481671	1.62121	0.240018	1.2426	0.00250512	0.0950573	59.0844	56.53	50.2274	76.62	83.08	77.42	0.530126	0.378997	0.0131241	1.71245	2.29577	1.77766
cg20871097	CD300LD	TSS1500	chr17	72589865	q	open sea	TSS1500 - open sea		ρ0 v. ρ+	ρ0 Meth	16.6509	3.81669	16.5503	0.012037	0.490598	2.62649	0.399546	1.2426	0.00277152	0.0131841	83.32	82.79	71.7872	94.73	97	96.12	2.32054	2.26621	1.34738	4.16795	5.01495	4.63071
cg00237876	CD300LG	TSS1500	chr17	41924043	q	open sea	TSS1500 - open sea		ρ0 v. ρ+	ρ0 Meth	25.9651	3.53736	16.5503	0.00183399	0.0282882	2.30283	0.407372	1.2426	0.00482495	0.0304219	64.17	66.53	57.9348	88.73	93.12	84.68	0.840731	0.991136	0.461804	2.97693	3.75861	2.4666
cg11122968	CD33	TSS1500	chr19	51727295	q	open sea	TSS1500 - open sea		ρ0 v. ρ+	ρ0 Meth	24.74	1.48859	16.5503	7.67783e-05	0.00266623	1.46121	0.0910637	1.2426	8.82106e-05	0.0371566	41	40.35	36.72	62.82	65.06	64.41	-0.525091	-0.563953	-0.785184	0.756697	0.896891	0.855813
cg06417460	CD5	TSS200	chr11	60869760	q	open sea	TSS200 - open sea		ρ0 v. ρ+	ρ0 Demeth	-32.0744	3.35279	16.5503	0.000667039	0.00496866	-1.98461	0.224587	1.2426	0.000905297	0.0149804	53.5031	61	60.95	27.11	22.22	29.9	0.202487	0.645335	0.642304	-1.4269	-1.80754	-1.22927
cg07440264	CD59	5'UTR	chr11	33744977	p	open sea	5'UTR - open sea		ρ0 v. ρ+	ρ0 Meth	31.5056	2.98208	16.5503	0.00045412	0.00374895	1.91903	0.189146	1.2426	0.000531359	0.01166	43.27	41.8	34.8632	71.72	73.91	68.82	-0.390745	-0.477516	-0.901771	1.34259	1.50227	1.14221
cg06228542	CD63	TSS1500	chr12	56123961	q	shore	TSS1500 - shore		ρ0 v. ρ+	ρ0 Meth	16.6167	0.800528	16.5503	3.18266e-05	0.468977	1.46934	0.0966769	1.2426	0.000109276	0.0394641	12.15	13.57	14.81	30.46	30.22	29.7	-2.85409	-2.67111	-2.52411	-1.19093	-1.20731	-1.24306
cg14780449	CD82	IGR	chr11	44578801	p	open sea	IGR - open sea	-8340	ρ0 v. ρ+	ρ0 Demeth	-22.4467	2.0525	16.5503	0.000397053	0.022694	-2.04122	0.297754	1.2426	0.00237024	0.0277444	87.74	92.31	85.97	64.62	67.03	67.03	2.83928	3.58543	2.61532	0.869047	1.02365	1.02365
cg19718360	CD84	TSS1500	chr1	160550647	q	open sea	TSS1500 - open sea		ρ0 v. ρ+	ρ0 Meth	20.7967	1.83864	16.5503	0.000348232	0.0410566	1.32539	0.107564	1.2426	0.000249229	0.242209	25.44	26.52	25.74	50.3	44.59	45.2	-1.5513	-1.47027	-1.52857	0.0173125	-0.313426	-0.277853
cg13929658	CD9	IGR	chr12	6304728	p	open sea	IGR - open sea	-4754	ρ0 v. ρ+	ρ0 Demeth	-22.2661	2.47668	16.5503	0.000847333	0.0411626	-1.35183	0.163861	1.2426	0.00117754	0.270795	64.5182	72.3	70.83	45.63	47.56	47.66	0.86263	1.38411	1.27988	-0.252828	-0.140919	-0.135135
cg03525433	CD96	TSS1500	chr3	111259817	q	open sea	TSS1500 - open sea		ρ0 v. ρ+	ρ0 Meth	23.9053	2.4744	16.5503	0.000642172	0.0205635	1.94955	0.156506	1.2426	0.000238841	0.00535823	66.8	63.39	58.35	87.257	86.8231	86.176	1.00866	0.792017	0.486416	2.77556	2.72006	2.64011
cg26804848	CDAN1	TSS1500	chr15	43029799	q	shore	TSS1500 - shore		ρ0 v. ρ+	ρ0 Meth	19.5367	1.31526	16.5503	0.000119615	0.0428446	1.18553	0.0779793	1.2426	0.000109144	0.747602	48.78	51.81	47.77	68.15	68.92	69.9	-0.0704175	0.104497	-0.128774	1.09742	1.14894	1.21553
cg23861715	CDC14B	TSS200	chr9	99382235	q	island	TSS200 - island		ρ0 v. ρ+	ρ0 Demeth	-10.1207	1.68628	16.5503	0.00387832	0.9906	-2.04299	0.243644	1.2426	0.00110665	0.015265	16.89	11.23	13.47	3.46	3.296	4.472	-2.29885	-2.98271	-2.68345	-4.80228	-4.87479	-4.41693
cg19907366	CDC34	IGR	chr19	526507	p	shelf	IGR - shelf	-5226	ρ0 v. ρ+	ρ0 Meth	26.8718	2.40261	16.5503	0.00036383	0.00637071	1.9134	0.168267	1.2426	0.000341086	0.00818007	59.0681	55.88	51.7764	82.59	84.36	80.39	0.529154	0.340899	0.102557	2.24605	2.43132	2.03543
cg23987736	CDC42	5'UTR	chr1	22380393	p	shore	5'UTR - shore		ρ0 v. ρ+	ρ0 Demeth	-24.8757	2.72715	16.5503	0.000801425	0.0190174	-1.65792	0.201546	1.2426	0.00119062	0.0542531	43.3597	50.0174	47.01	22.95	18.18	24.63	-0.385473	0.00100526	-0.172752	-1.7473	-2.1701	-1.61357
cg18557263	CDC42BPG	TSS1500	chr11	64612395	q	island	TSS1500 - island		ρ0 v. ρ+	ρ0 Meth	31.6567	1.40649	16.5503	2.30753e-05	0.000215145	2.19428	0.112312	1.2426	4.04704e-05	0.000534982	50.39	52.85	49.42	83.9	83.06	80.67	0.0225065	0.164646	-0.033472	2.38161	2.29372	2.06119
cg23386895	CDC42EP2	5'UTR	chr11	65083974	q	shore	5'UTR - shore		ρ0 v. ρ+	ρ0 Meth	21.2533	1.66291	16.5503	0.000215974	0.0237277	1.24985	0.103101	1.2426	0.000265659	0.473676	37.61	39.89	34.19	58.74	58.48	58.23	-0.730199	-0.591578	-0.944732	0.509599	0.494137	0.479295
cg08215788	CDC42EP3	5'UTR	chr2	37898101	p	shore	5'UTR - shore		ρ0 v. ρ+	ρ0 Meth	21.3883	0.641576	16.5503	4.82875e-06	0.000828526	3.39417	0.242551	1.2426	0.000151281	0.000468108	3.955	2.26	2.97	24.99	23.64	24.72	-4.60196	-5.43455	-5.0299	-1.58573	-1.69159	-1.60659
cg01620611	CDC42EP4	5'UTR	chr17	71306145	q	shore	5'UTR - shore		ρ0 v. ρ+	ρ0 Demeth	-30.7674	3.14234	16.5503	0.000609801	0.00536815	-2.0344	0.20827	1.2426	0.000615404	0.00958461	46.1023	55.23	52.66	19.49	18.53	23.67	-0.225387	0.30292	0.153648	-2.04643	-2.13641	-1.68919
cg03620376	CDC42EP5	5'UTR	chr19	54984272	q	shore	5'UTR - shore		ρ0 v. ρ+	ρ0 Meth	24.8433	2.2611	16.5503	0.000389925	0.0107436	1.79534	0.136567	1.2426	0.000193366	0.00776658	61.64	57.81	53.89	82.84	83.05	81.98	0.684264	0.454418	0.224938	2.27128	2.29269	2.18567
cg12942320	CDC5L	TSS1500	chr6	44354771	p	shore	TSS1500 - shore		ρ0 v. ρ+	ρ0 Demeth	-20.042	2.2024	16.5503	0.000808708	0.094068	-2.53855	0.349288	1.2426	0.0019038	0.0105311	25.73	29.32	22.69	6.69	3.72	7.204	-1.52933	-1.26942	-1.7686	-3.80195	-4.69386	-3.68719
cg05005217	CDCA2	5'UTR	chr8	25317638	p	shore	5'UTR - shore		ρ0 v. ρ+	ρ0 Demeth	-15.0587	1.58442	16.5503	0.000684064	0.800128	-2.69849	0.52957	1.2426	0.00700393	0.0265791	17.77	17.67	21.2	5.315	1.72592	4.423	-2.21022	-2.22012	-1.89413	-4.15499	-5.83137	-4.43357
cg01324802	CDH16	5'UTR	chr16	66952141	q	shelf	5'UTR - shelf		ρ0 v. ρ+	ρ0 Demeth	-28.2033	2.52305	16.5503	0.000364611	0.00497537	-1.70082	0.165316	1.2426	0.000503397	0.0251489	65.2	72.64	70.22	39.25	40.69	43.51	0.905785	1.4087	1.23754	-0.630192	-0.543601	-0.376648
cg15728909	CDH19	TSS1500	chr18	64271469	q	open sea	TSS1500 - open sea		ρ0 v. ρ+	ρ0 Meth	9.70107	1.10721	16.5503	0.000935383	0.998274	1.76269	0.225707	1.2426	0.00145074	0.0413678	86.96	85.6268	83.81	95.19	96.24	94.07	2.73741	2.57468	2.37202	4.3067	4.67783	3.98763
cg25123102	CDH22	1stExon	chr20	44879723	q	island	1stExon - island		ρ0 v. ρ+	ρ0 Meth	11.69	1.23958	16.5503	0.000704883	0.991394	1.91375	0.194266	1.2426	0.000595577	0.0130122	81.11	85.02	83.45	94.3	95.87	94.48	2.10226	2.50476	2.33408	4.04822	4.53687	4.09727
cg12218690	CDK15	IGR	chr2	202662660	q	open sea	IGR - open sea	-8492	ρ0 v. ρ+	ρ0 Meth	36.7219	2.42116	16.5503	0.00011017	0.000579719	2.30627	0.153564	1.2426	0.000114536	0.00115063	39.254	43.9498	36.2305	78.18	75.06	76.36	-0.629951	-0.350864	-0.815663	1.84115	1.58958	1.69159
cg19654437	CDK15	TSS200	chr2	202671158	q	open sea	TSS200 - open sea		ρ0 v. ρ+	ρ0 Meth	27.48	1.19112	16.5503	2.0916e-05	0.000393235	2.0997	0.126183	1.2426	7.64081e-05	0.00123266	57.75	59.15	57.14	83.76	87.33	85.39	0.45087	0.534042	0.414869	2.36671	2.78506	2.54711
cg16325610	CDK2	TSS1500	chr12	56360171	q	shore	TSS1500 - shore		ρ0 v. ρ+	ρ0 Meth	24.9133	2.21321	16.5503	0.000354815	0.00975294	1.97903	0.186496	1.2426	0.000446411	0.00845062	14.64	15.59	11.66	40.61	35.14	40.88	-2.54364	-2.43679	-2.9215	-0.548385	-0.884215	-0.532251
cg27384352	CDK5	TSS1500	chr7	150755981	q	shore	TSS1500 - shore		ρ0 v. ρ+	ρ0 Meth	25.7033	1.50322	16.5503	6.86182e-05	0.00184399	1.62742	0.109113	1.2426	0.000117695	0.0121569	27.25	25.22	22.78	49.44	50.82	52.1	-1.41669	-1.56808	-1.76121	-0.0323177	0.0473246	0.121258
cg15879755	CDK5	TSS1500	chr7	150755834	q	shore	TSS1500 - shore		ρ0 v. ρ+	ρ0 Meth	20.9567	2.06002	16.5503	0.000525867	0.0496279	1.71886	0.19358	1.2426	0.000888726	0.0348877	11.6	15.42	15.82	37.12	32.14	36.45	-2.92992	-2.45551	-2.41173	-0.760405	-1.07819	-0.801973
cg21533727	CDK5	TSS1500	chr7	150756392	q	island	TSS1500 - island		ρ0 v. ρ+	ρ0 Meth	18.135	1.35132	16.5503	0.000178325	0.153006	2.34048	0.226551	1.2426	0.000495385	0.00422834	6.48	7.014	4.501	26.05	22.19	24.16	-3.85121	-3.7287	-4.40717	-1.50527	-1.81005	-1.65034
cg12653649	CDK5	TSS1500	chr7	150756397	q	island	TSS1500 - island		ρ0 v. ρ+	ρ0 Meth	13.8567	1.05534	16.5503	0.000194302	0.968433	2.3232	0.307763	1.2426	0.00165003	0.0124817	4.28	6.043	3.017	18.34	17.27	19.3	-4.48314	-3.95866	-5.00655	-2.15464	-2.26014	-2.06397
cg22322863	CDK5R1	5'UTR	chr17	30814625	q	island	5'UTR - island		ρ0 v. ρ+	ρ0 Demeth	-13.3897	0.84659	16.5503	9.33834e-05	0.989883	-2.68191	0.248271	1.2426	0.000416551	0.00224782	16.44	17.62	15.24	2.849	2.30091	3.98091	-2.3456	-2.22508	-2.47552	-5.0917	-5.40807	-4.59215
cg06889481	CDK5R2	IGR	chr2	219827660	q	island	IGR - island	3310	ρ0 v. ρ+	ρ0 Meth	27.05	1.64538	16.5503	8.01519e-05	0.00155319	1.7215	0.100593	1.2426	6.83868e-05	0.00445393	49.36	51.14	45.92	75.15	77.05	75.37	-0.036935	0.0657983	-0.235973	1.59653	1.7473	1.61357
cg14674720	CDK5R2	IGR	chr2	219827930	q	island	IGR - island	3580	ρ0 v. ρ+	ρ0 Meth	18.491	1.88173	16.5503	0.000601351	0.180352	1.7816	0.14523	1.2426	0.000253591	0.0103302	73.9703	70.85	67.6466	89.34	88.51	90.09	1.50679	1.28127	1.0641	3.0671	2.94546	3.18441
cg01079860	CDK5R2	IGR	chr2	219828633	q	shore	IGR - shore	4283	ρ0 v. ρ+	ρ0 Meth	18.0376	2.92456	16.5503	0.0035088	0.319069	2.02022	0.282118	1.2426	0.00201292	0.0256795	77.83	75.32	68.5973	90.33	93.71	91.82	1.81172	1.60969	1.12726	3.22362	3.89707	3.48864
cg06303875	CDX2	TSS200	chr13	28543515	q	island	TSS200 - island		ρ0 v. ρ+	ρ0 Meth	30.4377	0.727983	16.5503	1.95585e-06	2.24168e-05	2.78864	0.0842908	1.2426	4.97805e-06	2.65612e-05	8.343	7.798	9.206	38.67	37.97	40.02	-3.45761	-3.56362	-3.30195	-0.665378	-0.708106	-0.58376
cg17435560	CDX2	IGR	chr13	28529338	q	shore	IGR - shore	-6867	ρ0 v. ρ+	ρ0 Meth	16.785	2.205	16.5503	0.0015985	0.46024	1.82233	0.202691	1.2426	0.000847198	0.0230162	74.71	77.6783	70.5067	91.31	89.72	92.22	1.56273	1.79906	1.25737	3.39334	3.12559	3.56724
cg07599389	CDYL	5'UTR	chr6	4890278	p	open sea	5'UTR - open sea		ρ0 v. ρ+	ρ0 Demeth	-25.1333	1.78178	16.5503	0.000146608	0.00428049	-1.97939	0.15607	1.2426	0.000222596	0.00459904	87.04	86.92	83.52	58.04	61.52	62.52	2.74761	2.73233	2.34141	0.468033	0.676947	0.738197
cg03228555	CEACAM19	5'UTR	chr19	45174912	q	open sea	5'UTR - open sea		ρ0 v. ρ+	ρ0 Demeth	-43.09	2.16268	16.5503	3.74415e-05	0.000131767	-3.12039	0.219447	1.2426	0.000142052	0.000530922	53.29	58.5	56.33	10.27	12.95	15.63	0.190133	0.495325	0.367261	-3.12715	-2.74889	-2.43241
cg17826043	CEACAM3	TSS1500	chr19	42299635	q	open sea	TSS1500 - open sea		ρ0 v. ρ+	ρ0 Demeth	-32.9531	3.32614	16.5503	0.000582626	0.0039916	-1.98834	0.215485	1.2426	0.000766638	0.0129575	62.5215	71.21	70.27	35.64	31.5587	37.9434	0.738292	1.30651	1.24099	-0.852667	-1.11683	-0.709736
cg21529807	CEACAM4	TSS1500	chr19	42134478	q	open sea	TSS1500 - open sea		ρ0 v. ρ+	ρ0 Demeth	-13.0323	0.521538	16.5503	1.5226e-05	0.998741	-1.44766	0.0822597	1.2426	6.12266e-05	0.0336414	22.74	23.05	22.76	9.18	9.443	10.83	-1.76449	-1.73915	-1.76285	-3.30644	-3.26151	-3.04153
cg07297178	CEACAM7	TSS1500	chr19	42193084	q	open sea	TSS1500 - open sea		ρ0 v. ρ+	ρ0 Demeth	-17.0967	1.589	16.5503	0.000423053	0.374163	-2.03102	0.29831	1.2426	0.00243191	0.0288968	23.32	24.99	26.06	7.798	5.262	10.02	-1.71728	-1.58573	-1.50452	-3.56362	-4.17026	-3.16672
cg21696089	CEBPA	1stExon	chr19	33793095	q	island	1stExon - island		ρ0 v. ρ+	ρ0 Meth	26.1903	0.943123	16.5503	1.00027e-05	0.000258859	3.51527	0.194815	1.2426	5.54584e-05	0.000162682	3.919	4.182	2.798	28.56	29.49	31.42	-4.61569	-4.51803	-5.11852	-1.32274	-1.2576	-1.1261
cg02144298	CEBPA	1stExon	chr19	33792681	q	island	1stExon - island		ρ0 v. ρ+	ρ0 Meth	21.5533	1.25608	16.5503	6.76701e-05	0.00818352	2.19208	0.23505	1.2426	0.000735851	0.00786914	69.01	69.65	69.92	89.52	93.5	90.22	1.155	1.19843	1.2169	3.09457	3.84645	3.20554
cg21007645	CEBPE	IGR	chr14	23584013	q	open sea	IGR - open sea	-2502	ρ0 v. ρ+	ρ0 Meth	25.6989	2.75556	16.5503	0.000735796	0.0147415	1.75109	0.196753	1.2426	0.00088086	0.0305762	56.6872	55.83	49.596	82.87	78.83	77.51	0.388229	0.337974	-0.0233151	2.27432	1.89672	1.7851
cg16416261	CEBPZ-AS1	IGR	chr2	37424104	p	island	IGR - island	469	ρ0 v. ρ+	ρ0 Meth	15.4707	1.27713	16.5503	0.000266424	0.77726	2.00736	0.239556	1.2426	0.0011095	0.0166554	4.94	7.995	7.343	21.75	21.01	23.93	-4.26626	-3.52454	-3.65746	-1.84708	-1.91059	-1.66851
cg13482209	CELSR3	TSS200	chr3	48700475	p	island	TSS200 - island		ρ0 v. ρ+	ρ0 Meth	22.5567	1.92435	16.5503	0.000302971	0.0177596	1.34741	0.11392	1.2426	0.000292504	0.204822	44.54	48.07	41.79	67.36	66.26	68.45	-0.316346	-0.111431	-0.478109	1.04525	0.973678	1.11741
cg18094824	CENPE	TSS1500	chr4	104119899	q	shore	TSS1500 - shore		ρ0 v. ρ+	ρ0 Meth	20.5867	1.55659	16.5503	0.000188856	0.0302537	1.71309	0.196046	1.2426	0.000945073	0.0372389	10.99	15.84	15.45	34.78	34.61	34.65	-3.01778	-2.40956	-2.4522	-0.907057	-0.917881	-0.915332
cg05794695	CENPF	5'UTR	chr1	214777596	q	shore	5'UTR - shore		ρ0 v. ρ+	ρ0 Meth	21.3613	1.4748	16.5503	0.000132097	0.015516	2.76789	0.363205	1.2426	0.00159178	0.00704174	6.999	5.757	3.2	25.03	26.65	28.36	-3.73203	-4.033	-4.91886	-1.58266	-1.46066	-1.33691
cg13377885	CEP120	TSS1500	chr5	122759911	q	shore	TSS1500 - shore		ρ0 v. ρ+	ρ0 Meth	32.3842	0.94776	16.5503	4.37657e-06	3.80274e-05	2.69574	0.0679767	1.2426	2.41571e-06	1.44246e-05	10.7761	10.343	9.84828	44.39	41.27	42.46	-3.0496	-3.11577	-3.19441	-0.32511	-0.509004	-0.438461
cg03559815	CEP164	5'UTR	chr11	117199307	q	shore	5'UTR - shore		ρ0 v. ρ+	ρ0 Meth	20.6717	0.585922	16.5503	3.85199e-06	0.00107657	2.91633	0.092948	1.2426	6.14939e-06	2.87014e-05	3.877	4.098	4.67	25.71	25.07	23.88	-4.63187	-4.54857	-4.35144	-1.53084	-1.57958	-1.67247
cg05759347	CEP170	5'UTR	chr1	243416723	q	shore	5'UTR - shore		ρ0 v. ρ+	ρ0 Demeth	-18.9127	0.901546	16.5503	3.0517e-05	0.0293916	-2.80834	0.0749155	1.2426	3.02401e-06	1.58358e-05	22.99	24.56	21.44	4.117	4.005	4.13	-1.74404	-1.61902	-1.87349	-4.54161	-4.58309	-4.53687
cg13682187	CFHR5	TSS200	chr1	196946512	q	open sea	TSS200 - open sea		ρ0 v. ρ+	ρ0 Meth	24.7167	1.69415	16.5503	0.000128386	0.00426899	1.84434	0.135778	1.2426	0.00017005	0.00571415	59.09	61.31	56.75	81.65	84.6	85.05	0.53046	0.664162	0.39192	2.15367	2.45773	2.50817
cg08326109	CGB7	TSS1500	chr19	49559792	q	island	TSS1500 - island		ρ0 v. ρ+	ρ0 Meth	8.53026	0.957393	16.5503	0.00087709	0.999451	1.84327	0.131169	1.2426	0.0001488	0.00510394	3.661	3.846	3.672	10.6	12.2598	13.91	-4.71781	-4.64392	-4.71332	-3.07621	-2.83931	-2.62972
cg20041710	CGNL1	5'UTR	chr15	57729383	q	open sea	5'UTR - open sea		ρ0 v. ρ+	ρ0 Meth	6.77728	1.08714	16.5503	0.00337297	0.99959	2.09402	0.375855	1.2426	0.00508575	0.043533	90.9644	92.4517	89.0721	98.55	97.23	97.04	3.3316	3.61448	3.02696	6.08673	5.13344	5.03491
cg23410627	CH25H	1stExon	chr10	90966807	q	shore	1stExon - shore		ρ0 v. ρ+	ρ0 Meth	29.6167	2.26185	16.5503	0.000196408	0.00224661	1.7787	0.149437	1.2426	0.000285374	0.0115249	35.26	31.22	27.98	61.71	59.47	62.13	-0.876625	-1.13952	-1.364	0.688537	0.553172	0.714235
cg14936778	CHCHD2	TSS1500	chr7	56174888	p	shore	TSS1500 - shore		ρ0 v. ρ+	ρ0 Meth	19.8267	2.94124	16.5503	0.00252407	0.163986	2.07571	0.314282	1.2426	0.00272358	0.0286937	76.6199	69.22	68.22	89.55	93.7	90.29	1.71244	1.1692	1.10208	3.09919	3.89463	3.21702
cg21934564	CHCHD5	1stExon	chr2	113342070	q	island	1stExon - island		ρ0 v. ρ+	ρ0 Demeth	-11.9013	0.810543	16.5503	0.000125188	0.997714	-2.04927	0.209071	1.2426	0.000607267	0.00913382	15.69	16.38	17.56	4.719	3.568	5.639	-2.42586	-2.35191	-2.23105	-4.33564	-4.75632	-4.06468
cg14176132	CHCHD5	TSS200	chr2	113341836	q	island	TSS200 - island		ρ0 v. ρ+	ρ0 Demeth	-21.61	2.28391	16.5503	0.00069596	0.045579	-1.39362	0.158916	1.2426	0.00093218	0.197919	44.36	49.68	45.94	21.77	27.03	26.35	-0.326863	-0.0184667	-0.234811	-1.84538	-1.43274	-1.48288
cg24651706	CHCHD5	TSS200	chr2	113341872	q	island	TSS200 - island		ρ0 v. ρ+	ρ0 Demeth	-23.56	2.15806	16.5503	0.000399755	0.0157403	-1.47164	0.148957	1.2426	0.000588975	0.099508	49.88	52.63	49.48	24.87	25.52	30.92	-0.00692495	0.151912	-0.0300091	-1.59498	-1.54522	-1.15973
cg07682663	CHCHD5	TSS1500	chr2	113341816	q	island	TSS1500 - island		ρ0 v. ρ+	ρ0 Demeth	-24.2957	3.14255	16.5503	0.00150735	0.0347724	-1.80315	0.218261	1.2426	0.00117128	0.0311236	38.94	46.4971	37.25	14.5	16.21	19.09	-0.648975	-0.202476	-0.752375	-2.55987	-2.36989	-2.0835
cg00499289	CHCHD5	TSS200	chr2	113341849	q	island	TSS200 - island		ρ0 v. ρ+	ρ0 Demeth	-26.5733	2.38919	16.5503	0.000371811	0.00690246	-1.75475	0.163477	1.2426	0.000426963	0.0175697	46.9	52.25	45.9	19.08	23.01	23.24	-0.179124	0.12993	-0.237134	-2.08444	-1.74241	-1.72374
cg11528832	CHCHD5	TSS200	chr2	113341882	q	island	TSS200 - island		ρ0 v. ρ+	ρ0 Demeth	-27.129	2.39791	16.5503	0.000347904	0.00581974	-1.7641	0.182296	1.2426	0.000638062	0.0229872	48.44	52.51	49.07	19.4413	22.7	26.4917	-0.0900534	0.144968	-0.0536744	-2.05092	-1.76778	-1.47237
cg02389064	CHCHD7	5'UTR	chr8	57124749	q	island	5'UTR - island		ρ0 v. ρ+	ρ0 Demeth	-18.9013	2.04183	16.5503	0.000757188	0.156884	-1.84191	0.264685	1.2426	0.00224107	0.043293	27.44	32.11	29.22	11.7	7.696	12.67	-1.40289	-1.08018	-1.27639	-2.9159	-3.58421	-2.78506
cg00282347	CHD5	TSS1500	chr1	6241040	p	island	TSS1500 - island		ρ0 v. ρ+	ρ0 Meth	11.8658	3.00558	16.5503	0.0168475	0.903305	2.2753	0.373704	1.2426	0.00367939	0.0256905	85.56	89.18	79.0027	96.22	97.23	95.89	2.56687	3.04302	1.9117	4.66988	5.13344	4.54417
cg02128150	CHD9	5'UTR	chr16	53164214	q	island	5'UTR - island		ρ0 v. ρ+	ρ0 Meth	22.5937	1.16178	16.5503	4.1218e-05	0.00325644	3.1275	0.335891	1.2426	0.000740409	0.00257803	4.166	5.754	2.689	28.04	25.44	26.91	-4.5238	-4.03379	-5.17746	-1.35971	-1.5513	-1.44153
cg04071104	CHDH	5'UTR	chr3	53878642	p	shore	5'UTR - shore		ρ0 v. ρ+	ρ0 Meth	20.592	3.43682	16.5503	0.00390257	0.152614	2.13921	0.412985	1.2426	0.00660693	0.048455	72.33	73.98	64.654	88.09	94.49	90.16	1.38627	1.50751	0.871193	2.8868	4.10004	3.19576
cg06022607	CHFR	IGR	chr12	133412002	q	shore	IGR - shore	-4936	ρ0 v. ρ+	ρ0 Meth	23.4567	2.54592	16.5503	0.000771093	0.0267419	1.62557	0.158676	1.2426	0.000511763	0.0366631	54.94	61.57	53.67	81.57	79.57	79.41	0.28601	0.679995	0.212169	2.14598	1.96154	1.94738
cg06263939	CHID1	TSS1500	chr11	916170	p	open sea	TSS1500 - open sea		ρ0 v. ρ+	ρ0 Demeth	-25.1162	3.1589	16.5503	0.00135524	0.0268184	-1.50381	0.205733	1.2426	0.00186319	0.136613	55.55	59.61	59.11	33.74	27.6314	37.55	0.321603	0.561556	0.531654	-0.973678	-1.38905	-0.733889
cg24533917	CHIT1	TSS1500	chr1	203200291	q	open sea	TSS1500 - open sea		ρ0 v. ρ+	ρ0 Meth	26.44	2.49615	16.5503	0.00044959	0.00835852	2.32195	0.219612	1.2426	0.000452793	0.00402165	65.05	65.32	58.46	89.09	91.41	87.65	0.896257	0.913421	0.492949	3.02961	3.41162	2.82724
cg14188441	CHL1	5'UTR	chr3	241182	p	shore	5'UTR - shore		ρ0 v. ρ+	ρ0 Demeth	-31.4987	3.98906	16.5503	0.00139123	0.0101329	-2.30756	0.336542	1.2426	0.00236861	0.0172482	41.4939	50.7141	49.12	13.49	12.19	21.1521	-0.495687	0.0412135	-0.0507881	-2.68098	-2.84869	-1.89828
cg10289074	CHMP4A	1stExon	chr14	24682916	q	shore	1stExon - shore		ρ0 v. ρ+	ρ0 Meth	22.26	0.810898	16.5503	1.04733e-05	0.00107281	1.96755	0.112053	1.2426	6.17756e-05	0.0014747	12.34	12.46	10.11	33.76	34.42	33.51	-2.82858	-2.81264	-3.15238	-0.972388	-0.930009	-0.988546
cg11068289	CHMP6	IGR	chr17	78955884	q	shore	IGR - shore	-9757	ρ0 v. ρ+	ρ0 Demeth	-39.8236	2.42546	16.5503	8.0557e-05	0.000339811	-2.66185	0.185851	1.2426	0.000138067	0.000804863	53.7453	59.16	59.9355	15.03	19.92	18.42	0.216541	0.534639	0.581084	-2.49911	-2.00722	-2.14694
cg22708902	CHMP7	TSS200	chr8	23100981	p	shelf	TSS200 - shelf		ρ0 v. ρ+	ρ0 Meth	34.2467	3.34335	16.5503	0.000512039	0.00311275	2.08363	0.222833	1.2426	0.000728412	0.00982474	38.28	39.06	31.55	70.53	74.61	66.49	-0.689147	-0.641698	-1.11741	1.25899	1.55511	0.988546
cg00955547	CHODL	IGR	chr21	19614112	q	shelf	IGR - shelf	-3038	ρ0 v. ρ+	ρ0 Meth	23.8133	2.06118	16.5503	0.000320588	0.0122042	1.40686	0.124403	1.2426	0.000348477	0.128615	36.55	43.42	41.54	64.59	63.89	64.47	-0.795749	-0.381932	-0.492949	0.867154	0.823192	0.85959
cg03886449	CHODL	TSS200	chr21	19617021	q	shore	TSS200 - shore		ρ0 v. ρ+	ρ0 Meth	23.5073	3.24808	16.5503	0.00193421	0.0495653	1.78728	0.213123	1.2426	0.00110616	0.0315331	62.53	64.9	54.6382	84.58	85.64	82.37	0.738813	0.886747	0.268435	2.45551	2.57623	2.22409
cg26138821	CHORDC1	TSS200	chr11	89956704	q	shore	TSS200 - shore		ρ0 v. ρ+	ρ0 Meth	27.39	1.94571	16.5503	0.000147783	0.00255472	2.14481	0.203338	1.2426	0.00045697	0.00571827	16.91	13.21	11.41	41.91	39.12	42.67	-2.2968	-2.7159	-2.95685	-0.470995	-0.638062	-0.426068
cg15827677	CHP	TSS1500	chr15	41522925	q	island	TSS1500 - island		ρ0 v. ρ+	ρ0 Meth	27.6673	0.821621	16.5503	4.63895e-06	8.66959e-05	2.52094	0.126709	1.2426	3.76572e-05	0.000275369	10.85	8.527	8.631	36.37	37.37	37.27	-3.03854	-3.42324	-3.40411	-0.806958	-0.744973	-0.751141
cg25129384	CHP	TSS1500	chr15	41522922	q	island	TSS1500 - island		ρ0 v. ρ+	ρ0 Meth	20.075	2.92556	16.5503	0.00236182	0.147464	2.08719	0.340331	1.2426	0.00358264	0.0343506	12.31	8.336	6.509	30.67	24.47	32.24	-2.83258	-3.45893	-3.84432	-1.17665	-1.62604	-1.07158
cg02636659	CHPF2	TSS1500	chr7	150928707	q	shore	TSS1500 - shore		ρ0 v. ρ+	ρ0 Demeth	-24.6039	1.74224	16.5503	0.000145943	0.00494067	-1.8819	0.115673	1.2426	8.3528e-05	0.00262335	85.57	84.9117	83.84	59	63.46	58.05	2.56803	2.49253	2.37521	0.525091	0.796371	0.468625
cg24392818	CHRDL2	TSS1500	chr11	74442547	q	island	TSS1500 - island		ρ0 v. ρ+	ρ0 Meth	24.02	1.88463	16.5503	0.000218346	0.00832844	1.79703	0.182099	1.2426	0.000591571	0.0191519	60.32	57.38	60.64	86.56	82.42	81.42	0.604224	0.429017	0.62354	2.68717	2.22906	2.13163
cg11210878	CHRM1	TSS200	chr11	62689065	q	shore	TSS200 - shore		ρ0 v. ρ+	ρ0 Meth	27.6767	1.88621	16.5503	0.000125523	0.0020758	2.0258	0.117528	1.2426	6.64736e-05	0.00132221	53.8	55.29	59.91	84.84	83.51	83.68	0.219713	0.306421	0.579554	2.48447	2.34036	2.35824
cg10418044	CHRM2	TSS1500	chr7	136553170	q	shore	TSS1500 - shore		ρ0 v. ρ+	ρ0 Meth	28.7083	1.88894	16.5503	0.000109286	0.00150766	3.97486	0.142685	1.2426	9.87773e-06	2.35822e-05	2.979	2.946	2.61	32.9	27.83	33.93	-5.0254	-5.04196	-5.22165	-1.02823	-1.37476	-0.961434
cg02866106	CHRM2	TSS1500	chr7	136553110	q	shore	TSS1500 - shore		ρ0 v. ρ+	ρ0 Meth	24.1467	0.542013	16.5503	1.51811e-06	7.5282e-05	1.50355	0.0338261	1.2426	1.53186e-06	0.000759916	26.36	27.34	26.86	51.54	50.08	51.38	-1.48214	-1.41015	-1.4452	0.0888981	0.00461663	0.079657
cg25150440	CHRM2	TSS1500	chr7	136553088	q	shore	TSS1500 - shore		ρ0 v. ρ+	ρ0 Meth	22.6433	1.99694	16.5503	0.000344871	0.0190123	1.46571	0.147055	1.2426	0.000569223	0.101935	28.12	22.47	22.86	47.41	45.59	48.38	-1.35399	-1.78675	-1.75465	-0.149597	-0.255154	-0.0935194
cg22927134	CHRM5	5'UTR	chr15	34349252	q	open sea	5'UTR - open sea		ρ0 v. ρ+	ρ0 Meth	32.0258	2.5104	16.5503	0.000217539	0.00177866	2.59484	0.219839	1.2426	0.00029487	0.0018035	59.6999	57.82	52.3128	87.13	90.96	87.82	0.566945	0.45501	0.133561	2.75916	3.33084	2.85004
cg21552300	CHRNA1	TSS200	chr2	175629224	q	open sea	TSS200 - open sea		ρ0 v. ρ+	ρ0 Meth	20.6067	1.58242	16.5503	0.000200688	0.0312172	1.56635	0.155158	1.2426	0.000541745	0.0526436	62.9	63.04	61.17	82.94	85.53	80.46	0.761641	0.770303	0.655653	2.28145	2.56337	2.04184
cg23138161	CHRNA2	TSS1500	chr8	27337259	p	open sea	TSS1500 - open sea		ρ0 v. ρ+	ρ0 Demeth	-21.1033	1.81795	16.5503	0.000314695	0.0332405	-1.26542	0.118346	1.2426	0.000433426	0.428253	68.05	70.15	64.07	46.86	46.45	45.65	1.09078	1.23271	0.83446	-0.181441	-0.205208	-0.251665
cg01879437	CHRNA3	TSS200	chr15	78913683	q	shore	TSS200 - shore		ρ0 v. ρ+	ρ0 Demeth	-26.8214	2.43506	16.5503	0.000386165	0.00677893	-1.62062	0.145637	1.2426	0.000371094	0.0301814	57.975	52.4102	60.1689	31.2	30.32	28.57	0.464186	0.139196	0.595124	-1.14086	-1.20047	-1.32203
cg17108064	CHRNA5	TSS1500	chr15	78857060	q	shore	TSS1500 - shore		ρ0 v. ρ+	ρ0 Demeth	-22.4432	2.31043	16.5503	0.000628792	0.0316706	-1.33053	0.142015	1.2426	0.000722943	0.284688	55.29	60.49	55.59	34.82	31.8759	37.3445	0.306421	0.614479	0.323941	-0.904513	-1.0957	-0.746546
cg13424529	CHRNB2	TSS1500	chr1	154539224	q	shore	TSS1500 - shore		ρ0 v. ρ+	ρ0 Demeth	-44.3014	0.493464	16.5503	9.22879e-08	3.12271e-07	-2.80083	0.036747	1.2426	1.7758e-07	9.44886e-07	77.3269	78.5092	77.8647	33.4555	34.2744	33.0666	1.76999	1.86914	1.81462	-0.992077	-0.939322	-1.01735
cg03853987	CHST10	TSS200	chr2	101034279	q	island	TSS200 - island		ρ0 v. ρ+	ρ0 Demeth	-13.8541	1.00529	16.5503	0.000160664	0.972448	-1.88857	0.0887279	1.2426	2.88071e-05	0.000947681	19.59	18.96	22.24	6.40161	6.36641	6.4597	-2.03726	-2.09568	-1.80587	-3.86998	-3.87847	-3.85605
cg13844011	CHST13	TSS1500	chr3	126242864	q	island	TSS1500 - island		ρ0 v. ρ+	ρ0 Demeth	-22.5467	2.18488	16.5503	0.00049753	0.0258624	-1.96119	0.167086	1.2426	0.000301372	0.00634107	30.82	37.93	34.61	11.88	10.63	13.21	-1.16649	-0.710557	-0.917881	-2.89093	-3.07165	-2.7159
cg11572655	CHST13	TSS200	chr3	126243061	q	island	TSS200 - island		ρ0 v. ρ+	ρ0 Demeth	-25.32	2.5766	16.5503	0.000601285	0.0136357	-1.71558	0.199848	1.2426	0.00101159	0.038609	43.65	48.58	46.33	18.7	18.74	25.16	-0.368434	-0.0819671	-0.212169	-2.12022	-2.11642	-1.57268
cg16241218	CHST13	TSS200	chr3	126243064	q	island	TSS200 - island		ρ0 v. ρ+	ρ0 Demeth	-26.7728	3.54091	16.5503	0.00163991	0.0224781	-2.64339	0.380198	1.2426	0.00224855	0.0108195	28.9083	38.75	37.27	5.923	6.987	11.7	-1.2982	-0.660514	-0.751141	-3.98944	-3.73469	-2.9159
cg18165852	CHST13	TSS1500	chr3	126242973	q	island	TSS1500 - island		ρ0 v. ρ+	ρ0 Demeth	-34.5613	3.12619	16.5503	0.000380651	0.0022925	-2.60796	0.345231	1.2426	0.00164543	0.0085582	44.84	50.95	48.99	9.086	14.1	17.91	-0.298836	0.054829	-0.0582928	-3.32279	-2.60696	-2.19644
cg05535113	CHST4	TSS1500	chr16	71559579	q	open sea	TSS1500 - open sea		ρ0 v. ρ+	ρ0 Meth	7.43487	0.937575	16.5503	0.00136894	0.999694	1.70785	0.179839	1.2426	0.000686201	0.0304776	90.2963	89.0496	87.2595	96.74	96.49	95.68	3.21805	3.02363	2.77589	4.89117	4.78084	4.46911
cg07201456	CHST6	5'UTR	chr16	75528813	q	island	5'UTR - island		ρ0 v. ρ+	ρ0 Meth	32.26	2.09193	16.5503	0.000103181	0.000851333	2.14721	0.188156	1.2426	0.000336366	0.0043275	23.28	20.19	16.31	53.15	52.19	51.22	-1.72051	-1.98293	-2.3593	0.182021	0.126461	0.0704175
cg26807767	CHST9	TSS1500	chr18	24765643	q	shore	TSS1500 - shore		ρ0 v. ρ+	ρ0 Meth	31.712	3.5899	16.5503	0.000906491	0.00680888	2.02846	0.225293	1.2426	0.00084252	0.0126477	48.19	49.33	38.934	78.27	78.96	74.36	-0.104497	-0.0386665	-0.649336	1.84877	1.90799	1.53613
cg16933181	CHST9	TSS200	chr18	24765485	q	island	TSS200 - island		ρ0 v. ρ+	ρ0 Meth	29.9525	2.7136	16.5503	0.000383008	0.00394556	2.37751	0.219176	1.2426	0.000409847	0.00334687	61.0962	58.38	53.0063	84.93	89.33	88.08	0.651174	0.488197	0.173699	2.49459	3.06558	2.88543
cg13008315	CIC	IGR	chr19	42785474	q	island	IGR - island	-3343	ρ0 v. ρ+	ρ0 Meth	27.3867	2.096	16.5503	0.000198057	0.0033413	1.95058	0.189129	1.2426	0.000498646	0.0100673	20.49	17.84	14.46	43.38	47.24	44.33	-1.95622	-2.20332	-2.56453	-0.384282	-0.159436	-0.328617
cg09469667	CIDEC	IGR	chr3	9904687	p	island	IGR - island	-3707	ρ0 v. ρ+	ρ0 Meth	19.6167	1.21654	16.5503	8.65181e-05	0.0326641	1.70217	0.127361	1.2426	0.000181239	0.0113048	66.16	68.81	67.18	87.89	87.99	85.12	0.96723	1.14153	1.03346	2.8595	2.8731	2.51612
cg01351032	CIITA	1stExon	chr16	10971191	p	shore	1stExon - shore		ρ0 v. ρ+	ρ0 Demeth	-23.8274	3.31993	16.5503	0.00199592	0.0468765	-1.78699	0.227899	1.2426	0.00142875	0.0377289	33.9521	43.62	42.71	14.55	15.59	18.66	-0.960009	-0.370194	-0.423709	-2.55406	-2.43679	-2.12402
cg26139062	CIR1	TSS1500	chr2	175260842	q	open sea	TSS1500 - open sea		ρ0 v. ρ+	ρ0 Demeth	-23.7727	2.24206	16.5503	0.000447821	0.0161486	-2.09595	0.219347	1.2426	0.000670031	0.00889665	33.25	38.69	33.47	10.4	9.632	14.06	-1.00541	-0.664162	-0.991136	-3.10692	-3.2299	-2.61173
cg27573291	CIRBP	IGR	chr19	1266391	p	island	IGR - island	-1079	ρ0 v. ρ+	ρ0 Meth	21.4067	2.69088	16.5503	0.00135243	0.072791	1.86053	0.246354	1.2426	0.00164707	0.033203	15.33	12.18	10.03	31.05	38.26	32.45	-2.46549	-2.85004	-3.16512	-1.15096	-0.690369	-1.05774
cg18329187	CKB	TSS1500	chr14	103989711	q	island	TSS1500 - island		ρ0 v. ρ+	ρ0 Meth	27.8973	3.39089	16.5503	0.00119	0.0144313	2.31375	0.310828	1.2426	0.00173955	0.0132398	15.75	11.14	9.163	43.14	34.3949	42.21	-2.41932	-2.99578	-3.30939	-0.398388	-0.931613	-0.453235
cg14022570	CKB	TSS1500	chr14	103989629	q	island	TSS1500 - island		ρ0 v. ρ+	ρ0 Meth	22.6233	1.5527	16.5503	0.000129051	0.00869518	1.94005	0.189626	1.2426	0.000514422	0.010657	15.1	12.13	10.25	35.93	33.84	35.58	-2.49122	-2.85679	-3.13029	-0.83446	-0.96723	-0.856442
cg14283978	CKM	IGR	chr19	45809570	q	shelf	IGR - shelf	-101	ρ0 v. ρ+	ρ0 Demeth	-14.745	1.70606	16.5503	0.000985712	0.825207	-1.55858	0.139814	1.2426	0.000368546	0.043358	26.8	26.07	21.41	9.535	10.35	10.16	-1.44961	-1.50377	-1.87606	-3.24605	-3.11467	-3.14446
cg27021520	CLASP2	TSS1500	chr3	33760473	p	shore	TSS1500 - shore		ρ0 v. ρ+	ρ0 Demeth	-17.2543	0.673487	16.5503	1.37873e-05	0.177451	-2.13909	0.090364	1.2426	1.8883e-05	0.000291302	23.74	25.03	23.03	7.232	6.081	6.72403	-1.68361	-1.58266	-1.74078	-3.68116	-3.94904	-3.79411
cg07173760	CLC	TSS1500	chr19	40229266	q	open sea	TSS1500 - open sea		ρ0 v. ρ+	ρ0 Meth	22.0433	0.865031	16.5503	1.40839e-05	0.00157625	2.15226	0.0609682	1.2426	3.84294e-06	5.90762e-05	69.66	69.32	66.94	90.9	90.69	90.46	1.19911	1.17597	1.01778	3.32034	3.28409	3.24522
cg02013739	CLCN3	IGR	chr4	170536809	q	shelf	IGR - shelf	-4863	ρ0 v. ρ+	ρ0 Meth	29.7667	2.38993	16.5503	0.000238963	0.00263312	2.62983	0.28508	1.2426	0.000767412	0.00420641	59.43	63.69	58.17	86.82	91.42	92.35	0.550778	0.8107	0.475737	2.71968	3.41346	3.59358
cg02448276	CLCN6	IGR	chr1	11845238	p	open sea	IGR - open sea	-549	ρ0 v. ρ+	ρ0 Meth	26.6833	1.8496	16.5503	0.000134189	0.00271195	1.96757	0.185723	1.2426	0.000449294	0.00877778	57.78	56.82	56.38	85.15	85.79	80.09	0.452644	0.396036	0.370194	2.51954	2.5939	2.00813
cg14959506	CLCN7	TSS1500	chr16	1525533	p	island	TSS1500 - island		ρ0 v. ρ+	ρ0 Meth	23.4467	1.92912	16.5503	0.000262976	0.0116533	1.67263	0.143391	1.2426	0.000308784	0.020008	56.02	61.1	56.88	81.04	83.56	79.74	0.349094	0.651402	0.399564	2.09568	2.3456	1.97667
cg08231696	CLCNKA	5'UTR	chr1	16349079	p	open sea	5'UTR - open sea		ρ0 v. ρ+	ρ0 Demeth	-19.5867	1.20037	16.5503	8.25607e-05	0.0323536	-1.1526	0.0714797	1.2426	8.65198e-05	0.861772	55.91	54.33	57.89	35.83	37.69	35.85	0.342655	0.250502	0.459151	-0.840731	-0.725282	-0.839476
cg02825728	CLDN17	TSS1500	chr21	31540204	q	open sea	TSS1500 - open sea		ρ0 v. ρ+	ρ0 Meth	48.52	2.13153	16.5503	2.20631e-05	6.09967e-05	3.20473	0.163622	1.2426	4.00728e-05	0.000144032	34.8	36.68	30.51	84.68	81.09	81.78	-0.905785	-0.787668	-1.18752	2.4666	2.10037	2.16623
cg10082398	CLDN20	5'UTR	chr6	155595675	q	open sea	5'UTR - open sea		ρ0 v. ρ+	ρ0 Meth	34.6219	3.69852	16.5503	0.000725309	0.00414136	2.10052	0.245971	1.2426	0.00103202	0.0126702	38.6219	29.1637	34.1688	65.33	73.5	66.99	-0.668306	-1.28032	-0.946093	0.914058	1.47175	1.02104
cg26806835	CLDN22	1stExon	chr4	184240083	q	open sea	1stExon - open sea		ρ0 v. ρ+	ρ0 Demeth	-20.84	1.48591	16.5503	0.000149953	0.0223587	-1.35507	0.1171	1.2426	0.000318572	0.195616	74.49	78.18	73.26	54.34	54.3	54.77	1.54598	1.84115	1.45403	0.251084	0.248758	0.276106
cg12856114	CLDN4	IGR	chr7	73242028	q	shelf	IGR - shelf	-3165	ρ0 v. ρ+	ρ0 Meth	20.94	1.76901	16.5503	0.000291593	0.0340683	2.12192	0.226129	1.2426	0.00071858	0.00891541	69.84	72.43	67.63	89.9	93.1	89.72	1.21142	1.39349	1.06301	3.15397	3.75411	3.12559
cg06315607	CLDN5	1stExon	chr22	19512084	q	island	1stExon - island		ρ0 v. ρ+	ρ0 Meth	24.2633	0.789078	16.5503	6.66459e-06	0.00030732	1.53299	0.0491131	1.2426	6.27801e-06	0.0020487	49.43	51.6	49.62	74.69	75	73.75	-0.0328949	0.092364	-0.0219294	1.56121	1.58496	1.49033
cg02513556	CLEC12A	IGR	chr12	10095902	p	open sea	IGR - open sea	-8013	ρ0 v. ρ+	ρ0 Meth	32.2842	3.68239	16.5503	0.000933151	0.0065545	2.66891	0.29755	1.2426	0.000854869	0.00444132	61.72	58.78	50.3275	91.92	87.37	88.39	0.689147	0.511981	0.0189021	3.50795	2.79028	2.92852
cg19651757	CLEC12A	IGR	chr12	10096118	p	open sea	IGR - open sea	-7797	ρ0 v. ρ+	ρ0 Meth	24.0475	2.71604	16.5503	0.000898577	0.0254744	2.12304	0.17558	1.2426	0.000268336	0.00372903	67.82	67.5	59.5774	88.48	89.62	88.94	1.07555	1.05445	0.559603	2.94121	3.11001	3.00748
cg24570541	CLEC2L	TSS1500	chr7	139208261	q	shore	TSS1500 - shore		ρ0 v. ρ+	ρ0 Meth	15.4333	1.78278	16.5503	0.000979549	0.717562	1.64414	0.166492	1.2426	0.000589986	0.0367385	73.68	78.17	72.76	91.37	89.22	90.32	1.48511	1.8403	1.41742	3.40429	3.04901	3.22197
cg11056604	CLEC4G	TSS200	chr19	7797100	p	shore	TSS200 - shore		ρ0 v. ρ+	ρ0 Demeth	-30.4495	3.89242	16.5503	0.00144151	0.0118141	-2.0856	0.31447	1.2426	0.00268181	0.0278197	44.4026	53.83	50.56	20.6	13.8441	23	-0.324375	0.221455	0.0323177	-1.94649	-2.63768	-1.74322
cg12147572	CLEC4M	TSS1500	chr19	7827744	p	open sea	TSS1500 - open sea		ρ0 v. ρ+	ρ0 Demeth	-26.971	2.94693	16.5503	0.000791128	0.0121102	-1.66008	0.203117	1.2426	0.00122031	0.0545814	66.1729	74.96	74.4	43.41	45.11	46.1	0.968059	1.58189	1.53916	-0.38252	-0.283096	-0.225519
cg07584894	CLEC4M	TSS1500	chr19	7827802	p	open sea	TSS1500 - open sea		ρ0 v. ρ+	ρ0 Demeth	-27.4933	2.84686	16.5503	0.000643103	0.00925012	-1.65599	0.177487	1.2426	0.000734572	0.0402043	55.21	63.05	56.75	33.44	28.13	30.96	0.301753	0.770922	0.39192	-0.993081	-1.35328	-1.15703
cg25323711	CLGN	TSS1500	chr4	141349096	q	shore	TSS1500 - shore		ρ0 v. ρ+	ρ0 Demeth	-15.4737	1.0301	16.5503	0.000114439	0.82254	-2.18921	0.303625	1.2426	0.00196163	0.0179777	21.17	21.51	21.1	3.742	6.781	6.836	-1.89672	-1.8675	-1.90278	-4.68502	-3.78105	-3.76855
cg03619586	CLIC1	TSS1500	chr6	31705409	p	shelf	TSS1500 - shelf		ρ0 v. ρ+	ρ0 Meth	30.705	3.22358	16.5503	0.000678282	0.00594977	1.84042	0.206519	1.2426	0.000876444	0.0222347	39.6485	35.58	30.6264	65.33	69.55	63.09	-0.606125	-0.856442	-1.17961	0.914058	1.19161	0.7734
cg06129455	CLIC4	IGR	chr1	25069938	p	shore	IGR - shore	-1822	ρ0 v. ρ+	ρ0 Meth	17.9001	3.13393	16.5503	0.00464693	0.344636	1.90405	0.251557	1.2426	0.0016333	0.0292282	76.14	76.46	67.1297	91.08	89.99	92.36	1.67406	1.69959	1.03016	3.35202	3.16832	3.59562
cg21265783	CLIP2	5'UTR	chr7	73704324	q	shore	5'UTR - shore		ρ0 v. ρ+	ρ0 Demeth	-21.1129	2.80309	16.5503	0.00166389	0.0895508	-2.39055	0.355555	1.2426	0.0025486	0.016267	23.4286	30.2	31.33	7.491	4.773	9.356	-1.70854	-1.20868	-1.13214	-3.62636	-4.3184	-3.27625
cg21339926	CLMN	TSS1500	chr14	95786621	q	shore	TSS1500 - shore		ρ0 v. ρ+	ρ0 Demeth	-13.1561	0.923861	16.5503	0.000141228	0.989344	-1.57688	0.107187	1.2426	0.00012424	0.017792	23.21	20.5	21.21	9.237	8.50788	7.70674	-1.72617	-1.95533	-1.89327	-3.29661	-3.42678	-3.58203
cg00362818	CLN5	TSS1500	chr13	77565320	q	shore	TSS1500 - shore		ρ0 v. ρ+	ρ0 Meth	40.539	2.97202	16.5503	0.000167286	0.00066155	3.03485	0.205946	1.2426	0.000123424	0.000495882	50.76	49.89	41.893	89.06	88.91	86.19	0.0438613	-0.00634787	-0.472005	3.02516	3.00309	2.64181
cg20716080	CLN6	TSS1500	chr15	68522777	q	shore	TSS1500 - shore		ρ0 v. ρ+	ρ0 Meth	20.9967	1.97535	16.5503	0.000443535	0.0438015	1.59705	0.127812	1.2426	0.00023596	0.0250949	64.07	64.55	58.6	83.66	84.13	82.42	0.83446	0.864631	0.50127	2.35613	2.40632	2.22906
cg25181236	CLOCK	5'UTR	chr4	56387275	q	open sea	5'UTR - open sea		ρ0 v. ρ+	ρ0 Meth	9.42326	0.532952	16.5503	6.01026e-05	0.99991	1.8067	0.160366	1.2426	0.000353658	0.0122743	85.8716	86.581	85.9377	94.6	96.16	95.9	2.60358	2.68977	2.61145	4.13081	4.64626	4.54784
cg03797957	CLP1	TSS1500	chr11	57424401	q	shore	TSS1500 - shore		ρ0 v. ρ+	ρ0 Demeth	-22.1586	2.43232	16.5503	0.000805307	0.0412549	-2.57914	0.169963	1.2426	0.000109951	0.000718203	25.34	33.1463	26.5	6.15963	6.09884	6.25195	-1.55892	-1.01216	-1.47175	-3.92929	-3.94454	-3.90641
cg26062204	CLRN1	5'UTR	chr3	150661892	q	open sea	5'UTR - open sea		ρ0 v. ρ+	ρ0 Demeth	-26.694	2.91798	16.5503	0.000792494	0.0127795	-2.10811	0.33127	1.2426	0.00312604	0.0298949	38.84	43.69	40.37	15.06	9.528	18.23	-0.655045	-0.366088	-0.562755	-2.49572	-3.24723	-2.16526
cg26338867	CLSTN3	TSS1500	chr12	7282186	p	open sea	TSS1500 - open sea		ρ0 v. ρ+	ρ0 Demeth	-14.5194	1.14906	16.5503	0.000225849	0.924065	-2.51841	0.364859	1.2426	0.00231041	0.0127348	19.3651	18.6423	17.7207	3.197	6.138	2.835	-2.05794	-2.1257	-2.21509	-4.92026	-3.9347	-5.09902
cg24613906	CLU	IGR	chr8	27452753	p	shelf	IGR - shelf	-1681	ρ0 v. ρ+	ρ0 Meth	21.017	2.71389	16.5503	0.00149775	0.0876489	2.56659	0.279044	1.2426	0.000776149	0.00458627	75.7907	75.49	67.8983	94.56	95.22	92.45	1.64646	1.62292	1.08073	4.11955	4.31618	3.61412
cg23326228	CLVS1	TSS200	chr8	62200498	q	open sea	TSS200 - open sea		ρ0 v. ρ+	ρ0 Demeth	-20.8396	1.6168	16.5503	0.000208923	0.0284136	-1.38425	0.106622	1.2426	0.000203094	0.127368	41.5899	44.07	46.259	24.9	22.04	22.46	-0.489985	-0.343825	-0.216289	-1.59267	-1.82261	-1.78758
cg21088983	CLVS1	TSS200	chr8	62200463	q	open sea	TSS200 - open sea		ρ0 v. ρ+	ρ0 Demeth	-26.9067	2.74383	16.5503	0.000606204	0.00981146	-1.65764	0.185182	1.2426	0.000861573	0.0442981	67.42	74.79	74.28	43.93	43.84	48	1.04919	1.56885	1.53008	-0.352023	-0.357295	-0.115477
cg24935042	CMPK2	TSS1500	chr2	7006627	p	shore	TSS1500 - shore		ρ0 v. ρ+	ρ0 Demeth	-30.1122	1.98826	16.5503	0.000110805	0.00121742	-2.02045	0.115362	1.2426	6.24069e-05	0.00126544	46.04	52.86	50.17	19.561	19.3445	19.828	-0.229003	0.165225	0.00981036	-2.03991	-2.05985	-2.01556
cg18113602	CMTM6	TSS1500	chr3	32544699	p	shore	TSS1500 - shore		ρ0 v. ρ+	ρ0 Demeth	-20.244	2.16892	16.5503	0.000733532	0.0819254	-1.87492	0.218607	1.2426	0.0010151	0.0222962	30.46	34.98	28.95	8.838	12.53	12.29	-1.19093	-0.894353	-1.29527	-3.36664	-2.8034	-2.83526
cg03145312	CMTM6	TSS200	chr3	32544542	p	shore	TSS200 - shore		ρ0 v. ρ+	ρ0 Demeth	-23.6451	2.78186	16.5503	0.0010507	0.0317073	-1.53846	0.172242	1.2426	0.000868796	0.0805362	45.04	52.2853	44.35	22.2	22.7	25.84	-0.287175	0.131969	-0.327448	-1.80921	-1.76778	-1.52104
cg13515605	CMTM6	TSS200	chr3	32544567	p	shore	TSS200 - shore		ρ0 v. ρ+	ρ0 Demeth	-23.7933	1.45672	16.5503	8.22363e-05	0.00382507	-1.63367	0.108494	1.2426	0.000113361	0.0113397	42.47	46.11	43.69	18.53	20.41	21.95	-0.43787	-0.224938	-0.366088	-2.13641	-1.96331	-1.83018
cg08393170	CNFN	TSS200	chr19	42894542	q	shelf	TSS200 - shelf		ρ0 v. ρ+	ρ0 Meth	30.3867	2.35807	16.5503	0.000209125	0.00212511	2.08016	0.143084	1.2426	0.000130182	0.002135	54.89	51.75	47.02	80.46	82.16	82.2	0.283096	0.10103	-0.172173	2.04184	2.20332	2.20726
cg22103319	CNGA1	TSS1500	chr4	47984394	p	open sea	TSS1500 - open sea		ρ0 v. ρ+	ρ0 Meth	7.19058	1.54276	16.5503	0.00958339	0.998188	1.99791	0.242499	1.2426	0.00118358	0.0179457	91.4	92.11	87.17	97.407	97.34	97.5048	3.40979	3.54526	2.76431	5.23131	5.19353	5.28823
cg22408503	CNGA3	TSS200	chr2	98962444	q	shore	TSS200 - shore		ρ0 v. ρ+	ρ0 Demeth	-23.2167	2.58855	16.5503	0.000855096	0.0308682	-1.86194	0.182623	1.2426	0.000521387	0.013783	32.58	40.89	38.34	14.49	12.48	15.19	-1.04919	-0.531654	-0.685485	-2.56104	-2.80999	-2.48111
cg02327373	CNNM2	TSS1500	chr10	104677561	q	island	TSS1500 - island		ρ0 v. ρ+	ρ0 Demeth	-17.7597	2.82778	16.5503	0.00328198	0.345591	-2.11433	0.364705	1.2426	0.00440191	0.0379613	20.32	28.38	26.77	7.523	4.929	9.739	-1.97132	-1.33549	-1.45182	-3.61971	-4.26964	-3.21226
cg08204159	CNOT3	5'UTR	chr19	54642290	q	island	5'UTR - island		ρ0 v. ρ+	ρ0 Meth	21.1533	0.937686	16.5503	2.28664e-05	0.00399757	1.30687	0.0613893	1.2426	2.87888e-05	0.177096	29.53	27.21	28.95	50.22	48.47	50.46	-1.25483	-1.4196	-1.29527	0.0126958	-0.0883205	0.0265463
cg04720477	CNP	TSS1500	chr17	40118395	q	shore	TSS1500 - shore		ρ0 v. ρ+	ρ0 Meth	20.919	1.49931	16.5503	0.000153047	0.0217642	2.1518	0.197275	1.2426	0.000401123	0.00501576	10.05	9.328	6.915	30.85	27.36	30.84	-3.16193	-3.28102	-3.75075	-1.16446	-1.4087	-1.16514
cg09545293	CNPY1	5'UTR	chr7	155325960	q	island	5'UTR - island		ρ0 v. ρ+	ρ0 Demeth	-22.2802	1.06435	16.5503	3.07773e-05	0.00287938	-1.63973	0.0815145	1.2426	3.60476e-05	0.00410596	83.5477	82.55	81.3628	58.92	61.83	59.87	2.34432	2.24204	2.12619	0.520321	0.695868	0.577152
cg02076869	CNPY1	5'UTR	chr7	155301917	q	shore	5'UTR - shore		ρ0 v. ρ+	ρ0 Demeth	-24.46	2.64907	16.5503	0.000764684	0.0203033	-1.63548	0.214328	1.2426	0.0015839	0.0704514	75.79	82.49	75.62	56.1	53.02	51.4	1.6464	2.23604	1.63307	0.35378	0.17449	0.080812
cg07707875	CNPY1	5'UTR	chr7	155326102	q	island	5'UTR - island		ρ0 v. ρ+	ρ0 Demeth	-27.9687	2.54802	16.5503	0.000391399	0.00552114	-1.82348	0.150246	1.2426	0.000264455	0.00904296	45.52	54.17	50.36	22.8732	22.0507	21.2201	-0.259226	0.241202	0.0207752	-1.75358	-1.82171	-1.8924
cg22387174	CNPY1	5'UTR	chr7	155302770	q	island	5'UTR - island		ρ0 v. ρ+	ρ0 Demeth	-28.0488	3.21537	16.5503	0.000951258	0.0117028	-1.72741	0.221692	1.2426	0.00146326	0.0470994	65.9763	75.79	74.27	43.81	42.28	45.8	0.95541	1.6464	1.52933	-0.359053	-0.449096	-0.242945
cg09406004	CNPY1	IGR	chr7	155284355	q	island	IGR - island	-9598	ρ0 v. ρ+	ρ0 Demeth	-30.1332	3.141	16.5503	0.00065981	0.00626192	-2.11732	0.295449	1.2426	0.00200708	0.0209343	46.03	50.52	47.73	17.89	13.05	22.9404	-0.229583	0.0300091	-0.131087	-2.1984	-2.73614	-1.74809
cg22952703	CNR1	5'UTR	chr6	88875569	q	island	5'UTR - island		ρ0 v. ρ+	ρ0 Meth	30.0047	1.5755	16.5503	4.47847e-05	0.00051991	3.02488	0.313596	1.2426	0.000646111	0.00245028	8.821	7.506	4.539	37.2	35.23	38.45	-3.36969	-3.62324	-4.39447	-0.755462	-0.878521	-0.678775
cg07967717	CNR2	5'UTR	chr1	24229682	p	shore	5'UTR - shore		ρ0 v. ρ+	ρ0 Demeth	-21.4933	1.4293	16.5503	0.000113956	0.0129346	-1.40868	0.112714	1.2426	0.000235775	0.107324	73.56	78.45	76.27	54.29	54.99	54.52	1.4762	1.86409	1.6844	0.248177	0.288924	0.261553
cg16679650	CNR2	TSS200	chr1	24239820	p	open sea	TSS200 - open sea		ρ0 v. ρ+	ρ0 Demeth	-28.2874	2.85794	16.5503	0.000584785	0.00743328	-1.71846	0.197131	1.2426	0.000953775	0.0366786	56.42	59.89	57.64	30.4	24.7577	33.93	0.37254	0.578353	0.444368	-1.19502	-1.60367	-0.961434
cg17815049	CNST	TSS1500	chr1	246728663	q	shore	TSS1500 - shore		ρ0 v. ρ+	ρ0 Meth	25.83	1.6759	16.5503	0.000103409	0.00260742	1.85704	0.163372	1.2426	0.000341578	0.00990145	20.72	17.04	15.08	42.99	43.94	43.4	-1.93593	-2.28349	-2.49347	-0.407214	-0.351437	-0.383107
cg12910806	CNST	TSS1500	chr1	246728677	q	shore	TSS1500 - shore		ρ0 v. ρ+	ρ0 Meth	20.6167	1.33651	16.5503	0.000103061	0.0191592	1.28663	0.0885583	1.2426	0.000130516	0.32259	29.93	26.74	26.84	46.8	49.42	49.14	-1.2272	-1.45403	-1.44667	-0.184918	-0.033472	-0.0496336
cg20615951	CNST	5'UTR	chr1	246730188	q	island	5'UTR - island		ρ0 v. ρ+	ρ0 Meth	12.4743	2.18485	16.5503	0.00465358	0.932332	1.77078	0.219618	1.2426	0.00128497	0.0370589	6.338	6.091	6.278	21.22	14.36	20.55	-3.88536	-3.94651	-3.90001	-1.8924	-2.57623	-1.95091
cg15696309	CNTF	IGR	chr11	58395628	q	open sea	IGR - open sea	5482	ρ0 v. ρ+	ρ0 Meth	22.7667	2.55312	16.5503	0.000874339	0.0358567	2.04176	0.178209	1.2426	0.000331211	0.00550177	64.68	71.17	62.9	89.01	89.8	88.24	0.872834	1.3037	0.761641	3.01778	3.13815	2.90754
cg11830800	CNTN1	5'UTR	chr12	41087520	q	shore	5'UTR - shore		ρ0 v. ρ+	ρ0 Meth	17.2315	3.13993	16.5503	0.00537076	0.419646	1.93638	0.30102	1.2426	0.00300368	0.0414804	70.24	80.3554	73.2	91.37	93.6	90.52	1.23892	2.03226	1.44961	3.40429	3.87036	3.25528
cg17860158	CNTN2	5'UTR	chr1	205012569	q	open sea	5'UTR - open sea		ρ0 v. ρ+	ρ0 Demeth	-28.7204	3.31424	16.5503	0.000975716	0.0107596	-1.7274	0.20781	1.2426	0.00114411	0.040069	55.44	65.0862	59.9	32.12	28.0261	34.1189	0.315178	0.898553	0.578954	-1.07951	-1.3607	-0.94929
cg02115416	CNTN4	5'UTR	chr3	2940073	p	open sea	5'UTR - open sea		ρ0 v. ρ+	ρ0 Meth	21.09	1.54052	16.5503	0.000164899	0.021059	1.81914	0.152425	1.2426	0.000282393	0.00971535	65.12	68.62	64.94	86.24	89.25	86.46	0.900701	1.12878	0.889281	2.64788	3.05352	2.67481
cg08792314	COASY	5'UTR	chr17	40714406	q	island	5'UTR - island		ρ0 v. ρ+	ρ0 Meth	17.674	1.10218	16.5503	8.84385e-05	0.182811	3.11247	0.165979	1.2426	4.76162e-05	0.000183122	3.126	3.243	2.419	18.93	20.28	22.6	-4.95372	-4.89897	-5.33412	-2.09849	-1.97488	-1.77601
cg00685795	COASY	TSS1500	chr17	40713781	q	shore	TSS1500 - shore		ρ0 v. ρ+	ρ0 Meth	17.2903	1.56959	16.5503	0.000386009	0.330955	2.14288	0.252423	1.2426	0.00105568	0.0118132	8.975	6.236	5.378	22.51	23.62	26.33	-3.34228	-3.91034	-4.13703	-1.78344	-1.69319	-1.48437
cg25202070	COBL	TSS200	chr7	51384519	p	island	TSS200 - island		ρ0 v. ρ+	ρ0 Demeth	-20.4126	3.03368	16.5503	0.00254122	0.136094	-2.23118	0.268568	1.2426	0.00114658	0.0106964	23.43	33.5009	27.43	6.15	8.763	8.21	-1.70842	-0.989132	-1.40362	-3.9317	-3.38012	-3.48288
cg12510535	COBL	TSS200	chr7	51384579	p	island	TSS200 - island		ρ0 v. ρ+	ρ0 Demeth	-21.7483	1.34841	16.5503	8.64353e-05	0.00911777	-2.22267	0.0989006	1.2426	2.32133e-05	0.000293029	27.73	32.28	30.7	8.294	8.286	8.885	-1.38195	-1.06894	-1.17462	-3.46688	-3.46839	-3.35824
cg09613161	COBL	TSS200	chr7	51384528	p	island	TSS200 - island		ρ0 v. ρ+	ρ0 Demeth	-22.3476	3.23314	16.5503	0.00229841	0.0738476	-2.04552	0.267102	1.2426	0.0015625	0.0199773	28.66	38.8248	31.89	8.682	10.78	12.87	-1.31567	-0.655968	-1.09476	-3.3948	-3.04901	-2.75916
cg12988534	COBL	1stExon	chr7	51384371	p	island	1stExon - island		ρ0 v. ρ+	ρ0 Demeth	-24.29	3.36267	16.5503	0.0019482	0.0415269	-2.3659	0.413395	1.2426	0.00461342	0.027043	28.1328	37.17	35.5	5.52287	11.4	11.01	-1.35308	-0.757315	-0.86148	-4.09647	-2.95827	-3.01483
cg04016086	COBL	TSS200	chr7	51384609	p	island	TSS200 - island		ρ0 v. ρ+	ρ0 Demeth	-26.63	2.62589	16.5503	0.000532269	0.00928109	-2.04548	0.245517	1.2426	0.00113421	0.0154822	38.1	44.01	42.34	11.72	14.41	18.43	-0.700148	-0.347338	-0.44555	-2.91311	-2.57037	-2.14598
cg25244609	COL14A1	TSS1500	chr8	121136140	q	island	TSS1500 - island		ρ0 v. ρ+	ρ0 Meth	21.29	1.48871	16.5503	0.000138889	0.0167151	1.45018	0.104467	1.2426	0.000156133	0.0589295	59.2	57.23	55.08	77.26	80.21	77.91	0.537028	0.420172	0.294171	1.76449	2.01901	1.81842
cg04852949	COL16A1	TSS1500	chr1	32170929	p	shore	TSS1500 - shore		ρ0 v. ρ+	ρ0 Meth	24.6267	2.45627	16.5503	0.000556375	0.0151727	1.61173	0.175763	1.2426	0.000785273	0.0518585	54.17	53.5	49.12	77.91	79.51	73.25	0.241202	0.202308	-0.0507881	1.81842	1.95622	1.45329
cg06484514	COL18A1	TSS1500	chr21	46824278	q	shore	TSS1500 - shore		ρ0 v. ρ+	ρ0 Meth	17.7	0.529423	16.5503	4.77402e-06	0.0478235	1.35651	0.0526528	1.2426	1.34834e-05	0.0482632	64.78	64.61	64.9	81.62	83.42	82.35	0.879154	0.868416	0.886747	2.15079	2.33095	2.2221
cg03152415	COL19A1	5'UTR	chr6	70576871	q	shore	5'UTR - shore		ρ0 v. ρ+	ρ0 Demeth	-12.6335	2.03269	16.5503	0.00341096	0.936939	-2.16547	0.385959	1.2426	0.00495803	0.0379927	19.677	18.25	13.7514	4.601	2.906	6.271	-2.0293	-2.16332	-2.64893	-4.37395	-5.06228	-3.90173
cg09809276	COL19A1	1stExon	chr6	70576523	q	shore	1stExon - shore		ρ0 v. ρ+	ρ0 Demeth	-14.3747	2.46082	16.5503	0.00428209	0.786831	-2.5255	0.36991	1.2426	0.00240686	0.0130751	13.59	19.52	21.35	5.284	3.136	2.916	-2.66865	-2.04368	-1.88121	-4.16391	-4.94896	-5.05717
cg06321883	COL19A1	5'UTR	chr6	70576541	q	shore	5'UTR - shore		ρ0 v. ρ+	ρ0 Demeth	-29.5367	2.72719	16.5503	0.000412364	0.0044827	-2.30152	0.269111	1.2426	0.00102621	0.00861252	40.68	46.54	42.09	10.68	12.42	17.6	-0.544199	-0.199989	-0.460335	-3.06407	-2.81794	-2.22707
cg15703636	COL21A1	TSS200	chr6	56112498	p	shore	TSS200 - shore		ρ0 v. ρ+	ρ0 Meth	15.0033	1.58328	16.5503	0.000691923	0.808094	1.82338	0.176915	1.2426	0.000499954	0.0152428	79.62	77.66	74.67	91.06	93.29	92.61	1.96598	1.79754	1.55968	3.34847	3.79734	3.64752
cg22994281	COL4A3	1stExon	chr2	228029448	q	island	1stExon - island		ρ0 v. ρ+	ρ0 Meth	19.9767	2.07077	16.5503	0.000645799	0.0867029	1.69559	0.171748	1.2426	0.000590616	0.0288997	68.54	68.08	63	87.28	87.86	84.41	1.12343	1.09277	0.767827	2.77855	2.85544	2.43679
cg07875385	COL5A2	1stExon	chr2	190044601	q	open sea	1stExon - open sea		ρ0 v. ρ+	ρ0 Meth	31.08	1.81929	16.5503	6.88621e-05	0.000672558	2.45794	0.196622	1.2426	0.000235554	0.00176382	15.1	11.88	10.29	43.68	45.39	41.44	-2.49122	-2.89093	-3.12403	-0.366674	-0.266791	-0.498892
cg11554566	COL6A1	IGR	chr21	47398596	q	shelf	IGR - shelf	-3067	ρ0 v. ρ+	ρ0 Meth	32.7742	3.37663	16.5503	0.000630715	0.00437299	2.41945	0.336915	1.2426	0.00199162	0.0127304	20.4073	14.15	10.65	50.07	44.27	49.19	-1.96355	-2.60102	-3.06861	0.00403955	-0.332125	-0.0467474
cg10099638	COL6A2	TSS1500	chr21	47517484	q	shore	TSS1500 - shore		ρ0 v. ρ+	ρ0 Meth	21.38	0.717697	16.5503	7.56187e-06	0.0012705	1.25715	0.04287	1.2426	8.05114e-06	0.375677	42.56	42.69	40.61	63.19	62.99	63.82	-0.432558	-0.424889	-0.548385	0.779599	0.767208	0.818816
cg15666143	COL6A5	IGR	chr3	130061073	q	shelf	IGR - shelf	-3286	ρ0 v. ρ+	ρ0 Meth	20.4433	1.48068	16.5503	0.000159496	0.0291254	1.21936	0.0942963	1.2426	0.000206295	0.591288	35.71	33.54	31.1	54.6	52.6	54.48	-0.848266	-0.986604	-1.14759	0.266209	0.150176	0.259226
cg15922045	COL6A6	TSS1500	chr3	130278187	q	open sea	TSS1500 - open sea		ρ0 v. ρ+	ρ0 Demeth	-24.1831	2.66256	16.5503	0.000814697	0.0228632	-1.42903	0.163375	1.2426	0.000941462	0.158794	58.0408	66.4286	64.92	40.25	38.26	38.33	0.468079	0.984572	0.888014	-0.56995	-0.690369	-0.686095
cg17913386	COL7A1	1stExon	chr3	48632582	p	island	1stExon - island		ρ0 v. ρ+	ρ0 Demeth	-22.9933	2.4406	16.5503	0.000707614	0.0288351	-1.36261	0.151298	1.2426	0.00084161	0.236054	54.91	59.85	59.01	35.28	31.47	38.04	0.284261	0.575951	0.525687	-0.875361	-1.12276	-0.70382
cg08772752	COL7A1	TSS200	chr3	48632672	p	island	TSS200 - island		ρ0 v. ρ+	ρ0 Demeth	-25.5945	2.23456	16.5503	0.00033157	0.00777763	-1.86683	0.134463	1.2426	0.000156052	0.00486868	37.9423	43.9	45.1505	16.3501	16.7509	17.1081	-0.709803	-0.35378	-0.280739	-2.35506	-2.31319	-2.27655
cg19046959	COL8A2	TSS200	chr1	36565856	p	open sea	TSS200 - open sea		ρ0 v. ρ+	ρ0 Demeth	-16.0363	1.89322	16.5503	0.00106469	0.600312	-1.87143	0.223043	1.2426	0.00110399	0.0240072	20.7	26.07	25.41	8.666	6.336	9.069	-1.93769	-1.50377	-1.55359	-3.39771	-3.88585	-3.32576
cg00440217	COL9A1	5'UTR	chr6	71012765	q	open sea	5'UTR - open sea		ρ0 v. ρ+	ρ0 Meth	38.14	1.01525	16.5503	2.99828e-06	1.48117e-05	2.36331	0.0657543	1.2426	3.57705e-06	3.50796e-05	35.05	37.87	37.84	75.75	75.05	74.38	-0.889915	-0.714235	-0.716074	1.64326	1.58881	1.53764
cg21151163	COLEC11	5'UTR	chr2	3649407	p	open sea	5'UTR - open sea		ρ0 v. ρ+	ρ0 Meth	17.4491	2.78872	16.5503	0.00332752	0.38182	2.95666	0.534377	1.2426	0.00521455	0.0170403	81.5204	81.65	73.7235	95.24	98.3012	95.7	2.14122	2.15367	1.48835	4.32253	5.85459	4.47611
cg09706120	COMMD5	TSS1500	chr8	146079007	q	shore	TSS1500 - shore		ρ0 v. ρ+	ρ0 Meth	33.2813	1.68566	16.5503	3.88187e-05	0.000293157	2.92582	0.166251	1.2426	6.12241e-05	0.000275353	10.36	8.249	7.727	42.9	39.18	44.1	-3.11312	-3.47543	-3.57793	-0.412513	-0.634428	-0.34207
cg11075878	COMMD5	TSS1500	chr8	146078990	q	shore	TSS1500 - shore		ρ0 v. ρ+	ρ0 Meth	28.3467	1.60872	16.5503	6.09251e-05	0.000925437	2.24127	0.172026	1.2426	0.000200299	0.00220747	11.64	15.83	11.99	43	39.93	41.57	-2.9243	-2.41064	-2.87584	-0.406625	-0.589172	-0.491167
cg19043147	COMMD9	TSS1500	chr11	36311314	p	open sea	TSS1500 - open sea		ρ0 v. ρ+	ρ0 Demeth	-9.85433	0.70193	16.5503	0.000149372	0.999664	-1.83996	0.243453	1.2426	0.00164256	0.0351954	14.16	14.45	14.81	5.329	3.267	5.261	-2.59983	-2.5657	-2.52411	-4.15099	-4.88797	-4.17055
cg01758041	COPS6	TSS1500	chr7	99686291	q	shore	TSS1500 - shore		ρ0 v. ρ+	ρ0 Meth	20.2	1.78795	16.5503	0.000349796	0.0554093	1.64526	0.120298	1.2426	0.000165548	0.014331	15.15	14.71	13.71	32.81	38.19	33.17	-2.4856	-2.53558	-2.65396	-1.03411	-0.694645	-1.01062
cg05422352	COPS7B	TSS1500	chr2	232650747	q	shore	TSS1500 - shore		ρ0 v. ρ+	ρ0 Demeth	-20.3757	2.90374	16.5503	0.00217224	0.129162	-2.20299	0.378523	1.2426	0.00433996	0.0324894	24.54	32.97	28.55	10.24	5.173	9.52	-1.62058	-1.02365	-1.32344	-3.13186	-4.19622	-3.24857
cg14399791	COPS8	1stExon	chr2	237994083	q	island	1stExon - island		ρ0 v. ρ+	ρ0 Meth	22.5887	0.580207	16.5503	2.60023e-06	0.000240868	2.61656	0.108024	1.2426	1.72341e-05	0.000111888	5.7	5.867	7.077	28.05	29.04	29.32	-4.04822	-4.00401	-3.71483	-1.35899	-1.28896	-1.26942
cg11829390	COQ10A	TSS1500	chr12	56659282	q	shore	TSS1500 - shore		ρ0 v. ρ+	ρ0 Demeth	-28.97	2.26098	16.5503	0.00021385	0.00269422	-2.46596	0.3469	1.2426	0.00206918	0.01237	87.46	92.92	85.77	59.8	58.55	60.89	2.80209	3.71417	2.59154	0.57295	0.498297	0.638668
cg03514381	COQ3	TSS1500	chr6	99842368	q	shore	TSS1500 - shore		ρ0 v. ρ+	ρ0 Meth	17.9233	2.38755	16.5503	0.00168493	0.298091	1.90299	0.203257	1.2426	0.000724863	0.0157527	71.54	77.74	70.23	90.04	92.04	91.2	1.32981	1.8042	1.23823	3.17635	3.53142	3.37346
cg09182455	CORO1C	5'UTR	chr12	109116994	q	open sea	5'UTR - open sea		ρ0 v. ρ+	ρ0 Demeth	-15.064	1.78369	16.5503	0.00107678	0.774258	-2.21113	0.380406	1.2426	0.0043602	0.0321941	18.14	22.32	21.47	5.607	3.406	7.725	-2.17398	-1.79921	-1.87092	-4.07338	-4.82578	-3.57833
cg21011570	CORO1C	5'UTR	chr12	109123308	q	shore	5'UTR - shore		ρ0 v. ρ+	ρ0 Demeth	-30.88	2.20844	16.5503	0.000151748	0.00146836	-2.23895	0.200379	1.2426	0.000365207	0.00385162	44.77	49.55	45.62	12.87	15.86	18.57	-0.30292	-0.0259692	-0.25341	-2.75916	-2.4074	-2.13259
cg08703718	CORO2B	TSS1500	chr15	68870475	q	shore	TSS1500 - shore		ρ0 v. ρ+	ρ0 Demeth	-23.5147	2.90509	16.5503	0.00126614	0.0373669	-2.5011	0.320705	1.2426	0.00145843	0.00874756	25.7872	34.19	33.09	7.628	5.338	9.557	-1.52501	-0.944732	-1.01583	-3.59808	-4.14841	-3.24238
cg08572214	COX18	TSS1500	chr4	73936052	q	shore	TSS1500 - shore		ρ0 v. ρ+	ρ0 Demeth	-41.047	3.19348	16.5503	0.000211229	0.000804161	-2.84414	0.228945	1.2426	0.0002414	0.00112775	51.1011	61.08	57.23	16.58	12.78	16.91	0.0635542	0.650188	0.420172	-2.33095	-2.77077	-2.2968
cg09125316	COX19	TSS200	chr7	1015418	p	shore	TSS200 - shore		ρ0 v. ρ+	ρ0 Demeth	-23.149	2.07836	16.5503	0.000369761	0.0168712	-2.13643	0.261222	1.2426	0.00121715	0.0134718	34.33	35.72	31.11	10.64	7.823	13.25	-0.935765	-0.847638	-1.14692	-3.07013	-3.55861	-2.71087
cg12478809	COX5A	TSS1500	chr15	75230753	q	shore	TSS1500 - shore		ρ0 v. ρ+	ρ0 Meth	18.5577	1.63333	16.5503	0.000342181	0.143232	1.95021	0.136679	1.2426	0.000140134	0.00331957	9.037	9.606	8.144	26.94	25.07	30.45	-3.33136	-3.23422	-3.49556	-1.43933	-1.57958	-1.19161
cg07053699	COX6A2	TSS1500	chr16	31440866	p	shore	TSS1500 - shore		ρ0 v. ρ+	ρ0 Demeth	-28.4642	3.15438	16.5503	0.000835347	0.00981385	-2.24538	0.244804	1.2426	0.00078453	0.00751972	36.0525	44.6	44.29	12.18	11.32	16.05	-0.826789	-0.312842	-0.330955	-2.85004	-2.96973	-2.38696
cg01925521	CPE	TSS1500	chr4	166299123	q	shore	TSS1500 - shore		ρ0 v. ρ+	ρ0 Meth	9.63333	0.963489	16.5503	0.000562355	0.999009	2.21736	0.25762	1.2426	0.00100142	0.00977561	86.33	88.89	86.56	97.55	97.24	95.89	2.65885	3.00016	2.68717	5.31529	5.13881	4.54417
cg08084502	CPEB1	TSS200	chr15	83240612	q	open sea	TSS200 - open sea		ρ0 v. ρ+	ρ0 Meth	23.9433	1.64529	16.5503	0.000129668	0.00544668	1.7062	0.128502	1.2426	0.000185959	0.0113115	55.53	57.56	59.74	83.45	81.6	79.61	0.320435	0.439642	0.56935	2.33408	2.14886	1.96509
cg10140906	CPEB1	TSS200	chr15	83240578	q	open sea	TSS200 - open sea		ρ0 v. ρ+	ρ0 Meth	22.0367	2.54539	16.5503	0.000979283	0.0487502	1.29676	0.155619	1.2426	0.0011334	0.372727	34.8	41.89	41.2	61.54	59.2	63.26	-0.905785	-0.472181	-0.513172	0.678166	0.537028	0.783942
cg04781638	CPEB1	TSS1500	chr15	83240791	q	open sea	TSS1500 - open sea		ρ0 v. ρ+	ρ0 Meth	20.2367	1.66298	16.5503	0.000261724	0.0454854	1.66616	0.172641	1.2426	0.000644757	0.035129	66.87	65.79	63.39	84.24	88.2	84.32	1.01322	0.94345	0.792017	2.41824	2.90199	2.42695
cg04446284	CPLX2	5'UTR	chr5	175224952	q	shore	5'UTR - shore		ρ0 v. ρ+	ρ0 Demeth	-19.58	1.38692	16.5503	0.000146124	0.047144	-1.35096	0.108029	1.2426	0.000235206	0.186303	39.4	41.99	41.89	22.17	19.37	23	-0.621122	-0.466256	-0.472181	-1.81172	-2.05749	-1.74322
cg12213930	CPNE4	5'UTR	chr3	131751605	q	shelf	5'UTR - shelf		ρ0 v. ρ+	ρ0 Meth	22.2867	2.54118	16.5503	0.000931922	0.0435212	1.36731	0.162211	1.2426	0.00108471	0.242487	49.31	51.15	44.87	70.5	73.83	67.86	-0.0398209	0.0663757	-0.297086	1.25691	1.49629	1.07819
cg09794680	CPNE6	TSS1500	chr14	24540452	q	open sea	TSS1500 - open sea		ρ0 v. ρ+	ρ0 Demeth	-24.6781	2.46209	16.5503	0.000556976	0.0149876	-1.58277	0.172435	1.2426	0.0007823	0.0599359	45.97	51.5	50.15	24.89	21.2213	27.4743	-0.233068	0.0865877	0.0086562	-1.59344	-1.89229	-1.40041
cg00574958	CPT1A	5'UTR	chr11	68607622	q	shore	5'UTR - shore		ρ0 v. ρ+	ρ0 Meth	19.0233	1.01901	16.5503	4.84688e-05	0.0361153	1.23796	0.0719414	1.2426	6.69154e-05	0.524167	24.02	26.72	24.54	43.06	44.17	45.12	-1.66138	-1.4555	-1.62058	-0.403094	-0.337974	-0.282513
cg00449201	CPT1C	TSS1500	chr19	50193437	q	island	TSS1500 - island		ρ0 v. ρ+	ρ0 Demeth	-32.3233	2.39432	16.5503	0.000174219	0.00139187	-1.95902	0.164585	1.2426	0.000285359	0.00608543	62.24	63.49	59.97	30.4	25.49	32.84	0.720983	0.798238	0.583159	-1.19502	-1.5475	-1.03215
cg01475952	CPVL	TSS1500	chr7	29186629	p	open sea	TSS1500 - open sea		ρ0 v. ρ+	ρ0 Demeth	-36.993	3.3159	16.5503	0.000367424	0.00180013	-2.36691	0.231274	1.2426	0.000513792	0.0041848	53.6638	61.6352	61.42	21.68	18.52	25.54	0.21181	0.68397	0.670855	-1.85302	-2.13736	-1.54371
cg08615567	CPXM2	TSS200	chr10	125651621	q	shore	TSS200 - shore		ρ0 v. ρ+	ρ0 Meth	19.9667	1.46998	16.5503	0.000170076	0.0403959	1.19936	0.0869333	1.2426	0.00015997	0.677499	48.42	49.74	45.15	68.8	66.98	67.43	-0.0912087	-0.0150042	-0.280766	1.14086	1.02039	1.04985
cg08116915	CPZ	5'UTR	chr4	8597048	p	shelf	5'UTR - shelf		ρ0 v. ρ+	ρ0 Meth	22.9167	1.84983	16.5503	0.000244029	0.0131423	1.35108	0.113138	1.2426	0.000281727	0.195979	40.97	42.69	38.3	61.15	65.77	63.79	-0.52688	-0.424889	-0.687926	0.654438	0.942168	0.816942
cg00597607	CPZ	IGR	chr4	8592328	p	shelf	IGR - shelf	-2059	ρ0 v. ρ+	ρ0 Meth	19.5567	0.892699	16.5503	2.56911e-05	0.0140532	1.57334	0.0840327	1.2426	4.79115e-05	0.00851192	65.71	64.03	65.96	84.18	86.1	84.09	0.938325	0.831954	0.95436	2.41173	2.63093	2.402
cg00269606	CRH	TSS1500	chr8	67090928	q	shore	TSS1500 - shore		ρ0 v. ρ+	ρ0 Meth	23.0273	3.47864	16.5503	0.00270066	0.0682186	3.09576	0.278746	1.2426	0.000373936	0.0013786	76.55	75.97	65.8981	95.1	96.36	96.04	1.70681	1.66059	0.950384	4.27859	4.72642	4.60006
cg18640030	CRH	TSS200	chr8	67090752	q	shore	TSS200 - shore		ρ0 v. ρ+	ρ0 Meth	16.0401	2.71002	16.5503	0.00408111	0.570224	2.27007	0.419789	1.2426	0.00566331	0.0358717	81.3671	80.06	73.4891	93.42	96.6966	92.92	2.1266	2.00542	1.47095	3.82757	4.87144	3.71417
cg08473090	CRHR1	TSS1500	chr17	43861104	q	island	TSS1500 - island		ρ0 v. ρ+	ρ0 Meth	22.22	2.41996	16.5503	0.000781314	0.0396092	1.7539	0.250168	1.2426	0.0021794	0.0553705	19.7	12.09	14.55	38.06	35.93	39.01	-2.0272	-2.86221	-2.55406	-0.702596	-0.83446	-0.644729
cg04922810	CRHR2	1stExon	chr7	30721888	p	island	1stExon - island		ρ0 v. ρ+	ρ0 Meth	22.4333	2.20789	16.5503	0.000528385	0.0280927	2.31818	0.248995	1.2426	0.000740696	0.00629466	72.76	68.71	66.38	92.87	92.93	89.35	1.41742	1.13482	0.981429	3.70324	3.71636	3.06861
cg13094036	CRHR2	TSS1500	chr7	30722359	p	island	TSS1500 - island		ρ0 v. ρ+	ρ0 Meth	21.9333	2.51292	16.5503	0.000949223	0.0494789	2.02192	0.302379	1.2426	0.00260118	0.03096	64.09	66.57	70.36	87	92.39	87.43	0.835714	0.993729	1.24721	2.7425	3.60177	2.79814
cg14896516	CRHR2	TSS1500	chr7	30722361	p	island	TSS1500 - island		ρ0 v. ρ+	ρ0 Meth	19.0433	2.07623	16.5503	0.000784553	0.148082	2.13815	0.306658	1.2426	0.00222479	0.0218064	71.62	71.49	75.77	92.92	94.07	89.02	1.33549	1.32627	1.64483	3.71417	3.98763	3.01925
cg15615793	CRHR2	TSS1500	chr7	30722643	p	shore	TSS1500 - shore		ρ0 v. ρ+	ρ0 Meth	10.02	1.09378	16.5503	0.000788252	0.998032	1.9309	0.261168	1.2426	0.00178481	0.0290582	84.91	87.52	84.71	95.07	96.96	95.17	2.49234	2.80999	2.46994	4.26933	4.99525	4.30041
cg23703963	CRIP1	1stExon	chr14	105953300	q	island	1stExon - island		ρ0 v. ρ+	ρ0 Meth	16.86	1.41731	16.5503	0.000286014	0.418883	1.81651	0.210749	1.2426	0.000996008	0.026472	74.82	72.54	74.3	91.64	92.3	88.3	1.57115	1.40145	1.53159	3.4544	3.5834	2.9159
cg04844267	CRIPAK	IGR	chr4	1394941	p	shore	IGR - shore	9601	ρ0 v. ρ+	ρ0 Meth	22.6833	2.46464	16.5503	0.000774294	0.0338458	1.49087	0.181593	1.2426	0.00119953	0.121739	55.73	55.05	50.68	74.74	80.28	74.49	0.332125	0.292421	0.0392437	1.56503	2.02538	1.54598
cg06465011	CRISPLD2	5'UTR	chr16	84860871	q	open sea	5'UTR - open sea		ρ0 v. ρ+	ρ0 Meth	15.6967	2.46842	16.5503	0.00313462	0.626656	2.10114	0.233419	1.2426	0.000843258	0.0106885	82.12	78.88	73.77	93.27	94.75	93.84	2.19939	1.90105	1.49182	3.79273	4.17374	3.9292
cg12970724	CRLF1	TSS1500	chr19	18718675	p	island	TSS1500 - island		ρ0 v. ρ+	ρ0 Meth	17.9343	1.45438	16.5503	0.000248494	0.197602	2.15091	0.319104	1.2426	0.0025247	0.0235031	4.681	8.564	8.732	24.14	25.43	26.21	-4.34788	-3.41641	-3.38573	-1.65191	-1.55206	-1.49331
cg05930173	CROCC	IGR	chr1	17244851	p	shelf	IGR - shelf	-3594	ρ0 v. ρ+	ρ0 Demeth	-28.32	2.1644	16.5503	0.000196971	0.00279147	-1.69371	0.138283	1.2426	0.000255159	0.0155223	58.91	63.19	59.93	31.67	29.75	35.65	0.519725	0.779599	0.580756	-1.1094	-1.23961	-0.852038
cg13741326	CROT	5'UTR	chr7	86975244	q	shore	5'UTR - shore		ρ0 v. ρ+	ρ0 Meth	22.36	2.11121	16.5503	0.000449786	0.0256647	1.49063	0.168042	1.2426	0.000892094	0.10703	26.38	22.33	19.52	45.33	43.79	46.19	-1.48065	-1.79837	-2.04368	-0.270283	-0.360225	-0.220294
cg18942110	CRTC3	TSS1500	chr15	91072797	q	island	TSS1500 - island		ρ0 v. ρ+	ρ0 Meth	23.9533	1.97391	16.5503	0.000264598	0.00998658	1.71205	0.18164	1.2426	0.000706366	0.0305608	22.46	16.25	17.01	43.06	42.22	42.3	-1.78758	-2.36565	-2.28655	-0.403094	-0.452644	-0.447914
cg19134665	CRTC3	TSS1500	chr15	91072801	q	island	TSS1500 - island		ρ0 v. ρ+	ρ0 Meth	23.81	1.00241	16.5503	1.86285e-05	0.000965756	1.90265	0.11135	1.2426	6.88057e-05	0.00203403	15.24	12.35	14.61	37.12	37.73	38.78	-2.47552	-2.82724	-2.54711	-0.760405	-0.722825	-0.65869
cg16006220	CRY2	TSS1500	chr11	45868495	p	shore	TSS1500 - shore		ρ0 v. ρ+	ρ0 Meth	12.6393	1.05384	16.5503	0.000277001	0.989689	1.92636	0.28984	1.2426	0.00266057	0.0390682	81.739	81.6734	81.2696	94.09	96.06	92.45	2.16226	2.15593	2.11734	3.99281	4.60767	3.61412
cg11142362	CRYAA	TSS200	chr21	44589128	q	shore	TSS200 - shore		ρ0 v. ρ+	ρ0 Demeth	-32.9955	2.91511	16.5503	0.000347284	0.00246555	-1.98982	0.190856	1.2426	0.000478122	0.00869503	65.0358	72.0208	67.96	36.2	31.36	38.47	0.895355	1.36406	1.08481	-0.817567	-1.13012	-0.677556
cg16937778	CRYBA2	TSS200	chr2	219858247	q	island	TSS200 - island		ρ0 v. ρ+	ρ0 Meth	22.66	2.03595	16.5503	0.000370818	0.0199749	1.3371	0.122021	1.2426	0.000394013	0.240971	37.86	44.59	41.83	65.08	63.09	64.09	-0.714848	-0.313426	-0.475737	0.898161	0.7734	0.835714
cg00757952	CRYBB1	TSS1500	chr22	27014415	q	open sea	TSS1500 - open sea		ρ0 v. ρ+	ρ0 Demeth	-22.1633	2.61097	16.5503	0.00105601	0.0490635	-1.59968	0.210499	1.2426	0.00160871	0.0826169	39.28	44.47	38.85	18.8	15.39	21.92	-0.628377	-0.320435	-0.654438	-2.11075	-2.45883	-1.83271
cg07313720	CRYGA	TSS1500	chr2	209029594	q	open sea	TSS1500 - open sea		ρ0 v. ρ+	ρ0 Meth	21.7967	1.52951	16.5503	0.000140822	0.0132744	2.8012	0.269459	1.2426	0.000483523	0.00227672	71.71	75.51	71.92	95.53	95.95	93.05	1.34188	1.62447	1.35685	4.41761	4.56629	3.74292
cg03549660	CRYGC	TSS200	chr2	208994599	q	open sea	TSS200 - open sea		ρ0 v. ρ+	ρ0 Meth	19.1565	3.45989	16.5503	0.00520158	0.246855	2.51922	0.278694	1.2426	0.000829781	0.005176	80.1	77.8	68.8106	94.77	95.27	94.14	2.00903	1.80921	1.14157	4.17955	4.33211	4.00584
cg05619712	CRYGC	TSS200	chr2	208994720	q	open sea	TSS200 - open sea		ρ0 v. ρ+	ρ0 Meth	17.411	2.62779	16.5503	0.00269145	0.379955	1.86841	0.222228	1.2426	0.00109539	0.0240853	77.18	75.14	68.777	89.71	91.62	92	1.75793	1.59575	1.13932	3.12403	3.45064	3.52356
cg25550629	CSAD	IGR	chr12	53546895	q	open sea	IGR - open sea	-4552	ρ0 v. ρ+	ρ0 Meth	19.98	1.74161	16.5503	0.000329521	0.0601517	1.65415	0.177066	1.2426	0.000731023	0.0404206	66.1	67.41	63.55	84.82	88.26	83.92	0.963365	1.04853	0.801973	2.48223	2.91033	2.38375
cg08974225	CSAD	TSS200	chr12	53574518	q	island	TSS200 - island		ρ0 v. ρ+	ρ0 Meth	4.80429	0.271932	16.5503	6.02915e-05	0.999999	2.79872	0.0955028	1.2426	8.07262e-06	4.24454e-05	0.887253	0.894257	0.781612	5.412	6.197	5.367	-6.80358	-6.79214	-6.98801	-4.12742	-3.91999	-4.14016
cg02325250	CSF2	TSS200	chr5	131409289	q	open sea	TSS200 - open sea		ρ0 v. ρ+	ρ0 Meth	30.89	2.74581	16.5503	0.00035565	0.00324144	1.91774	0.170553	1.2426	0.000356346	0.00837396	47.42	43.92	38.74	73.39	76.41	72.95	-0.149018	-0.352608	-0.661121	1.46361	1.69559	1.43128
cg15232539	CSGALNACT1	1stExon	chr8	19459672	p	shore	1stExon - shore		ρ0 v. ρ+	ρ0 Meth	25.141	2.59738	16.5503	0.000637493	0.0149071	1.49241	0.162161	1.2426	0.000774368	0.0991774	39.5271	32.74	32.03	59.78	61.73	58.21	-0.613444	-1.03869	-1.08547	0.57175	0.689758	0.478109
cg26286961	CSGALNACT1	TSS200	chr8	19460208	p	shore	TSS200 - shore		ρ0 v. ρ+	ρ0 Meth	23.3667	1.64409	16.5503	0.000142319	0.00716208	1.50097	0.129396	1.2426	0.000315596	0.05829	51.76	51.38	52.46	73.6	78.46	73.64	0.101608	0.079657	0.142076	1.47917	1.86494	1.48214
cg19895047	CSGALNACT1	TSS200	chr8	19460197	p	shore	TSS200 - shore		ρ0 v. ρ+	ρ0 Meth	22.7828	2.95498	16.5503	0.00152312	0.0513861	2.0981	0.231097	1.2426	0.000815993	0.0104668	68.54	70.53	61.2815	91.26	89.31	88.13	1.12343	1.25899	0.662426	3.38428	3.06256	2.89231
cg01136458	CSMD1	TSS1500	chr8	4853275	p	shore	TSS1500 - shore		ρ0 v. ρ+	ρ0 Demeth	-31.4572	3.89487	16.5503	0.00127678	0.00945512	-1.9659	0.273123	1.2426	0.00197437	0.0286934	51.9721	60.73	58.92	28.04	20.1106	29.1	0.113862	0.628982	0.520321	-1.35971	-1.99005	-1.28477
cg16379716	CSPG4	IGR	chr15	75965427	q	open sea	IGR - open sea	-1236	ρ0 v. ρ+	ρ0 Meth	29.3933	2.4869	16.5503	0.000293321	0.00336445	2.03115	0.184033	1.2426	0.000383141	0.00642846	53.67	54.82	48.23	80.9	84.4	79.6	0.212169	0.279018	-0.102186	2.08257	2.4357	1.9642
cg27247252	CSPP1	TSS1500	chr8	67975895	q	shore	TSS1500 - shore		ρ0 v. ρ+	ρ0 Demeth	-13.3637	0.925961	16.5503	0.000133982	0.986874	-1.66691	0.126331	1.2426	0.000190585	0.0141794	20.47	22.72	20.41	8.11	6.815	8.584	-1.95799	-1.76613	-1.96331	-3.50213	-3.77331	-3.41272
cg02675652	CSRNP2	TSS1500	chr12	51477739	q	shore	TSS1500 - shore		ρ0 v. ρ+	ρ0 Meth	27.2862	3.39676	16.5503	0.00130332	0.0171858	1.96103	0.218727	1.2426	0.000856321	0.015248	49.3814	59.83	58.02	85.07	82.57	81.45	-0.0356995	0.574751	0.466848	2.51044	2.24405	2.1345
cg11383347	CSRP2	5'UTR	chr12	77271928	q	shore	5'UTR - shore		ρ0 v. ρ+	ρ0 Demeth	-13.0246	0.139387	16.5503	7.86414e-08	0.999993	-1.75373	0.0136056	1.2426	2.17267e-08	1.50032e-06	19.76	19.72	20.15	6.84262	6.899	6.81446	-2.02174	-2.02538	-1.98651	-3.76705	-3.75434	-3.77343
cg06738031	CTBP2	5'UTR	chr10	126806416	q	open sea	5'UTR - open sea		ρ0 v. ρ+	ρ0 Meth	17.2033	2.58947	16.5503	0.00266465	0.406768	1.87082	0.247635	1.2426	0.00164501	0.0322114	72.97	78.62	70.46	91.86	92.43	89.37	1.43274	1.87863	1.25413	3.49634	3.61	3.07165
cg18853435	CTDSP1	TSS1500	chr2	219263149	q	island	TSS1500 - island		ρ0 v. ρ+	ρ0 Meth	11.1153	0.759717	16.5503	0.000126959	0.998992	2.84651	0.235817	1.2426	0.000270139	0.00125304	1.693	2.768	1.893	14.43	13.21	12.06	-5.85964	-5.13452	-5.69561	-2.56803	-2.7159	-2.86629
cg04373435	CTNNA2	TSS1500	chr2	79738582	p	shore	TSS1500 - shore		ρ0 v. ρ+	ρ0 Meth	22.27	2.36428	16.5503	0.000708134	0.0364533	2.28445	0.195353	1.2426	0.000305786	0.00300389	70.56	72.69	65.04	90.69	92.85	91.56	1.26107	1.41233	0.895622	3.28409	3.69889	3.4394
cg09678212	CTNNB1	TSS1500	chr3	41240163	p	island	TSS1500 - island		ρ0 v. ρ+	ρ0 Meth	25.8053	0.805135	16.5503	5.64903e-06	0.000163881	2.52547	0.110795	1.2426	2.19435e-05	0.000161146	7.28	8.39	9.134	35.17	33.11	33.94	-3.67087	-3.44876	-3.31442	-0.882316	-1.01452	-0.96079
cg16171867	CTNS	5'UTR	chr17	3540211	p	island	5'UTR - island		ρ0 v. ρ+	ρ0 Meth	17.69	1.45689	16.5503	0.000263975	0.238901	1.60721	0.119649	1.2426	0.000177672	0.0190729	13.25	12.58	11.28	28.49	28.97	32.72	-2.71087	-2.79683	-2.97549	-1.32769	-1.29387	-1.04
cg00328724	CTPS	TSS200	chr1	41444812	p	shore	TSS200 - shore		ρ0 v. ρ+	ρ0 Meth	20.4667	2.82904	16.5503	0.00193699	0.119337	1.90408	0.264425	1.2426	0.00197127	0.0334697	72.66	68.8	63.99	87.38	91.55	87.92	1.41015	1.14086	0.829449	2.79159	3.43754	2.86357
cg07160540	CTRC	TSS1500	chr1	15763849	p	open sea	TSS1500 - open sea		ρ0 v. ρ+	ρ0 Meth	14.2177	0.680492	16.5503	3.10113e-05	0.986707	1.51507	0.0812633	1.2426	4.87209e-05	0.014248	76.54	75.63	74.76	90.6128	89.9013	89.0691	1.70601	1.63385	1.56655	3.27095	3.15417	3.02651
cg07117311	CTRL	TSS1500	chr16	67966314	q	shelf	TSS1500 - shelf		ρ0 v. ρ+	ρ0 Demeth	-28.98	1.9206	16.5503	0.000112433	0.00147792	-1.87731	0.149324	1.2426	0.000230373	0.00659175	77.32	80.47	74.74	47.65	47.47	50.47	1.76942	2.04276	1.56503	-0.135713	-0.146126	0.0271235
cg00276098	CTSB	TSS1500	chr8	11726286	p	shore	TSS1500 - shore		ρ0 v. ρ+	ρ0 Demeth	-24.0033	3.47119	16.5503	0.00229473	0.049304	-1.51038	0.221303	1.2426	0.00240999	0.14656	45.65	50.25	55.26	24.96	23.7	30.49	-0.251665	0.0144271	0.30467	-1.58804	-1.6868	-1.18888
cg11154542	CTSL1	TSS1500	chr9	90340652	q	shore	TSS1500 - shore		ρ0 v. ρ+	ρ0 Meth	20.6044	2.98618	16.5503	0.00231357	0.123185	2.25307	0.319383	1.2426	0.00212936	0.0172274	76.8368	70.34	67.61	92.03	94.35	90.22	1.72996	1.24583	1.06169	3.52945	4.0617	3.20554
cg02740582	CTSL2	5'UTR	chr9	99801121	q	island	5'UTR - island		ρ0 v. ρ+	ρ0 Meth	24.9533	1.721	16.5503	0.000131558	0.00408141	1.47467	0.1075	1.2426	0.000163597	0.0485162	36.94	38.04	33.12	61.93	59.27	61.76	-0.771541	-0.70382	-1.01387	0.701984	0.54121	0.69159
cg21880328	CTTNBP2	TSS1500	chr7	117514017	q	shore	TSS1500 - shore		ρ0 v. ρ+	ρ0 Demeth	-20.4577	2.43688	16.5503	0.00110169	0.0921087	-2.26696	0.40731	1.2426	0.00510445	0.0333541	26.98	30.92	27.92	7.007	5.17	12.27	-1.4364	-1.15973	-1.3683	-3.73025	-4.19711	-2.83794
cg06452419	CUEDC1	IGR	chr17	55938940	q	shore	IGR - shore	-1397	ρ0 v. ρ+	ρ0 Meth	27.3333	1.86986	16.5503	0.000127406	0.00225363	1.63762	0.11723	1.2426	0.000152322	0.0140354	38.15	43.01	42	68.08	66.58	70.5	-0.697091	-0.406037	-0.465664	1.09277	0.994377	1.25691
cg04481603	CUEDC2	IGR	chr10	104182930	q	shore	IGR - shore	-72	ρ0 v. ρ+	ρ0 Demeth	-23.5615	3.08899	16.5503	0.00158639	0.0429787	-2.26221	0.31275	1.2426	0.00193821	0.0157187	29.07	37.9744	32.3	7.66	8.13	12.87	-1.28686	-0.707835	-1.06762	-3.59154	-3.49827	-2.75916
cg09229912	CUX2	1stExon	chr12	111471963	q	island	1stExon - island		ρ0 v. ρ+	ρ0 Demeth	-19.0083	2.97948	16.5503	0.00309709	0.228013	-2.26264	0.407645	1.2426	0.00515505	0.0338046	21.39	29.06	28.17	4.8	6.225	10.57	-1.87778	-1.28756	-1.35043	-4.30986	-3.91306	-3.08078
cg14963860	CWC15	5'UTR	chr11	94706164	q	shore	5'UTR - shore		ρ0 v. ρ+	ρ0 Demeth	-24.7313	3.1435	16.5503	0.00141068	0.030042	-2.14902	0.317617	1.2426	0.00248924	0.0233265	32.0929	40.551	36.66	11.35	8.47	15.29	-1.08131	-0.551913	-0.78891	-2.96543	-3.43381	-2.46994
cg26644853	CX3CL1	TSS200	chr16	57406257	q	open sea	TSS200 - open sea		ρ0 v. ρ+	ρ0 Meth	26.02	2.14687	16.5503	0.000265882	0.00581529	1.68614	0.127275	1.2426	0.0001876	0.0126301	50.41	54.8	47.62	77.23	77.65	76.01	0.0236607	0.277853	-0.137448	1.76203	1.79671	1.66376
cg00744433	CXADR	TSS1500	chr21	18884067	q	shore	TSS1500 - shore		ρ0 v. ρ+	ρ0 Demeth	-24.1196	3.36462	16.5503	0.00200483	0.043974	-2.85327	0.433006	1.2426	0.00274699	0.010588	24.0397	32.79	33.21	4.032	4.69	8.959	-1.65983	-1.03542	-1.00801	-4.57299	-4.34497	-3.34511
cg19815017	CXCL12	IGR	chr10	44856047	q	open sea	IGR - open sea	-9558	ρ0 v. ρ+	ρ0 Demeth	-26.1153	1.9859	16.5503	0.000193125	0.00428639	-1.70381	0.161956	1.2426	0.000461675	0.0232779	47.68	49.82	49.55	25.3592	19.2347	24.11	-0.133978	-0.0103874	-0.0259692	-1.55745	-2.07002	-1.65428
cg17907057	CXCL13	TSS1500	chr4	78432204	q	open sea	TSS1500 - open sea		ρ0 v. ρ+	ρ0 Demeth	-31.3433	2.61589	16.5503	0.000278064	0.0024353	-2.3662	0.304415	1.2426	0.00147687	0.0106448	80.94	89.78	85.88	53.54	53.75	55.28	2.0863	3.135	2.60458	0.204628	0.216811	0.305837
cg15478045	CXCL5	TSS1500	chr4	74865502	q	shore	TSS1500 - shore		ρ0 v. ρ+	ρ0 Meth	28.0089	2.8419	16.5503	0.00059452	0.00790198	2.87126	0.458791	1.2426	0.00332499	0.0123284	68.25	64.47	60.85	89.53	95.9768	92.09	1.10407	0.85959	0.636245	3.09611	4.57628	3.54129
cg13519373	CXCR1	5'UTR	chr2	219030898	q	open sea	5'UTR - open sea		ρ0 v. ρ+	ρ0 Demeth	-21.2243	2.39331	16.5503	0.000893023	0.0613185	-1.84211	0.2689	1.2426	0.00237655	0.0449955	32.95	37.02	32.13	13.33	9.367	15.73	-1.02496	-0.766589	-1.07885	-2.70086	-3.27438	-2.4215
cg15165154	CXXC5	5'UTR	chr5	139041014	q	island	5'UTR - island		ρ0 v. ρ+	ρ0 Meth	24.3967	3.38518	16.5503	0.00196504	0.0407984	1.45253	0.207699	1.2426	0.00219983	0.184757	36.9	45.67	41.84	67.81	68.39	61.4	-0.774019	-0.250502	-0.475144	1.07489	1.1134	0.669638
cg02084046	CXXC5	TSS1500	chr5	139027359	q	shore	TSS1500 - shore		ρ0 v. ρ+	ρ0 Meth	23.3933	1.58446	16.5503	0.000122501	0.00623686	1.37891	0.0973573	1.2426	0.000144274	0.117045	36.95	38.28	34.39	58.39	62.06	59.35	-0.770922	-0.689147	-0.931927	0.488791	0.709944	0.545993
cg07425824	CYB5B	IGR	chr16	69451547	q	open sea	IGR - open sea	-6951	ρ0 v. ρ+	ρ0 Meth	47.9464	2.1247	16.5503	2.28378e-05	6.4555e-05	3.02241	0.158778	1.2426	4.48696e-05	0.00018605	28.2772	23.617	25.7365	74.17	76.48	70.82	-1.34279	-1.69342	-1.52884	1.52179	1.70119	1.27918
cg18275051	CYB5R1	TSS1500	chr1	202937114	q	shore	TSS1500 - shore		ρ0 v. ρ+	ρ0 Demeth	-25.5567	2.00789	16.5503	0.000219498	0.00548719	-1.65025	0.164381	1.2426	0.000553555	0.0341384	73.85	80.12	74.46	50.16	50.87	50.73	1.49779	2.01084	1.54371	0.00923328	0.0502109	0.0421297
cg08330183	CYFIP1	TSS1500	chr15	22892184	q	island	TSS1500 - island		ρ0 v. ρ+	ρ0 Meth	16.6197	1.76766	16.5503	0.00071317	0.485322	2.74371	0.198026	1.2426	0.000157309	0.000830022	4.039	3.868	3.074	19.15	17.99	23.7	-4.57038	-4.63536	-4.97869	-2.0779	-2.1886	-1.6868
cg16833452	CYGB	IGR	chr17	74519436	q	open sea	IGR - open sea	-3994	ρ0 v. ρ+	ρ0 Meth	24.8767	2.60775	16.5503	0.000674348	0.0166079	1.54742	0.189875	1.2426	0.0012337	0.0919042	30.21	29.48	22.6	54.22	51.51	51.19	-1.20799	-1.2583	-1.77601	0.244108	0.0871653	0.0686853
cg20769774	CYLD	TSS1500	chr16	50775476	q	shore	TSS1500 - shore		ρ0 v. ρ+	ρ0 Demeth	-15.062	1.5799	16.5503	0.000675981	0.800265	-2.11405	0.319279	1.2426	0.00269808	0.0264681	22.63	21.72	18.81	6.476	3.924	7.574	-1.77354	-1.84962	-2.1098	-3.85216	-4.61378	-3.60917
cg02916102	CYP11A1	1stExon	chr15	74658244	q	island	1stExon - island		ρ0 v. ρ+	ρ0 Meth	18.3033	1.91271	16.5503	0.000666268	0.205658	2.40117	0.209923	1.2426	0.000333338	0.00266338	75.53	73.16	79.46	94.15	95.36	93.55	1.62604	1.44667	1.95179	4.00845	4.36119	3.85837
cg21901156	CYP11B1	TSS200	chr8	143961291	q	open sea	TSS200 - open sea		ρ0 v. ρ+	ρ0 Demeth	-24.0913	2.42988	16.5503	0.000580972	0.0180882	-1.4419	0.154193	1.2426	0.000728223	0.132921	63.4298	70.25	68.8239	41	43.97	45.26	0.794494	1.23961	1.14247	-0.525091	-0.34968	-0.274359
cg07954324	CYP11B2	TSS200	chr8	143999330	q	open sea	TSS200 - open sea		ρ0 v. ρ+	ρ0 Demeth	-24.3967	2.34146	16.5503	0.000479259	0.0143021	-1.59466	0.149773	1.2426	0.000440646	0.0392534	43.35	49.91	49.01	21.46	22.41	25.21	-0.386044	-0.00519371	-0.0571382	-1.87178	-1.79173	-1.56885
cg02226239	CYP11B2	1stExon	chr8	143999155	q	open sea	1stExon - open sea		ρ0 v. ρ+	ρ0 Demeth	-24.4933	2.23624	16.5503	0.000394706	0.0119045	-1.477	0.144316	1.2426	0.000513731	0.0898508	53.74	58.04	54.71	30.73	28	34.28	0.216231	0.468033	0.272612	-1.17258	-1.36257	-0.938965
cg16248783	CYP1B1	TSS1500	chr2	38304146	p	island	TSS1500 - island		ρ0 v. ρ+	ρ0 Meth	12.7143	1.79675	16.5503	0.00210481	0.950217	2.61174	0.283467	1.2426	0.000771053	0.00431543	3.152	3.573	2.212	13.2	19.07	14.81	-4.94138	-4.75423	-5.46623	-2.71716	-2.08537	-2.52411
cg17681313	CYP20A1	1stExon	chr2	204103311	q	shore	1stExon - shore		ρ0 v. ρ+	ρ0 Meth	27.247	2.3321	16.5503	0.000306865	0.00508967	2.72428	0.215064	1.2426	0.000223657	0.00118877	6.542	9.179	6.858	39.13	32.68	32.51	-3.83651	-3.30662	-3.76357	-0.637456	-1.04263	-1.05379
cg11310684	CYP26A1	TSS1500	chr10	94832631	q	shore	TSS1500 - shore		ρ0 v. ρ+	ρ0 Meth	20.5767	2.20624	16.5503	0.000735685	0.0710641	2.2219	0.235521	1.2426	0.000703924	0.00714624	72.1	74.53	67.75	92.24	93.6	90.27	1.36973	1.54902	1.07092	3.57126	3.87036	3.21373
cg25424194	CYP2A7	5'UTR	chr19	41388232	q	shore	5'UTR - shore		ρ0 v. ρ+	ρ0 Demeth	-28.6217	2.98994	16.5503	0.000665375	0.0078752	-3.18176	0.391822	1.2426	0.00125071	0.0040584	29.1021	37.47	36.44	4.355	4.249	8.543	-1.28462	-0.738813	-0.802596	-4.45694	-4.49409	-3.42028
cg19852607	CYP2C18	TSS200	chr10	96443071	q	open sea	TSS200 - open sea		ρ0 v. ρ+	ρ0 Meth	22.4749	2.62107	16.5503	0.00101599	0.0433827	1.33565	0.160012	1.2426	0.001126	0.296088	46.8375	43.25	39.9979	66.46	68.46	62.59	-0.182746	-0.39192	-0.585089	0.986604	1.11808	0.742508
cg22996588	CYP2E1	IGR	chr10	135331384	q	shelf	IGR - shelf	-9483	ρ0 v. ρ+	ρ0 Meth	21.7267	1.24245	16.5503	6.27898e-05	0.00704042	2.24823	0.117613	1.2426	4.41285e-05	0.000517379	70.45	71.7	67.78	92.53	90.96	91.62	1.25344	1.34117	1.0729	3.63074	3.33084	3.45064
cg07381788	CYP2E1	TSS1500	chr10	135340445	q	shore	TSS1500 - shore		ρ0 v. ρ+	ρ0 Meth	18.2167	0.936334	16.5503	4.11518e-05	0.0748766	1.5263	0.0633829	1.2426	1.76402e-05	0.00551277	67.73	68.85	65.7	85.39	85.95	85.59	1.0696	1.14422	0.937685	2.54711	2.61293	2.57037
cg09208540	CYP2E1	TSS1500	chr10	135340467	q	shore	TSS1500 - shore		ρ0 v. ρ+	ρ0 Meth	15.0767	1.81608	16.5503	0.0011497	0.768719	1.8315	0.2219	1.2426	0.00117544	0.0284535	78.25	79.22	74.1	90.56	93.68	92.56	1.84708	1.93067	1.51652	3.26202	3.88974	3.63701
cg26815229	CYP2J2	TSS1500	chr1	60392933	p	shore	TSS1500 - shore		ρ0 v. ρ+	ρ0 Meth	25.6733	1.63357	16.5503	9.57508e-05	0.00252759	1.51989	0.101251	1.2426	0.000114751	0.0259937	36.74	35.81	33.06	61.03	62.88	58.72	-0.783942	-0.841986	-1.01778	0.647155	0.760405	0.508409
cg18988856	CYP3A43	TSS200	chr7	99425577	q	open sea	TSS200 - open sea		ρ0 v. ρ+	ρ0 Meth	27.25	1.22883	16.5503	2.4479e-05	0.000480875	3.01722	0.254924	1.2426	0.000291727	0.0011566	67.62	67.35	65.49	95.05	95.15	92.01	1.06235	1.04459	0.92426	4.26319	4.29415	3.52552
cg10318458	CYP4A11	TSS200	chr1	47407158	p	open sea	TSS200 - open sea		ρ0 v. ρ+	ρ0 Demeth	-26.2879	2.91465	16.5503	0.000836937	0.0144682	-2.0934	0.210189	1.2426	0.00057088	0.00779808	34.5636	43.86	40.61	13.3	11.64	15.23	-0.920839	-0.356123	-0.548385	-2.70461	-2.9243	-2.47664
cg04608829	CYP4F12	TSS200	chr19	15783848	p	open sea	TSS200 - open sea		ρ0 v. ρ+	ρ0 Meth	26.7733	1.02015	16.5503	1.25259e-05	0.000279643	1.6983	0.0786177	1.2426	2.7164e-05	0.00220378	22.83	24.55	26.27	51.79	51.11	51.07	-1.75711	-1.6198	-1.48884	0.103341	0.0640662	0.0617568
cg05722906	CYP4F12	TSS200	chr19	15783791	p	open sea	TSS200 - open sea		ρ0 v. ρ+	ρ0 Meth	26.1483	1.51052	16.5503	6.53557e-05	0.00157646	2.58444	0.286445	1.2426	0.00083578	0.0047989	10.75	8.376	5.749	33.92	34.08	35.32	-3.05352	-3.45139	-4.03512	-0.962078	-0.951791	-0.872834
cg14851685	CYP4F22	TSS1500	chr19	15618559	p	shore	TSS1500 - shore		ρ0 v. ρ+	ρ0 Meth	20.5767	1.81324	16.5503	0.00034381	0.0452972	1.39633	0.11829	1.2426	0.000294778	0.131801	59.17	58.92	54.27	78.47	79.26	76.36	0.535236	0.520321	0.247014	1.86579	1.93418	1.69159
cg21763603	CYP4F24P	IGR	chr19	15873988	p	shelf	IGR - shelf	3844	ρ0 v. ρ+	ρ0 Meth	30.5383	2.27853	16.5503	0.000179243	0.00180086	2.61713	0.187282	1.2426	0.000152109	0.000933784	62.6406	60.01	55.4645	88.19	91.19	90.35	0.745629	0.585564	0.316608	2.90061	3.37166	3.22692
cg16377880	CYP4F3	TSS1500	chr19	15751167	p	open sea	TSS1500 - open sea		ρ0 v. ρ+	ρ0 Demeth	-22.57	2.233	16.5503	0.00053921	0.0271971	-1.59511	0.164035	1.2426	0.000626211	0.0490793	39.13	45.13	41.46	18.8	17.24	21.97	-0.637456	-0.281931	-0.497703	-2.11075	-2.26317	-1.82849
cg08550407	CYP4F8	TSS1500	chr19	15724798	p	open sea	TSS1500 - open sea		ρ0 v. ρ+	ρ0 Demeth	-38.9307	3.38146	16.5503	0.000324988	0.00139155	-3.69395	0.436584	1.2426	0.0010692	0.00264658	39.6746	47.78	48.65	4.393	4.878	10.0415	-0.604552	-0.128196	-0.0779245	-4.44384	-4.28542	-3.16328
cg13158571	CYP4X1	TSS200	chr1	47489195	p	shore	TSS200 - shore		ρ0 v. ρ+	ρ0 Demeth	-24.8467	1.92261	16.5503	0.000206776	0.00626134	-1.58808	0.129344	1.2426	0.000252741	0.0278852	74.22	77.88	74.22	47.63	52.27	51.88	1.52556	1.8159	1.52556	-0.13687	0.131087	0.108542
cg01341755	CYP51A1	TSS1500	chr7	91764339	q	island	TSS1500 - island		ρ0 v. ρ+	ρ0 Demeth	-9.868	1.12827	16.5503	0.000941783	0.997974	-1.63393	0.181696	1.2426	0.000846492	0.0488322	17.31	15.22	13.83	6.08	4.585	6.091	-2.25611	-2.47776	-2.63938	-3.94929	-4.37922	-3.94651
cg22117172	CYP51A1	TSS1500	chr7	91764530	q	shore	TSS1500 - shore		ρ0 v. ρ+	ρ0 Demeth	-27.4077	2.92249	16.5503	0.000720203	0.0103382	-2.3819	0.358032	1.2426	0.00265097	0.0170018	40.86	39.55	35.35	10.12	7.647	15.77	-0.533445	-0.612065	-0.87094	-3.15079	-3.59419	-2.41715
cg22287624	CYP7B1	TSS200	chr8	65711416	q	island	TSS200 - island		ρ0 v. ρ+	ρ0 Demeth	-23.66	1.87767	16.5503	0.000228325	0.00967829	-1.39412	0.113709	1.2426	0.00025416	0.126772	57.59	62.16	63.23	38.2	37.92	35.88	0.441414	0.716074	0.78208	-0.694034	-0.71117	-0.837595
cg23153655	CYS1	TSS1500	chr2	10220816	p	island	TSS1500 - island		ρ0 v. ρ+	ρ0 Meth	28.81	2.8075	16.5503	0.000508455	0.0060422	2.02074	0.236586	1.2426	0.00103129	0.0152011	50.22	56.87	52.42	79.75	86	80.19	0.0126958	0.398976	0.139762	1.97756	2.61891	2.01719
cg23058177	CYS1	TSS1500	chr2	10220886	p	island	TSS1500 - island		ρ0 v. ρ+	ρ0 Meth	21.3933	1.39274	16.5503	0.000104796	0.0127124	1.532	0.115272	1.2426	0.000185266	0.0330179	60.77	57.89	59.91	80.84	82.86	79.05	0.631402	0.459151	0.579554	2.07697	2.27331	1.91582
cg21736592	CYTH4	TSS200	chr22	37678450	q	open sea	TSS200 - open sea		ρ0 v. ρ+	ρ0 Meth	25.6733	2.12919	16.5503	0.000271282	0.00641884	2.35335	0.279331	1.2426	0.0010868	0.0083297	13.65	8.325	8.225	35.84	37.68	33.7	-2.6613	-3.46101	-3.48001	-0.840104	-0.725896	-0.97626
cg05274323	D4S234E	TSS1500	chr4	4386745	p	shore	TSS1500 - shore		ρ0 v. ρ+	ρ0 Meth	6.86559	0.433705	16.5503	9.30579e-05	0.999988	1.39382	0.0672593	1.2426	3.20351e-05	0.0439077	89.0748	88.4119	87.6166	95.03	95.32	95.35	3.02736	2.93159	2.82279	4.25707	4.3482	4.35793
cg07066907	DAD1	TSS1500	chr14	23058972	q	shore	TSS1500 - shore		ρ0 v. ρ+	ρ0 Meth	17.65	2.60682	16.5503	0.00248288	0.347511	2.11486	0.258036	1.2426	0.00120734	0.0139885	74.29	80.07	71.56	94.32	91.94	92.61	1.53084	2.00632	1.33123	4.0536	3.51184	3.64752
cg12270275	DAGLA	IGR	chr11	61443868	q	shelf	IGR - shelf	-4037	ρ0 v. ρ+	ρ0 Meth	27.1933	1.10444	16.5503	1.61474e-05	0.000325461	1.72908	0.066386	1.2426	1.29106e-05	0.000923529	49.97	49.43	46.58	75.39	76.51	75.66	-0.00173123	-0.0328949	-0.197669	1.61513	1.7036	1.6362
cg16472735	DALRD3	5'UTR	chr3	49056273	p	island	5'UTR - island		ρ0 v. ρ+	ρ0 Demeth	-16.9621	1.76361	16.5503	0.000653396	0.413451	-1.56865	0.124145	1.2426	0.000225858	0.0292141	25.92	32.02	29.26	12.117	12.1165	12.0802	-1.51502	-1.08614	-1.2736	-2.85855	-2.85862	-2.86354
cg10021428	DANCR	IGR	chr4	53588038	q	shore	IGR - shore	8622	ρ0 v. ρ+	ρ0 Demeth	-23.53	1.52178	16.5503	0.000102108	0.00507296	-1.80503	0.141336	1.2426	0.000216609	0.00821842	40.08	40.25	37.07	16.8	13.37	16.64	-0.580155	-0.56995	-0.763496	-2.30812	-2.69587	-2.3247
cg21413009	DAPK2	TSS1500	chr15	64338947	q	shore	TSS1500 - shore		ρ0 v. ρ+	ρ0 Meth	19.3087	1.9243	16.5503	0.000554634	0.11254	2.32167	0.290783	1.2426	0.00133389	0.0104461	8.548	6.937	4.739	25.48	23.65	29.02	-3.41936	-3.74582	-4.32923	-1.54826	-1.69079	-1.29037
cg20763184	DAXX	TSS1500	chr6	33291578	p	shore	TSS1500 - shore		ρ0 v. ρ+	ρ0 Meth	27.78	2.14831	16.5503	0.000206298	0.00321426	1.6649	0.133866	1.2426	0.000240319	0.0171936	31.38	34	29.5	56.15	61.92	60.15	-1.12878	-0.956931	-1.25691	0.356709	0.701372	0.593985
cg04973788	DAXX	TSS1500	chr6	33291586	p	shore	TSS1500 - shore		ρ0 v. ρ+	ρ0 Meth	22.6967	1.03947	16.5503	2.60312e-05	0.00204941	1.44719	0.0700075	1.2426	3.23507e-05	0.0215718	24.86	26.74	24.32	47.39	49.47	47.15	-1.59575	-1.45403	-1.63777	-0.150754	-0.0305863	-0.164646
cg22697517	DBF4B	TSS1500	chr17	42785378	q	shore	TSS1500 - shore		ρ0 v. ρ+	ρ0 Demeth	-23.2	1.72483	16.5503	0.000176747	0.00912099	-1.48535	0.129759	1.2426	0.000332355	0.0673683	47.72	49.09	47.99	24.46	22.52	28.22	-0.131665	-0.0525199	-0.116055	-1.62682	-1.78262	-1.34686
cg25064551	DCAF4L1	IGR	chr4	41979629	p	open sea	IGR - open sea	-4084	ρ0 v. ρ+	ρ0 Meth	19.5058	2.96827	16.5503	0.00277504	0.188011	1.92192	0.251496	1.2426	0.00157512	0.0271306	73	73.67	64.9426	88.79	91.96	89.38	1.43494	1.48437	0.889448	2.98561	3.51574	3.07317
cg23352191	DCAF7	TSS1500	chr17	61627082	q	shore	TSS1500 - shore		ρ0 v. ρ+	ρ0 Demeth	-18.52	2.70355	16.5503	0.0023769	0.253423	-2.02787	0.350761	1.2426	0.00444659	0.0447407	26.07	31.23	24.21	11.73	5.851	8.369	-1.50377	-1.13885	-1.6464	-2.91172	-4.00819	-3.45271
cg08643692	DCAKD	IGR	chr17	43099350	q	island	IGR - island	-1356	ρ0 v. ρ+	ρ0 Meth	29.8505	1.99888	16.5503	0.000117118	0.00133493	1.89154	0.134126	1.2426	0.000146731	0.00421514	25.7608	21.62	24.3278	53.7	51.03	56.53	-1.52701	-1.85812	-1.63715	0.21391	0.0594474	0.378997
cg19407385	DCAKD	IGR	chr17	43099144	q	island	IGR - island	-1562	ρ0 v. ρ+	ρ0 Meth	26.4267	1.81251	16.5503	0.000128708	0.00276448	1.72966	0.135299	1.2426	0.000215765	0.0113933	53.24	50.31	49.89	79.7	78.28	74.74	0.187236	0.0178896	-0.00634787	1.9731	1.84962	1.56503
cg18801691	DCC	TSS1500	chr18	49866335	q	shelf	TSS1500 - shelf		ρ0 v. ρ+	ρ0 Demeth	-11.97	2.32425	16.5503	0.00674427	0.940088	-1.95928	0.256172	1.2426	0.0015702	0.0245824	12.89	16.79	20.88	4.651	4.549	5.45	-2.75659	-2.30915	-1.92192	-4.3576	-4.39114	-4.11675
cg19613722	DCC	TSS200	chr18	49866361	q	shelf	TSS200 - shelf		ρ0 v. ρ+	ρ0 Demeth	-17.359	1.67612	16.5503	0.00049063	0.327365	-2.01461	0.305021	1.2426	0.00272326	0.0325155	24.24	26.24	25.7	7.424	5.679	11	-1.64405	-1.49107	-1.53159	-3.64037	-4.05387	-3.0163
cg07786760	DCHS2	5'UTR	chr4	155412677	q	island	5'UTR - island		ρ0 v. ρ+	ρ0 Meth	37.77	2.10558	16.5503	5.6768e-05	0.000279396	2.73414	0.240713	1.2426	0.000342575	0.00176396	48.82	49.13	46.07	84.71	89.41	83.21	-0.0681079	-0.0502109	-0.22726	2.46994	3.07773	2.30915
cg03461399	DCK	TSS1500	chr4	71858891	q	shore	TSS1500 - shore		ρ0 v. ρ+	ρ0 Demeth	-34.81	2.3653	16.5503	0.00012406	0.000771209	-2.29929	0.178762	1.2426	0.000210657	0.00206935	51.24	57.46	54.68	20.79	16.61	21.55	0.0715723	0.433738	0.270865	-1.92979	-2.32782	-1.86409
cg26985711	DCN	1stExon	chr12	91572276	q	open sea	1stExon - open sea		ρ0 v. ρ+	ρ0 Meth	29.4433	2.31698	16.5503	0.000220887	0.00257305	2.15924	0.217205	1.2426	0.000575018	0.00678642	52.3	57.65	54.5	82.32	82.77	87.69	0.132822	0.444959	0.26039	2.21912	2.26419	2.83258
cg13007035	DCN	5'UTR	chr12	91573135	q	open sea	5'UTR - open sea		ρ0 v. ρ+	ρ0 Meth	14.32	2.26465	16.5503	0.00320062	0.809857	1.8066	0.256423	1.2426	0.00213963	0.0464954	82.08	77.94	74.9	93.17	93.83	90.88	2.19546	1.82093	1.57728	3.76991	3.92671	3.31686
cg17631150	DCPS	TSS1500	chr11	126173261	q	shore	TSS1500 - shore		ρ0 v. ρ+	ρ0 Demeth	-22.93	1.9144	16.5503	0.000278452	0.0145359	-1.49544	0.126122	1.2426	0.000289679	0.0577573	45.87	49.63	44.24	24.36	21.57	25.02	-0.238877	-0.0213523	-0.333879	-1.63464	-1.86238	-1.58342
cg10499172	DCPS	TSS1500	chr11	126173246	q	shore	TSS1500 - shore		ρ0 v. ρ+	ρ0 Demeth	-23.78	2.22985	16.5503	0.000437892	0.0158312	-1.90307	0.210868	1.2426	0.000834902	0.0176147	36.27	41.26	36.4	16.4	11.31	14.88	-0.813196	-0.509599	-0.805088	-2.34981	-2.97117	-2.51612
cg25412453	DCST1	TSS200	chr1	155006219	q	open sea	TSS200 - open sea		ρ0 v. ρ+	ρ0 Demeth	-47.2675	3.17895	16.5503	0.000119139	0.000339049	-3.4602	0.353274	1.2426	0.000608981	0.00173609	91.56	88.78	83.0424	38.73	38.42	44.43	3.4394	2.98416	2.29192	-0.661729	-0.680604	-0.322772
cg23108931	DCSTAMP	IGR	chr8	105342351	q	island	IGR - island	-9673	ρ0 v. ρ+	ρ0 Meth	25.8973	2.94825	16.5503	0.000926343	0.0169913	2.17152	0.204945	1.2426	0.000449044	0.00531653	65.5	64.56	56.5582	88.11	89.49	86.71	0.924899	0.865262	0.380655	2.88956	3.08996	2.70586
cg13045555	DCSTAMP	IGR	chr8	105342365	q	island	IGR - island	-9659	ρ0 v. ρ+	ρ0 Meth	23.5951	3.0394	16.5503	0.00148402	0.0407611	2.40169	0.316556	1.2426	0.00161878	0.0109378	73.2148	67.33	63.81	94.02	91.63	89.49	1.4507	1.04328	0.818191	3.97475	3.45252	3.08996
cg04554929	DCSTAMP	IGR	chr8	105342491	q	island	IGR - island	-9533	ρ0 v. ρ+	ρ0 Meth	20.4733	1.59294	16.5503	0.000211284	0.0347535	1.53101	0.144453	1.2426	0.000448545	0.0583081	63.52	60.35	61.78	80.63	84.91	81.53	0.800105	0.606033	0.692812	2.05749	2.49234	2.14215
cg23752828	DCTN2	TSS1500	chr12	57941309	q	shore	TSS1500 - shore		ρ0 v. ρ+	ρ0 Meth	29.8587	2.76944	16.5503	0.000419695	0.00434419	2.46898	0.189973	1.2426	0.000202256	0.0015025	62.0249	61.21	53.6091	88.29	90.19	87.94	0.707792	0.658083	0.208638	2.91451	3.20064	2.86629
cg01868382	DCUN1D1	TSS1500	chr3	182698721	q	island	TSS1500 - island		ρ0 v. ρ+	ρ0 Demeth	-4.84867	0.698473	16.5503	0.00226176	0.999966	-1.98911	0.26536	1.2426	0.00169437	0.0242101	5.538	6.563	7.778	2.252	1.347	1.734	-4.0923	-3.83157	-3.56764	-5.43979	-6.19454	-5.82452
cg23532924	DDC	TSS1500	chr7	50633445	p	open sea	TSS1500 - open sea		ρ0 v. ρ+	ρ0 Meth	25.39	3.75734	16.5503	0.0025011	0.0393275	1.53407	0.224753	1.2426	0.00240917	0.132341	48.57	46.68	36.7299	68.65	70.97	68.53	-0.0825447	-0.191872	-0.784571	1.13079	1.28966	1.12276
cg10335743	DDC	TSS1500	chr7	50634611	p	open sea	TSS1500 - open sea		ρ0 v. ρ+	ρ0 Meth	20.59	2.33481	16.5503	0.00091241	0.0793696	1.96271	0.167512	1.2426	0.000303465	0.0063504	71.34	71.58	64.59	88.87	90.09	90.32	1.31567	1.33265	0.867154	2.99724	3.18441	3.22197
cg04500377	DDHD2	5'UTR	chr8	38090208	p	shore	5'UTR - shore		ρ0 v. ρ+	ρ0 Demeth	-34.8397	3.81917	16.5503	0.000801147	0.00444772	-2.13061	0.25576	1.2426	0.00113463	0.0128634	60.23	68.783	61.61	27.87	24.41	33.8238	0.598802	1.13972	0.682434	-1.37189	-1.63072	-0.968272
cg08663159	DDIT4L	TSS1500	chr4	101111872	q	shore	TSS1500 - shore		ρ0 v. ρ+	ρ0 Meth	29.1267	1.88227	16.5503	0.000101794	0.00131295	2.07675	0.127914	1.2426	8.42141e-05	0.00143422	54.8	56.69	50.85	82.08	84.68	82.96	0.277853	0.388394	0.0490564	2.19546	2.4666	2.28349
cg03132532	DDIT4L	TSS200	chr4	101111771	q	shore	TSS200 - shore		ρ0 v. ρ+	ρ0 Meth	23.1733	2.69166	16.5503	0.00100044	0.034886	1.4063	0.181291	1.2426	0.00148833	0.208867	26.27	35.16	30.86	52.93	55.54	53.34	-1.48884	-0.882949	-1.16378	0.169278	0.321019	0.193032
cg17217691	DDR2	TSS1500	chr1	162601334	q	open sea	TSS1500 - open sea		ρ0 v. ρ+	ρ0 Meth	26.7033	2.87218	16.5503	0.000744671	0.0121182	1.7133	0.194063	1.2426	0.000908521	0.0362211	52.75	50.16	45.23	72.84	79.21	76.2	0.158857	0.00923328	-0.276106	1.42325	1.92979	1.67883
cg17496788	DDR2	TSS1500	chr1	162601807	q	open sea	TSS1500 - open sea		ρ0 v. ρ+	ρ0 Meth	22.8533	2.38847	16.5503	0.000666575	0.0288621	1.42951	0.177372	1.2426	0.00128718	0.175775	29.93	29.65	22.76	49.85	51.21	49.84	-1.2272	-1.24652	-1.76285	-0.0086562	0.0698401	-0.00923328
cg22349387	DDX12	5'UTR	chr12	9600060	p	shore	5'UTR - shore		ρ0 v. ρ+	ρ0 Meth	23.6043	1.54993	16.5503	0.000108407	0.00521083	2.18697	0.22389	1.2426	0.000615417	0.00680252	13.23	8.453	9.214	33.4	33.5	34.81	-2.71338	-3.43698	-3.30057	-0.995674	-0.989193	-0.905149
cg13444518	DDX31	IGR	chr9	135466773	q	shore	IGR - shore	-2903	ρ0 v. ρ+	ρ0 Meth	20.8267	1.75992	16.5503	0.000291909	0.0360113	1.79797	0.133966	1.2426	0.000178279	0.00716695	63.68	69.38	66.52	88.31	87.57	86.18	0.810076	1.18005	0.990489	2.9173	2.81661	2.6406
cg09764611	DDX51	IGR	chr12	132620959	q	island	IGR - island	-181	ρ0 v. ρ+	ρ0 Meth	22.25	2.39152	16.5503	0.00074267	0.0379016	1.74678	0.213031	1.2426	0.00120528	0.0386236	64.56	63.87	58.81	83.36	87.77	82.86	0.865262	0.821941	0.513767	2.3247	2.8433	2.27331
cg10209087	DDX60L	5'UTR	chr4	169401183	q	shore	5'UTR - shore		ρ0 v. ρ+	ρ0 Meth	35.04	1.43628	16.5503	1.67495e-05	0.000106769	2.15475	0.0965252	1.2426	2.38418e-05	0.000351625	39.67	39.85	36.43	72.62	75.5	72.95	-0.604827	-0.593985	-0.803219	1.40724	1.62369	1.43128
cg19033555	DEFB1	TSS1500	chr8	6736385	p	open sea	TSS1500 - open sea		ρ0 v. ρ+	ρ0 Demeth	-20.11	1.6592	16.5503	0.000265853	0.0492565	-2.35757	0.318867	1.2426	0.00178459	0.012661	28.53	27.81	24.97	8.627	4.529	7.824	-1.32486	-1.3762	-1.58727	-3.40484	-4.3978	-3.55841
cg05718076	DEFB1	IGR	chr8	6722002	p	open sea	IGR - open sea	-6095	ρ0 v. ρ+	ρ0 Demeth	-28.5033	1.65696	16.5503	6.70029e-05	0.000984425	-1.70896	0.0998449	1.2426	6.83445e-05	0.00475987	59.33	62.82	57.14	31.46	31.15	31.17	0.544797	0.756697	0.414869	-1.12343	-1.14422	-1.14288
cg20223677	DEFB104B	TSS1500	chr8	7332846	p	open sea	TSS1500 - open sea		ρ0 v. ρ+	ρ0 Meth	36.8975	3.28194	16.5503	0.000356549	0.00176276	2.84194	0.29097	1.2426	0.000615641	0.00274476	56.3191	50.24	46.7885	88.03	91.01	85	0.36662	0.01385	-0.185582	2.87857	3.33963	2.5025
cg14839256	DEFB104B	TSS1500	chr8	7332851	p	open sea	TSS1500 - open sea		ρ0 v. ρ+	ρ0 Meth	32.91	3.57929	16.5503	0.000777199	0.00520737	1.98503	0.231943	1.2426	0.00102348	0.0165133	39.7558	33.88	28.9642	65.77	70.59	64.97	-0.599659	-0.964653	-1.29427	0.942168	1.26316	0.891183
cg08657228	DEFB128	TSS1500	chr20	170641	p	open sea	TSS1500 - open sea		ρ0 v. ρ+	ρ0 Demeth	-27.4067	2.30456	16.5503	0.000286336	0.00463933	-1.76963	0.145911	1.2426	0.000265175	0.0112742	46.91	54.02	50.27	22.71	21.34	24.93	-0.178545	0.232487	0.0155813	-1.76695	-1.88207	-1.59035
cg00545462	DEFB132	1stExon	chr20	238452	p	open sea	1stExon - open sea		ρ0 v. ρ+	ρ0 Demeth	-32.3715	3.30163	16.5503	0.000606572	0.00441008	-2.01799	0.236383	1.2426	0.0010333	0.0153274	54.3457	61.1594	58.58	29.62	20.6607	26.69	0.251417	0.655008	0.500081	-1.24859	-1.94114	-1.45771
cg04933954	DEM1	TSS1500	chr1	40974057	p	island	TSS1500 - island		ρ0 v. ρ+	ρ0 Meth	24.3363	2.91543	16.5503	0.00112587	0.02796	2.1924	0.369493	1.2426	0.00404416	0.0313434	14.63	11.79	7.031	36.29	31.88	38.29	-2.5448	-2.90338	-3.72495	-0.811948	-1.09543	-0.688537
cg04722756	DENND4B	TSS1500	chr1	153919388	q	shore	TSS1500 - shore		ρ0 v. ρ+	ρ0 Meth	10.4077	1.91984	16.5503	0.00561292	0.983617	1.77566	0.216968	1.2426	0.00121411	0.0350407	4.707	5.512	4.768	13.83	13.19	19.19	-4.33949	-4.09948	-4.31999	-2.63938	-2.71842	-2.07418
cg18167921	DEPDC1	TSS1500	chr1	68963198	p	shore	TSS1500 - shore		ρ0 v. ρ+	ρ0 Demeth	-18.371	1.59748	16.5503	0.000326426	0.159025	-2.55908	0.335971	1.2426	0.00159477	0.00880905	25.81	23.11	21.67	6.946	5.184	3.347	-1.52329	-1.73428	-1.85387	-3.74381	-4.19299	-4.85187
cg07491796	DEPDC7	TSS200	chr11	33037397	p	island	TSS200 - island		ρ0 v. ρ+	ρ0 Demeth	-20.3552	2.61352	16.5503	0.00146579	0.109646	-1.69083	0.180388	1.2426	0.000721652	0.0339718	29.4856	38.2	34.88	15.07	13.24	13.19	-1.25791	-0.694034	-0.900701	-2.49459	-2.71213	-2.71842
cg21139496	DERL1	TSS1500	chr8	124055146	q	shore	TSS1500 - shore		ρ0 v. ρ+	ρ0 Demeth	-23.031	1.87944	16.5503	0.000254669	0.0130639	-2.73068	0.32624	1.2426	0.00111424	0.00529474	25.97	30.18	30.94	7.029	3.861	7.107	-1.51126	-1.21005	-1.15838	-3.72539	-4.63808	-3.70826
cg13145293	DET1	TSS1500	chr15	89090195	q	open sea	TSS1500 - open sea		ρ0 v. ρ+	ρ0 Demeth	-36.8867	1.62264	16.5503	2.21809e-05	0.000119137	-2.2643	0.106661	1.2426	2.91098e-05	0.000334396	63.1	66.13	61.43	25.6	26.03	28.37	0.774019	0.965297	0.671464	-1.53916	-1.50676	-1.3362
cg04770504	DFNA5	1stExon	chr7	24797363	p	island	1stExon - island		ρ0 v. ρ+	ρ0 Meth	12.432	1.07011	16.5503	0.000313728	0.990843	1.96627	0.108712	1.2426	5.49405e-05	0.00132642	5.064	5.374	5.066	17.04	16.1	19.66	-4.22861	-4.13817	-4.22801	-2.28349	-2.38161	-2.03086
cg08260461	DFNB31	IGR	chr9	117160216	q	island	IGR - island	-4144	ρ0 v. ρ+	ρ0 Meth	25.1567	2.11774	16.5503	0.000287597	0.00766924	1.66004	0.148909	1.2426	0.000368486	0.0243439	25.15	21.22	20.43	50.24	44.96	47.07	-1.57344	-1.8924	-1.96154	0.01385	-0.291838	-0.169278
cg13905475	DFNB31	IGR	chr9	117161882	q	shore	IGR - shore	-2478	ρ0 v. ρ+	ρ0 Meth	20.55	2.53198	16.5503	0.00125321	0.0947305	1.79889	0.210135	1.2426	0.00102238	0.0286372	69.34	69.23	62.43	86.16	89.7	86.79	1.17733	1.16987	0.732658	2.63817	3.12246	2.7159
cg07816271	DGCR10	TSS1500	chr22	19008649	q	open sea	TSS1500 - open sea		ρ0 v. ρ+	ρ0 Meth	33.1733	1.4042	16.5503	1.90345e-05	0.000147651	1.99823	0.0945216	1.2426	2.9597e-05	0.000665933	33.24	30.82	28.55	63.3	64.42	64.41	-1.00606	-1.16649	-1.32344	0.786425	0.856442	0.855813
cg20051772	DGKA	TSS1500	chr12	56325015	q	shore	TSS1500 - shore		ρ0 v. ρ+	ρ0 Demeth	-21.974	2.50973	16.5503	0.000937931	0.048441	-1.73425	0.171942	1.2426	0.00054362	0.0230115	34.17	41.6719	35.04	14.06	16.64	14.26	-0.946015	-0.485118	-0.890549	-2.61173	-2.3247	-2.58799
cg24448269	DGKE	5'UTR	chr17	54911857	q	island	5'UTR - island		ρ0 v. ρ+	ρ0 Meth	23.262	1.01419	16.5503	2.14074e-05	0.00135304	3.23833	0.118805	1.2426	1.07726e-05	3.82769e-05	3.418	4.238	3.718	25.11	27.74	28.31	-4.82053	-4.498	-4.69467	-1.57651	-1.38123	-1.34046
cg13138446	DGKI	IGR	chr7	137071850	q	open sea	IGR - open sea	-2535	ρ0 v. ρ+	ρ0 Demeth	-27.73	1.88753	16.5503	0.000124919	0.00204518	-1.97733	0.185303	1.2426	0.00043688	0.00833622	80.28	85.93	81.44	54.12	53.98	56.36	2.02538	2.61054	2.13354	0.238296	0.230164	0.369021
cg04460185	DHCR7	TSS1500	chr11	71160219	q	shore	TSS1500 - shore		ρ0 v. ρ+	ρ0 Meth	29.246	0.65472	16.5503	1.50196e-06	2.0973e-05	3.69885	0.137057	1.2426	1.12079e-05	3.02551e-05	3.535	4.291	3.176	31.91	33.87	32.96	-4.77022	-4.47927	-4.93008	-1.09343	-0.965297	-1.02431
cg12046131	DHDH	TSS1500	chr19	49436721	q	island	TSS1500 - island		ρ0 v. ρ+	ρ0 Meth	23.38	1.589	16.5503	0.000124169	0.00633985	1.73458	0.1364	1.2426	0.00022026	0.0113223	18.79	17.15	14.83	40.92	38.17	41.82	-2.11169	-2.27229	-2.52183	-0.529864	-0.695868	-0.47633
cg19334675	DHDH	TSS1500	chr19	49436718	q	island	TSS1500 - island		ρ0 v. ρ+	ρ0 Meth	21.4733	1.23461	16.5503	6.41443e-05	0.00815278	1.51942	0.0766695	1.2426	3.82465e-05	0.0112742	19.72	19.84	18.86	43.25	39.24	40.35	-2.02538	-2.01447	-2.10508	-0.39192	-0.630797	-0.563953
cg19576806	DHRS12	5'UTR	chr13	52377730	q	shore	5'UTR - shore		ρ0 v. ρ+	ρ0 Demeth	-16.9747	2.56667	16.5503	0.00271	0.438455	-2.56029	0.438945	1.2426	0.00430515	0.0204209	17.03	23.74	24.25	6.432	2.703	4.961	-2.28451	-1.68361	-1.64326	-3.86268	-5.16976	-4.25982
cg14929207	DHRS13	TSS1500	chr17	27230533	q	shore	TSS1500 - shore		ρ0 v. ρ+	ρ0 Demeth	-8.40833	1.93419	16.5503	0.0121837	0.993308	-2.05354	0.32425	1.2426	0.00318209	0.0336121	7.486	12.85	13.59	2.491	3.138	3.072	-3.6274	-2.76173	-2.66865	-5.29074	-4.94801	-4.97966
cg19360316	DHRS7B	TSS1500	chr17	21029189	p	shore	TSS1500 - shore		ρ0 v. ρ+	ρ0 Meth	31.38	1.84957	16.5503	7.07675e-05	0.000662938	1.90939	0.122757	1.2426	9.97421e-05	0.0027934	42.18	40.76	37.73	70.29	74.21	70.31	-0.45501	-0.539418	-0.722825	1.24237	1.5248	1.24375
cg06582708	DHRS7B	TSS1500	chr17	21029295	p	shore	TSS1500 - shore		ρ0 v. ρ+	ρ0 Meth	21.923	2.13683	16.5503	0.000508872	0.0329046	2.65463	0.393181	1.2426	0.00250908	0.0117583	74.3192	69.573	71.743	90.5443	95.12	95.74	1.53304	1.19318	1.34423	3.25936	4.2848	4.4902
cg00768195	DHRS9	TSS1500	chr2	169927922	q	open sea	TSS1500 - open sea		ρ0 v. ρ+	ρ0 Meth	32.7867	2.48106	16.5503	0.000189458	0.00142805	2.53529	0.210327	1.2426	0.000271616	0.00180537	54.01	58.44	51.15	89.58	85.12	87.26	0.231906	0.491761	0.0663757	3.10382	2.51612	2.77596
cg08739282	DHX15	TSS1500	chr4	24586511	p	shore	TSS1500 - shore		ρ0 v. ρ+	ρ0 Demeth	-12.3727	2.06109	16.5503	0.00387553	0.943772	-1.91235	0.252495	1.2426	0.00162941	0.0285333	14.85	21.58	17.02	5.657	4.383	6.292	-2.51954	-1.86153	-2.28553	-4.05981	-4.44728	-3.89658
cg05339414	DHX37	IGR	chr12	125423730	q	open sea	IGR - open sea	-7640	ρ0 v. ρ+	ρ0 Meth	27.5547	0.486211	16.5503	5.80456e-07	1.13302e-05	2.93025	0.0955061	1.2426	6.72334e-06	3.09431e-05	7.056	5.735	6.165	34.16	33.29	34.17	-3.71944	-4.03886	-3.92795	-0.946656	-1.00281	-0.946015
cg16243197	DHX9	TSS1500	chr1	182807962	q	shore	TSS1500 - shore		ρ0 v. ρ+	ρ0 Demeth	-14.35	0.994569	16.5503	0.000134122	0.95431	-1.53515	0.132913	1.2426	0.000320935	0.046287	88.33	90.44	90.96	74.6	75.46	76.62	2.9201	3.24188	3.33084	1.55435	1.62058	1.71245
cg26546113	DHX9	5'UTR	chr1	182810711	q	shore	5'UTR - shore		ρ0 v. ρ+	ρ0 Demeth	-29.9483	2.80879	16.5503	0.00043822	0.00445903	-1.79695	0.179469	1.2426	0.000559278	0.0183438	63.3208	70.724	69.58	41.05	35.68	37.05	0.787717	1.27248	1.19365	-0.52211	-0.850152	-0.764733
cg09220639	DIABLO	TSS1500	chr12	122713134	q	shore	TSS1500 - shore		ρ0 v. ρ+	ρ0 Meth	11.7976	0.698577	16.5503	7.20684e-05	0.998782	2.31128	0.18903	1.2426	0.000256888	0.0024351	83.7675	85.6904	84.4293	95.76	97.18	96.34	2.36751	2.58215	2.4389	4.49729	5.10689	4.71822
cg17453374	DIO1	1stExon	chr1	54359880	p	open sea	1stExon - open sea		ρ0 v. ρ+	ρ0 Meth	22.54	1.4791	16.5503	0.000108132	0.00774688	1.51536	0.113694	1.2426	0.000183192	0.0372236	55.7	57	53.91	76.47	80.37	77.39	0.330371	0.406625	0.226099	1.70039	2.0336	1.77519
cg15156226	DIO3	IGR	chr14	102031029	q	island	IGR - island	3341	ρ0 v. ρ+	ρ0 Meth	23.3983	2.7999	16.5503	0.00112104	0.0354527	1.46252	0.202697	1.2426	0.00195644	0.169568	47.46	48.61	51.32	69.65	70.31	77.6249	-0.146704	-0.0802345	0.076192	1.19843	1.24375	1.79463
cg05196905	DIP2A	TSS1500	chr21	47877665	q	shore	TSS1500 - shore		ρ0 v. ρ+	ρ0 Demeth	-35.1528	3.73677	16.5503	0.00071165	0.00388253	-2.63112	0.346968	1.2426	0.00162182	0.00823569	43.1514	53.1	50.37	15.2	9.263	16.7	-0.397716	0.179124	0.0213523	-2.47999	-3.29214	-2.31847
cg27563558	DIP2B	IGR	chr12	50895943	q	shelf	IGR - shelf	-2825	ρ0 v. ρ+	ρ0 Meth	10.6533	1.41186	16.5503	0.00165259	0.993044	1.80991	0.238055	1.2426	0.00160596	0.0379729	84.85	85.94	81.85	93.46	95.67	95.47	2.4856	2.61173	2.17301	3.83699	4.46563	4.39746
cg21808053	DIRAS3	5'UTR	chr1	68513063	p	shore	5'UTR - shore		ρ0 v. ρ+	ρ0 Meth	19.35	1.26014	16.5503	0.000104936	0.0452251	1.16099	0.0740493	1.2426	9.66566e-05	0.833864	49.94	48.43	45.86	67	67.03	68.25	-0.00346247	-0.090631	-0.239459	1.0217	1.02365	1.10407
cg22277636	DIRC3	TSS200	chr2	218621320	q	island	TSS200 - island		ρ0 v. ρ+	ρ0 Meth	31.6067	1.80618	16.5503	6.26155e-05	0.000571768	1.98752	0.141913	1.2426	0.000150791	0.00316149	44.45	43.97	43.65	78.8	75.49	72.6	-0.321603	-0.34968	-0.368434	1.89413	1.62292	1.40579
cg05004337	DIS3	TSS200	chr13	73356506	q	island	TSS200 - island		ρ0 v. ρ+	ρ0 Meth	30.157	2.09399	16.5503	0.000135104	0.00145866	2.78332	0.347214	1.2426	0.00131378	0.00583655	12.52	8.205	5.914	38.52	37.99	40.6	-2.80472	-3.48384	-3.99177	-0.674509	-0.706881	-0.548983
cg22733135	DIS3L	TSS200	chr15	66585585	q	shore	TSS200 - shore		ρ0 v. ρ+	ρ0 Demeth	-5.84411	0.375488	16.5503	9.94954e-05	0.999996	-1.48334	0.10319	1.2426	0.0001361	0.0400003	9.97626	9.47458	8.90348	3.642	3.224	3.956	-3.17373	-3.25619	-3.35495	-4.7256	-4.90773	-4.60158
cg21908664	DISP1	IGR	chr1	222987586	q	shore	IGR - shore	-845	ρ0 v. ρ+	ρ0 Meth	28.7933	1.79124	16.5503	8.75945e-05	0.00120568	2.06011	0.106325	1.2426	4.18268e-05	0.000772741	57.22	55.28	51.2	83.46	83.73	82.89	0.419583	0.305837	0.0692627	2.33513	2.36353	2.27636
cg14712202	DISP1	5'UTR	chr1	223104742	q	open sea	5'UTR - open sea		ρ0 v. ρ+	ρ0 Meth	17.9	0.801603	16.5503	2.38118e-05	0.0837642	1.86059	0.0856612	1.2426	2.65814e-05	0.000980471	71.41	73.73	73.05	90.67	91.32	89.9	1.32062	1.48884	1.4386	3.28068	3.39516	3.15397
cg24601030	DIXDC1	TSS1500	chr11	111847747	q	shore	TSS1500 - shore		ρ0 v. ρ+	ρ0 Demeth	-28.822	3.58277	16.5503	0.00129618	0.0134383	-1.74643	0.233135	1.2426	0.00169849	0.0484904	54.5581	62.9248	59.73	30.91	25.4068	34.43	0.263768	0.763177	0.56875	-1.1604	-1.55383	-0.92937
cg12799790	DKK1	IGR	chr10	54071134	q	shelf	IGR - shelf	-2907	ρ0 v. ρ+	ρ0 Demeth	-20.0733	1.68864	16.5503	0.000286818	0.0526493	-1.7246	0.122643	1.2426	0.000148408	0.0085591	34.5	34.89	29.83	13.59	12.1	13.31	-0.924899	-0.900066	-1.23409	-2.66865	-2.86086	-2.70336
cg03504865	DKK2	TSS1500	chr4	107958152	q	shore	TSS1500 - shore		ρ0 v. ρ+	ρ0 Demeth	-13.3487	0.949616	16.5503	0.000148621	0.986001	-1.52923	0.126354	1.2426	0.000267368	0.0429503	22.11	23.93	21.58	10	9.621	7.953	-1.81674	-1.66851	-1.86153	-3.16993	-3.23173	-3.5328
cg05106294	DKK3	TSS1500	chr11	12031097	p	shore	TSS1500 - shore		ρ0 v. ρ+	ρ0 Meth	37.0263	2.43672	16.5503	0.000109371	0.000561499	2.83492	0.141493	1.2426	3.66232e-05	0.000181908	11.9553	11.802	11.6139	53.42	45.14	47.89	-2.88058	-2.90171	-2.92797	0.197669	-0.281348	-0.121836
cg16915821	DKK3	TSS200	chr11	12030187	p	island	TSS200 - island		ρ0 v. ρ+	ρ0 Meth	30.651	1.60858	16.5503	4.46897e-05	0.000470848	3.09939	0.132486	1.2426	1.97902e-05	7.77722e-05	5.728	6.884	6.745	38.02	34.05	39.24	-4.04073	-3.75771	-3.78929	-0.705044	-0.953718	-0.630797
cg01286655	DKK3	TSS1500	chr11	12031099	p	shore	TSS1500 - shore		ρ0 v. ρ+	ρ0 Meth	29.4467	1.88475	16.5503	9.80057e-05	0.00120188	1.83748	0.141385	1.2426	0.000202268	0.00681986	28.63	25.85	22.39	56	54.12	55.09	-1.31779	-1.52028	-1.79339	0.347923	0.238296	0.294754
cg04100696	DKK3	TSS200	chr11	12030268	p	island	TSS200 - island		ρ0 v. ρ+	ρ0 Meth	25.9232	1.5694	16.5503	7.86673e-05	0.00198004	3.91882	0.451073	1.2426	0.000966273	0.00218918	2.349	4.51628	1.635	31.3	26.95	28.02	-5.37752	-4.40205	-5.91078	-1.13415	-1.4386	-1.36114
cg12778215	DKK3	TSS1500	chr11	12030464	p	island	TSS1500 - island		ρ0 v. ρ+	ρ0 Meth	24.28	1.48964	16.5503	8.29211e-05	0.0032882	2.9992	0.360245	1.2426	0.00113727	0.00424053	7.914	4.018	3.848	30.83	29.24	28.55	-3.5405	-4.57821	-4.64314	-1.16581	-1.27499	-1.32344
cg04986504	DKK3	TSS1500	chr11	12031266	p	shore	TSS1500 - shore		ρ0 v. ρ+	ρ0 Meth	20.97	0.997007	16.5503	3.02018e-05	0.00569957	1.7497	0.0768105	1.2426	2.19997e-05	0.00136508	65.61	66.97	63.82	86.08	87.24	85.99	0.931927	1.01974	0.818816	2.62852	2.77336	2.61771
cg17039391	DKK3	TSS200	chr11	12030272	p	island	TSS200 - island		ρ0 v. ρ+	ρ0 Meth	20.2127	2.09997	16.5503	0.000651455	0.0780855	3.02292	0.280295	1.2426	0.000419191	0.00162843	3.794	4.781	2.827	24.75	20.2	27.09	-4.66434	-4.31587	-5.10321	-1.60426	-1.98203	-1.42836
cg12506903	DKKL1	TSS1500	chr19	49866433	q	shore	TSS1500 - shore		ρ0 v. ρ+	ρ0 Meth	22.2553	1.18693	16.5503	4.76353e-05	0.00430624	2.30572	0.0935736	1.2426	1.60985e-05	0.000172566	8.576	7.66	8.068	29.54	28.89	32.64	-3.4142	-3.59154	-3.51028	-1.25413	-1.29948	-1.04525
cg27191019	DLAT	TSS200	chr11	111895485	q	shore	TSS200 - shore		ρ0 v. ρ+	ρ0 Demeth	-18.0577	2.22361	16.5503	0.00125045	0.267569	-2.0546	0.226539	1.2426	0.000819236	0.0116033	21.64	28.03	27.77	7.922	8.989	6.356	-1.85642	-1.36042	-1.37907	-3.53892	-3.33981	-3.881
cg06326072	DLAT	TSS200	chr11	111895455	q	shore	TSS200 - shore		ρ0 v. ρ+	ρ0 Demeth	-24.7562	1.88242	16.5503	0.000193073	0.00604752	-2.58006	0.197808	1.2426	0.000199422	0.00126894	28.9692	34.9095	32.59	7.548	6.041	8.611	-1.29393	-0.898829	-1.04853	-3.61454	-3.95917	-3.40777
cg06966040	DLAT	TSS1500	chr11	111895303	q	shore	TSS1500 - shore		ρ0 v. ρ+	ρ0 Demeth	-26.7833	2.69262	16.5503	0.000573693	0.00959222	-1.75022	0.189295	1.2426	0.000760697	0.0276145	45.88	52.49	49.66	21.45	19.98	26.25	-0.238296	0.143811	-0.019621	-1.87263	-2.0018	-1.49033
cg10616121	DLAT	TSS200	chr11	111895341	q	shore	TSS200 - shore		ρ0 v. ρ+	ρ0 Demeth	-32.045	3.94608	16.5503	0.00125055	0.00870102	-3.10627	0.429618	1.2426	0.00194123	0.00640434	32.5399	43.31	42.47	5.667	5.328	11.19	-1.05182	-0.388394	-0.43787	-4.05711	-4.15127	-2.98851
cg00933411	DLC1	TSS1500	chr8	13373090	p	open sea	TSS1500 - open sea		ρ0 v. ρ+	ρ0 Meth	22.176	2.99345	16.5503	0.00177138	0.0667963	1.85977	0.250336	1.2426	0.00175263	0.0347673	68.49	65.74	59.6121	84.67	89.54	86.16	1.12008	0.940246	0.56168	2.46549	3.09765	2.63817
cg25066281	DLG2	1stExon	chr11	84634409	q	open sea	1stExon - open sea		ρ0 v. ρ+	ρ0 Meth	27.9297	2.92189	16.5503	0.000669106	0.00886565	2.90292	0.406485	1.2426	0.00203355	0.0077814	66.21	68.2873	60.4635	95.5	93.67	89.58	0.970453	1.10656	0.612878	4.4075	3.88731	3.10382
cg18406570	DLG2	TSS1500	chr11	83984576	q	open sea	TSS1500 - open sea		ρ0 v. ρ+	ρ0 Meth	27.3033	1.78226	16.5503	0.000105909	0.0019103	2.12465	0.108474	1.2426	4.00674e-05	0.00062533	57.45	62.46	56.87	85.93	86.26	86.5	0.433148	0.734504	0.398976	2.61054	2.65031	2.67974
cg22802812	DLG2	1stExon	chr11	83984291	q	open sea	1stExon - open sea		ρ0 v. ρ+	ρ0 Meth	22.85	2.22663	16.5503	0.000508384	0.0237208	2.24556	0.183031	1.2426	0.000253486	0.0027221	65.61	72.41	66.52	91.31	91.98	89.8	0.931927	1.39204	0.990489	3.39334	3.51965	3.13815
cg19038282	DLG2	5'UTR	chr11	83344849	q	open sea	5'UTR - open sea		ρ0 v. ρ+	ρ0 Meth	19.2744	3.08086	16.5503	0.00332924	0.21343	2.13243	0.391853	1.2426	0.00553608	0.0433248	74.06	75.88	67.4169	94.81	91.41	88.96	1.51352	1.65349	1.04899	4.19123	3.41162	3.01042
cg12721600	DLGAP3	IGR	chr1	35327788	p	shelf	IGR - shelf	-3249	ρ0 v. ρ+	ρ0 Meth	25.36	2.51724	16.5503	0.000546073	0.0124892	2.04831	0.32276	1.2426	0.00315802	0.0337759	61.54	61.37	59.21	83.53	90.87	83.8	0.678166	0.667812	0.537625	2.34245	3.31512	2.37096
cg10401741	DLGAP4	TSS1500	chr20	34994314	q	open sea	TSS1500 - open sea		ρ0 v. ρ+	ρ0 Demeth	-22.2074	2.58919	16.5503	0.00101496	0.0471731	-1.31143	0.159406	1.2426	0.00119008	0.344121	58.6422	65.72	66.58	42	42.11	40.21	0.503779	0.938965	0.994377	-0.465664	-0.459151	-0.57235
cg00482398	DLK2	TSS1500	chr6	43424018	p	shore	TSS1500 - shore		ρ0 v. ρ+	ρ0 Meth	19.444	2.06896	16.5503	0.000714379	0.117276	1.99076	0.186575	1.2426	0.000436999	0.0080311	10.06	7.829	9.649	29.72	24.83	31.32	-3.16033	-3.55741	-3.22709	-1.24168	-1.59807	-1.13281
cg11680792	DLL3	TSS200	chr19	39989422	q	island	TSS200 - island		ρ0 v. ρ+	ρ0 Meth	25.6167	2.40604	16.5503	0.000440712	0.00984909	1.77638	0.169044	1.2426	0.000463692	0.0171597	51.1	56.47	57.82	83.23	79.18	79.83	0.0634888	0.375475	0.45501	2.31122	1.92717	1.98472
cg12064947	DLL4	TSS1500	chr15	41220983	q	island	TSS1500 - island		ρ0 v. ρ+	ρ0 Meth	23.6347	1.42028	16.5503	7.63958e-05	0.00378192	2.68658	0.272038	1.2426	0.000589865	0.00309395	7.508	7.301	4.427	30.6	28.08	31.46	-3.62283	-3.66639	-4.4322	-1.1814	-1.35685	-1.12343
cg24228707	DLX1	TSS1500	chr2	172948725	q	shore	TSS1500 - shore		ρ0 v. ρ+	ρ0 Meth	27.1933	2.38616	16.5503	0.000338165	0.00560489	1.62581	0.151818	1.2426	0.000430852	0.0325576	43.11	40.56	37.36	65.46	70.93	66.22	-0.400153	-0.551376	-0.74559	0.922346	1.28686	0.971098
cg09483270	DLX2	IGR	chr2	172970835	q	shore	IGR - shore	6669	ρ0 v. ρ+	ρ0 Meth	26.8779	2.6492	16.5503	0.000531385	0.00882325	1.61649	0.158491	1.2426	0.000520652	0.0388992	44.41	45.28	36.9362	69	69.03	69.23	-0.323941	-0.273194	-0.771779	1.15433	1.15635	1.16987
cg21342910	DLX4	IGR	chr17	48042779	q	island	IGR - island	-3783	ρ0 v. ρ+	ρ0 Meth	12.69	1.13627	16.5503	0.000365899	0.986335	1.67082	0.182974	1.2426	0.000798069	0.0397195	81.57	78.78	79.47	92.47	94.03	91.39	2.14598	1.8924	1.95268	3.61826	3.97732	3.40795
cg08482436	DLX5	IGR	chr7	96647888	q	shore	IGR - shore	-1814	ρ0 v. ρ+	ρ0 Demeth	-17.3165	1.92738	16.5503	0.000849456	0.355684	-2.53833	0.478028	1.2426	0.0060462	0.0274441	20.1	22.14	25.05	6.35	2.54364	6.447	-1.991	-1.81423	-1.58112	-3.88245	-5.25979	-3.85908
cg07382435	DMRTA2	IGR	chr1	50880864	p	shore	IGR - shore	-2359	ρ0 v. ρ+	ρ0 Meth	28.8233	2.61868	16.5503	0.000387239	0.00473294	2.30111	0.289261	1.2426	0.00135251	0.0109237	60	59.78	54.72	84.37	90.85	85.75	0.584963	0.57175	0.273194	2.43241	3.31164	2.58917
cg18198999	DMRTA2	TSS1500	chr1	50890153	p	island	TSS1500 - island		ρ0 v. ρ+	ρ0 Meth	28.56	1.52893	16.5503	4.83525e-05	0.000713547	2.02128	0.145733	1.2426	0.000156663	0.00296797	16.91	20.14	15.24	44.99	46.25	46.73	-2.2968	-1.98741	-2.47552	-0.29009	-0.216811	-0.188974
cg13368519	DMRTA2	IGR	chr1	50893149	p	island	IGR - island	9926	ρ0 v. ρ+	ρ0 Meth	16.7567	1.07476	16.5503	9.88167e-05	0.428562	1.95291	0.132437	1.2426	0.000123102	0.00292533	74.8	74.32	77.3	93.15	92.29	91.25	1.56961	1.53311	1.76778	3.76538	3.58137	3.38247
cg22117188	DNAH1	IGR	chr3	52347940	p	open sea	IGR - open sea	-2395	ρ0 v. ρ+	ρ0 Demeth	-21.6367	2.21788	16.5503	0.000618463	0.0418084	-1.27148	0.134877	1.2426	0.000705923	0.420477	57.99	64.66	60.59	38.55	38.2	41.58	0.465071	0.871571	0.620518	-0.672682	-0.694034	-0.490573
cg25513853	DNAI2	5'UTR	chr17	72272298	q	shore	5'UTR - shore		ρ0 v. ρ+	ρ0 Meth	20.5633	1.53745	16.5503	0.000180704	0.0297138	1.21098	0.0953386	1.2426	0.000221277	0.621592	41.77	43.58	43.6	66.16	63.17	61.31	-0.479295	-0.37254	-0.371367	0.96723	0.778358	0.664162
cg11695266	DNAJB6	TSS1500	chr7	157129166	q	island	TSS1500 - island		ρ0 v. ρ+	ρ0 Meth	30.4934	2.8775	16.5503	0.000448787	0.0042242	3.11298	0.374141	1.2426	0.00113994	0.00390313	66.3122	63.9	58.1977	94.48	95.24	90.17	0.977051	0.823817	0.477379	4.09727	4.32253	3.19738
cg14567287	DNAJB6	TSS1500	chr7	157129156	q	island	TSS1500 - island		ρ0 v. ρ+	ρ0 Meth	26.162	3.48657	16.5503	0.00168778	0.0256372	2.46349	0.375929	1.2426	0.00280409	0.0160197	70.2783	62.18	60.8859	90.89	93.71	87.23	1.24156	0.717301	0.638418	3.3186	3.89707	2.77207
cg23170771	DNAJB6	TSS1500	chr7	157129064	q	shore	TSS1500 - shore		ρ0 v. ρ+	ρ0 Meth	23.4456	2.02389	16.5503	0.00031724	0.0135716	2.73628	0.288512	1.2426	0.000689675	0.0033897	70.4324	73.6386	67.4623	93.58	95.77	92.52	1.25222	1.48204	1.05197	3.86556	4.50084	3.62866
cg19810771	DNAJC12	TSS200	chr10	69597988	q	open sea	TSS200 - open sea		ρ0 v. ρ+	ρ0 Meth	33.8167	1.78421	16.5503	4.56447e-05	0.000323692	2.59585	0.178879	1.2426	0.000131112	0.000832172	56.13	52.73	51.72	85.79	89.67	86.57	0.355537	0.157699	0.0992966	2.5939	3.11779	2.68841
cg05035143	DNAJC15	TSS200	chr13	43597297	q	shore	TSS200 - shore		ρ0 v. ρ+	ρ0 Meth	21.5533	1.78704	16.5503	0.000271009	0.0244301	1.26643	0.106591	1.2426	0.000287391	0.417026	40.3	44.14	38.04	62.48	62.58	62.08	-0.566951	-0.339729	-0.70382	0.735735	0.741892	0.71117
cg14729962	DNAJC15	5'UTR	chr13	43597565	q	island	5'UTR - island		ρ0 v. ρ+	ρ0 Meth	10.253	0.572376	16.5503	5.70825e-05	0.999807	1.83449	0.135316	1.2426	0.000171353	0.00597573	4.033	5.381	4.807	14.56	14.59	15.83	-4.57261	-4.13618	-4.30765	-2.5529	-2.54943	-2.41064
cg01573121	DNAJC28	5'UTR	chr21	34863117	q	shore	5'UTR - shore		ρ0 v. ρ+	ρ0 Meth	26.3967	2.4487	16.5503	0.000419934	0.00795636	1.59305	0.149107	1.2426	0.000434785	0.0392665	45.54	45.41	38.75	68.16	71.5	69.23	-0.258063	-0.265627	-0.660514	1.09808	1.32698	1.16987
cg09312407	DNAJC5B	5'UTR	chr8	66955031	q	open sea	5'UTR - open sea		ρ0 v. ρ+	ρ0 Demeth	-25.2867	2.81989	16.5503	0.000855729	0.0182038	-1.60419	0.180073	1.2426	0.000877575	0.0575739	46.34	54.61	50.23	25.17	22.48	27.67	-0.211589	0.266791	0.0132729	-1.57191	-1.78593	-1.38627
cg11397548	DNALI1	5'UTR	chr1	38022522	p	island	5'UTR - island		ρ0 v. ρ+	ρ0 Demeth	-29.7654	3.16272	16.5503	0.000710464	0.0070314	-1.7802	0.203178	1.2426	0.000935368	0.0286712	61.61	69.84	64.18	36.84	31.4576	38.0361	0.682434	1.21142	0.841358	-0.777738	-1.12359	-0.70406
cg08778316	DNASE1	5'UTR	chr16	3704737	p	open sea	5'UTR - open sea		ρ0 v. ρ+	ρ0 Demeth	-22.2933	1.51996	16.5503	0.000125731	0.00973852	-1.69028	0.149566	1.2426	0.000349388	0.020125	81.02	85.79	83.65	60.54	62.47	60.57	2.0938	2.5939	2.35507	0.617498	0.735119	0.61931
cg24260359	DNASE1L3	TSS200	chr3	58200569	p	open sea	TSS200 - open sea		ρ0 v. ρ+	ρ0 Meth	19.7467	1.87837	16.5503	0.000462959	0.0820397	2.26273	0.18715	1.2426	0.000268429	0.0027756	74.06	75.58	69.68	91.68	93.85	93.03	1.51352	1.62994	1.20047	3.46195	3.9317	3.73847
cg07955356	DNASE2	TSS200	chr19	12992479	p	island	TSS200 - island		ρ0 v. ρ+	ρ0 Meth	22.1737	1.23709	16.5503	5.69441e-05	0.00522934	2.45791	0.0908225	1.2426	1.10846e-05	9.12732e-05	7.21	6.939	6.71	31.58	27.78	28.02	-3.6859	-3.74538	-3.79734	-1.11541	-1.37835	-1.36114
cg09387215	DNASE2	TSS200	chr19	12992457	p	island	TSS200 - island		ρ0 v. ρ+	ρ0 Meth	19.4647	1.44481	16.5503	0.000175639	0.0569446	1.98064	0.214287	1.2426	0.000761654	0.0131538	8.912	11.96	7.664	29.09	27.75	30.09	-3.35344	-2.87994	-3.59072	-1.28547	-1.38051	-1.21621
cg16365799	DNER	1stExon	chr2	230578917	q	island	1stExon - island		ρ0 v. ρ+	ρ0 Meth	23.7533	1.93928	16.5503	0.00025513	0.0103046	2.07559	0.155283	1.2426	0.000181154	0.00292888	12.18	12.13	9.99	38.57	32.43	34.56	-2.85004	-2.85679	-3.17153	-0.671464	-1.05905	-0.92107
cg21708767	DNMT3A	TSS1500	chr2	25565514	p	island	TSS1500 - island		ρ0 v. ρ+	ρ0 Meth	19.4767	1.06949	16.5503	5.34714e-05	0.0260573	1.57866	0.0861907	1.2426	5.22708e-05	0.00878065	15.32	15.71	13.89	33.93	33.19	36.23	-2.4666	-2.42368	-2.63213	-0.961434	-1.00932	-0.815693
cg15998962	DNMT3A	TSS1500	chr2	25565459	p	island	TSS1500 - island		ρ0 v. ρ+	ρ0 Meth	19.4	1.66838	16.5503	0.000312614	0.0814209	1.66243	0.185988	1.2426	0.000866407	0.043519	16.5	12.75	11.51	31.73	32.97	34.26	-2.33931	-2.77466	-2.94263	-1.1054	-1.02365	-0.940246
cg02208653	DNMT3A	TSS1500	chr2	25565509	p	island	TSS1500 - island		ρ0 v. ρ+	ρ0 Meth	15.2997	1.06748	16.5503	0.000137687	0.846816	1.90992	0.164714	1.2426	0.000316065	0.00775081	7.939	7.858	5.914	24.01	22.49	21.11	-3.53556	-3.55162	-3.99177	-1.66217	-1.7851	-1.90192
cg15635600	DNMT3L	5'UTR	chr21	45681834	q	shelf	5'UTR - shelf		ρ0 v. ρ+	ρ0 Demeth	-23.5833	2.68578	16.5503	0.000927609	0.0295013	-1.54111	0.184858	1.2426	0.00113141	0.0908852	43.66	50.71	46.89	23.86	20.31	26.34	-0.367847	0.0409753	-0.179703	-1.67406	-1.97221	-1.48363
cg21531689	DNPEP	TSS1500	chr2	220253653	q	shore	TSS1500 - shore		ρ0 v. ρ+	ρ0 Demeth	-16.21	0.847309	16.5503	4.39864e-05	0.645772	-1.89553	0.153569	1.2426	0.000247557	0.00658694	93.45	90.96	91.74	75.16	75.75	76.61	3.83463	3.33084	3.47334	1.5973	1.64326	1.71164
cg27482168	DNPEP	TSS1500	chr2	220253963	q	shore	TSS1500 - shore		ρ0 v. ρ+	ρ0 Demeth	-26.9	2.56959	16.5503	0.000470575	0.00791732	-1.71493	0.188585	1.2426	0.000810894	0.0332674	75.56	79.26	71.66	48.33	46.42	51.03	1.62838	1.93418	1.33833	-0.0964079	-0.206948	0.0594474
cg13502903	DNTTIP2	TSS1500	chr1	94345034	p	shore	TSS1500 - shore		ρ0 v. ρ+	ρ0 Meth	33.439	1.2326	16.5503	1.09774e-05	8.32834e-05	3.23877	0.261468	1.2426	0.000244158	0.000824486	9.212	5.255	6.096	40.32	39.82	40.74	-3.30092	-4.17229	-3.94525	-0.565752	-0.595791	-0.540613
cg26829310	DNTTIP2	TSS1500	chr1	94345044	p	shore	TSS1500 - shore		ρ0 v. ρ+	ρ0 Meth	25.58	2.44979	16.5503	0.000475296	0.0105808	1.97033	0.264228	1.2426	0.00172805	0.0257082	19.27	15.14	11.37	41.25	39.13	42.14	-2.06675	-2.48672	-2.96256	-0.510195	-0.637456	-0.457376
cg21201500	DNTTIP2	TSS1500	chr1	94345009	p	shore	TSS1500 - shore		ρ0 v. ρ+	ρ0 Meth	24.09	1.72714	16.5503	0.000153242	0.00601532	2.23037	0.136189	1.2426	8.13749e-05	0.000966288	10.69	10.05	8.94	36.13	30.74	35.08	-3.06256	-3.16193	-3.34847	-0.821941	-1.17191	-0.888014
cg23956358	DNTTIP2	TSS1500	chr1	94344971	p	shore	TSS1500 - shore		ρ0 v. ρ+	ρ0 Meth	9.25267	0.95732	16.5503	0.000641116	0.999211	2.78686	0.13863	1.2426	3.61402e-05	0.000188965	1.729	1.739	1.773	12.85	9.649	10.5	-5.82876	-5.82029	-5.79186	-2.76173	-3.22709	-3.0915
cg22950831	DOCK1	IGR	chr10	128590997	q	shelf	IGR - shelf	-3026	ρ0 v. ρ+	ρ0 Meth	27.86	2.52301	16.5503	0.000382402	0.0055145	1.80493	0.170024	1.2426	0.000445748	0.0148924	51.6	51.36	45.25	75.46	76.24	80.09	0.092364	0.078502	-0.274941	1.62058	1.68201	2.00813
cg13966771	DOHH	TSS1500	chr19	3501167	p	shore	TSS1500 - shore		ρ0 v. ρ+	ρ0 Meth	22.9695	2.37714	16.5503	0.000641762	0.0270752	1.9896	0.166221	1.2426	0.000279185	0.00545678	68.3661	66.48	60.6954	87.72	89.28	87.45	1.11181	0.987898	0.626889	2.8366	3.05803	2.80077
cg24479776	DOK6	TSS1500	chr18	67067261	q	shore	TSS1500 - shore		ρ0 v. ρ+	ρ0 Meth	16.0139	2.76436	16.5503	0.00441408	0.572357	2.28711	0.379599	1.2426	0.00382362	0.0260166	79.53	82.2	73.79	92.0827	95.76	95.7189	1.95799	2.20726	1.49331	3.53986	4.49729	4.48275
cg15307169	DOK7	5'UTR	chr4	3465064	p	island	5'UTR - island		ρ0 v. ρ+	ρ0 Meth	22.47	1.95287	16.5503	0.00032574	0.0193847	1.87601	0.139404	1.2426	0.000176399	0.00524568	67.16	65.37	60.9	86.54	88.11	86.19	1.03215	0.916606	0.639274	2.68469	2.88956	2.64181
cg09869502	DPEP1	5'UTR	chr16	89690802	q	open sea	5'UTR - open sea		ρ0 v. ρ+	ρ0 Demeth	-21.1033	1.37905	16.5503	0.000106366	0.0149505	-1.46635	0.116664	1.2426	0.000230585	0.0637967	79.71	81.36	76.92	57.45	59.08	58.15	1.97399	2.12592	1.73672	0.433148	0.529864	0.474552
cg20927656	DPPA3	TSS1500	chr12	7863229	p	open sea	TSS1500 - open sea		ρ0 v. ρ+	ρ0 Meth	39.2333	2.48737	16.5503	9.43938e-05	0.000412796	2.43831	0.194331	1.2426	0.000232162	0.00179271	35.45	35.14	35.76	70.89	79.35	73.81	-0.864631	-0.884215	-0.845125	1.28407	1.94209	1.4948
cg00441434	DPYSL2	TSS1500	chr8	26434054	p	shore	TSS1500 - shore		ρ0 v. ρ+	ρ0 Meth	23.61	2.30962	16.5503	0.000516078	0.0189233	1.39613	0.146407	1.2426	0.000675315	0.176789	39.36	36.88	31.54	59.57	59.34	59.7	-0.62354	-0.775259	-1.11808	0.55916	0.545395	0.566951
cg24068299	DPYSL5	5'UTR	chr2	27071255	p	island	5'UTR - island		ρ0 v. ρ+	ρ0 Meth	23.4467	1.11901	16.5503	3.0662e-05	0.00176122	1.55957	0.0862954	1.2426	5.51146e-05	0.010669	20.95	21.56	24.11	44.64	45.74	46.58	-1.91582	-1.86323	-1.65428	-0.310507	-0.246433	-0.197669
cg15777472	DRAP1	TSS1500	chr11	65685874	q	shore	TSS1500 - shore		ρ0 v. ρ+	ρ0 Demeth	-10.5253	0.883221	16.5503	0.000284033	0.998796	-1.95215	0.304655	1.2426	0.0030473	0.0404027	15.56	14.42	15.22	5.607	2.938	5.079	-2.44008	-2.5692	-2.47776	-4.07338	-5.046	-4.22411
cg12758687	DRD2	TSS1500	chr11	113346327	q	island	TSS1500 - island		ρ0 v. ρ+	ρ0 Meth	27.7767	1.51182	16.5503	5.16296e-05	0.000881844	1.98335	0.106807	1.2426	4.94993e-05	0.00113837	55.49	57.23	52.69	83.98	83.25	81.51	0.318098	0.420172	0.155384	2.39017	2.31329	2.14023
cg08479865	DRD3	1stExon	chr3	113897550	q	open sea	1stExon - open sea		ρ0 v. ρ+	ρ0 Meth	13.3667	0.498509	16.5503	1.1501e-05	0.998458	1.50159	0.0724055	1.2426	3.19395e-05	0.0116168	77.09	77.7	76.66	90.1	90.14	91.31	1.75057	1.80087	1.71567	3.18603	3.19251	3.39334
cg23512701	DSC2	TSS1500	chr18	28683425	q	shore	TSS1500 - shore		ρ0 v. ρ+	ρ0 Meth	12.8767	1.5415	16.5503	0.00112284	0.962159	1.73175	0.196785	1.2426	0.000919792	0.0339532	79.72	82.74	78.01	91.76	94.09	93.25	1.97488	2.26115	1.82681	3.47715	3.99281	3.78814
cg00702593	DSCAM	TSS1500	chr21	42219853	q	shore	TSS1500 - shore		ρ0 v. ρ+	ρ0 Meth	25.65	2.15668	16.5503	0.000286254	0.0067628	2.49537	0.217555	1.2426	0.000329756	0.00228933	68.29	67.21	62.03	89.82	93.14	91.52	1.10674	1.03542	0.708106	3.1413	3.76312	3.43195
cg18585693	DSCAML1	TSS200	chr11	117668161	q	shore	TSS200 - shore		ρ0 v. ρ+	ρ0 Demeth	-22.4433	1.97096	16.5503	0.000339241	0.0201902	-1.44691	0.154829	1.2426	0.000730048	0.128747	73.14	78.92	73.17	52.31	52.09	53.5	1.4452	1.90452	1.44741	0.1334	0.12068	0.202308
cg02161761	DSCC1	TSS1500	chr8	120868748	q	shore	TSS1500 - shore		ρ0 v. ρ+	ρ0 Demeth	-28.0385	3.03766	16.5503	0.00076568	0.00976452	-1.85451	0.239064	1.2426	0.00148815	0.0314343	51.62	50.52	47.27	18.04	20.14	27.1144	0.0935194	0.0300091	-0.157699	-2.18372	-1.98741	-1.42657
cg11316868	DSCR3	IGR	chr21	38593754	q	shore	IGR - shore	-1972	ρ0 v. ρ+	ρ0 Demeth	-12.8633	1.39815	16.5503	0.000775341	0.971137	-1.7752	0.187186	1.2426	0.000689807	0.0233515	17.04	20.94	20.54	5.804	6.207	7.919	-2.28349	-1.91669	-1.95179	-4.02055	-3.91751	-3.53951
cg24736412	DSE	5'UTR	chr6	116693156	q	shore	5'UTR - shore		ρ0 v. ρ+	ρ0 Meth	26.99	2.88196	16.5503	0.000724067	0.0112105	1.94074	0.28236	1.2426	0.00234728	0.0345565	20.56	12.6399	19.95	45.31	46.69	42.12	-1.95003	-2.78899	-2.00451	-0.271448	-0.191293	-0.458559
cg08753297	DST	TSS200	chr6	56716612	p	open sea	TSS200 - open sea		ρ0 v. ρ+	ρ0 Demeth	-17.0873	1.26805	16.5503	0.000175476	0.346868	-2.43972	0.218068	1.2426	0.000363389	0.00271824	22.72	23.69	19.98	5.468	3.837	5.823	-1.76613	-1.68759	-2.0018	-4.11172	-4.64743	-4.01554
cg24970181	DST	TSS1500	chr6	56716884	p	open sea	TSS1500 - open sea		ρ0 v. ρ+	ρ0 Demeth	-20.6208	2.25724	16.5503	0.000796757	0.0728813	-2.25453	0.398766	1.2426	0.00482222	0.0325364	28.92	30.97	26.78	8.424	4.8937	11.49	-1.29738	-1.15635	-1.45108	-3.44239	-4.28054	-2.94546
cg23286609	DTNA	5'UTR	chr18	32289474	q	open sea	5'UTR - open sea		ρ0 v. ρ+	ρ0 Meth	11.04	0.967299	16.5503	0.00033621	0.997659	1.82628	0.132485	1.2426	0.000160496	0.00583029	84.61	84.78	81.95	94.77	95.38	94.31	2.45883	2.47776	2.18275	4.17955	4.36772	4.05091
cg06980380	DTNB	TSS1500	chr2	25896925	p	shore	TSS1500 - shore		ρ0 v. ρ+	ρ0 Meth	16.03	1.68501	16.5503	0.000681543	0.613579	1.80429	0.15635	1.2426	0.000322026	0.011476	77.5	76.53	72.3	90.4	92.1	91.92	1.78427	1.70521	1.38411	3.23522	3.54328	3.50795
cg17718377	DTX1	TSS200	chr12	113495619	q	shore	TSS200 - shore		ρ0 v. ρ+	ρ0 Demeth	-22.41	2.38196	16.5503	0.000711382	0.0348862	-1.38919	0.158968	1.2426	0.000944819	0.204363	67.78	74.15	73.42	47.9	48.31	51.91	1.0729	1.52028	1.46583	-0.121258	-0.0975633	0.110276
cg13899314	DUOX2	TSS200	chr15	45406480	q	island	TSS200 - island		ρ0 v. ρ+	ρ0 Meth	44.7167	1.97884	16.5503	2.27127e-05	7.39858e-05	2.85092	0.167707	1.2426	7.02202e-05	0.000338722	35	34.3	32.2	82.1	76.36	77.19	-0.893085	-0.937685	-1.07422	2.19742	1.69159	1.75875
cg00465476	DUOX2	TSS200	chr15	45406486	q	island	TSS200 - island		ρ0 v. ρ+	ρ0 Meth	35.6767	2.1009	16.5503	7.05117e-05	0.000411478	2.15938	0.140699	1.2426	0.00010515	0.00144066	34.51	30.01	34.67	67.76	71.58	66.88	-0.92426	-1.22171	-0.914058	1.07158	1.33265	1.01387
cg16778527	DUOX2	TSS200	chr15	45406477	q	island	TSS200 - island		ρ0 v. ρ+	ρ0 Meth	35.18	1.35364	16.5503	1.30227e-05	8.21567e-05	2.12724	0.0903231	1.2426	1.92698e-05	0.000306085	29.6	28.88	32.63	66.98	64.89	64.78	-1.24998	-1.30018	-1.04591	1.02039	0.886114	0.879154
cg23899628	DUOX2	TSS200	chr15	45406506	q	island	TSS200 - island		ρ0 v. ρ+	ρ0 Meth	32.9733	1.9454	16.5503	7.10433e-05	0.000546302	2.07749	0.116949	1.2426	5.90021e-05	0.00102274	46.95	40.51	42.76	77.06	76.61	75.47	-0.176228	-0.554369	-0.420762	1.74812	1.71164	1.62136
cg23187159	DUSP26	5'UTR	chr8	33456955	p	island	5'UTR - island		ρ0 v. ρ+	ρ0 Meth	15.5033	0.896078	16.5503	6.54972e-05	0.846243	1.58266	0.0810472	1.2426	4.05507e-05	0.00687294	72.63	73.86	75.49	89.75	89.92	88.82	1.40797	1.49853	1.62292	3.13029	3.15715	2.98996
cg16840745	DUSP7	TSS1500	chr3	52091829	p	shore	TSS1500 - shore		ρ0 v. ρ+	ρ0 Demeth	-24.9333	2.60819	16.5503	0.000668889	0.0162767	-1.62365	0.155605	1.2426	0.000476585	0.0352932	43.16	51.77	48.93	21.78	23.72	23.56	-0.397212	0.102186	-0.0617568	-1.84453	-1.6852	-1.69799
cg14503796	DVWA	TSS1500	chr3	15248442	p	shore	TSS1500 - shore		ρ0 v. ρ+	ρ0 Demeth	-21.3897	2.10053	16.5503	0.00052388	0.0413215	-2.92864	0.378291	1.2426	0.00149955	0.00578533	23.19	29.49	25.34	4.761	2.823	6.267	-1.72779	-1.2576	-1.55892	-4.32222	-5.10531	-3.90271
cg12760319	DYNC1I2	IGR	chr2	172541622	q	shelf	IGR - shelf	-2360	ρ0 v. ρ+	ρ0 Meth	20.0933	1.67014	16.5503	0.000273662	0.0506058	2.26761	0.171252	1.2426	0.000187968	0.00197542	75.32	72.65	69.89	91.98	93.85	92.31	1.60969	1.40942	1.21484	3.51965	3.9317	3.58543
cg10495758	DYNC1LI2	TSS1500	chr16	66785869	q	island	TSS1500 - island		ρ0 v. ρ+	ρ0 Meth	8.73033	1.23558	16.5503	0.00211657	0.998422	1.73158	0.198667	1.2426	0.000954334	0.0348541	5.075	4.067	3.827	11.01	15.08	13.07	-4.22531	-4.55999	-4.65135	-3.01483	-2.49347	-2.7336
cg26621513	DYRK4	IGR	chr12	4689446	p	open sea	IGR - open sea	-9798	ρ0 v. ρ+	ρ0 Meth	26.5	2.65038	16.5503	0.000562317	0.00998062	1.5889	0.160926	1.2426	0.00059038	0.0489146	29.72	32.98	32.26	57.63	62.65	54.18	-1.24168	-1.023	-1.07026	0.443777	0.746206	0.241783
cg23901409	DYX1C1	5'UTR	chr15	55790571	q	island	5'UTR - island		ρ0 v. ρ+	ρ0 Meth	12.1982	0.352406	16.5503	4.15657e-06	0.999877	2.42651	0.162207	1.2426	0.000116326	0.000948111	2.664	3.739	3.638	15.4033	15.6872	15.545	-5.19131	-4.68623	-4.72725	-2.45736	-2.42616	-2.44174
cg17922851	DZIP1	TSS1500	chr13	96297224	q	shore	TSS1500 - shore		ρ0 v. ρ+	ρ0 Meth	45.5267	0.629203	16.5503	2.18624e-07	6.96529e-07	3.66447	0.0762078	1.2426	1.11906e-06	3.09606e-06	9.261	8.216	8.013	54.74	53.07	54.26	-3.29248	-3.48173	-3.52102	0.274359	0.177386	0.246433
cg05074631	DZIP1	TSS1500	chr13	96297338	q	shore	TSS1500 - shore		ρ0 v. ρ+	ρ0 Meth	21.4133	1.65003	16.5503	0.000203413	0.0210534	1.2618	0.0985778	1.2426	0.000214705	0.427549	44.14	43.9	39.35	62.93	64.81	63.89	-0.339729	-0.35378	-0.624144	0.763496	0.881051	0.823192
cg22841810	EBF2	1stExon	chr8	25902284	p	island	1stExon - island		ρ0 v. ρ+	ρ0 Meth	22.5383	1.79712	16.5503	0.000232587	0.014539	2.46002	0.138672	1.2426	5.93217e-05	0.000470001	6.521	7.43	7.364	32.88	26.77	29.28	-3.84148	-3.63911	-3.65301	-1.02953	-1.45182	-1.2722
cg23409488	EBF4	IGR	chr20	2669026	p	shelf	IGR - shelf	-4498	ρ0 v. ρ+	ρ0 Meth	15.3167	0.887531	16.5503	6.61559e-05	0.881561	1.65153	0.0974088	1.2426	7.09574e-05	0.00686253	75.16	76.43	73.84	90.84	91.03	89.51	1.5973	1.69719	1.49704	3.30991	3.34316	3.09303
cg22054164	ECE1	TSS1500	chr1	21617504	p	shore	TSS1500 - shore		ρ0 v. ρ+	ρ0 Meth	17.5784	3.38854	16.5503	0.00657184	0.388632	2.77418	0.338182	1.2426	0.00120328	0.00543709	81.11	82.76	71.9748	96.21	97.02	95.35	2.10226	2.26317	1.36077	4.66592	5.0249	4.35793
cg19098796	ECE2	TSS200	chr3	183993726	q	shore	TSS200 - shore		ρ0 v. ρ+	ρ0 Meth	19.3267	1.80643	16.5503	0.000432442	0.0995825	2.03798	0.241044	1.2426	0.0010722	0.0150546	73.38	72.88	69.16	91.15	93.24	89.01	1.46288	1.42617	1.16514	3.36449	3.78585	3.01778
cg20903160	ECT2L	IGR	chr6	139117274	q	island	IGR - island	26	ρ0 v. ρ+	ρ0 Meth	27.5152	2.59694	16.5503	0.000449102	0.00676209	1.85218	0.218655	1.2426	0.0010645	0.0247818	25.3743	17.01	19.8	49.74	46.85	48.14	-1.55631	-2.28655	-2.0181	-0.0150042	-0.182021	-0.107386
cg00492108	EDAR	5'UTR	chr2	109551194	q	open sea	5'UTR - open sea		ρ0 v. ρ+	ρ0 Meth	22.2367	2.56095	16.5503	0.000968322	0.0453417	1.66969	0.204289	1.2426	0.00122024	0.0524502	62.13	63.56	56.83	80.85	86.03	82.35	0.714235	0.802596	0.396624	2.0779	2.62251	2.2221
cg22657536	EDC3	TSS1500	chr15	74988951	q	shore	TSS1500 - shore		ρ0 v. ρ+	ρ0 Meth	23.341	1.7144	16.5503	0.000168522	0.00834221	2.56196	0.128981	1.2426	3.79019e-05	0.000261325	7.296	6.662	6.449	29.61	27.51	33.31	-3.66745	-3.80844	-3.85861	-1.24929	-1.39783	-1.00152
cg20935664	EDF1	TSS1500	chr9	139761812	q	shore	TSS1500 - shore		ρ0 v. ρ+	ρ0 Meth	18.4976	2.05815	16.5503	0.000848356	0.19887	2.53702	0.337847	1.2426	0.00168292	0.00947988	79.2515	76.58	72.9258	93.85	96.62	93.78	1.93343	1.70923	1.42951	3.9317	4.83723	3.91429
cg00240178	EEF1A1	TSS1500	chr6	74232108	q	shore	TSS1500 - shore		ρ0 v. ρ+	ρ0 Demeth	-30.0833	2.80687	16.5503	0.000429483	0.0042957	-2.05017	0.211831	1.2426	0.000637756	0.00950109	48.8	52.96	45.61	18.98	15.9	22.24	-0.0692627	0.171015	-0.253991	-2.0938	-2.40308	-1.80587
cg21717369	EEF1E1	TSS1500	chr6	8103092	p	shore	TSS1500 - shore		ρ0 v. ρ+	ρ0 Meth	23.187	3.86195	16.5503	0.00387317	0.0806707	1.91574	0.291465	1.2426	0.00277292	0.0412444	65.97	68.15	56.4791	85.61	84.97	89.58	0.955003	1.09742	0.376006	2.57271	2.49911	3.10382
cg08258526	EFCAB1	5'UTR	chr8	49647734	q	island	5'UTR - island		ρ0 v. ρ+	ρ0 Meth	33.5133	2.38535	16.5503	0.000148924	0.00104831	3.06392	0.19949	1.2426	0.000104846	0.000412919	60.07	61.68	54.23	92.52	93.27	90.73	0.589172	0.686705	0.244689	3.62866	3.79273	3.29094
cg15397374	EFCAB1	1stExon	chr8	49647703	q	island	1stExon - island		ρ0 v. ρ+	ρ0 Meth	31.9967	2.03815	16.5503	9.6165e-05	0.000821972	2.95866	0.201556	1.2426	0.000125326	0.000537639	60.26	63.1	56.76	93.11	92.73	90.27	0.600609	0.774019	0.392508	3.75636	3.67301	3.21373
cg22836229	EFCAB1	5'UTR	chr8	49647717	q	island	5'UTR - island		ρ0 v. ρ+	ρ0 Meth	29.4633	2.29529	16.5503	0.000212328	0.00247304	2.75176	0.270414	1.2426	0.000525254	0.00258822	64	63.86	58.25	93.7	89.21	91.59	0.830075	0.821316	0.480482	3.89463	3.04751	3.44501
cg21723903	EFCAB4B	TSS1500	chr12	3862575	p	island	TSS1500 - island		ρ0 v. ρ+	ρ0 Meth	29.33	1.68486	16.5503	6.39241e-05	0.000815584	1.80039	0.121326	1.2426	0.000120078	0.00503257	30.28	24.6	27.46	56.13	56.73	57.47	-1.20321	-1.61591	-1.40145	0.355537	0.390745	0.434328
cg06749592	EFHD1	1stExon	chr2	233498223	q	island	1stExon - island		ρ0 v. ρ+	ρ0 Meth	18.508	2.02992	16.5503	0.000802752	0.194762	1.85524	0.214075	1.2426	0.000975467	0.0229889	11.9	9.958	8.158	30.77	25.14	29.63	-2.88818	-3.17667	-3.49287	-1.16987	-1.57421	-1.2479
cg01019262	EFNA1	IGR	chr1	155095195	q	shelf	IGR - shelf	-5154	ρ0 v. ρ+	ρ0 Demeth	-36.6031	3.29382	16.5503	0.000373071	0.00188341	-2.76915	0.200907	1.2426	0.000160566	0.000823373	47	55.3044	44.56	13.2481	12.3713	11.4356	-0.173332	0.30726	-0.315178	-2.71111	-2.82441	-2.95319
cg23217965	EFNA3	IGR	chr1	155048476	q	shelf	IGR - shelf	-2872	ρ0 v. ρ+	ρ0 Demeth	-26.9289	3.41906	16.5503	0.00140481	0.0193962	-1.79517	0.235287	1.2426	0.0015847	0.0394251	50.31	51.64	42.5635	21.64	17.7382	24.3486	0.0178896	0.0946748	-0.432353	-1.85642	-2.21337	-1.63553
cg10143807	EFNA3	TSS1500	chr1	155050924	q	shore	TSS1500 - shore		ρ0 v. ρ+	ρ0 Demeth	-37.3433	2.31499	16.5503	8.63866e-05	0.000435279	-2.83038	0.201599	1.2426	0.00014934	0.000720169	88.63	89.38	85.17	46.8	50.99	53.36	2.96256	3.07317	2.52183	-0.184918	0.0571382	0.194191
cg11460029	EFNB3	5'UTR	chr17	7608747	p	island	5'UTR - island		ρ0 v. ρ+	ρ0 Meth	17.6373	1.9512	16.5503	0.000829847	0.303614	1.71191	0.188586	1.2426	0.000816443	0.0338428	10.42	12.92	9.478	26.52	27.35	31.86	-3.10382	-2.75274	-3.25561	-1.47027	-1.40942	-1.09676
cg11268628	EFR3A	TSS1500	chr8	132916052	q	shore	TSS1500 - shore		ρ0 v. ρ+	ρ0 Demeth	-21.5047	2.33673	16.5503	0.000774494	0.0507014	-1.90772	0.30063	1.2426	0.00315888	0.0459233	33.6	34.85	33.11	11.41	8.956	16.68	-0.982722	-0.902607	-1.01452	-2.95685	-3.34564	-2.32054
cg18844382	EFS	TSS200	chr14	23834977	q	island	TSS200 - island		ρ0 v. ρ+	ρ0 Meth	21.2471	1.69266	16.5503	0.000231777	0.0250541	1.90555	0.14212	1.2426	0.000178959	0.00479016	70.09	64.81	66.74	88.3883	89.7022	87.2908	1.22858	0.881051	1.00476	2.92828	3.12281	2.77996
cg14370314	EFS	TSS200	chr14	23834891	q	island	TSS200 - island		ρ0 v. ρ+	ρ0 Meth	19.1767	1.84306	16.5503	0.000481872	0.113664	1.65121	0.18672	1.2426	0.000902749	0.0469839	64.82	69.32	67.96	89.08	85.08	85.47	0.881684	1.17597	1.08481	3.02813	2.51157	2.55638
cg22212238	EGR2	5'UTR	chr10	64577584	q	island	5'UTR - island		ρ0 v. ρ+	ρ0 Demeth	-15.5577	2.47395	16.5503	0.00326629	0.645731	-2.14576	0.299431	1.2426	0.0020074	0.0198274	16.66	23.87	23.6	6.689	4.34	6.428	-2.32263	-1.67327	-1.69479	-3.80218	-4.46215	-3.86364
cg11713619	EGR4	IGR	chr2	73514538	p	shelf	IGR - shelf	-3519	ρ0 v. ρ+	ρ0 Demeth	-18.6805	2.58751	16.5503	0.0019522	0.228394	-1.80059	0.190159	1.2426	0.00069397	0.0213595	24.337	33.02	30.31	9.95046	10.5416	11.1335	-1.63643	-1.02039	-1.20116	-3.17788	-3.08513	-2.99673
cg13084525	EHF	TSS1500	chr11	34642463	p	open sea	TSS1500 - open sea		ρ0 v. ρ+	ρ0 Demeth	-33.9633	3.41455	16.5503	0.000573759	0.00355292	-2.35522	0.302725	1.2426	0.00147176	0.0107888	47.36	53.94	53.16	17.64	12.77	22.16	-0.15249	0.227841	0.1826	-2.22309	-2.77207	-1.81255
cg22495480	EIF1B	TSS1500	chr3	40350820	p	shore	TSS1500 - shore		ρ0 v. ρ+	ρ0 Meth	24.27	1.08701	16.5503	2.38243e-05	0.00103982	2.00533	0.0707206	1.2426	9.20451e-06	0.000210245	12.41	12.93	13.01	35.13	38.83	37.2	-2.81926	-2.75145	-2.74123	-0.884848	-0.655653	-0.755462
cg04848452	EIF1B	TSS1500	chr3	40350801	p	shore	TSS1500 - shore		ρ0 v. ρ+	ρ0 Meth	23.0773	2.00913	16.5503	0.000327954	0.0157273	2.11985	0.210987	1.2426	0.000551826	0.00713018	8.772	9.946	12.91	33.81	30.78	36.27	-3.3785	-3.1786	-2.75402	-0.969163	-1.1692	-0.813196
cg02622557	EIF3A	TSS1500	chr10	120840913	q	shore	TSS1500 - shore		ρ0 v. ρ+	ρ0 Meth	18.8433	1.43876	16.5503	0.000196239	0.0931189	1.48144	0.107672	1.2426	0.000161691	0.0454045	17.38	16.2	15.04	33.17	37.47	34.51	-2.24906	-2.37096	-2.49798	-1.01062	-0.738813	-0.92426
cg03025061	EIF3E	TSS1500	chr8	109261275	q	shore	TSS1500 - shore		ρ0 v. ρ+	ρ0 Demeth	-15.3377	2.42468	16.5503	0.00319619	0.678476	-2.10852	0.332118	1.2426	0.00315345	0.0300667	18.22	25.65	20.3	7.392	4.118	6.647	-2.16623	-1.53537	-1.9731	-3.6471	-4.54124	-3.81192
cg24004040	EIF3H	IGR	chr8	117650383	q	open sea	IGR - open sea	-6672	ρ0 v. ρ+	ρ0 Meth	13.06	1.30301	16.5503	0.00055703	0.972359	2.04197	0.284462	1.2426	0.0019946	0.0243165	82.3	82.79	79.75	94.55	96.29	93.18	2.21714	2.26621	1.97756	4.11675	4.69789	3.77218
cg04454807	EIF3IP1	TSS200	chr7	109600425	q	open sea	TSS200 - open sea		ρ0 v. ρ+	ρ0 Meth	11.05	2.24772	16.5503	0.00795166	0.964793	1.99592	0.281998	1.2426	0.00210317	0.0280279	87.74	85.81	80.36	95.1	95.48	96.48	2.83928	2.59627	2.03268	4.27859	4.4008	4.77658
cg07810961	EIF4EBP3	1stExon	chr5	139927271	q	island	1stExon - island		ρ0 v. ρ+	ρ0 Meth	10.8833	1.29991	16.5503	0.0011131	0.993982	2.22983	0.253856	1.2426	0.000926381	0.00893592	83.4	85.91	87.53	96.6	97.3	95.59	2.32886	2.60815	2.81132	4.82842	5.17141	4.43801
cg19357849	ELAVL1	TSS1500	chr19	8071093	p	open sea	TSS1500 - open sea		ρ0 v. ρ+	ρ0 Demeth	-16.306	1.19017	16.5503	0.000164409	0.576325	-2.28848	0.301252	1.2426	0.00161105	0.0129228	21.69	22.09	22.11	4.253	4.712	8.007	-1.85217	-1.81842	-1.81674	-4.49267	-4.33788	-3.52219
cg13909533	ELAVL4	TSS1500	chr1	50568847	p	open sea	TSS1500 - open sea		ρ0 v. ρ+	ρ0 Meth	20.7833	1.51056	16.5503	0.000161695	0.0243572	1.24196	0.0965013	1.2426	0.000210173	0.502504	32.86	35.51	30.8	52.82	53.65	55.05	-1.03084	-0.86085	-1.16784	0.162909	0.211009	0.292421
cg11793332	ELF1	TSS1500	chr13	41556827	q	open sea	TSS1500 - open sea		ρ0 v. ρ+	ρ0 Meth	22.9944	2.79412	16.5503	0.00118867	0.0412565	1.39473	0.170344	1.2426	0.001212	0.2112	50.8809	46.5	42.466	67.9	72.34	68.59	0.0508398	-0.202308	-0.438107	1.08084	1.38699	1.12677
cg08528417	ELFN1	IGR	chr7	1740507	p	open sea	IGR - open sea	-8291	ρ0 v. ρ+	ρ0 Meth	23.3467	2.61108	16.5503	0.000865288	0.0299869	1.59887	0.203414	1.2426	0.00141567	0.077455	58.93	55.56	52.84	76.98	82.97	77.42	0.520917	0.322188	0.164067	1.7416	2.28451	1.77766
cg03801830	ELFN1	TSS1500	chr7	1748324	p	open sea	TSS1500 - open sea		ρ0 v. ρ+	ρ0 Meth	22.446	2.75768	16.5503	0.00123961	0.0497334	1.54835	0.163766	1.2426	0.000698006	0.0676858	61.03	58.7	51.912	78.96	80.09	79.93	0.647155	0.507219	0.110393	1.90799	2.00813	1.9937
cg13132204	ELMOD2	5'UTR	chr4	141445677	q	island	5'UTR - island		ρ0 v. ρ+	ρ0 Meth	7.78467	1.04761	16.5503	0.00175106	0.999452	1.6931	0.150477	1.2426	0.000355439	0.0201134	4.176	3.852	3.708	10.94	10.4	13.75	-4.52019	-4.64158	-4.6987	-3.02516	-3.10692	-2.64909
cg16324018	ELMOD3	TSS1500	chr2	85580627	p	shore	TSS1500 - shore		ρ0 v. ρ+	ρ0 Demeth	-38.68	2.36037	16.5503	8.11743e-05	0.000370382	-2.41709	0.16217	1.2426	0.000118015	0.000975962	59.2	65.68	63.31	21.4	24.54	26.21	0.537028	0.936405	0.787046	-1.87692	-1.62058	-1.49331
cg25643118	ELOVL4	TSS200	chr6	80657428	q	island	TSS200 - island		ρ0 v. ρ+	ρ0 Meth	14.8398	0.823708	16.5503	5.58032e-05	0.946785	1.57622	0.116378	1.2426	0.000172009	0.0228187	9.396	11.48	9.238	25.55	24.9035	24.18	-3.26946	-2.94688	-3.29644	-1.54295	-1.5924	-1.64876
cg14342235	ELOVL5	5'UTR	chr6	53191790	p	open sea	5'UTR - open sea		ρ0 v. ρ+	ρ0 Meth	26.2933	2.84026	16.5503	0.000757094	0.0133203	1.5737	0.186568	1.2426	0.00108185	0.0753603	37.01	33.48	27.81	60.82	57.6	58.76	-0.767208	-0.990489	-1.3762	0.634428	0.442005	0.51079
cg20397543	ELOVL5	TSS1500	chr6	53214211	p	shore	TSS1500 - shore		ρ0 v. ρ+	ρ0 Meth	16.9	1.38175	16.5503	0.000256571	0.406358	1.63614	0.103951	1.2426	9.51879e-05	0.009674	72.77	73.84	69.35	88.98	89.31	88.37	1.41815	1.49704	1.17801	3.01336	3.06256	2.92571
cg17091456	ELOVL5	5'UTR	chr6	53166884	p	open sea	5'UTR - open sea		ρ0 v. ρ+	ρ0 Meth	15.78	1.10791	16.5503	0.000141125	0.737435	1.76629	0.131192	1.2426	0.000176089	0.00813115	76.02	76.72	73.67	92.23	91.4	90.12	1.66455	1.72051	1.48437	3.56925	3.40979	3.18926
cg03835987	ELOVL6	TSS1500	chr4	111120249	q	shore	TSS1500 - shore		ρ0 v. ρ+	ρ0 Demeth	-25.7833	2.51494	16.5503	0.000510331	0.0107203	-2.10976	0.258143	1.2426	0.00122043	0.0142641	38.43	41.69	36.37	10.83	11.31	17	-0.679995	-0.484042	-0.806958	-3.04153	-2.97117	-2.28758
cg08981777	ELSPBP1	TSS200	chr19	48497737	q	open sea	TSS200 - open sea		ρ0 v. ρ+	ρ0 Demeth	-32.7465	2.48594	16.5503	0.000191846	0.0014517	-2.34852	0.144516	1.2426	8.38999e-05	0.00079123	43.88	52.48	48.18	15.2053	15.4444	15.6508	-0.354951	0.143233	-0.105075	-2.4794	-2.45281	-2.43014
cg10512376	EMCN	TSS1500	chr4	101440278	q	open sea	TSS1500 - open sea		ρ0 v. ρ+	ρ0 Meth	25.24	1.86229	16.5503	0.000171548	0.00478466	1.69277	0.121267	1.2426	0.000152764	0.0103159	52.35	56.97	51.66	80.49	78.52	77.69	0.135713	0.40486	0.0958302	2.0446	1.87007	1.80004
cg24807169	EMCN	TSS1500	chr4	101439954	q	open sea	TSS1500 - open sea		ρ0 v. ρ+	ρ0 Meth	20.41	1.44088	16.5503	0.000144209	0.0276588	1.99762	0.109474	1.2426	5.30512e-05	0.00116262	70.94	71.51	67.05	89.61	90.75	90.37	1.28756	1.32769	1.02496	3.10846	3.29437	3.23024
cg15717275	EMID1	IGR	chr22	29598916	q	shelf	IGR - shelf	-2985	ρ0 v. ρ+	ρ0 Meth	38.5265	2.38115	16.5503	8.53647e-05	0.000393362	2.36703	0.156511	1.2426	0.000111421	0.00100466	38.1127	34.73	30.4878	74.73	71.79	72.39	-0.699371	-0.910238	-1.18903	1.56426	1.34758	1.3906
cg20686551	EML1	TSS1500	chr14	100259161	q	island	TSS1500 - island		ρ0 v. ρ+	ρ0 Meth	16.74	0.915332	16.5503	5.2582e-05	0.422989	1.53795	0.0791731	1.2426	4.14054e-05	0.0101463	72.38	70.55	69.59	86.88	88.3	87.56	1.38988	1.26038	1.19433	2.72726	2.9159	2.81529
cg18548208	EML5	TSS1500	chr14	89259557	q	island	TSS1500 - island		ρ0 v. ρ+	ρ0 Meth	29.9003	2.89874	16.5503	0.000498375	0.00503936	1.8369	0.196189	1.2426	0.000724728	0.0194526	45.7748	41.86	39.8144	76.22	72.7	68.23	-0.244409	-0.473959	-0.596131	1.68042	1.41305	1.10274
cg18866806	EML5	TSS1500	chr14	89259551	q	island	TSS1500 - island		ρ0 v. ρ+	ρ0 Meth	20.9867	2.02937	16.5503	0.000493431	0.0470779	1.36104	0.14786	1.2426	0.000773829	0.234027	28.35	24.12	22.25	44.91	47.75	45.02	-1.33762	-1.65349	-1.80504	-0.294754	-0.12993	-0.288341
cg09903879	EMP1	TSS1500	chr12	13348386	p	open sea	TSS1500 - open sea		ρ0 v. ρ+	ρ0 Demeth	-27.2024	2.59877	16.5503	0.000470779	0.00746967	-2.39881	0.171353	1.2426	0.000151043	0.00127191	38.7049	40.9437	32.3589	9.60429	10.8675	9.92836	-0.663257	-0.528449	-1.06374	-3.2345	-3.03593	-3.18145
cg05025071	EMR1	TSS200	chr19	6887530	p	open sea	TSS200 - open sea		ρ0 v. ρ+	ρ0 Meth	23.9552	2.58411	16.5503	0.00075307	0.0228856	1.52651	0.16526	1.2426	0.000763537	0.080505	47.2645	54.69	50.86	72.07	75.79	76.82	-0.158017	0.271449	0.0496336	1.36758	1.6464	1.7286
cg04103514	EMR2	TSS200	chr19	14889425	p	open sea	TSS200 - open sea		ρ0 v. ρ+	ρ0 Demeth	-19.1713	1.24651	16.5503	0.000104277	0.0516759	-2.48691	0.290235	1.2426	0.00101876	0.00649277	24.64	23.73	26.43	6.833	3.843	6.61	-1.6128	-1.6844	-1.47694	-3.76923	-4.64509	-3.82055
cg07998554	EMR3	TSS200	chr19	14785776	p	open sea	TSS200 - open sea		ρ0 v. ρ+	ρ0 Demeth	-15.59	0.796702	16.5503	4.02185e-05	0.852761	-1.46837	0.0975235	1.2426	0.000113392	0.0407954	28.23	28.32	27.09	13.44	11.05	12.38	-1.34615	-1.33975	-1.42836	-2.68717	-3.00895	-2.82325
cg05419671	EN2	IGR	chr7	155248122	q	island	IGR - island	-2702	ρ0 v. ρ+	ρ0 Meth	23.6067	2.37678	16.5503	0.000576997	0.0206314	1.55236	0.184696	1.2426	0.00109673	0.0844645	53.56	54.92	50.98	73.65	80.7	75.93	0.205788	0.284844	0.0565609	1.48288	2.06397	1.65743
cg11648289	EN2	TSS1500	chr7	155249674	q	island	TSS1500 - island		ρ0 v. ρ+	ρ0 Meth	17.17	1.37415	16.5503	0.000235986	0.337708	3.01619	0.267564	1.2426	0.00035284	0.00138903	77.95	82.22	78.98	97.75	96.08	96.83	1.82177	2.20923	1.90972	5.4411	4.61531	4.9329
cg18892446	ENC1	TSS1500	chr5	73938574	q	shore	TSS1500 - shore		ρ0 v. ρ+	ρ0 Meth	22.2718	2.36071	16.5503	0.000703801	0.0362792	1.91107	0.191448	1.2426	0.000565898	0.0125825	68.009	66.83	61.0855	87.2	86.07	89.47	1.08806	1.01062	0.650524	2.76818	2.62732	3.0869
cg07343527	ENDOD1	TSS200	chr11	94822844	q	island	TSS200 - island		ρ0 v. ρ+	ρ0 Meth	25.103	1.71236	16.5503	0.000125973	0.00376788	2.24571	0.136506	1.2426	7.99328e-05	0.000920109	10.82	11.15	9.301	36.28	32.43	37.87	-3.04302	-2.99433	-3.28563	-0.812572	-1.05905	-0.714235
cg22977254	ENO2	TSS200	chr12	7023515	p	island	TSS200 - island		ρ0 v. ρ+	ρ0 Demeth	-10.4605	1.83471	16.5503	0.0046774	0.985362	-2.42153	0.439299	1.2426	0.00528547	0.0280739	9.995	14.51	15.62	3.325	1.66241	3.756	-3.17073	-2.55871	-2.43351	-4.86172	-5.8864	-4.67943
cg03677003	ENOX1	5'UTR	chr13	44359996	q	island	5'UTR - island		ρ0 v. ρ+	ρ0 Demeth	-32.2535	2.9085	16.5503	0.000376127	0.00288484	-2.40815	0.173169	1.2426	0.000155052	0.00128416	41.46	51.4136	45.58	13.2977	14.5059	13.8894	-0.497703	0.081596	-0.255736	-2.7049	-2.55918	-2.6322
cg15810415	ENPEP	TSS200	chr4	111397134	q	shore	TSS200 - shore		ρ0 v. ρ+	ρ0 Meth	14.5733	2.27853	16.5503	0.00306813	0.782819	2.06286	0.292994	1.2426	0.00214509	0.024592	79.86	83.03	75.81	94.82	95.26	92.34	1.98741	2.29065	1.64798	4.19417	4.32891	3.59154
cg08608836	ENPP4	TSS1500	chr6	46097392	p	shore	TSS1500 - shore		ρ0 v. ρ+	ρ0 Demeth	-18.145	1.78743	16.5503	0.000530215	0.211387	-2.19523	0.221757	1.2426	0.00058447	0.00639436	22.86	28.14	23.98	5.36	8.021	7.164	-1.75465	-1.35257	-1.66455	-4.14215	-3.51945	-3.69585
cg12683533	ENPP6	TSS200	chr4	185139259	q	open sea	TSS200 - open sea		ρ0 v. ρ+	ρ0 Meth	16.4127	2.85857	16.5503	0.00455971	0.518215	2.12215	0.408474	1.2426	0.0065372	0.0494048	79.6654	78.39	72.2891	89.7425	94.73	95.11	1.97002	1.85897	1.38333	3.12911	4.16795	4.28169
cg13471990	ENTPD1	TSS1500	chr10	97515222	q	open sea	TSS1500 - open sea		ρ0 v. ρ+	ρ0 Meth	19.2433	2.31503	16.5503	0.00114413	0.154744	1.76316	0.233637	1.2426	0.00165176	0.0450062	69.47	71.85	65.41	86.36	90.8	87.3	1.18616	1.35185	0.919156	2.66252	3.30299	2.78115
cg13247581	ENTPD2	TSS200	chr9	139948584	q	island	TSS200 - island		ρ0 v. ρ+	ρ0 Meth	20.78	2.44975	16.5503	0.0010589	0.0797148	1.9812	0.23262	1.2426	0.00104263	0.0169244	70.45	64.55	71.6	88.85	91.84	88.25	1.25344	0.864631	1.33407	2.99433	3.49248	2.90894
cg14295062	ENTPD2	TSS1500	chr9	139949108	q	shore	TSS1500 - shore		ρ0 v. ρ+	ρ0 Meth	19.2	1.59523	16.5503	0.00027322	0.0860379	1.85115	0.178658	1.2426	0.000489749	0.0135931	71	71.66	67.89	90.4	90.55	87.2	1.29177	1.33833	1.08018	3.23522	3.26033	2.76818
cg17264618	ENTPD3	5'UTR	chr3	40429014	p	island	5'UTR - island		ρ0 v. ρ+	ρ0 Meth	23.61	2.25117	16.5503	0.000467224	0.0175202	1.46042	0.154845	1.2426	0.000704628	0.116159	31.17	28.57	24.52	53.94	50.13	51.02	-1.14288	-1.32203	-1.62214	0.227841	0.00750203	0.0588701
cg04712321	ENTPD4	5'UTR	chr8	23312916	p	shore	5'UTR - shore		ρ0 v. ρ+	ρ0 Meth	26.3109	3.00517	16.5503	0.000938048	0.0157888	2.48881	0.196748	1.2426	0.000224877	0.00161303	65.72	69.7	59.4272	91.18	91.81	90.79	0.938965	1.20184	0.550612	3.36987	3.48672	3.30126
cg08769781	ENTPD4	TSS1500	chr8	23315473	p	island	TSS1500 - island		ρ0 v. ρ+	ρ0 Meth	15.6363	1.09506	16.5503	0.000139732	0.774576	1.7241	0.133824	1.2426	0.000209309	0.0114115	8.495	10.43	8.286	23.17	26.13	24.82	-3.42916	-3.10228	-3.46839	-1.72941	-1.49928	-1.59885
cg12179661	ENTPD8	5'UTR	chr9	140333805	q	shore	5'UTR - shore		ρ0 v. ρ+	ρ0 Demeth	-29.692	2.76697	16.5503	0.000427445	0.00452478	-2.38945	0.204192	1.2426	0.000304971	0.0024989	37.1166	46.05	42.21	10.4087	12.0857	13.8063	-0.760613	-0.228422	-0.453235	-3.10558	-2.86279	-2.64225
cg26147845	EP400	TSS1500	chr12	132433838	q	shore	TSS1500 - shore		ρ0 v. ρ+	ρ0 Demeth	-24.0495	0.461494	16.5503	8.11561e-07	4.20103e-05	-1.68769	0.0278973	1.2426	4.47131e-07	4.51344e-05	81.1531	80.9539	80.8517	57.11	57.62	56.08	2.10632	2.0876	2.07806	0.413102	0.443186	0.352608
cg27220070	EP400	TSS1500	chr12	132433275	q	shore	TSS1500 - shore		ρ0 v. ρ+	ρ0 Demeth	-26.5559	2.89029	16.5503	0.00077934	0.0129466	-1.76431	0.177494	1.2426	0.000575218	0.0212441	42.3778	51.13	49.93	20.58	20.11	23.08	-0.443314	0.0652209	-0.00403955	-1.94826	-1.9901	-1.73672
cg07154196	EPB41	5'UTR	chr1	29214064	p	island	5'UTR - island		ρ0 v. ρ+	ρ0 Meth	24.2	1.14745	16.5503	2.98771e-05	0.00131708	1.4694	0.0707915	1.2426	3.18288e-05	0.0163918	30.84	29.6	28.63	55.53	52.23	53.91	-1.16514	-1.24998	-1.31779	0.320435	0.128774	0.226099
cg03075791	EPB41L5	5'UTR	chr2	120774652	q	shelf	5'UTR - shelf		ρ0 v. ρ+	ρ0 Meth	15.7608	2.86024	16.5503	0.00529223	0.602077	2.88127	0.329886	1.2426	0.000946766	0.00395067	84.29	83.76	75.5375	97.74	96.58	96.55	2.42368	2.36671	1.62663	5.43455	4.81966	4.80661
cg19002763	EPB49	TSS1500	chr8	21910390	p	shelf	TSS1500 - shelf		ρ0 v. ρ+	ρ0 Meth	26.4358	2.7028	16.5503	0.0006123	0.0108599	1.73028	0.162652	1.2426	0.000442142	0.0200308	53.72	54.08	46.1127	77.66	79.07	76.49	0.21507	0.235973	-0.224782	1.79754	1.91756	1.702
cg13523576	EPB49	TSS1500	chr8	21909636	p	shelf	TSS1500 - shelf		ρ0 v. ρ+	ρ0 Meth	14.9733	1.80414	16.5503	0.00115093	0.784331	1.66553	0.162927	1.2426	0.000516058	0.0301843	74.36	79.48	74.13	90.98	91.74	90.17	1.53613	1.95356	1.51878	3.33435	3.47334	3.19738
cg06161630	EPHA1	TSS200	chr7	143106114	q	open sea	TSS200 - open sea		ρ0 v. ρ+	ρ0 Demeth	-27.2691	3.10995	16.5503	0.000932677	0.0131414	-1.83655	0.197973	1.2426	0.000751026	0.0200183	41.8773	51.05	49.74	19.72	18.53	22.61	-0.472935	0.0606021	-0.0150042	-2.02538	-2.13641	-1.77519
cg27426220	EPHA1	TSS200	chr7	143106126	q	open sea	TSS200 - open sea		ρ0 v. ρ+	ρ0 Demeth	-28.0619	3.78757	16.5503	0.00177067	0.0193629	-1.91122	0.279894	1.2426	0.0024055	0.0378085	43.79	52.9659	47.34	17.26	17.31	25.3401	-0.360225	0.171354	-0.153648	-2.26115	-2.25611	-1.55891
cg26960083	EPHA1	TSS1500	chr7	143106298	q	open sea	TSS1500 - open sea		ρ0 v. ρ+	ρ0 Demeth	-30.3708	4.51956	16.5503	0.00255368	0.0191105	-2.81303	0.401597	1.2426	0.00218671	0.00896391	30.3455	42.93	43.33	9.045	5.668	10.78	-1.19874	-0.410746	-0.387219	-3.32996	-4.05684	-3.04901
cg02376703	EPHA1	TSS200	chr7	143106130	q	open sea	TSS200 - open sea		ρ0 v. ρ+	ρ0 Demeth	-33.8636	2.28196	16.5503	0.000120064	0.000821775	-2.81292	0.171604	1.2426	8.10848e-05	0.000405306	39.6055	46.15	46.0394	8.932	9.852	11.42	-0.608714	-0.222616	-0.229038	-3.34989	-3.19381	-2.95542
cg09009536	EPHA5	1stExon	chr4	66535383	q	island	1stExon - island		ρ0 v. ρ+	ρ0 Meth	21.9767	1.39483	16.5503	9.48009e-05	0.00884803	1.45238	0.111434	1.2426	0.000200006	0.0664497	24.69	24.26	20.6	45.28	44.22	45.98	-1.60891	-1.64248	-1.94649	-0.273194	-0.335049	-0.232487
cg02463418	EPHA5	1stExon	chr4	66535575	q	island	1stExon - island		ρ0 v. ρ+	ρ0 Meth	20.29	1.23002	16.5503	7.90878e-05	0.0191989	1.18821	0.0742254	1.2426	8.90392e-05	0.747854	39.71	37.92	41	61.51	59.19	58.8	-0.602416	-0.71117	-0.525091	0.676337	0.536431	0.513172
cg01970575	EPHB2	TSS1500	chr1	23036727	p	shore	TSS1500 - shore		ρ0 v. ρ+	ρ0 Meth	27.3467	2.48716	16.5503	0.000388843	0.00615281	1.69528	0.170351	1.2426	0.000572638	0.0283064	30.33	26.91	23.45	56.76	51.58	54.39	-1.19979	-1.44153	-1.70681	0.392508	0.0912087	0.253991
cg02565842	EPHB3	TSS1500	chr3	184278268	q	shore	TSS1500 - shore		ρ0 v. ρ+	ρ0 Meth	26.6068	2.85624	16.5503	0.00073911	0.0122712	2.46587	0.40306	1.2426	0.00361495	0.019684	66.09	64.87	59.64	88.05	94.2605	88.11	0.962721	0.884848	0.563354	2.88131	4.03765	2.88956
cg19596509	EPHB3	IGR	chr3	184276072	q	shelf	IGR - shelf	-3515	ρ0 v. ρ+	ρ0 Meth	21.0667	1.40066	16.5503	0.000113869	0.0160782	1.50166	0.0986183	1.2426	0.000108471	0.0291937	60.67	60.95	57.22	79.73	82.1	80.21	0.625353	0.642304	0.419583	1.97578	2.19742	2.01901
cg22083166	EPN2	5'UTR	chr17	19144206	p	shelf	5'UTR - shelf		ρ0 v. ρ+	ρ0 Demeth	-22.99	2.70371	16.5503	0.00104909	0.0379844	-1.75259	0.241176	1.2426	0.00190473	0.0511001	86.95	84.26	79.87	57.63	63.68	60.8	2.73614	2.42041	1.98831	0.443777	0.810076	0.633218
cg14163049	EPO	IGR	chr7	100324222	q	open sea	IGR - open sea	5799	ρ0 v. ρ+	ρ0 Meth	22.4367	3.1353	16.5503	0.00201794	0.0669585	2.11738	0.392429	1.2426	0.00570898	0.0453586	66.12	71.29	63.42	88.02	93.54	86.58	0.964653	1.31215	0.793883	2.8772	3.85598	2.68965
cg10709062	EPR1	TSS1500	chr17	76222194	q	open sea	TSS1500 - open sea		ρ0 v. ρ+	ρ0 Meth	18.81	1.52306	16.5503	0.000247013	0.106042	1.6173	0.123412	1.2426	0.00019577	0.0192841	67.2	70.34	65.69	86.44	87.76	85.46	1.03477	1.24583	0.937045	2.67234	2.84196	2.55522
cg17396676	EPS15L1	TSS1500	chr19	16583990	p	shore	TSS1500 - shore		ρ0 v. ρ+	ρ0 Meth	7.67924	0.735281	16.5503	0.000474902	0.999867	1.75216	0.150367	1.2426	0.000310061	0.0137997	88.6773	89.8082	87.4668	95.76	96.7	96.53	2.96934	3.13944	2.80299	4.49729	4.87298	4.79797
cg07687554	EPS8L1	TSS200	chr19	55587039	q	open sea	TSS200 - open sea		ρ0 v. ρ+	ρ0 Meth	34.2235	3.19368	16.5503	0.000429752	0.00265153	3.1802	0.28963	1.2426	0.000390903	0.00135191	64.4333	55.57	55.0961	91.44	94.56	91.77	0.857279	0.322772	0.29511	3.41714	4.11955	3.47906
cg19246862	EPS8L2	5'UTR	chr11	706635	p	shore	5'UTR - shore		ρ0 v. ρ+	ρ0 Meth	13.8933	2.00944	16.5503	0.00229596	0.871745	2.02268	0.220805	1.2426	0.000788389	0.0121448	6.657	5.248	4.985	17.09	18.12	23.36	-3.8096	-4.17432	-4.25249	-2.27839	-2.17593	-1.71406
cg16327891	EPSTI1	TSS1500	chr13	43566633	q	shore	TSS1500 - shore		ρ0 v. ρ+	ρ0 Meth	22.1606	1.94449	16.5503	0.000338125	0.0224079	1.31892	0.11518	1.2426	0.000331917	0.271921	46.978	45.44	40.7703	67.6	66.31	65.76	-0.174608	-0.263881	-0.538802	1.06103	0.976906	0.941528
cg21020871	EPSTI1	IGR	chr13	43457994	q	open sea	IGR - open sea	-2530	ρ0 v. ρ+	ρ0 Meth	17.24	1.94377	16.5503	0.000892581	0.370359	2.19111	0.336279	1.2426	0.00286417	0.0241586	76.93	77.73	73.51	90.46	95.24	94.19	1.73753	1.80337	1.47249	3.24522	4.32253	4.01896
cg19258882	ERBB3	TSS1500	chr12	56472805	q	island	TSS1500 - island		ρ0 v. ρ+	ρ0 Meth	19.2667	1.07143	16.5503	5.62178e-05	0.0321551	1.28233	0.0842753	1.2426	0.000108779	0.330942	24.94	24.26	21.65	42.76	42.3	43.59	-1.58958	-1.64248	-1.85557	-0.420762	-0.447914	-0.371954
cg10232140	ERCC6	TSS1500	chr10	50747652	q	shore	TSS1500 - shore		ρ0 v. ρ+	ρ0 Meth	7.10967	0.711702	16.5503	0.000564257	0.999909	1.74103	0.14561	1.2426	0.00028035	0.0133692	2.952	3.57	3.655	10.62	9.276	11.61	-5.03893	-4.75549	-4.72027	-3.07317	-3.28991	-2.92852
cg10727654	ERF	IGR	chr19	42749236	q	island	IGR - island	-2481	ρ0 v. ρ+	ρ0 Demeth	-20.429	1.50072	16.5503	0.000168614	0.0305254	-2.54403	0.139259	1.2426	5.28117e-05	0.000370431	23.64	28.72	26.11	5.777	5.154	6.252	-1.69159	-1.31144	-1.50078	-4.02769	-4.20182	-3.9064
cg03127334	ERG	5'UTR	chr21	40033634	q	island	5'UTR - island		ρ0 v. ρ+	ρ0 Meth	24.0281	3.03733	16.5503	0.00138145	0.0348633	1.45662	0.191054	1.2426	0.00158912	0.162745	49.9375	44.13	42.4282	69.33	73.11	66.14	-0.00360942	-0.340314	-0.440337	1.17665	1.443	0.965941
cg09582351	ERGIC2	TSS1500	chr12	29534625	p	shore	TSS1500 - shore		ρ0 v. ρ+	ρ0 Demeth	-20.5744	1.96786	16.5503	0.000472918	0.0551876	-2.6349	0.321229	1.2426	0.00120366	0.00628914	22.79	28.07	27.53	3.7658	5.57	7.331	-1.76039	-1.35756	-1.39638	-4.67552	-4.0835	-3.66001
cg20670274	ERICH1	TSS1500	chr8	681577	p	island	TSS1500 - island		ρ0 v. ρ+	ρ0 Meth	23.88	0.832219	16.5503	8.77924e-06	0.000459001	1.79246	0.0888359	1.2426	3.5615e-05	0.00173378	14.69	16.54	17.5	40.17	39.91	40.29	-2.53788	-2.33513	-2.23704	-0.574751	-0.590375	-0.567551
cg02833117	ERMN	TSS1500	chr2	158182968	q	open sea	TSS1500 - open sea		ρ0 v. ρ+	ρ0 Meth	14.4667	1.43372	16.5503	0.000542776	0.890116	1.9724	0.182754	1.2426	0.000418012	0.00814061	77.26	81.76	78.75	93.5	94.77	92.9	1.76449	2.16429	1.88982	3.84645	4.17955	3.70979
cg18378453	ERVMER34-1	IGR	chr4	53617443	q	island	IGR - island	7759	ρ0 v. ρ+	ρ0 Meth	33.2843	2.28475	16.5503	0.00012913	0.000937652	2.59458	0.265226	1.2426	0.000611897	0.00356377	14.68	13.84	8.997	48.15	43.17	46.05	-2.53903	-2.63817	-3.3384	-0.106808	-0.396624	-0.228422
cg05294813	ERVV-2	IGR	chr19	53541287	q	shore	IGR - shore	-6704	ρ0 v. ρ+	ρ0 Meth	21.58	1.53433	16.5503	0.000148295	0.0152858	2.08693	0.233163	1.2426	0.000861895	0.0112366	12.96	8.072	8.908	31.31	31.26	32.11	-2.74761	-3.50951	-3.35415	-1.13348	-1.13683	-1.08018
cg21972318	ESAM	TSS200	chr11	124632245	q	island	TSS200 - island		ρ0 v. ρ+	ρ0 Demeth	-9.32961	0.590433	16.5503	9.37283e-05	0.999872	-1.85501	0.103529	1.2426	5.70243e-05	0.00204871	13.3908	12.53	14.44	4.238	3.719	4.415	-2.69327	-2.8034	-2.56687	-4.498	-4.69426	-4.4363
cg18845718	ESD	5'UTR	chr13	47370386	q	shore	5'UTR - shore		ρ0 v. ρ+	ρ0 Demeth	-21.6487	2.68945	16.5503	0.0012932	0.0655163	-1.9458	0.272713	1.2426	0.00204053	0.0308637	33.73	36.82	29.26	12.44	8.614	13.81	-0.974324	-0.778978	-1.2736	-2.81529	-3.40722	-2.64181
cg16747999	ESRP1	TSS200	chr8	95653174	q	shore	TSS200 - shore		ρ0 v. ρ+	ρ0 Meth	22.8167	1.92724	16.5503	0.000291411	0.0156834	1.35151	0.121198	1.2426	0.000368064	0.209839	31.56	36	36.86	58.74	58.52	55.61	-1.11674	-0.830075	-0.776498	0.509599	0.496514	0.32511
cg02998463	ESRRB	5'UTR	chr14	76874418	q	open sea	5'UTR - open sea		ρ0 v. ρ+	ρ0 Meth	22.5367	1.70242	16.5503	0.000188154	0.0122758	1.38485	0.0999781	1.2426	0.000157478	0.113943	51.46	49.09	45.78	72.13	70.67	71.14	0.0842773	-0.0525199	-0.244108	1.37189	1.26872	1.30159
cg03750606	ESRRG	TSS200	chr1	217262978	q	shore	TSS200 - shore		ρ0 v. ρ+	ρ0 Meth	19.0022	2.5005	16.5503	0.00160878	0.191234	1.98738	0.194715	1.2426	0.000519197	0.00938779	74.8277	74.37	67.2556	90.64	92.14	90.68	1.57174	1.53689	1.0384	3.27557	3.55123	3.28238
cg23963317	ESRRG	5'UTR	chr1	216897284	q	open sea	5'UTR - open sea		ρ0 v. ρ+	ρ0 Meth	10.9067	1.33265	16.5503	0.00121397	0.993358	1.67011	0.139428	1.2426	0.000278389	0.0187312	84.23	84.65	80.49	94.36	93.83	93.9	2.41715	2.46327	2.0446	4.06441	3.92671	3.94424
cg11204099	ETNK1	TSS1500	chr12	22777820	p	shore	TSS1500 - shore		ρ0 v. ρ+	ρ0 Demeth	-23.3333	2.14912	16.5503	0.000408429	0.0171798	-1.98284	0.210723	1.2426	0.00071094	0.0123572	36.07	38.59	32.79	12.82	10.01	14.62	-0.825694	-0.670247	-1.03542	-2.7656	-3.16832	-2.54595
cg00103329	ETNK2	TSS1500	chr1	204121923	q	shore	TSS1500 - shore		ρ0 v. ρ+	ρ0 Demeth	-17.89	1.28069	16.5503	0.00015233	0.177298	-1.59609	0.138314	1.2426	0.000322071	0.0314785	86.45	89	85.96	67.59	70.52	69.63	2.67357	3.0163	2.61412	1.06037	1.2583	1.19706
cg22290744	EVC2	5'UTR	chr4	5710016	p	island	5'UTR - island		ρ0 v. ρ+	ρ0 Demeth	-22.292	3.59388	16.5503	0.00343612	0.0928918	-1.96969	0.263038	1.2426	0.00170093	0.0254447	26.9214	38.27	36.17	9.99653	11.4651	13.0237	-1.4407	-0.689758	-0.819441	-3.17048	-2.94899	-2.73948
cg05825073	EVX1	1stExon	chr7	27282237	p	island	1stExon - island		ρ0 v. ρ+	ρ0 Meth	29.0436	2.23926	16.5503	0.000203866	0.00254707	1.93278	0.138854	1.2426	0.000154475	0.00383505	46.3386	53.1105	52.11	79.64	80.82	78.23	-0.211669	0.179732	0.121836	1.96776	2.07511	1.84538
cg12192691	EVX1	IGR	chr7	27291695	p	island	IGR - island	9531	ρ0 v. ρ+	ρ0 Meth	27.0931	3.46678	16.5503	0.00144691	0.0192955	2.07461	0.27587	1.2426	0.00167372	0.0197966	60.8	61.5	52.1808	83.92	88.71	83.13	0.633218	0.675728	0.125928	2.38375	2.97405	2.30091
cg07104209	EVX1	TSS1500	chr7	27281872	p	shore	TSS1500 - shore		ρ0 v. ρ+	ρ0 Meth	13.0363	1.54577	16.5503	0.00108258	0.957316	1.73068	0.214583	1.2426	0.00128356	0.0427271	81.87	80.2847	77.3364	91.67	92.57	94.36	2.17496	2.02581	1.77077	3.46006	3.63911	4.06441
cg14404812	EXD3	5'UTR	chr9	140301493	q	island	5'UTR - island		ρ0 v. ρ+	ρ0 Meth	20.955	1.7352	16.5503	0.00026965	0.0320579	2.03493	0.254152	1.2426	0.00131966	0.0179098	7.255	11.3	11.72	31.64	29.11	32.39	-3.67622	-2.97261	-2.91311	-1.1114	-1.28407	-1.06169
cg25314360	EXOC2	5'UTR	chr6	658460	p	shore	5'UTR - shore		ρ0 v. ρ+	ρ0 Meth	7.19	0.906673	16.5503	0.00136882	0.999758	1.64351	0.155276	1.2426	0.000450891	0.0306266	89.39	90.33	87.35	95.85	96.61	96.18	3.07469	3.22362	2.78767	4.5296	4.83282	4.65409
cg03627989	EXOC6B	TSS200	chr2	73053289	p	shore	TSS200 - shore		ρ0 v. ρ+	ρ0 Demeth	-13.9143	0.948839	16.5503	0.000125813	0.975046	-1.86026	0.212117	1.2426	0.000932013	0.0218612	20.75	20.09	21.41	7.345	5.142	8.02	-1.9333	-1.9919	-1.87606	-3.65703	-4.20537	-3.51965
cg26227044	EXOC8	1stExon	chr1	231471991	q	shore	1stExon - shore		ρ0 v. ρ+	ρ0 Meth	28.179	0.616282	16.5503	1.3683e-06	2.33371e-05	2.55789	0.100866	1.2426	1.43588e-05	0.000101293	8.373	9.02	10.38	37.14	37.43	37.74	-3.45196	-3.33435	-3.11001	-0.759168	-0.741276	-0.722211
cg06978604	EXOC8	1stExon	chr1	231471504	q	shore	1stExon - shore		ρ0 v. ρ+	ρ0 Meth	23.6667	1.63302	16.5503	0.000131798	0.00604969	1.39908	0.101197	1.2426	0.000158654	0.0984754	35.9	37.08	32.85	60.42	59.47	56.94	-0.836341	-0.762877	-1.03149	0.610255	0.553172	0.403094
cg15139248	EXOSC10	TSS1500	chr1	11160154	p	shore	TSS1500 - shore		ρ0 v. ρ+	ρ0 Meth	21.2167	2.08466	16.5503	0.000524973	0.0444165	1.47439	0.144566	1.2426	0.000520749	0.0920826	22.69	20.15	18.79	38.28	43.31	43.69	-1.7686	-1.98651	-2.11169	-0.689147	-0.388394	-0.366088
cg14552982	EXOSC2	TSS1500	chr9	133568226	q	shore	TSS1500 - shore		ρ0 v. ρ+	ρ0 Demeth	-12.4678	1.26267	16.5503	0.00059024	0.984072	-1.55897	0.115392	1.2426	0.000173704	0.0259169	92.36	91.77	91.8034	77.09	81.25	80.19	3.59562	3.47906	3.48545	1.75057	2.11548	2.01719
cg06713675	EXOSC9	TSS1500	chr4	122721982	q	shore	TSS1500 - shore		ρ0 v. ρ+	ρ0 Meth	26.2848	3.70012	16.5503	0.00207441	0.0292263	1.57002	0.231238	1.2426	0.00245715	0.114995	42.29	43.9	33.9856	65.15	70.36	63.52	-0.448505	-0.35378	-0.957855	0.902607	1.24721	0.800105
cg25700686	EYA1	5'UTR	chr8	72268832	q	open sea	5'UTR - open sea		ρ0 v. ρ+	ρ0 Meth	21.3907	1.02235	16.5503	3.08367e-05	0.00453851	2.05981	0.0852572	1.2426	1.74109e-05	0.00033233	9.199	10.35	9.899	29.41	32.72	31.49	-3.30316	-3.11467	-3.18619	-1.26316	-1.04	-1.12142
cg06693048	EYA1	TSS1500	chr8	72275551	q	open sea	TSS1500 - open sea		ρ0 v. ρ+	ρ0 Meth	16.1177	2.26161	16.5503	0.00204954	0.571269	2.61306	0.352371	1.2426	0.00176466	0.00904913	79.26	83.718	76.4391	97.19	94.47	96.11	1.93418	2.36226	1.69791	5.11217	4.0945	4.62684
cg08558971	EZH2	5'UTR	chr7	148544468	q	open sea	5'UTR - open sea		ρ0 v. ρ+	ρ0 Meth	5.37748	0.242656	16.5503	2.45432e-05	0.999999	1.58431	0.106964	1.2426	0.000120961	0.01654	91.8931	91.5738	91.5306	97.2	97.31	96.62	3.50274	3.44198	3.43392	5.11746	5.17691	4.83723
cg22812275	EZR	TSS1500	chr6	159240814	q	shore	TSS1500 - shore		ρ0 v. ρ+	ρ0 Meth	16.0763	2.965	16.5503	0.00560946	0.559828	1.77863	0.230951	1.2426	0.00152962	0.0406238	77.33	79.01	69.4541	91.8966	91.4011	90.7253	1.77024	1.91233	1.18508	3.50342	3.41	3.29013
cg04944873	F13A1	1stExon	chr6	6320895	p	open sea	1stExon - open sea		ρ0 v. ρ+	ρ0 Meth	48.32	1.68263	16.5503	8.75169e-06	2.45229e-05	3.06558	0.119733	1.2426	1.38214e-05	5.60385e-05	21.97	22.89	23.15	68.31	73.98	70.68	-1.82849	-1.7522	-1.73103	1.10807	1.50751	1.26942
cg14047667	F13A1	1stExon	chr6	6320889	p	open sea	1stExon - open sea		ρ0 v. ρ+	ρ0 Meth	26.4867	1.23758	16.5503	2.81867e-05	0.000654997	1.57295	0.0790623	1.2426	3.76611e-05	0.00697041	34.9	35.06	31.72	60.93	59.2	61.01	-0.899431	-0.889281	-1.10607	0.641091	0.537028	0.645942
cg01634141	F13A1	TSS200	chr6	6321052	p	open sea	TSS200 - open sea		ρ0 v. ρ+	ρ0 Meth	26.1633	0.797385	16.5503	5.14477e-06	0.0001361	1.68933	0.0612075	1.2426	1.02499e-05	0.00093739	22.64	24.75	22.49	49.14	50.1	49.13	-1.77271	-1.60426	-1.7851	-0.0496336	0.00577079	-0.0502109
cg03440267	F13A1	TSS200	chr6	6321061	p	open sea	TSS200 - open sea		ρ0 v. ρ+	ρ0 Meth	25.8433	1.658	16.5503	9.89165e-05	0.00249505	1.58939	0.114183	1.2426	0.000154469	0.0192626	28.15	30.27	25.32	52.86	55.42	52.99	-1.35185	-1.20389	-1.56044	0.165225	0.31401	0.172752
cg12407462	F2RL1	IGR	chr5	76112776	q	shore	IGR - shore	-2057	ρ0 v. ρ+	ρ0 Meth	21.7433	1.04071	16.5503	3.10143e-05	0.00377385	1.27973	0.0624733	1.2426	3.35418e-05	0.292133	35.49	37.27	36.47	58.32	59.63	56.51	-0.86211	-0.751141	-0.800728	0.484635	0.562755	0.377822
cg14753355	F2RL3	TSS200	chr19	16999668	p	shore	TSS200 - shore		ρ0 v. ρ+	ρ0 Meth	23.5767	2.45323	16.5503	0.000655331	0.0229106	2.13512	0.223642	1.2426	0.000672298	0.0081828	68.69	66.93	61.55	87.09	91.15	89.66	1.13348	1.01713	0.678775	2.75402	3.36449	3.11623
cg09549015	F3	TSS1500	chr1	95008041	p	island	TSS1500 - island		ρ0 v. ρ+	ρ0 Meth	24.7175	3.69078	16.5503	0.0025862	0.0458503	1.89225	0.305688	1.2426	0.003462	0.050629	20.06	14.84	12.11	44.35	34.8324	41.98	-1.9946	-2.52068	-2.8595	-0.327448	-0.903724	-0.466848
cg08266168	F7	TSS200	chr13	113760006	q	shore	TSS200 - shore		ρ0 v. ρ+	ρ0 Meth	19.05	1.88735	16.5503	0.000542105	0.128006	1.59042	0.145547	1.2426	0.000398336	0.037615	70.14	65.67	64.43	85.18	87.28	84.93	1.23202	0.935765	0.857072	2.52297	2.77855	2.49459
cg20329620	F7	TSS1500	chr13	113759894	q	shore	TSS1500 - shore		ρ0 v. ρ+	ρ0 Meth	14.2367	1.20042	16.5503	0.00028943	0.93691	1.65084	0.189685	1.2426	0.000959767	0.0489222	77.12	78.13	75.66	90.8	93.04	89.78	1.75302	1.83692	1.6362	3.30299	3.74069	3.135
cg00105606	FA2H	TSS200	chr16	74808761	q	island	TSS200 - island		ρ0 v. ρ+	ρ0 Demeth	-24.9891	2.96187	16.5503	0.00108093	0.0232934	-1.69508	0.176684	1.2426	0.000659727	0.0313258	39.5673	48.51	48.16	21.32	19.73	20.22	-0.611023	-0.0860101	-0.10623	-1.88379	-2.02447	-1.98024
cg04979147	FA2H	TSS200	chr16	74808750	q	island	TSS200 - island		ρ0 v. ρ+	ρ0 Demeth	-28.33	3.22105	16.5503	0.000921774	0.0108948	-1.8528	0.223626	1.2426	0.00115847	0.0263365	45.87	50.75	54.73	18.43	22.86	25.07	-0.238877	0.0432841	0.273777	-2.14598	-1.75465	-1.57958
cg07200850	FA2H	TSS200	chr16	74808755	q	island	TSS200 - island		ρ0 v. ρ+	ρ0 Demeth	-32.231	4.13104	16.5503	0.00145603	0.00973361	-2.12092	0.279685	1.2426	0.00162179	0.0175547	46.2029	57.73	55.1	17.25	20.23	24.86	-0.219546	0.449687	0.295337	-2.26216	-1.97935	-1.59575
cg13609457	FABP2	IGR	chr4	120235615	q	open sea	IGR - open sea	-2790	ρ0 v. ρ+	ρ0 Meth	16.3467	1.79635	16.5503	0.000808761	0.542432	1.98872	0.305007	1.2426	0.00285682	0.0355898	77.27	77.51	73.59	90.74	94.95	91.72	1.76531	1.7851	1.47843	3.29265	4.23281	3.46953
cg05226707	FABP3	TSS1500	chr1	31846699	p	open sea	TSS1500 - open sea		ρ0 v. ρ+	ρ0 Meth	19.3933	2.31625	16.5503	0.00111294	0.143532	1.61558	0.168526	1.2426	0.000661676	0.0456868	13.07	15.61	13.68	37.08	29.54	33.92	-2.7336	-2.4346	-2.65763	-0.762877	-1.25413	-0.962078
cg25303599	FADS2	5'UTR	chr11	61595807	q	island	5'UTR - island		ρ0 v. ρ+	ρ0 Demeth	-11.0784	0.302221	16.5503	3.30664e-06	0.999973	-1.51852	0.0655488	1.2426	2.05754e-05	0.00679704	18.3563	18.34	18.43	6.696	7.569	7.626	-2.15307	-2.15464	-2.14598	-3.80057	-3.6102	-3.59849
cg11880646	FADS3	IGR	chr11	61638900	q	open sea	IGR - open sea	-2098	ρ0 v. ρ+	ρ0 Meth	21.0767	1.02099	16.5503	3.25287e-05	0.0056982	1.46417	0.0733737	1.2426	3.72147e-05	0.0195887	19.35	21.42	20.87	42.4	40	42.47	-2.05934	-1.8752	-1.92279	-0.442005	-0.584963	-0.43787
cg16573374	FAHD2B	TSS1500	chr2	97761334	q	shore	TSS1500 - shore		ρ0 v. ρ+	ρ0 Meth	22.4019	3.13955	16.5503	0.00204009	0.0680202	1.65531	0.191216	1.2426	0.000979596	0.0485893	64.47	62.48	54.3043	81.97	83.31	83.18	0.85959	0.735735	0.249006	2.1847	2.31951	2.30606
cg13538845	FAIM	TSS200	chr3	138327501	q	island	TSS200 - island		ρ0 v. ρ+	ρ0 Meth	23.32	1.38153	16.5503	7.22085e-05	0.00402598	1.5642	0.0954823	1.2426	8.12764e-05	0.0140499	20.72	23.42	21.02	47.21	43.89	44.02	-1.93593	-1.70923	-1.90972	-0.161172	-0.354366	-0.346752
cg15916166	FAIM	TSS200	chr3	138327519	q	island	TSS200 - island		ρ0 v. ρ+	ρ0 Meth	21.17	2.02486	16.5503	0.000472948	0.042349	1.51486	0.134906	1.2426	0.000358234	0.0568847	20.26	17.61	19.38	42.48	36.54	41.74	-1.97667	-2.22607	-2.05657	-0.43728	-0.796371	-0.481075
cg15158847	FAIM3	5'UTR	chr1	207095315	q	open sea	5'UTR - open sea		ρ0 v. ρ+	ρ0 Meth	25.1967	2.32285	16.5503	0.00040987	0.0102449	1.51476	0.140627	1.2426	0.000421206	0.0625422	40.79	47.63	42.45	67.04	70.75	68.67	-0.537625	-0.13687	-0.439051	1.02431	1.27429	1.13214
cg11394644	FAM104A	TSS1500	chr17	71229370	q	shore	TSS1500 - shore		ρ0 v. ρ+	ρ0 Meth	19.7667	1.1769	16.5503	7.36513e-05	0.0261471	2.6011	0.235819	1.2426	0.000384068	0.00229378	4.794	6.981	4.265	24.07	24.51	26.76	-4.31175	-3.73602	-4.48843	-1.65743	-1.62292	-1.45255
cg06519746	FAM105B	TSS1500	chr5	14664248	p	island	TSS1500 - island		ρ0 v. ρ+	ρ0 Meth	23.1233	0.804812	16.5503	8.73429e-06	0.000612351	1.91167	0.0576465	1.2426	4.93128e-06	0.000157777	13.58	13.14	12.68	35.51	35.48	37.78	-2.66988	-2.72473	-2.78376	-0.86085	-0.86274	-0.719756
cg12285118	FAM107B	TSS200	chr10	14816973	p	open sea	TSS200 - open sea		ρ0 v. ρ+	ρ0 Demeth	-16.3219	0.918819	16.5503	5.90018e-05	0.592045	-1.56474	0.0965225	1.2426	8.47145e-05	0.014456	89.3288	88.5688	87.3082	70.74	73.13	72.37	3.0654	2.95383	2.78222	1.2736	1.44447	1.38916
cg26875384	FAM107B	TSS1500	chr10	14817904	p	open sea	TSS1500 - open sea		ρ0 v. ρ+	ρ0 Demeth	-33.0714	3.50726	16.5503	0.000705231	0.00469047	-2.00627	0.225718	1.2426	0.000885259	0.0139182	58.55	68.6341	61.73	27.24	28.99	33.47	0.498297	1.12973	0.689758	-1.41742	-1.29247	-0.991136
cg25965499	FAM108A1	TSS200	chr19	1885691	p	shore	TSS200 - shore		ρ0 v. ρ+	ρ0 Meth	24.4733	2.13876	16.5503	0.000332835	0.0103987	1.84309	0.207355	1.2426	0.000885189	0.0222081	20.06	13.68	14.98	40.96	42.11	39.07	-1.9946	-2.65763	-2.50476	-0.527477	-0.459151	-0.641091
cg09563102	FAM110C	IGR	chr2	47889	p	shore	IGR - shore	9075	ρ0 v. ρ+	ρ0 Demeth	-16.6033	1.02108	16.5503	8.37034e-05	0.480553	-1.47594	0.0731183	1.2426	3.55558e-05	0.0165901	86.75	87.07	86.35	71.4	70.81	68.15	2.71087	2.75145	2.6613	1.31991	1.27848	1.09742
cg02245020	FAM115A	5'UTR	chr7	143580147	q	shore	5'UTR - shore		ρ0 v. ρ+	ρ0 Demeth	-31.6464	2.05144	16.5503	0.000103044	0.000918063	-1.89822	0.129918	1.2426	0.000127644	0.00363334	67.8879	68.1384	67.5167	37.68	32.1623	38.7615	1.08004	1.09665	1.05554	-0.725896	-1.07672	-0.659813
cg12928933	FAM116A	TSS1500	chr3	57680278	p	shore	TSS1500 - shore		ρ0 v. ρ+	ρ0 Meth	20.2075	2.51232	16.5503	0.00129694	0.109655	2.15693	0.206267	1.2426	0.000472609	0.00573857	73.91	74.25	66.77	90.8215	92.9129	91.8182	1.50227	1.52782	1.00671	3.3067	3.7126	3.48828
cg16073034	FAM119A	5'UTR	chr2	208489113	q	shore	5'UTR - shore		ρ0 v. ρ+	ρ0 Demeth	-15.489	3.16393	16.5503	0.00807006	0.623194	-2.18522	0.388332	1.2426	0.00490532	0.0365483	15.5001	25.6	22.28	7.781	4.272	4.86	-2.44667	-1.53916	-1.80254	-3.56704	-4.48596	-4.29102
cg09253762	FAM119B	TSS1500	chr12	58165392	q	shore	TSS1500 - shore		ρ0 v. ρ+	ρ0 Meth	28.5345	1.9051	16.5503	0.000115757	0.00164073	1.76559	0.135601	1.2426	0.000200796	0.00911033	30.0561	25.98	24.0706	54.38	54.67	56.66	-1.21854	-1.51051	-1.65739	0.25341	0.270283	0.386631
cg10239638	FAM12A	TSS1500	chr14	21212718	q	open sea	TSS1500 - open sea		ρ0 v. ρ+	ρ0 Demeth	-27.2167	1.75481	16.5503	0.000100877	0.00185871	-1.67855	0.123893	1.2426	0.000171787	0.0122484	71.13	75.75	71.2	44.57	47.2	44.66	1.30089	1.64326	1.30581	-0.314594	-0.161751	-0.309339
cg07354903	FAM131A	5'UTR	chr3	184054149	q	island	5'UTR - island		ρ0 v. ρ+	ρ0 Meth	17.628	1.21226	16.5503	0.000130064	0.212131	2.24665	0.299743	1.2426	0.00169492	0.0144439	4.304	8.269	6.893	23.45	24.3	24.6	-4.47471	-3.47162	-3.75569	-1.70681	-1.63934	-1.61591
cg12187657	FAM131B	TSS200	chr7	143059271	q	island	TSS200 - island		ρ0 v. ρ+	ρ0 Demeth	-24.3851	4.35512	16.5503	0.00499479	0.0735635	-1.9793	0.330449	1.2426	0.00390704	0.0451464	29.9453	42.36	41.31	16.91	10.93	12.62	-1.22616	-0.444368	-0.506624	-2.2968	-3.02665	-2.79159
cg00750917	FAM135B	5'UTR	chr8	139507782	q	shore	5'UTR - shore		ρ0 v. ρ+	ρ0 Demeth	-25.8698	3.37775	16.5503	0.00156199	0.025565	-1.63246	0.232747	1.2426	0.00217592	0.0847429	48.32	54.6	52.48	23.38	22.83	31.5807	-0.0969856	0.266209	0.143233	-1.71245	-1.75711	-1.11536
cg09244489	FAM13A	TSS1500	chr4	89744743	q	open sea	TSS1500 - open sea		ρ0 v. ρ+	ρ0 Meth	20.7253	1.65071	16.5503	0.000231569	0.0323709	1.86784	0.225195	1.2426	0.00115365	0.0250798	8.904	13.67	13.07	32.18	33.96	31.68	-3.35486	-2.65885	-2.7336	-1.07555	-0.959504	-1.10874
cg05965392	FAM150A	TSS1500	chr8	53478624	q	island	TSS1500 - island		ρ0 v. ρ+	ρ0 Meth	27.3967	1.45385	16.5503	4.67017e-05	0.000866079	2.03823	0.151089	1.2426	0.000174712	0.00312783	56.42	57.66	56.85	86	85.55	81.57	0.37254	0.44555	0.3978	2.61891	2.5657	2.14598
cg17162024	FAM150A	TSS1500	chr8	53478454	q	island	TSS1500 - island		ρ0 v. ρ+	ρ0 Meth	26.39	3.03665	16.5503	0.000965107	0.015905	1.8395	0.216966	1.2426	0.00106091	0.0257288	58.78	55.21	50.21	83.61	82	77.76	0.511981	0.301753	0.0121187	2.35086	2.18763	1.80587
cg26021627	FAM150A	TSS1500	chr8	53478706	q	shore	TSS1500 - shore		ρ0 v. ρ+	ρ0 Meth	21.4893	2.91823	16.5503	0.00181198	0.0830098	2.75041	0.317209	1.2426	0.000973603	0.00458901	74.81	77.15	67.8922	95.53	95.79	93	1.57038	1.75547	1.08032	4.41761	4.50798	3.7318
cg13507506	FAM150B	TSS1500	chr2	289147	p	island	TSS1500 - island		ρ0 v. ρ+	ρ0 Meth	28.0033	1.49599	16.5503	4.79519e-05	0.000785963	1.73659	0.0989249	1.2426	6.18372e-05	0.00376593	28.44	25.11	25.56	53.55	56.5	53.07	-1.33123	-1.57651	-1.54219	0.205208	0.377235	0.177386
cg09985832	FAM150B	TSS1500	chr2	289702	p	island	TSS1500 - island		ρ0 v. ρ+	ρ0 Meth	24.7067	2.41855	16.5503	0.000517448	0.0140253	1.46556	0.154877	1.2426	0.0006957	0.111727	37.6	36.84	30.44	59.96	60.94	58.1	-0.730813	-0.777738	-1.19229	0.582558	0.641698	0.471588
cg02736505	FAM150B	TSS1500	chr2	288785	p	island	TSS1500 - island		ρ0 v. ρ+	ρ0 Meth	19.9816	2.1195	16.5503	0.000705769	0.0904209	2.7235	0.448467	1.2426	0.00371424	0.015388	73.33	78.26	72.97	97.2449	94.25	93.01	1.45919	1.84792	1.43274	5.14147	4.03486	3.73402
cg17438457	FAM159A	IGR	chr1	53094893	p	shelf	IGR - shelf	-4173	ρ0 v. ρ+	ρ0 Meth	8.20667	1.05407	16.5503	0.00146771	0.999321	1.6174	0.15318	1.2426	0.000455153	0.0353683	85.22	88.32	88.26	94.98	95.81	95.63	2.52755	2.9187	2.91033	4.24186	4.51515	4.45176
cg19804605	FAM163A	1stExon	chr1	179712361	q	island	1stExon - island		ρ0 v. ρ+	ρ0 Meth	24.2267	2.36277	16.5503	0.000510052	0.0157378	2.17628	0.342635	1.2426	0.00314814	0.0266402	65.19	63.52	64.78	89.03	92.56	84.58	0.905149	0.800105	0.879154	3.02073	3.63701	2.45551
cg13786023	FAM163A	5'UTR	chr1	179723524	q	open sea	5'UTR - open sea		ρ0 v. ρ+	ρ0 Meth	20.4933	1.14335	16.5503	5.6945e-05	0.0130462	1.45904	0.0777839	1.2426	4.75616e-05	0.0248456	60.17	61.6	58.1	80.36	79.59	81.4	0.595189	0.681824	0.471588	2.03268	1.96331	2.12973
cg13692082	FAM163B	IGR	chr9	136447400	q	shelf	IGR - shelf	3863	ρ0 v. ρ+	ρ0 Demeth	-20.1933	1.35026	16.5503	0.000116452	0.0271087	-1.20269	0.0859891	1.2426	0.000151584	0.666663	63.63	67.63	67.51	45.57	45.98	46.64	0.806958	1.06301	1.05511	-0.256318	-0.232487	-0.194191
cg05575058	FAM164A	TSS1500	chr8	79578035	q	shore	TSS1500 - shore		ρ0 v. ρ+	ρ0 Demeth	-14.6707	1.48456	16.5503	0.000588392	0.862927	-1.73406	0.205221	1.2426	0.00107468	0.0374547	20.77	24.44	23.76	8.152	6.736	10.07	-1.93155	-1.62838	-1.68201	-3.49402	-3.79136	-3.15874
cg24073131	FAM164C	TSS1500	chr14	75535877	q	island	TSS1500 - island		ρ0 v. ρ+	ρ0 Meth	24.6167	1.00071	16.5503	1.62065e-05	0.000644244	1.55441	0.0659428	1.2426	1.92028e-05	0.00455798	24.3	26.48	25.7	51.6	49.71	49.02	-1.63934	-1.47323	-1.53159	0.092364	-0.0167355	-0.0565609
cg15979150	FAM164C	TSS1500	chr14	75535757	q	shore	TSS1500 - shore		ρ0 v. ρ+	ρ0 Meth	21.1387	1.42508	16.5503	0.000120267	0.0161508	2.37229	0.177585	1.2426	0.000181572	0.00158229	6.367	8.602	6.415	28.9	25.91	29.99	-3.87833	-3.40942	-3.86676	-1.29878	-1.51577	-1.22308
cg08013227	FAM166A	TSS200	chr9	140142392	q	open sea	TSS200 - open sea		ρ0 v. ρ+	ρ0 Meth	16.3233	2.09786	16.5503	0.00147113	0.540529	1.88027	0.212086	1.2426	0.000894036	0.0199026	79.42	74.52	72.87	92.04	93.13	90.61	1.94826	1.54826	1.42544	3.53142	3.76086	3.27047
cg04905636	FAM168A	5'UTR	chr11	73289224	q	open sea	5'UTR - open sea		ρ0 v. ρ+	ρ0 Meth	12.5267	2.18829	16.5503	0.00460959	0.930191	1.96095	0.278067	1.2426	0.00213205	0.0307171	84.95	83.45	78.12	95.16	95.62	93.32	2.49685	2.33408	1.83608	4.29728	4.44831	3.80427
cg03605420	FAM169A	TSS200	chr5	74162809	q	shore	TSS200 - shore		ρ0 v. ρ+	ρ0 Meth	28.4733	1.85437	16.5503	0.000104955	0.00151302	1.98693	0.138579	1.2426	0.000137483	0.00291138	55.26	54.67	50.52	81.82	83.93	80.12	0.30467	0.270283	0.0300091	2.1701	2.38482	2.01084
cg23934927	FAM169A	TSS200	chr5	74162623	q	island	TSS200 - island		ρ0 v. ρ+	ρ0 Meth	19.44	1.29309	16.5503	0.000114073	0.0445779	1.18874	0.0864863	1.2426	0.000162339	0.716412	28.05	31.94	30.87	49.39	50.84	48.95	-1.35899	-1.09144	-1.16311	-0.0352035	0.0484791	-0.0606021
cg03880355	FAM169A	TSS1500	chr5	74162880	q	shore	TSS1500 - shore		ρ0 v. ρ+	ρ0 Meth	10.8429	1.30952	16.5503	0.00116128	0.993977	2.16144	0.292397	1.2426	0.00178591	0.0175386	85.27	87.35	83.51	94.8477	97.1009	96.71	2.53328	2.78767	2.34036	4.20232	5.0658	4.87751
cg14924620	FAM170B	TSS200	chr10	50342114	q	shore	TSS200 - shore		ρ0 v. ρ+	ρ0 Meth	19.9	1.19018	16.5503	7.49733e-05	0.0240538	1.17405	0.0701823	1.2426	7.48227e-05	0.807986	45.02	46.05	42.25	64.9	64.45	63.67	-0.288341	-0.228422	-0.45087	0.886747	0.858331	0.809452
cg05596621	FAM170B-AS1	IGR	chr10	50344077	q	shelf	IGR - shelf	4876	ρ0 v. ρ+	ρ0 Meth	13.01	2.54455	16.5503	0.00692029	0.881902	2.12209	0.286902	1.2426	0.0017819	0.0188805	82.12	86.82	78.13	95.83	95.72	94.55	2.19939	2.71968	1.83692	4.52236	4.48314	4.11675
cg02782630	FAM175A	TSS1500	chr4	84406624	q	shore	TSS1500 - shore		ρ0 v. ρ+	ρ0 Meth	36.2433	1.70375	16.5503	2.88732e-05	0.000163237	2.25434	0.11534	1.2426	4.04065e-05	0.000469158	26.74	24.03	23.17	60.44	63.37	58.86	-1.45403	-1.66059	-1.72941	0.611461	0.790774	0.516746
cg07602984	FAM176B	TSS1500	chr1	36790927	p	shore	TSS1500 - shore		ρ0 v. ρ+	ρ0 Meth	16.0133	2.23568	16.5503	0.00201109	0.589073	2.03653	0.266885	1.2426	0.00158389	0.0206003	77.51	80.64	73.5	92.82	94.87	92	1.7851	2.05842	1.47175	3.69238	4.20892	3.52356
cg16230307	FAM177A1	TSS1500	chr14	35515116	q	shore	TSS1500 - shore		ρ0 v. ρ+	ρ0 Meth	26.3163	1.26495	16.5503	3.15414e-05	0.000759913	3.62279	0.320997	1.2426	0.000351227	0.000937844	4.755	2.302	3.344	29.89	27.92	31.54	-4.32413	-5.40737	-4.85321	-1.22996	-1.3683	-1.11808
cg26508537	FAM178A	TSS200	chr10	102672227	q	shore	TSS200 - shore		ρ0 v. ρ+	ρ0 Demeth	-13.4144	0.241645	16.5503	6.30429e-07	0.999898	-1.38986	0.0260983	1.2426	7.44204e-07	0.00242852	24.54	24.57	23.97	11.1757	10.9759	10.6851	-1.62058	-1.61824	-1.66534	-2.99058	-3.01986	-3.0633
cg05707236	FAM179A	5'UTR	chr2	29204695	p	open sea	5'UTR - open sea		ρ0 v. ρ+	ρ0 Demeth	-20.13	0.804418	16.5503	1.51389e-05	0.00562408	-1.18386	0.0482267	1.2426	1.63421e-05	0.854916	62.64	64.27	63.45	42.26	43.2	44.51	0.74559	0.84701	0.795749	-0.450278	-0.39486	-0.318098
cg10425827	FAM184A	5'UTR	chr6	119400462	q	shore	5'UTR - shore		ρ0 v. ρ+	ρ0 Demeth	-10.7297	0.966335	16.5503	0.000374274	0.998091	-1.82772	0.131477	1.2426	0.000155267	0.00563185	14.5	17.53	15.14	4.876	5.543	4.562	-2.55987	-2.23404	-2.48672	-4.28604	-4.09092	-4.38683
cg27237508	FAM189A1	TSS1500	chr15	29864169	q	shore	TSS1500 - shore		ρ0 v. ρ+	ρ0 Meth	15.263	2.31	16.5503	0.00271936	0.696561	2.90713	0.385762	1.2426	0.00166049	0.00646039	4.054	2.875	1.962	13.84	21.11	19.73	-4.5648	-5.07821	-5.64294	-2.63817	-1.90192	-2.02447
cg08822523	FAM190A	5'UTR	chr4	91156290	q	open sea	5'UTR - open sea		ρ0 v. ρ+	ρ0 Meth	19.9267	2.04074	16.5503	0.000616299	0.0867172	2.07163	0.161813	1.2426	0.000214533	0.0034518	69.4	75.39	69.37	91.96	90.59	91.39	1.1814	1.61513	1.17937	3.51574	3.26709	3.40795
cg18478850	FAM193B	TSS1500	chr5	176982070	q	shore	TSS1500 - shore		ρ0 v. ρ+	ρ0 Meth	22.27	2.57714	16.5503	0.0009863	0.0453938	1.69865	0.173609	1.2426	0.000611473	0.0292245	61.74	65.8	57.38	82.2	84.78	84.75	0.690369	0.944091	0.429017	2.20726	2.47776	2.4744
cg07312701	FAM194B	TSS200	chr13	46189883	q	open sea	TSS200 - open sea		ρ0 v. ρ+	ρ0 Demeth	-19.6667	1.53871	16.5503	0.000215941	0.0564179	-1.63146	0.125518	1.2426	0.000202176	0.018156	85.47	87.22	84.69	64.94	68.81	64.63	2.55638	2.77077	2.46772	0.889281	1.14153	0.869678
cg09629193	FAM195A	TSS1500	chr16	691570	p	shore	TSS1500 - shore		ρ0 v. ρ+	ρ0 Demeth	-11.0247	0.644734	16.5503	6.86077e-05	0.999492	-1.52136	0.122335	1.2426	0.000240401	0.0424686	17.83	18.17	18.9	8.341	7.053	6.432	-2.20431	-2.17107	-2.10132	-3.45798	-3.7201	-3.86268
cg00242478	FAM195B	5'UTR	chr17	79790735	q	island	5'UTR - island		ρ0 v. ρ+	ρ0 Meth	21.8847	0.381936	16.5503	5.55486e-07	7.62491e-05	2.9384	0.0741912	1.2426	2.42815e-06	1.11489e-05	4.229	4.285	4.892	25.72	26.71	26.63	-4.5012	-4.48138	-4.28107	-1.53008	-1.45624	-1.46214
cg12979789	FAM19A1	IGR	chr3	68047840	p	open sea	IGR - open sea	-5519	ρ0 v. ρ+	ρ0 Meth	24.33	2.43737	16.5503	0.000565918	0.0166162	1.83295	0.224366	1.2426	0.00122236	0.0291391	60.66	61.42	56.17	87.35	82.13	81.76	0.624749	0.670855	0.357881	2.78767	2.20037	2.16429
cg22706186	FAM19A1	TSS200	chr3	68053371	p	shelf	TSS200 - shelf		ρ0 v. ρ+	ρ0 Meth	24.31	2.57194	16.5503	0.000698748	0.0196844	2.27721	0.193358	1.2426	0.000297439	0.00296813	61.44	69.94	67	89.59	91.68	90.04	0.672073	1.21827	1.0217	3.10537	3.46195	3.17635
[truncated: 3,829 more rows]
