# Supplementary material for: Mitochondrial nicotinamide adenine dinucleotide reduced (NADH) oxidation links the tricarboxylic acid (TCA) cycle with methionine metabolism and nuclear DNA methylation
Source: PLoS Biol. 2018 Apr 18;16(4):e2005707. doi: 10.1371/journal.pbio.2005707 (PMC5927466; doi:10.1371/journal.pbio.2005707)
Supplement: S7 Data — AOX, alternative oxidase; mtDNA, mitochondrial DNA; NDI1, nicotinamide adenine dinucleotide reduced dehydrogenase-like 1 (XLSX) [file pbio.2005707.s013.xlsx]

## Sheet: AOX-NDI1 d9 v d0
Probe Set ID	Gene Symbol (Affymetrix)	Gene Description (Affymetrix)	Log2FC AOX/NDI1 d9/d0	P-value AOX/NDI1 d9/d0	Adjusted P-value AOX/NDI1 d9/d0
229819_at	A1BG	alpha-1-B glycoprotein	0.0374137	0.915261	0.999974
1564139_at	A2M-AS1	A2M antisense RNA 1 (head to head)	0.0130229	0.970252	0.999974
218075_at	AAAS	achalasia, adrenocortical insufficiency, alacrimia	0.0738296	0.774088	0.999974
218434_s_at	AACS	acetoacetyl-CoA synthetase	0.107872	0.467545	0.999974
223593_at	AADAT	aminoadipate aminotransferase	-0.396268	0.207689	0.999974
227534_at	AAED1	AhpC/TSA antioxidant enzyme domain containing 1	0.0610437	0.707101	0.999974
243284_at	AAGAB	alpha- and gamma-adaptin binding protein	0.130006	0.628504	0.999974
202851_at	AAGAB	alpha- and gamma-adaptin binding protein	0.0572324	0.764602	0.999974
202852_s_at	AAGAB	alpha- and gamma-adaptin binding protein	0.031572	0.906528	0.999974
225522_at	AAK1	AP2 associated kinase 1	-0.213325	0.354444	0.999974
205434_s_at	AAK1	AP2 associated kinase 1	0.0504792	0.850566	0.999974
221599_at	AAMDC	adipogenesis associated, Mth938 domain containing	0.173899	0.343189	0.999974
221600_s_at	AAMDC	adipogenesis associated, Mth938 domain containing	0.112076	0.553797	0.999974
201511_at	AAMP	angio-associated, migratory cell protein	0.110244	0.527671	0.999974
218089_at	AAR2	AAR2 splicing factor homolog	-0.338119	0.387144	0.999974
201000_at	AARS	alanyl-tRNA synthetase	-0.109081	0.603523	0.999974
231845_at	AARS2	alanyl-tRNA synthetase 2, mitochondrial	-0.00166466	0.993539	0.999974
228041_at	AASDH	aminoadipate-semialdehyde dehydrogenase	-0.389606	0.256435	0.999974
235435_at	AASDH	aminoadipate-semialdehyde dehydrogenase	0.0186359	0.91514	0.999974
202169_s_at	AASDHPPT	aminoadipate-semialdehyde dehydrogenase-phosphopantetheinyl transferase	-0.139332	0.596841	0.999974
202170_s_at	AASDHPPT	aminoadipate-semialdehyde dehydrogenase-phosphopantetheinyl transferase	-0.0081774	0.964904	0.999974
210852_s_at	AASS	aminoadipate-semialdehyde synthase	-0.0579184	0.810485	0.999974
214829_at	AASS	aminoadipate-semialdehyde synthase	-0.0272912	0.929822	0.999974
209165_at	AATF	apoptosis antagonizing transcription factor	0.0390831	0.838075	0.999974
209459_s_at	ABAT	4-aminobutyrate aminotransferase	0.235404	0.615944	0.999974
209460_at	ABAT	4-aminobutyrate aminotransferase	0.147007	0.682611	0.999974
220159_at	ABCA11P	ATP-binding cassette, sub-family A (ABC1), member 11, pseudogene	-0.472515	0.491141	0.999974
1553605_a_at	ABCA13	ATP-binding cassette, sub-family A (ABC1), member 13	0.778339	0.0736351	0.999974
231164_at	ABCA17P	ATP-binding cassette, sub-family A (ABC1), member 17, pseudogene	0.192858	0.594654	0.999974
204343_at	ABCA3	ATP-binding cassette, sub-family A (ABC1), member 3	-0.0387235	0.85155	0.999974
241705_at	ABCA5	ATP-binding cassette, sub-family A (ABC1), member 5	0.250959	0.570391	0.999974
213353_at	ABCA5	ATP-binding cassette, sub-family A (ABC1), member 5	-0.111815	0.692808	0.999974
243951_at	ABCB1	ATP-binding cassette, sub-family B (MDR/TAP), member 1	-0.384643	0.21342	0.999974
209993_at	ABCB1	ATP-binding cassette, sub-family B (MDR/TAP), member 1	-0.0506681	0.84623	0.999974
223320_s_at	ABCB10	ATP-binding cassette, sub-family B (MDR/TAP), member 10	0.0235888	0.923637	0.999974
209620_s_at	ABCB7	ATP-binding cassette, sub-family B (MDR/TAP), member 7	0.0321217	0.856971	0.999974
202804_at	ABCC1	ATP-binding cassette, sub-family C (CFTR/MRP), member 1	-0.219768	0.244773	0.999974
213485_s_at	ABCC10	ATP-binding cassette, sub-family C (CFTR/MRP), member 10	-0.123061	0.708486	0.999974
203196_at	ABCC4	ATP-binding cassette, sub-family C (CFTR/MRP), member 4	-0.229153	0.484337	0.999974
1554918_a_at	ABCC4	ATP-binding cassette, sub-family C (CFTR/MRP), member 4	0.135959	0.590754	0.999974
243928_s_at	ABCC4	ATP-binding cassette, sub-family C (CFTR/MRP), member 4	0.259916	0.780744	0.999974
1555039_a_at	ABCC4	ATP-binding cassette, sub-family C (CFTR/MRP), member 4	0.0576914	0.850861	0.999974
226363_at	ABCC5	ATP-binding cassette, sub-family C (CFTR/MRP), member 5	0.276871	0.282563	0.999974
1554878_a_at	ABCD3	ATP-binding cassette, sub-family D (ALD), member 3	-0.226706	0.503357	0.999974
202850_at	ABCD3	ATP-binding cassette, sub-family D (ALD), member 3	-0.0296518	0.887991	0.999974
203981_s_at	ABCD4	ATP-binding cassette, sub-family D (ALD), member 4	0.107405	0.613	0.999974
201873_s_at	ABCE1	ATP-binding cassette, sub-family E (OABP), member 1	-0.0143005	0.928172	0.999974
201872_s_at	ABCE1	ATP-binding cassette, sub-family E (OABP), member 1	-0.0127031	0.937651	0.999974
200045_at	ABCF1	ATP-binding cassette, sub-family F (GCN20), member 1	0.0676276	0.738672	0.999974
209246_at	ABCF2	ATP-binding cassette, sub-family F (GCN20), member 2	0.215334	0.352016	0.999974
214232_at	ABCF2	ATP-binding cassette, sub-family F (GCN20), member 2	0.343854	0.360644	0.999974
207622_s_at	ABCF2	ATP-binding cassette, sub-family F (GCN20), member 2	-0.0853966	0.733157	0.999974
209247_s_at	ABCF2	ATP-binding cassette, sub-family F (GCN20), member 2	0.0120385	0.955087	0.999974
232081_at	ABCG1	ATP-binding cassette, sub-family G (WHITE), member 1	-0.154753	0.751216	0.999974
211113_s_at	ABCG1	ATP-binding cassette, sub-family G (WHITE), member 1	0.0711327	0.773739	0.999974
204567_s_at	ABCG1	ATP-binding cassette, sub-family G (WHITE), member 1	0.0950899	0.780274	0.999974
209735_at	ABCG2	ATP-binding cassette, sub-family G (WHITE), member 2 (Junior blood group)	0.168859	0.466969	0.999974
222697_s_at	ABHD10	abhydrolase domain containing 10	-0.0423637	0.849056	0.999974
218633_x_at	ABHD10	abhydrolase domain containing 10	0.0159379	0.927905	0.999974
1552470_a_at	ABHD11	abhydrolase domain containing 11	-0.440999	0.264679	0.999974
221927_s_at	ABHD11	abhydrolase domain containing 11	-0.148359	0.465985	0.999974
224742_at	ABHD12	abhydrolase domain containing 12	0.0778967	0.659455	0.999974
228124_at	ABHD12	abhydrolase domain containing 12	0.106188	0.746051	0.999974
228123_s_at	ABHD12	abhydrolase domain containing 12	0.0148775	0.939011	0.999974
235348_at	ABHD13	abhydrolase domain containing 13	-0.452794	0.176036	0.999974
234993_at	ABHD13	abhydrolase domain containing 13	-0.0193593	0.957971	0.999974
224821_at	ABHD14B	abhydrolase domain containing 14B	0.211962	0.605302	0.999974
226796_at	ABHD15	abhydrolase domain containing 15	-0.761344	0.229038	0.999974
224756_s_at	ABHD16A	abhydrolase domain containing 16A	0.0742428	0.621403	0.999974
221267_s_at	ABHD17A	abhydrolase domain containing 17A	-0.00553754	0.971995	0.999974
220285_at	ABHD17B	abhydrolase domain containing 17B	-0.357521	0.353031	0.999974
227551_at	ABHD17B	abhydrolase domain containing 17B	-0.245741	0.421944	0.999974
225436_at	ABHD17C	abhydrolase domain containing 17C	0.0835993	0.593743	0.999974
63825_at	ABHD2	abhydrolase domain containing 2	0.0691444	0.667225	0.999974
225337_at	ABHD2	abhydrolase domain containing 2	-0.0244785	0.8689	0.999974
213017_at	ABHD3	abhydrolase domain containing 3	0.0660431	0.843123	0.999974
218581_at	ABHD4	abhydrolase domain containing 4	0.061238	0.797831	0.999974
213805_at	ABHD5	abhydrolase domain containing 5	-0.165967	0.636556	0.999974
213935_at	ABHD5	abhydrolase domain containing 5	0.0766915	0.780383	0.999974
218739_at	ABHD5	abhydrolase domain containing 5	0.0483659	0.877135	0.999974
221679_s_at	ABHD6	abhydrolase domain containing 6	-0.449848	0.288023	0.999974
45288_at	ABHD6	abhydrolase domain containing 6	-0.409385	0.319134	0.999974
221552_at	ABHD6	abhydrolase domain containing 6	-0.196677	0.648629	0.999974
209028_s_at	ABI1	abl-interactor 1	0.0549559	0.842062	0.999974
209027_s_at	ABI1	abl-interactor 1	0.030807	0.871426	0.999974
216113_at	ABI2	abl-interactor 2	0.343111	0.254775	0.999974
227631_at	ABI2	abl-interactor 2	0.259607	0.373307	0.999974
209856_x_at	ABI2	abl-interactor 2	0.125668	0.549	0.999974
225112_at	ABI2	abl-interactor 2	-0.0763534	0.699948	0.999974
207268_x_at	ABI2	abl-interactor 2	0.106144	0.718397	0.999974
211793_s_at	ABI2	abl-interactor 2	-0.0409746	0.8682	0.999974
225098_at	ABI2	abl-interactor 2	-0.00229509	0.991902	0.999974
226893_at	ABL2	ABL proto-oncogene 2, non-receptor tyrosine kinase	-0.573822	0.189375	0.999974
231907_at	ABL2	ABL proto-oncogene 2, non-receptor tyrosine kinase	-0.31307	0.347203	0.999974
206411_s_at	ABL2	ABL proto-oncogene 2, non-receptor tyrosine kinase	0.306241	0.40097	0.999974
210461_s_at	ABLIM1	actin binding LIM protein 1	-0.0682743	0.751938	0.999974
200965_s_at	ABLIM1	actin binding LIM protein 1	-0.00559642	0.977052	0.999974
216929_x_at	ABO	ABO blood group (transferase A, alpha 1-3-N-acetylgalactosaminyltransferase; transferase B, alpha 1-3-galactosyltransferase)	0.024272	0.965344	0.999974
223361_at	ABRACL	ABRA C-terminal like	0.124349	0.636419	0.999974
218405_at	ABT1	activator of basal transcription 1	-0.0737813	0.728234	0.999974
213497_at	ABTB2	ankyrin repeat and BTB (POZ) domain containing 2	0.0126654	0.94816	0.999974
214274_s_at	ACAA1	acetyl-CoA acyltransferase 1	0.28137	0.410117	0.999974
202025_x_at	ACAA1	acetyl-CoA acyltransferase 1	0.147891	0.440069	0.999974
241114_s_at	ACAA2	acetyl-CoA acyltransferase 2	0.0769975	0.725278	0.999974
202002_at	ACAA2	acetyl-CoA acyltransferase 2	-0.0847603	0.780142	0.999974
202003_s_at	ACAA2	acetyl-CoA acyltransferase 2	0.0328151	0.842896	0.999974
214358_at	ACACA	acetyl-CoA carboxylase alpha	0.0485698	0.825909	0.999974
221669_s_at	ACAD8	acyl-CoA dehydrogenase family, member 8	-0.031543	0.925444	0.999974
224160_s_at	ACAD9	acyl-CoA dehydrogenase family, member 9	0.0215079	0.869427	0.999974
206068_s_at	ACADL	acyl-CoA dehydrogenase, long chain	-0.0203661	0.938323	0.999974
202502_at	ACADM	acyl-CoA dehydrogenase, C-4 to C-12 straight chain	0.0386962	0.919587	0.999974
202366_at	ACADS	acyl-CoA dehydrogenase, C-2 to C-3 short chain	0.127961	0.585671	0.999974
205355_at	ACADSB	acyl-CoA dehydrogenase, short/branched chain	0.0889448	0.784414	0.999974
226030_at	ACADSB	acyl-CoA dehydrogenase, short/branched chain	-0.20412	0.810615	0.999974
200710_at	ACADVL	acyl-CoA dehydrogenase, very long chain	0.132156	0.715324	0.999974
1552472_a_at	ACAP2	ArfGAP with coiled-coil, ankyrin repeat and PH domains 2	0.134658	0.501771	0.999974
212476_at	ACAP2	ArfGAP with coiled-coil, ankyrin repeat and PH domains 2	-0.0955768	0.59223	0.999974
205412_at	ACAT1	acetyl-CoA acetyltransferase 1	-0.112342	0.539006	0.999974
209608_s_at	ACAT2	acetyl-CoA acetyltransferase 2	0.0647396	0.789812	0.999974
202323_s_at	ACBD3	acyl-CoA binding domain containing 3	0.109819	0.715494	0.999974
202324_s_at	ACBD3	acyl-CoA binding domain containing 3	0.077297	0.747172	0.999974
225663_at	ACBD5	acyl-CoA binding domain containing 5	0.059724	0.771645	0.999974
1568877_a_at	ACBD5	acyl-CoA binding domain containing 5	0.00717715	0.972199	0.999974
225317_at	ACBD6	acyl-CoA binding domain containing 6	-0.0483299	0.764658	0.999974
204617_s_at	ACD	adrenocortical dysplasia homolog (mouse)	0.0144851	0.968766	0.999974
219962_at	ACE2	angiotensin I converting enzyme 2	0.0634988	0.812863	0.999974
222689_at	ACER3	alkaline ceramidase 3	0.195846	0.453643	0.999974
222687_s_at	ACER3	alkaline ceramidase 3	0.0371318	0.861492	0.999974
227776_at	ACER3	alkaline ceramidase 3	-0.0153622	0.936561	0.999974
201715_s_at	ACIN1	apoptotic chromatin condensation inducer 1	0.176142	0.461548	0.999974
201127_s_at	ACLY	ATP citrate lyase	0.295569	0.161262	0.999974
210337_s_at	ACLY	ATP citrate lyase	0.1789	0.365724	0.999974
201128_s_at	ACLY	ATP citrate lyase	0.0945183	0.647334	0.999974
207071_s_at	ACO1	aconitase 1, soluble	0.114249	0.480407	0.999974
200793_s_at	ACO2	aconitase 2, mitochondrial	0.00220461	0.988818	0.999974
204565_at	ACOT13	acyl-CoA thioesterase 13	-0.161674	0.538098	0.999974
215728_s_at	ACOT7	acyl-CoA thioesterase 7	-0.0997609	0.661768	0.999974
208002_s_at	ACOT7	acyl-CoA thioesterase 7	-0.0370252	0.844932	0.999974
204212_at	ACOT8	acyl-CoA thioesterase 8	0.122597	0.60749	0.999974
221641_s_at	ACOT9	acyl-CoA thioesterase 9	-0.0742458	0.845908	0.999974
227962_at	ACOX1	acyl-CoA oxidase 1, palmitoyl	0.00755266	0.955921	0.999974
215227_x_at	ACP1	acid phosphatase 1, soluble	0.0791586	0.625548	0.999974
201630_s_at	ACP1	acid phosphatase 1, soluble	-0.0515653	0.731969	0.999974
201629_s_at	ACP1	acid phosphatase 1, soluble	-0.00264188	0.989728	0.999974
202767_at	ACP2	acid phosphatase 2, lysosomal	-0.355458	0.523527	0.999974
242270_at	ACP6	acid phosphatase 6, lysophosphatidic	-0.412977	0.494757	0.999974
218795_at	ACP6	acid phosphatase 6, lysophosphatidic	-0.0601213	0.841056	0.999974
238825_at	ACRC	acidic repeat containing	0.172241	0.864267	0.999974
218844_at	ACSF2	acyl-CoA synthetase family member 2	-0.011752	0.967963	0.999974
207275_s_at	ACSL1	acyl-CoA synthetase long-chain family member 1	-0.139803	0.47428	0.999974
201661_s_at	ACSL3	acyl-CoA synthetase long-chain family member 3	-0.495069	0.324916	0.999974
201660_at	ACSL3	acyl-CoA synthetase long-chain family member 3	-0.507785	0.347263	0.999974
201662_s_at	ACSL3	acyl-CoA synthetase long-chain family member 3	-0.015952	0.938413	0.999974
202422_s_at	ACSL4	acyl-CoA synthetase long-chain family member 4	-0.0697598	0.899446	0.999974
229725_at	ACSL6	acyl-CoA synthetase long-chain family member 6	-0.234202	0.580732	0.999974
211207_s_at	ACSL6	acyl-CoA synthetase long-chain family member 6	0.0470446	0.866253	0.999974
210377_at	ACSM3	acyl-CoA synthetase medium-chain family member 3	-0.0558249	0.763455	0.999974
205942_s_at	ACSM3	acyl-CoA synthetase medium-chain family member 3	0.0558582	0.818372	0.999974
224882_at	ACSS1	acyl-CoA synthetase short-chain family member 1	-0.00700639	0.976738	0.999974
219616_at	ACSS3	acyl-CoA synthetase short-chain family member 3	0.104634	0.747027	0.999974
229222_at	ACSS3	acyl-CoA synthetase short-chain family member 3	0.0636583	0.809975	0.999974
200974_at	ACTA2	actin, alpha 2, smooth muscle, aorta	-0.217235	0.3781	0.999974
224594_x_at	ACTB	actin, beta	0.141498	0.398035	0.999974
AFFX-HSAC07/X00351_3_at	ACTB	actin, beta	0.118829	0.464768	0.999974
213867_x_at	ACTB	actin, beta	0.111237	0.513915	0.999974
200801_x_at	ACTB	actin, beta	0.100773	0.547479	0.999974
AFFX-HSAC07/X00351_5_at	ACTB	actin, beta	-0.0547297	0.836583	0.999974
AFFX-HSAC07/X00351_M_at	ACTB	actin, beta	0.0290291	0.879988	0.999974
202666_s_at	ACTL6A	actin-like 6A	0.187229	0.71008	0.999974
211160_x_at	ACTN1	actinin, alpha 1	-0.0568052	0.786037	0.999974
208637_x_at	ACTN1	actinin, alpha 1	0.0477257	0.841637	0.999974
208636_at	ACTN1	actinin, alpha 1	-0.0177145	0.91442	0.999974
200601_at	ACTN4	actinin, alpha 4	0.108741	0.735579	0.999974
222230_s_at	ACTR10	actin-related protein 10 homolog (S. cerevisiae)	0.131591	0.466136	0.999974
200720_s_at	ACTR1A	ARP1 actin-related protein 1 homolog A, centractin alpha (yeast)	0.0424565	0.843445	0.999974
200721_s_at	ACTR1A	ARP1 actin-related protein 1 homolog A, centractin alpha (yeast)	0.0319825	0.890581	0.999974
202135_s_at	ACTR1B	ARP1 actin-related protein 1 homolog B, centractin beta (yeast)	0.0508428	0.74927	0.999974
200727_s_at	ACTR2	ARP2 actin-related protein 2 homolog (yeast)	0.0632919	0.715244	0.999974
1558015_s_at	ACTR2	ARP2 actin-related protein 2 homolog (yeast)	-0.0749444	0.765296	0.999974
200729_s_at	ACTR2	ARP2 actin-related protein 2 homolog (yeast)	-0.0329734	0.821981	0.999974
1554390_s_at	ACTR2	ARP2 actin-related protein 2 homolog (yeast)	-0.0379759	0.847711	0.999974
200728_at	ACTR2	ARP2 actin-related protein 2 homolog (yeast)	0.0267077	0.853992	0.999974
213102_at	ACTR3	ARP3 actin-related protein 3 homolog (yeast)	0.0420594	0.828901	0.999974
213101_s_at	ACTR3	ARP3 actin-related protein 3 homolog (yeast)	0.0273908	0.837122	0.999974
228603_at	ACTR3	ARP3 actin-related protein 3 homolog (yeast)	-0.00570135	0.979137	0.999974
200996_at	ACTR3	ARP3 actin-related protein 3 homolog (yeast)	0.000303859	0.998572	0.999974
1555487_a_at	ACTR3B	ARP3 actin-related protein 3 homolog B (yeast)	-0.0240379	0.913748	0.999974
218868_at	ACTR3B	ARP3 actin-related protein 3 homolog B (yeast)	-0.0230204	0.936252	0.999974
222147_s_at	ACTR5	ARP5 actin-related protein 5 homolog (yeast)	-0.0973848	0.768192	0.999974
219623_at	ACTR5	ARP5 actin-related protein 5 homolog (yeast)	-0.0596062	0.798494	0.999974
218395_at	ACTR6	ARP6 actin-related protein 6 homolog (yeast)	0.0568428	0.774458	0.999974
218658_s_at	ACTR8	ARP8 actin-related protein 8 homolog (yeast)	0.0349383	0.898928	0.999974
222707_s_at	ACTR8	ARP8 actin-related protein 8 homolog (yeast)	-0.0161772	0.927646	0.999974
223665_at	ACTRT3	actin-related protein T3	-0.0123496	0.9821	0.999974
203935_at	ACVR1	activin A receptor, type I	-0.303361	0.259407	0.999974
213198_at	ACVR1B	activin A receptor, type IB	-0.237568	0.252012	0.999974
208219_at	ACVR1B	activin A receptor, type IB	0.228628	0.504818	0.999974
1563182_at	ACVR1C	activin A receptor, type IC	-0.292971	0.364644	0.999974
1552519_at	ACVR1C	activin A receptor, type IC	-0.0172996	0.939626	0.999974
228416_at	ACVR2A	activin A receptor, type IIA	-0.320468	0.315013	0.999974
236126_at	ACVR2B	activin A receptor, type IIB	-0.302977	0.316149	0.999974
220028_at	ACVR2B	activin A receptor, type IIB	0.11907	0.590829	0.999974
205260_s_at	ACYP1	acylphosphatase 1, erythrocyte (common) type	-0.0959378	0.835862	0.999974
206833_s_at	ACYP2	acylphosphatase 2, muscle type	0.437849	0.178714	0.999974
216705_s_at	ADA	adenosine deaminase	-0.0600352	0.855141	0.999974
204639_at	ADA	adenosine deaminase	0.0404003	0.910325	0.999974
239711_at	ADAL	adenosine deaminase-like	0.152555	0.630552	0.999974
214895_s_at	ADAM10	ADAM metallopeptidase domain 10	-0.173656	0.570305	0.999974
202603_at	ADAM10	ADAM metallopeptidase domain 10	-0.063258	0.802877	0.999974
202604_x_at	ADAM10	ADAM metallopeptidase domain 10	0.00738538	0.976664	0.999974
217007_s_at	ADAM15	ADAM metallopeptidase domain 15	-0.120911	0.527978	0.999974
1555896_a_at	ADAM15	ADAM metallopeptidase domain 15	0.110459	0.5618	0.999974
205745_x_at	ADAM17	ADAM metallopeptidase domain 17	-0.21645	0.260104	0.999974
205746_s_at	ADAM17	ADAM metallopeptidase domain 17	-0.188841	0.42003	0.999974
213532_at	ADAM17	ADAM metallopeptidase domain 17	-0.128094	0.453278	0.999974
228925_at	ADAM1A	ADAM metallopeptidase domain 1A (pseudogene)	-0.409293	0.667117	0.999974
1552579_a_at	ADAM21	ADAM metallopeptidase domain 21	-0.233091	0.572823	0.999974
213411_at	ADAM22	ADAM metallopeptidase domain 22	-0.526342	0.261964	0.999974
213808_at	ADAM23	ADAM metallopeptidase domain 23	-0.499872	0.403385	0.999974
206046_at	ADAM23	ADAM metallopeptidase domain 23	0.125538	0.65191	0.999974
244463_at	ADAM23	ADAM metallopeptidase domain 23	0.000796638	0.99867	0.999974
1570042_a_at	ADAM9	ADAM metallopeptidase domain 9	0.625906	0.333641	0.999974
1555326_a_at	ADAM9	ADAM metallopeptidase domain 9	-0.250751	0.436281	0.999974
202381_at	ADAM9	ADAM metallopeptidase domain 9	-0.161619	0.522934	0.999974
222162_s_at	ADAMTS1	ADAM metallopeptidase with thrombospondin type 1 motif, 1	-0.758502	0.245619	0.999974
222486_s_at	ADAMTS1	ADAM metallopeptidase with thrombospondin type 1 motif, 1	0.0753274	0.865746	0.999974
229004_at	ADAMTS15	ADAM metallopeptidase with thrombospondin type 1 motif, 15	-0.21991	0.483197	0.999974
1552727_s_at	ADAMTS17	ADAM metallopeptidase with thrombospondin type 1 motif, 17	-0.157256	0.784968	0.999974
1553180_at	ADAMTS19	ADAM metallopeptidase with thrombospondin type 1 motif, 19	0.144692	0.645101	0.999974
214535_s_at	ADAMTS2	ADAM metallopeptidase with thrombospondin type 1 motif, 2	0.0508187	0.896736	0.999974
214913_at	ADAMTS3	ADAM metallopeptidase with thrombospondin type 1 motif, 3	-0.412665	0.541019	0.999974
235649_at	ADAMTS8	ADAM metallopeptidase with thrombospondin type 1 motif, 8	-0.411855	0.224201	0.999974
90265_at	ADAP1	ArfGAP with dual PH domains 1	0.100558	0.625426	0.999974
219358_s_at	ADAP2	ArfGAP with dual PH domains 2	-0.120227	0.546132	0.999974
203865_s_at	ADARB1	adenosine deaminase, RNA-specific, B1	-0.614693	0.222186	0.999974
219384_s_at	ADAT1	adenosine deaminase, tRNA-specific 1	-0.130253	0.77127	0.999974
236817_at	ADAT2	adenosine deaminase, tRNA-specific 2	-0.286089	0.234512	0.999974
227213_at	ADAT2	adenosine deaminase, tRNA-specific 2	0.0867091	0.606727	0.999974
227482_at	ADCK1	aarF domain containing kinase 1	0.250397	0.360961	0.999974
221894_at	ADCK2	aarF domain containing kinase 2	-0.195602	0.206045	0.999974
44120_at	ADCK2	aarF domain containing kinase 2	-0.275566	0.261175	0.999974
221893_s_at	ADCK2	aarF domain containing kinase 2	-0.215444	0.338686	0.999974
213245_at	ADCY1	adenylate cyclase 1 (brain)	-0.497724	0.283403	0.999974
235049_at	ADCY1	adenylate cyclase 1 (brain)	-0.304184	0.443571	0.999974
209321_s_at	ADCY3	adenylate cyclase 3	-0.00402925	0.984319	0.999974
209195_s_at	ADCY6	adenylate cyclase 6	0.176565	0.549251	0.999974
203741_s_at	ADCY7	adenylate cyclase 7	-0.229155	0.573349	0.999974
204497_at	ADCY9	adenylate cyclase 9	-0.305001	0.374665	0.999974
204498_s_at	ADCY9	adenylate cyclase 9	0.157279	0.541075	0.999974
214736_s_at	ADD1	adducin 1 (alpha)	0.21865	0.355063	0.999974
205268_s_at	ADD2	adducin 2 (beta)	0.311278	0.328143	0.999974
230988_at	ADD2	adducin 2 (beta)	0.321257	0.345438	0.999974
237336_at	ADD2	adducin 2 (beta)	0.519655	0.359059	0.999974
213484_at	ADD2	adducin 2 (beta)	0.0340298	0.80198	0.999974
201034_at	ADD3	adducin 3 (gamma)	-0.123749	0.578582	0.999974
201752_s_at	ADD3	adducin 3 (gamma)	-0.0973961	0.633725	0.999974
205882_x_at	ADD3	adducin 3 (gamma)	-0.0510559	0.805387	0.999974
201753_s_at	ADD3	adducin 3 (gamma)	-0.0184823	0.937158	0.999974
210473_s_at	ADGRA3	adhesion G protein-coupled receptor A3	-0.241362	0.507176	0.999974
204966_at	ADGRB2	adhesion G protein-coupled receptor B2	0.0752819	0.853257	0.999974
206002_at	ADGRG2	adhesion G protein-coupled receptor G2	-0.121894	0.681509	0.999974
213094_at	ADGRG6	adhesion G protein-coupled receptor G6	0.112269	0.680477	0.999974
203488_at	ADGRL1	adhesion G protein-coupled receptor L1	0.0443946	0.892403	0.999974
206953_s_at	ADGRL2	adhesion G protein-coupled receptor L2	-0.393234	0.309418	0.999974
209867_s_at	ADGRL3	adhesion G protein-coupled receptor L3	-0.194134	0.552181	0.999974
223582_at	ADGRV1	adhesion G protein-coupled receptor V1	0.101551	0.748409	0.999974
234871_at	ADGRV1	adhesion G protein-coupled receptor V1	0.104248	0.829525	0.999974
208848_at	ADH5	alcohol dehydrogenase 5 (class III), chi polypeptide	0.0834916	0.579478	0.999974
217761_at	ADI1	acireductone dioxygenase 1	0.54866	0.302341	0.999974
222400_s_at	ADI1	acireductone dioxygenase 1	0.496451	0.302595	0.999974
1554128_at	ADIG	adipogenin	-0.0276311	0.885363	0.999974
217748_at	ADIPOR1	adiponectin receptor 1	0.171501	0.317669	0.999974
201346_at	ADIPOR2	adiponectin receptor 2	-0.0856038	0.720892	0.999974
204120_s_at	ADK	adenosine kinase	0.250798	0.689173	0.999974
204119_s_at	ADK	adenosine kinase	0.0390488	0.847116	0.999974
202912_at	ADM	adrenomedullin	0.379023	0.324706	0.999974
226426_at	ADNP	activity-dependent neuroprotector homeobox	-0.595466	0.209291	0.999974
201773_at	ADNP	activity-dependent neuroprotector homeobox	-0.477096	0.271768	0.999974
203321_s_at	ADNP2	ADNP homeobox 2	0.0929131	0.525384	0.999974
203322_at	ADNP2	ADNP homeobox 2	0.0395488	0.803657	0.999974
212500_at	ADO	2-aminoethanethiol (cysteamine) dioxygenase	-0.226919	0.341204	0.999974
205891_at	ADORA2B	adenosine A2b receptor	-0.610033	0.315011	0.999974
224455_s_at	ADPGK	ADP-dependent glucokinase	-0.279134	0.35305	0.999974
220980_s_at	ADPGK	ADP-dependent glucokinase	-0.135157	0.512398	0.999974
223097_at	ADPRHL2	ADP-ribosylhydrolase like 2	-0.517317	0.163383	0.999974
220606_s_at	ADPRM	ADP-ribose/CDP-alcohol diphosphatase, manganese-dependent	-0.062989	0.762664	0.999974
223401_at	ADPRM	ADP-ribose/CDP-alcohol diphosphatase, manganese-dependent	0.0274371	0.89849	0.999974
229309_at	ADRB1	adrenoceptor beta 1	0.0195515	0.95435	0.999974
206170_at	ADRB2	adrenoceptor beta 2, surface	-0.0342801	0.918824	0.999974
228771_at	ADRBK2	adrenergic, beta, receptor kinase 2	-0.669153	0.296969	0.999974
201281_at	ADRM1	adhesion regulating molecule 1	0.0913119	0.671595	0.999974
210250_x_at	ADSL	adenylosuccinate lyase	0.0222618	0.91103	0.999974
202144_s_at	ADSL	adenylosuccinate lyase	0.0124435	0.940978	0.999974
221761_at	ADSS	adenylosuccinate synthase	-0.129268	0.759705	0.999974
226325_at	ADSSL1	adenylosuccinate synthase like 1	0.0382581	0.92139	0.999974
235184_at	AEBP2	AE binding protein 2	-0.376945	0.399695	0.999974
225889_at	AEBP2	AE binding protein 2	-0.185563	0.601136	0.999974
219361_s_at	AEN	apoptosis enhancing nuclease	0.184538	0.55881	0.999974
217729_s_at	AES	amino-terminal enhancer of split	-0.0256148	0.927596	0.999974
226955_at	AFAP1L1	actin filament associated protein 1-like 1	0.359702	0.231903	0.999974
201924_at	AFF1	AF4/FMR2 family, member 1	-0.188171	0.281187	0.999974
227198_at	AFF3	AF4/FMR2 family, member 3	-0.0470917	0.84998	0.999974
232864_s_at	AFF4	AF4/FMR2 family, member 4	0.398728	0.313135	0.999974
239439_at	AFF4	AF4/FMR2 family, member 4	0.214616	0.411696	0.999974
232865_at	AFF4	AF4/FMR2 family, member 4	0.274183	0.569933	0.999974
225229_at	AFF4	AF4/FMR2 family, member 4	-0.121015	0.615762	0.999974
1552287_s_at	AFG3L1P	AFG3-like AAA ATPase 1, pseudogene	-0.428423	0.350371	0.999974
236250_at	AFG3L1P	AFG3-like AAA ATPase 1, pseudogene	-0.0231074	0.907341	0.999974
202486_at	AFG3L2	AFG3-like AAA ATPase 2	0.0236803	0.860074	0.999974
1557820_at	AFG3L2	AFG3-like AAA ATPase 2	-0.0404797	0.873563	0.999974
222472_at	AFTPH	aftiphilin	0.0427387	0.839888	0.999974
217939_s_at	AFTPH	aftiphilin	-0.00592359	0.975716	0.999974
216064_s_at	AGA	aspartylglucosaminidase	-0.557274	0.319408	0.999974
204332_s_at	AGA	aspartylglucosaminidase	-0.413676	0.392637	0.999974
204333_s_at	AGA	aspartylglucosaminidase	-0.365812	0.591909	0.999974
228240_at	AGAP1	ArfGAP with GTPase domain, ankyrin repeat and PH domain 1	-0.436585	0.129922	0.999974
204066_s_at	AGAP1	ArfGAP with GTPase domain, ankyrin repeat and PH domain 1	0.0128734	0.933645	0.999974
239026_x_at	AGAP3	ArfGAP with GTPase domain, ankyrin repeat and PH domain 3	0.302415	0.309617	0.999974
225789_at	AGAP3	ArfGAP with GTPase domain, ankyrin repeat and PH domain 3	-0.0883107	0.633468	0.999974
231299_at	AGAP3	ArfGAP with GTPase domain, ankyrin repeat and PH domain 3	0.0714213	0.832723	0.999974
1565620_at	AGAP4	ArfGAP with GTPase domain, ankyrin repeat and PH domain 4	-0.580247	0.0967301	0.999974
240230_s_at	AGAP9	ArfGAP with GTPase domain, ankyrin repeat and PH domain 9	-0.465461	0.242807	0.999974
232395_x_at	AGBL3	ATP/GTP binding protein-like 3	0.208732	0.560471	0.999974
218480_at	AGBL5	ATP/GTP binding protein-like 5	0.184152	0.455121	0.999974
231857_s_at	AGBL5	ATP/GTP binding protein-like 5	0.171016	0.514192	0.999974
226561_at	AGFG1	ArfGAP with FG repeats 1	-0.537945	0.399491	0.999974
218092_s_at	AGFG1	ArfGAP with FG repeats 1	-0.136186	0.479574	0.999974
218091_at	AGFG1	ArfGAP with FG repeats 1	-0.205563	0.5606	0.999974
213926_s_at	AGFG1	ArfGAP with FG repeats 1	-0.103605	0.688468	0.999974
222126_at	AGFG2	ArfGAP with FG repeats 2	-0.312059	0.260308	0.999974
222661_at	AGGF1	angiogenic factor with G patch and FHA domains 1	-0.964078	0.286628	0.999974
210710_at	AGGF1	angiogenic factor with G patch and FHA domains 1	0.342035	0.350261	0.999974
208042_at	AGGF1	angiogenic factor with G patch and FHA domains 1	-0.388613	0.377576	0.999974
218534_s_at	AGGF1	angiogenic factor with G patch and FHA domains 1	-0.451151	0.41906	0.999974
1555610_at	AGK	acylglycerol kinase	0.477439	0.447183	0.999974
218568_at	AGK	acylglycerol kinase	0.0781151	0.751208	0.999974
222132_s_at	AGK	acylglycerol kinase	0.0332078	0.812369	0.999974
203566_s_at	AGL	amylo-alpha-1, 6-glucosidase, 4-alpha-glucanotransferase	-0.0830904	0.799921	0.999974
218287_s_at	AGO1	argonaute RISC catalytic component 1	0.157082	0.59354	0.999974
228120_at	AGO1	argonaute RISC catalytic component 1	-0.0405759	0.791708	0.999974
225827_at	AGO2	argonaute RISC catalytic component 2	0.310497	0.381116	0.999974
241091_at	AGO3	argonaute RISC catalytic component 3	-0.416839	0.362271	0.999974
235782_at	AGO3	argonaute RISC catalytic component 3	-0.491638	0.37775	0.999974
228932_at	AGO3	argonaute RISC catalytic component 3	-0.428136	0.403101	0.999974
219426_at	AGO3	argonaute RISC catalytic component 3	-0.124562	0.526464	0.999974
227930_at	AGO4	argonaute RISC catalytic component 4	-0.458275	0.220191	0.999974
215535_s_at	AGPAT1	1-acylglycerol-3-phosphate O-acyltransferase 1	0.355709	0.269098	0.999974
32836_at	AGPAT1	1-acylglycerol-3-phosphate O-acyltransferase 1	0.268104	0.309654	0.999974
210678_s_at	AGPAT2	1-acylglycerol-3-phosphate O-acyltransferase 2	-0.199163	0.242787	0.999974
32837_at	AGPAT2	1-acylglycerol-3-phosphate O-acyltransferase 2	-0.108681	0.533316	0.999974
223183_at	AGPAT3	1-acylglycerol-3-phosphate O-acyltransferase 3	-0.615971	0.177953	0.999974
223184_s_at	AGPAT3	1-acylglycerol-3-phosphate O-acyltransferase 3	-0.481655	0.416114	0.999974
225440_at	AGPAT3	1-acylglycerol-3-phosphate O-acyltransferase 3	0.0995034	0.714334	0.999974
223182_s_at	AGPAT3	1-acylglycerol-3-phosphate O-acyltransferase 3	-0.174631	0.774168	0.999974
219693_at	AGPAT4	1-acylglycerol-3-phosphate O-acyltransferase 4	-0.280123	0.443671	0.999974
228667_at	AGPAT4	1-acylglycerol-3-phosphate O-acyltransferase 4	0.0407655	0.885335	0.999974
218096_at	AGPAT5	1-acylglycerol-3-phosphate O-acyltransferase 5	-0.523039	0.34828	0.999974
232007_at	AGPAT5	1-acylglycerol-3-phosphate O-acyltransferase 5	-0.806129	0.352417	0.999974
225108_at	AGPS	alkylglycerone phosphate synthase	-0.081956	0.73099	0.999974
205401_at	AGPS	alkylglycerone phosphate synthase	0.028434	0.900751	0.999974
225114_at	AGPS	alkylglycerone phosphate synthase	-0.00957768	0.9713	0.999974
204499_at	AGTPBP1	ATP/GTP binding protein 1	-0.0999523	0.745311	0.999974
204500_s_at	AGTPBP1	ATP/GTP binding protein 1	-0.0620401	0.809282	0.999974
225059_at	AGTRAP	angiotensin II receptor-associated protein	0.320122	0.316497	0.999974
1555736_a_at	AGTRAP	angiotensin II receptor-associated protein	0.257854	0.448244	0.999974
226115_at	AHCTF1	AT hook containing transcription factor 1	-0.386063	0.294945	0.999974
214766_s_at	AHCTF1	AT hook containing transcription factor 1	0.0605766	0.803643	0.999974
200903_s_at	AHCY	adenosylhomocysteinase	0.0569391	0.776217	0.999974
200848_at	AHCYL1	adenosylhomocysteinase-like 1	0.121117	0.683326	0.999974
200849_s_at	AHCYL1	adenosylhomocysteinase-like 1	0.0694092	0.795347	0.999974
200850_s_at	AHCYL1	adenosylhomocysteinase-like 1	0.00628403	0.978049	0.999974
215672_s_at	AHCYL2	adenosylhomocysteinase-like 2	0.0954117	0.816984	0.999974
212814_at	AHCYL2	adenosylhomocysteinase-like 2	-0.0301543	0.902718	0.999974
205002_at	AHDC1	AT hook, DNA binding motif, containing 1	0.0823469	0.7297	0.999974
232461_at	AHI1	Abelson helper integration site 1	1.03655	0.181535	0.999974
221569_at	AHI1	Abelson helper integration site 1	-0.135562	0.496555	0.999974
220841_s_at	AHI1	Abelson helper integration site 1	-0.174378	0.538688	0.999974
211986_at	AHNAK	AHNAK nucleoprotein	-0.122944	0.543327	0.999974
220016_at	AHNAK	AHNAK nucleoprotein	-0.170696	0.567443	0.999974
212992_at	AHNAK2	AHNAK nucleoprotein 2	-0.0432467	0.910508	0.999974
202820_at	AHR	aryl hydrocarbon receptor	0.131839	0.600698	0.999974
229354_at	AHRR	aryl-hydrocarbon receptor repressor	-0.401045	0.233222	0.999974
201491_at	AHSA1	AHA1, activator of heat shock 90kDa protein ATPase homolog 1 (yeast)	-0.0959601	0.479557	0.999974
226665_at	AHSA2	AHA1, activator of heat shock 90kDa protein ATPase homolog 2 (yeast)	-0.21315	0.610924	0.999974
226334_s_at	AHSA2	AHA1, activator of heat shock 90kDa protein ATPase homolog 2 (yeast)	-0.13514	0.657189	0.999974
226801_s_at	AIDA	axin interactor, dorsalization associated	0.0822159	0.572669	0.999974
220199_s_at	AIDA	axin interactor, dorsalization associated	0.0291877	0.864488	0.999974
223075_s_at	AIF1L	allograft inflammatory factor 1-like	0.188217	0.431524	0.999974
205512_s_at	AIFM1	apoptosis-inducing factor, mitochondrion-associated, 1	0.0321752	0.813564	0.999974
224461_s_at	AIFM2	apoptosis-inducing factor, mitochondrion-associated, 2	0.186399	0.546416	0.999974
223136_at	AIG1	androgen-induced 1	-0.0964581	0.812176	0.999974
230520_at	AIG1	androgen-induced 1	0.0201656	0.95405	0.999974
212543_at	AIM1	absent in melanoma 1	-0.291156	0.328068	0.999974
220289_s_at	AIM1L	absent in melanoma 1-like	0.0327091	0.924284	0.999974
202541_at	AIMP1	aminoacyl tRNA synthetase complex-interacting multifunctional protein 1	0.0223558	0.900747	0.999974
227605_at	AIMP1	aminoacyl tRNA synthetase complex-interacting multifunctional protein 1	0.0180928	0.931463	0.999974
202542_s_at	AIMP1	aminoacyl tRNA synthetase complex-interacting multifunctional protein 1	0.00375726	0.97841	0.999974
202138_x_at	AIMP2	aminoacyl tRNA synthetase complex-interacting multifunctional protein 2	-0.0248346	0.892385	0.999974
209971_x_at	AIMP2	aminoacyl tRNA synthetase complex-interacting multifunctional protein 2	-0.0229465	0.900685	0.999974
201782_s_at	AIP	aryl hydrocarbon receptor interacting protein	0.0769943	0.768321	0.999974
201781_s_at	AIP	aryl hydrocarbon receptor interacting protein	0.0245408	0.931328	0.999974
1553764_a_at	AJUBA	ajuba LIM protein	-0.694752	0.130215	0.999974
225806_at	AJUBA	ajuba LIM protein	-0.679556	0.16135	0.999974
243446_at	AJUBA	ajuba LIM protein	0.432122	0.383175	0.999974
225807_at	AJUBA	ajuba LIM protein	-0.185633	0.744921	0.999974
202587_s_at	AK1	adenylate kinase 1	0.0771685	0.788043	0.999974
212174_at	AK2	adenylate kinase 2	0.202056	0.273063	0.999974
205996_s_at	AK2	adenylate kinase 2	0.122707	0.551296	0.999974
208967_s_at	AK2	adenylate kinase 2	0.105809	0.566247	0.999974
212173_at	AK2	adenylate kinase 2	0.103267	0.819887	0.999974
212175_s_at	AK2	adenylate kinase 2	0.0281626	0.848309	0.999974
224655_at	AK3	adenylate kinase 3	0.109542	0.504707	0.999974
224151_s_at	AK3	adenylate kinase 3	0.175048	0.550712	0.999974
204347_at	AK4	adenylate kinase 4	0.193812	0.305431	0.999974
204348_s_at	AK4	adenylate kinase 4	0.207735	0.318838	0.999974
230630_at	AK4	adenylate kinase 4	0.0487893	0.833498	0.999974
225342_at	AK4	adenylate kinase 4	-0.0608439	0.84253	0.999974
203893_at	AK6	adenylate kinase 6	-0.00838643	0.959451	0.999974
1553734_at	AK7	adenylate kinase 7	-0.126129	0.734557	0.999974
1552299_at	AK9	adenylate kinase 9	0.304052	0.250091	0.999974
201675_at	AKAP1	A kinase (PRKA) anchor protein 1	0.114421	0.550212	0.999974
201674_s_at	AKAP1	A kinase (PRKA) anchor protein 1	0.0715451	0.66106	0.999974
210625_s_at	AKAP1	A kinase (PRKA) anchor protein 1	-0.00337082	0.983208	0.999974
205045_at	AKAP10	A kinase (PRKA) anchor protein 10	-0.305318	0.297489	0.999974
213396_s_at	AKAP10	A kinase (PRKA) anchor protein 10	-0.191025	0.459143	0.999974
236007_at	AKAP10	A kinase (PRKA) anchor protein 10	-0.173271	0.615105	0.999974
203156_at	AKAP11	A kinase (PRKA) anchor protein 11	-0.245924	0.270101	0.999974
210517_s_at	AKAP12	A kinase (PRKA) anchor protein 12	0.0518276	0.763806	0.999974
227530_at	AKAP12	A kinase (PRKA) anchor protein 12	-0.0573148	0.796841	0.999974
227529_s_at	AKAP12	A kinase (PRKA) anchor protein 12	0.0353834	0.885922	0.999974
231067_s_at	AKAP12	A kinase (PRKA) anchor protein 12	-0.00833082	0.982526	0.999974
208325_s_at	AKAP13	A kinase (PRKA) anchor protein 13	-0.154942	0.465596	0.999974
221718_s_at	AKAP13	A kinase (PRKA) anchor protein 13	-0.0444064	0.852709	0.999974
203624_at	AKAP17A	A kinase (PRKA) anchor protein 17A	0.216088	0.543497	0.999974
210269_s_at	AKAP17A	A kinase (PRKA) anchor protein 17A	0.11875	0.748339	0.999974
205771_s_at	AKAP7	A kinase (PRKA) anchor protein 7	0.0639062	0.772775	0.999974
203847_s_at	AKAP8	A kinase (PRKA) anchor protein 8	0.114378	0.626612	0.999974
203848_at	AKAP8	A kinase (PRKA) anchor protein 8	-0.00548337	0.974628	0.999974
222160_at	AKAP8L	A kinase (PRKA) anchor protein 8-like	0.43645	0.373024	0.999974
218064_s_at	AKAP8L	A kinase (PRKA) anchor protein 8-like	0.0244177	0.933347	0.999974
215483_at	AKAP9	A kinase (PRKA) anchor protein 9	0.206723	0.607006	0.999974
210962_s_at	AKAP9	A kinase (PRKA) anchor protein 9	-0.0423259	0.784136	0.999974
219953_s_at	AKIP1	A kinase (PRKA) interacting protein 1	-0.020253	0.935258	0.999974
242515_x_at	AKIP1	A kinase (PRKA) interacting protein 1	0.00576879	0.982897	0.999974
217893_s_at	AKIRIN1	akirin 1	0.0877762	0.671811	0.999974
222459_at	AKIRIN1	akirin 1	0.0154348	0.914572	0.999974
222458_s_at	AKIRIN1	akirin 1	-0.0278816	0.917227	0.999974
223143_s_at	AKIRIN2	akirin 2	-0.728672	0.127501	0.999974
223144_s_at	AKIRIN2	akirin 2	-0.347647	0.264957	0.999974
223145_s_at	AKIRIN2	akirin 2	-0.358469	0.284708	0.999974
213810_s_at	AKIRIN2	akirin 2	0.0206273	0.964482	0.999974
225701_at	AKNA	AT-hook transcription factor	-0.0830947	0.807831	0.999974
201900_s_at	AKR1A1	aldo-keto reductase family 1, member A1 (aldehyde reductase)	-0.0179706	0.913431	0.999974
201272_at	AKR1B1	aldo-keto reductase family 1, member B1 (aldose reductase)	0.0501081	0.723322	0.999974
214259_s_at	AKR7A2	aldo-keto reductase family 7, member A2	0.0788199	0.704856	0.999974
202139_at	AKR7A2	aldo-keto reductase family 7, member A2	-0.0243555	0.909077	0.999974
206469_x_at	AKR7A3	aldo-keto reductase family 7, member A3 (aflatoxin aldehyde reductase)	-0.0206801	0.919554	0.999974
216381_x_at	AKR7A3	aldo-keto reductase family 7, member A3 (aflatoxin aldehyde reductase)	-0.00620695	0.976908	0.999974
207163_s_at	AKT1	v-akt murine thymoma viral oncogene homolog 1	0.00448462	0.984111	0.999974
224982_at	AKT1S1	AKT1 substrate 1 (proline-rich)	0.296464	0.307926	0.999974
225471_s_at	AKT2	v-akt murine thymoma viral oncogene homolog 2	0.320663	0.0784245	0.999974
236664_at	AKT2	v-akt murine thymoma viral oncogene homolog 2	-0.427463	0.158318	0.999974
226156_at	AKT2	v-akt murine thymoma viral oncogene homolog 2	-0.251769	0.255377	0.999974
1560689_s_at	AKT2	v-akt murine thymoma viral oncogene homolog 2	0.556468	0.347062	0.999974
224229_s_at	AKT3	v-akt murine thymoma viral oncogene homolog 3	0.403553	0.444173	0.999974
212609_s_at	AKT3	v-akt murine thymoma viral oncogene homolog 3	-0.125606	0.60557	0.999974
212607_at	AKT3	v-akt murine thymoma viral oncogene homolog 3	0.0840476	0.760203	0.999974
242879_x_at	AKT3	v-akt murine thymoma viral oncogene homolog 3	0.111515	0.778567	0.999974
222880_at	AKT3	v-akt murine thymoma viral oncogene homolog 3	0.030194	0.914376	0.999974
223894_s_at	AKTIP	AKT interacting protein	-0.52677	0.148527	0.999974
218373_at	AKTIP	AKT interacting protein	-0.46136	0.157257	0.999974
205633_s_at	ALAS1	5'-aminolevulinate synthase 1	-0.110061	0.673336	0.999974
201951_at	ALCAM	activated leukocyte cell adhesion molecule	-0.21525	0.514988	0.999974
201952_at	ALCAM	activated leukocyte cell adhesion molecule	-0.192816	0.573405	0.999974
1569362_at	ALCAM	activated leukocyte cell adhesion molecule	0.0170151	0.977342	0.999974
217791_s_at	ALDH18A1	aldehyde dehydrogenase 18 family, member A1	-0.0843346	0.559223	0.999974
207015_s_at	ALDH1A2	aldehyde dehydrogenase 1 family, member A2	-0.00193355	0.993445	0.999974
203180_at	ALDH1A3	aldehyde dehydrogenase 1 family, member A3	-0.280123	0.428439	0.999974
209645_s_at	ALDH1B1	aldehyde dehydrogenase 1 family, member B1	-0.325061	0.263143	0.999974
209646_x_at	ALDH1B1	aldehyde dehydrogenase 1 family, member B1	-0.110278	0.680502	0.999974
231202_at	ALDH1L2	aldehyde dehydrogenase 1 family, member L2	-0.0670915	0.752226	0.999974
201425_at	ALDH2	aldehyde dehydrogenase 2 family (mitochondrial)	-0.0782709	0.752163	0.999974
202053_s_at	ALDH3A2	aldehyde dehydrogenase 3 family, member A2	0.0730451	0.655165	0.999974
210544_s_at	ALDH3A2	aldehyde dehydrogenase 3 family, member A2	-0.0545067	0.791748	0.999974
202054_s_at	ALDH3A2	aldehyde dehydrogenase 3 family, member A2	-0.0154859	0.943203	0.999974
203609_s_at	ALDH5A1	aldehyde dehydrogenase 5 family, member A1	0.177685	0.400439	0.999974
203608_at	ALDH5A1	aldehyde dehydrogenase 5 family, member A1	0.171977	0.513934	0.999974
204290_s_at	ALDH6A1	aldehyde dehydrogenase 6 family, member A1	0.296173	0.288657	0.999974
221588_x_at	ALDH6A1	aldehyde dehydrogenase 6 family, member A1	0.282749	0.377702	0.999974
221590_s_at	ALDH6A1	aldehyde dehydrogenase 6 family, member A1	0.339083	0.405701	0.999974
221589_s_at	ALDH6A1	aldehyde dehydrogenase 6 family, member A1	0.159045	0.791428	0.999974
208951_at	ALDH7A1	aldehyde dehydrogenase 7 family, member A1	0.0888865	0.636832	0.999974
208950_s_at	ALDH7A1	aldehyde dehydrogenase 7 family, member A1	0.0313717	0.878152	0.999974
201612_at	ALDH9A1	aldehyde dehydrogenase 9 family, member A1	0.100967	0.494899	0.999974
214687_x_at	ALDOA	aldolase A, fructose-bisphosphate	0.0994567	0.467651	0.999974
200966_x_at	ALDOA	aldolase A, fructose-bisphosphate	0.0847156	0.530708	0.999974
238996_x_at	ALDOA	aldolase A, fructose-bisphosphate	0.166126	0.545522	0.999974
223355_at	ALG1	ALG1, chitobiosyldiphosphodolichol beta-mannosyltransferase	0.0934167	0.815512	0.999974
1552304_at	ALG10	ALG10, alpha-1,2-glucosyltransferase	-0.308712	0.464597	0.999974
1552306_at	ALG10	ALG10, alpha-1,2-glucosyltransferase	-0.486815	0.511474	0.999974
219015_s_at	ALG13	ALG13, UDP-N-acetylglucosaminyltransferase subunit	0.243803	0.480145	0.999974
222808_at	ALG13	ALG13, UDP-N-acetylglucosaminyltransferase subunit	0.166018	0.757777	0.999974
205583_s_at	ALG13	ALG13, UDP-N-acetylglucosaminyltransferase subunit	0.0454034	0.871628	0.999974
205584_at	ALG13	ALG13, UDP-N-acetylglucosaminyltransferase subunit	0.0174255	0.948234	0.999974
1553954_at	ALG14	ALG14, UDP-N-acetylglucosaminyltransferase subunit	-0.102596	0.764968	0.999974
225621_at	ALG2	ALG2, alpha-1,3/1,6-mannosyltransferase	-0.427925	0.333797	0.999974
207396_s_at	ALG3	ALG3, alpha-1,3- mannosyltransferase	0.0684488	0.789565	0.999974
218203_at	ALG5	ALG5, dolichyl-phosphate beta-glucosyltransferase	-0.147811	0.587593	0.999974
222556_at	ALG5	ALG5, dolichyl-phosphate beta-glucosyltransferase	-0.0518	0.915862	0.999974
219649_at	ALG6	ALG6, alpha-1,3-glucosyltransferase	-0.525403	0.433284	0.999974
203545_at	ALG8	ALG8, alpha-1,3-glucosyltransferase	-0.167824	0.663283	0.999974
228817_at	ALG9	ALG9, alpha-1,2-mannosyltransferase	0.0939316	0.607707	0.999974
219374_s_at	ALG9	ALG9, alpha-1,2-mannosyltransferase	0.00225551	0.990209	0.999974
236721_at	ALKBH1	alkB homolog 1, histone H2A dioxygenase	-0.0774572	0.793938	0.999974
205621_at	ALKBH1	alkB homolog 1, histone H2A dioxygenase	0.00244924	0.992751	0.999974
225625_at	ALKBH2	alkB homolog 2, alpha-ketoglutarate-dependent dioxygenase	-0.0546643	0.87733	0.999974
226127_at	ALKBH3	alkB homolog 3, alpha-ketoglutarate-dependent dioxygenase	-0.1312	0.491645	0.999974
222228_s_at	ALKBH4	alkB homolog 4, lysine demthylase	-0.0992039	0.587489	0.999974
1553101_a_at	ALKBH5	alkB homolog 5, RNA demethylase	0.206317	0.481103	0.999974
234302_s_at	ALKBH5	alkB homolog 5, RNA demethylase	0.0908472	0.701345	0.999974
228034_x_at	ALKBH5	alkB homolog 5, RNA demethylase	-0.0050072	0.98325	0.999974
225969_at	ALKBH6	alkB homolog 6	0.183172	0.342402	0.999974
227878_s_at	ALKBH7	alkB homolog 7	0.129177	0.613688	0.999974
223318_s_at	ALKBH7	alkB homolog 7	0.0589379	0.820225	0.999974
235713_at	ALKBH8	alkB homolog 8, tRNA methyltransferase	-0.0743498	0.778341	0.999974
235610_at	ALKBH8	alkB homolog 8, tRNA methyltransferase	0.0225993	0.95776	0.999974
214221_at	ALMS1	Alstrom syndrome protein 1	-0.192345	0.645925	0.999974
214220_s_at	ALMS1	Alstrom syndrome protein 1	-0.152831	0.676482	0.999974
1556911_at	ALMS1-IT1	ALMS1 intronic transcript 1	0.0300179	0.97318	0.999974
204446_s_at	ALOX5	arachidonate 5-lipoxygenase	-0.115986	0.850036	0.999974
232184_at	ALS2	amyotrophic lateral sclerosis 2 (juvenile)	0.250827	0.542224	0.999974
226291_at	ALS2	amyotrophic lateral sclerosis 2 (juvenile)	-0.163474	0.603101	0.999974
206837_at	ALX1	ALX homeobox 1	-0.212715	0.395938	0.999974
226319_s_at	ALYREF	Aly/REF export factor	0.0202993	0.920525	0.999974
226320_at	ALYREF	Aly/REF export factor	-0.00127114	0.9947	0.999974
221114_at	AMBN	ameloblastin (enamel matrix protein)	-0.180094	0.642204	0.999974
52731_at	AMBRA1	autophagy/beclin-1 regulator 1	0.0237983	0.903334	0.999974
201197_at	AMD1	adenosylmethionine decarboxylase 1	-0.42532	0.168408	0.999974
201196_s_at	AMD1	adenosylmethionine decarboxylase 1	-0.20317	0.416301	0.999974
202204_s_at	AMFR	autocrine motility factor receptor, E3 ubiquitin protein ligase	0.208669	0.336801	0.999974
202203_s_at	AMFR	autocrine motility factor receptor, E3 ubiquitin protein ligase	0.0200889	0.932189	0.999974
222108_at	AMIGO2	adhesion molecule with Ig-like domain 2	-0.273439	0.435197	0.999974
1553219_a_at	AMMECR1	Alport syndrome, mental retardation, midface hypoplasia and elliptocytosis chromosomal region gene 1	-0.485663	0.362701	0.999974
226421_at	AMMECR1	Alport syndrome, mental retardation, midface hypoplasia and elliptocytosis chromosomal region gene 1	-0.337763	0.679803	0.999974
204976_s_at	AMMECR1	Alport syndrome, mental retardation, midface hypoplasia and elliptocytosis chromosomal region gene 1	0.00321523	0.995354	0.999974
223297_at	AMMECR1L	AMMECR1-like	-0.164648	0.274912	0.999974
209521_s_at	AMOT	angiomotin	0.0915536	0.666453	0.999974
225450_at	AMOTL1	angiomotin like 1	-0.0793717	0.591418	0.999974
228840_at	AMOTL1	angiomotin like 1	-0.0135154	0.952803	0.999974
225459_at	AMOTL1	angiomotin like 1	-0.00953249	0.958265	0.999974
203002_at	AMOTL2	angiomotin like 2	0.494742	0.377683	0.999974
212360_at	AMPD2	adenosine monophosphate deaminase 2	0.10965	0.565257	0.999974
218167_at	AMZ2	archaelysin family metallopeptidase 2	-0.00943072	0.952172	0.999974
223443_s_at	AMZ2P1	archaelysin family metallopeptidase 2 pseudogene 1	-0.138564	0.458182	0.999974
207845_s_at	ANAPC10	anaphase promoting complex subunit 10	-0.0304354	0.888867	0.999974
224010_at	ANAPC11	anaphase promoting complex subunit 11	0.42998	0.33139	0.999974
226414_s_at	ANAPC11	anaphase promoting complex subunit 11	0.0238291	0.908729	0.999974
209001_s_at	ANAPC13	anaphase promoting complex subunit 13	0.00874297	0.952048	0.999974
204218_at	ANAPC15	anaphase promoting complex subunit 15	0.209631	0.459541	0.999974
224664_at	ANAPC16	anaphase promoting complex subunit 16	0.0541264	0.722639	0.999974
224665_at	ANAPC16	anaphase promoting complex subunit 16	0.0490308	0.733588	0.999974
229145_at	ANAPC16	anaphase promoting complex subunit 16	-0.0238309	0.881867	0.999974
232524_x_at	ANAPC4	anaphase promoting complex subunit 4	-0.0151499	0.931509	0.999974
208721_s_at	ANAPC5	anaphase promoting complex subunit 5	-0.226592	0.472791	0.999974
235926_at	ANAPC5	anaphase promoting complex subunit 5	-0.249739	0.578855	0.999974
211036_x_at	ANAPC5	anaphase promoting complex subunit 5	-0.0679011	0.738701	0.999974
200098_s_at	ANAPC5	anaphase promoting complex subunit 5	-0.0548746	0.788397	0.999974
208722_s_at	ANAPC5	anaphase promoting complex subunit 5	-0.0451466	0.846862	0.999974
239651_at	ANAPC5	anaphase promoting complex subunit 5	-0.0142061	0.966783	0.999974
225521_at	ANAPC7	anaphase promoting complex subunit 7	0.185635	0.599935	0.999974
225554_s_at	ANAPC7	anaphase promoting complex subunit 7	-0.0448728	0.784701	0.999974
205141_at	ANG	angiogenin, ribonuclease, RNase A family, 5	-0.515186	0.0842068	0.999974
36865_at	ANGEL1	angel homolog 1 (Drosophila)	0.153602	0.557512	0.999974
213099_at	ANGEL1	angel homolog 1 (Drosophila)	0.0852957	0.730406	0.999974
221826_at	ANGEL2	angel homolog 2 (Drosophila)	-0.328937	0.354021	0.999974
217630_at	ANGEL2	angel homolog 2 (Drosophila)	0.468144	0.467342	0.999974
221825_at	ANGEL2	angel homolog 2 (Drosophila)	-0.187023	0.607183	0.999974
202920_at	ANK2	ankyrin 2, neuronal	0.207985	0.352915	0.999974
209442_x_at	ANK3	ankyrin 3, node of Ranvier (ankyrin G)	0.0655569	0.764704	0.999974
206385_s_at	ANK3	ankyrin 3, node of Ranvier (ankyrin G)	-0.0463196	0.857387	0.999974
220144_s_at	ANKEF1	ankyrin repeat and EF-hand domain containing 1	-0.289821	0.566001	0.999974
224900_at	ANKFY1	ankyrin repeat and FYVE domain containing 1	-0.231338	0.610599	0.999974
219868_s_at	ANKFY1	ankyrin repeat and FYVE domain containing 1	0.0705948	0.825096	0.999974
223092_at	ANKH	ANKH inorganic pyrophosphate transport regulator	-0.161465	0.55225	0.999974
223093_at	ANKH	ANKH inorganic pyrophosphate transport regulator	-0.209847	0.618903	0.999974
220076_at	ANKH	ANKH inorganic pyrophosphate transport regulator	-0.0432553	0.927646	0.999974
223094_s_at	ANKH	ANKH inorganic pyrophosphate transport regulator	-0.0256152	0.929421	0.999974
229457_at	ANKHD1	ankyrin repeat and KH domain containing 1	0.279065	0.322872	0.999974
224687_at	ANKIB1	ankyrin repeat and IBR domain containing 1	-0.406278	0.364385	0.999974
224682_at	ANKIB1	ankyrin repeat and IBR domain containing 1	-0.378564	0.425103	0.999974
212201_at	ANKLE2	ankyrin repeat and LEM domain containing 2	-0.116813	0.64386	0.999974
213962_s_at	ANKLE2	ankyrin repeat and LEM domain containing 2	0.107222	0.722232	0.999974
212200_at	ANKLE2	ankyrin repeat and LEM domain containing 2	-0.00779204	0.966627	0.999974
212798_s_at	ANKMY2	ankyrin repeat and MYND domain containing 2	-0.00455422	0.971217	0.999974
218769_s_at	ANKRA2	ankyrin repeat, family A (RFXANK-like), 2	-0.583667	0.221127	0.999974
206029_at	ANKRD1	ankyrin repeat domain 1 (cardiac muscle)	0.782383	0.525865	0.999974
223251_s_at	ANKRD10	ankyrin repeat domain 10	0.15678	0.591414	0.999974
218093_s_at	ANKRD10	ankyrin repeat domain 10	0.0228836	0.904341	0.999974
226663_at	ANKRD10-IT1	ANKRD10 intronic transcript 1	0.117579	0.777562	0.999974
238538_at	ANKRD11	ankyrin repeat domain 11	-0.454239	0.0871672	0.999974
231999_at	ANKRD11	ankyrin repeat domain 11	-0.260024	0.305894	0.999974
228356_at	ANKRD11	ankyrin repeat domain 11	0.273474	0.350063	0.999974
226012_at	ANKRD11	ankyrin repeat domain 11	0.227664	0.386058	0.999974
219437_s_at	ANKRD11	ankyrin repeat domain 11	-0.268338	0.416716	0.999974
234701_at	ANKRD11	ankyrin repeat domain 11	-0.199321	0.424608	0.999974
216550_x_at	ANKRD12	ankyrin repeat domain 12	-0.1664	0.444346	0.999974
212286_at	ANKRD12	ankyrin repeat domain 12	-0.509175	0.550933	0.999974
216563_at	ANKRD12	ankyrin repeat domain 12	0.130378	0.732083	0.999974
212289_at	ANKRD12	ankyrin repeat domain 12	-0.241027	0.735004	0.999974
224810_s_at	ANKRD13A	ankyrin repeat domain 13A	0.169077	0.422313	0.999974
1556361_s_at	ANKRD13C	ankyrin repeat domain 13C	0.594861	0.309047	0.999974
238597_at	ANKRD13C	ankyrin repeat domain 13C	-0.602504	0.423602	0.999974
1554471_a_at	ANKRD13C	ankyrin repeat domain 13C	-0.24106	0.443094	0.999974
227375_at	ANKRD13C	ankyrin repeat domain 13C	-0.167653	0.525075	0.999974
223418_x_at	ANKRD13C	ankyrin repeat domain 13C	-0.143232	0.642599	0.999974
238642_at	ANKRD13D	ankyrin repeat domain 13 family, member D	0.00798744	0.981092	0.999974
229058_at	ANKRD16	ankyrin repeat domain 16	-0.271701	0.456178	0.999974
231423_s_at	ANKRD16	ankyrin repeat domain 16	-0.188908	0.52557	0.999974
212211_at	ANKRD17	ankyrin repeat domain 17	-0.0696146	0.722379	0.999974
225852_at	ANKRD17	ankyrin repeat domain 17	0.0606094	0.766497	0.999974
205705_at	ANKRD26	ankyrin repeat domain 26	0.063176	0.871565	0.999974
205706_s_at	ANKRD26	ankyrin repeat domain 26	-0.00191474	0.991908	0.999974
221522_at	ANKRD27	ankyrin repeat domain 27 (VPS9 domain)	-0.0659867	0.732944	0.999974
213035_at	ANKRD28	ankyrin repeat domain 28	-0.272308	0.343973	0.999974
229307_at	ANKRD28	ankyrin repeat domain 28	0.205282	0.479785	0.999974
226025_at	ANKRD28	ankyrin repeat domain 28	-0.280015	0.50932	0.999974
229308_at	ANKRD29	ankyrin repeat domain 29	-0.248437	0.493183	0.999974
238332_at	ANKRD29	ankyrin repeat domain 29	0.00608333	0.984432	0.999974
231963_at	ANKRD33B	ankyrin repeat domain 33B	-0.546186	0.205054	0.999974
238464_at	ANKRD36	ankyrin repeat domain 36	0.877458	0.132383	0.999974
220940_at	ANKRD36B	ankyrin repeat domain 36B	-0.257739	0.664059	0.999974
227337_at	ANKRD37	ankyrin repeat domain 37	-0.062653	0.861724	0.999974
223532_at	ANKRD39	ankyrin repeat domain 39	0.0244578	0.902405	0.999974
227064_at	ANKRD40	ankyrin repeat domain 40	-0.404647	0.216304	0.999974
226641_at	ANKRD44	ankyrin repeat domain 44	-0.546226	0.387456	0.999974
235778_s_at	ANKRD44	ankyrin repeat domain 44	0.390809	0.405999	0.999974
228471_at	ANKRD44	ankyrin repeat domain 44	-0.308182	0.486245	0.999974
235777_at	ANKRD44	ankyrin repeat domain 44	0.489004	0.525742	0.999974
212731_at	ANKRD46	ankyrin repeat domain 46	-0.173839	0.571456	0.999974
219069_at	ANKRD49	ankyrin repeat domain 49	-0.355452	0.335825	0.999974
236189_at	ANKRD50	ankyrin repeat domain 50	0.570329	0.256497	0.999974
225735_at	ANKRD50	ankyrin repeat domain 50	-0.640742	0.30163	0.999974
225731_at	ANKRD50	ankyrin repeat domain 50	-0.286103	0.411923	0.999974
228257_at	ANKRD52	ankyrin repeat domain 52	-0.0728349	0.717139	0.999974
231847_at	ANKRD54	ankyrin repeat domain 54	0.0185421	0.920235	0.999974
204672_s_at	ANKRD6	ankyrin repeat domain 6	-0.116349	0.751951	0.999974
204671_s_at	ANKRD6	ankyrin repeat domain 6	-0.00713836	0.969767	0.999974
206112_at	ANKRD7	ankyrin repeat domain 7	0.101564	0.715722	0.999974
227959_at	ANKRD9	ankyrin repeat domain 9	-0.266008	0.529863	0.999974
230972_at	ANKRD9	ankyrin repeat domain 9	0.00942629	0.973937	0.999974
212747_at	ANKS1A	ankyrin repeat and sterile alpha motif domain containing 1A	-0.210644	0.349344	0.999974
226586_at	ANKS6	ankyrin repeat and sterile alpha motif domain containing 6	-0.294552	0.371786	0.999974
235903_at	ANKS6	ankyrin repeat and sterile alpha motif domain containing 6	-0.106461	0.618562	0.999974
218274_s_at	ANKZF1	ankyrin repeat and zinc finger domain containing 1	0.152021	0.529492	0.999974
1552619_a_at	ANLN	anillin actin binding protein	-0.154522	0.412884	0.999974
222608_s_at	ANLN	anillin actin binding protein	-0.0955193	0.541409	0.999974
229313_at	ANO5	anoctamin 5	-0.345698	0.424075	0.999974
201043_s_at	ANP32A	acidic (leucine-rich) nuclear phosphoprotein 32 family, member A	-0.0378229	0.813817	0.999974
201051_at	ANP32A	acidic (leucine-rich) nuclear phosphoprotein 32 family, member A	0.0233442	0.874735	0.999974
201038_s_at	ANP32A	acidic (leucine-rich) nuclear phosphoprotein 32 family, member A	0.0544985	0.890343	0.999974
220710_at	ANP32A-IT1	ANP32A intronic transcript 1	0.583563	0.349247	0.999974
201305_x_at	ANP32B	acidic (leucine-rich) nuclear phosphoprotein 32 family, member B	0.0651232	0.702616	0.999974
201306_s_at	ANP32B	acidic (leucine-rich) nuclear phosphoprotein 32 family, member B	0.0452862	0.736516	0.999974
221505_at	ANP32E	acidic (leucine-rich) nuclear phosphoprotein 32 family, member E	0.111799	0.567803	0.999974
229128_s_at	ANP32E	acidic (leucine-rich) nuclear phosphoprotein 32 family, member E	0.0952596	0.62743	0.999974
208103_s_at	ANP32E	acidic (leucine-rich) nuclear phosphoprotein 32 family, member E	0.0608851	0.78607	0.999974
224694_at	ANTXR1	anthrax toxin receptor 1	-0.12086	0.79362	0.999974
220092_s_at	ANTXR1	anthrax toxin receptor 1	0.0127245	0.972531	0.999974
225524_at	ANTXR2	anthrax toxin receptor 2	-0.542857	0.232269	0.999974
228573_at	ANTXR2	anthrax toxin receptor 2	-0.575417	0.259885	0.999974
201012_at	ANXA1	annexin A1	-0.0523654	0.928885	0.999974
228727_at	ANXA11	annexin A11	-0.27665	0.432751	0.999974
206200_s_at	ANXA11	annexin A11	0.0478834	0.767645	0.999974
201590_x_at	ANXA2	annexin A2	-0.0220033	0.913243	0.999974
210427_x_at	ANXA2	annexin A2	0.00684215	0.972689	0.999974
213503_x_at	ANXA2	annexin A2	-0.00467849	0.981719	0.999974
208816_x_at	ANXA2P2	annexin A2 pseudogene 2	-0.0439932	0.806534	0.999974
209369_at	ANXA3	annexin A3	-0.0913742	0.829144	0.999974
201302_at	ANXA4	annexin A4	0.100267	0.642091	0.999974
201301_s_at	ANXA4	annexin A4	0.0655897	0.733268	0.999974
200782_at	ANXA5	annexin A5	0.0649695	0.660345	0.999974
200982_s_at	ANXA6	annexin A6	0.107396	0.673443	0.999974
201366_at	ANXA7	annexin A7	0.0867991	0.561122	0.999974
209860_s_at	ANXA7	annexin A7	0.0193082	0.881431	0.999974
207064_s_at	AOC2	amine oxidase, copper containing 2 (retina-specific)	0.138078	0.647461	0.999974
204894_s_at	AOC3	amine oxidase, copper containing 3	-0.198775	0.593675	0.999974
219023_at	AP1AR	adaptor-related protein complex 1 associated regulatory protein	-0.0301854	0.918004	0.999974
205423_at	AP1B1	adaptor-related protein complex 1, beta 1 subunit	0.144344	0.489311	0.999974
203350_at	AP1G1	adaptor-related protein complex 1, gamma 1 subunit	0.250945	0.399037	0.999974
225771_at	AP1G1	adaptor-related protein complex 1, gamma 1 subunit	-0.0545287	0.823041	0.999974
201613_s_at	AP1G2	adaptor-related protein complex 1, gamma 2 subunit	0.400262	0.142377	0.999974
223025_s_at	AP1M1	adaptor-related protein complex 1, mu 1 subunit	-0.0656289	0.772525	0.999974
223024_at	AP1M1	adaptor-related protein complex 1, mu 1 subunit	0.0193456	0.929628	0.999974
209635_at	AP1S1	adaptor-related protein complex 1, sigma 1 subunit	0.231971	0.378695	0.999974
205196_s_at	AP1S1	adaptor-related protein complex 1, sigma 1 subunit	0.155487	0.63719	0.999974
205195_at	AP1S1	adaptor-related protein complex 1, sigma 1 subunit	0.125691	0.72089	0.999974
230264_s_at	AP1S2	adaptor-related protein complex 1, sigma 2 subunit	0.142044	0.3453	0.999974
228415_at	AP1S2	adaptor-related protein complex 1, sigma 2 subunit	0.118583	0.538296	0.999974
203300_x_at	AP1S2	adaptor-related protein complex 1, sigma 2 subunit	0.122198	0.546036	0.999974
1555733_s_at	AP1S3	adaptor-related protein complex 1, sigma 3 subunit	0.0886236	0.759289	0.999974
1555734_x_at	AP1S3	adaptor-related protein complex 1, sigma 3 subunit	0.0838251	0.790807	0.999974
1555731_a_at	AP1S3	adaptor-related protein complex 1, sigma 3 subunit	-0.0535649	0.872972	0.999974
215764_x_at	AP2A2	adaptor-related protein complex 2, alpha 2 subunit	0.0579236	0.769214	0.999974
211779_x_at	AP2A2	adaptor-related protein complex 2, alpha 2 subunit	-0.0326376	0.876248	0.999974
212159_x_at	AP2A2	adaptor-related protein complex 2, alpha 2 subunit	-0.0168268	0.938721	0.999974
200612_s_at	AP2B1	adaptor-related protein complex 2, beta 1 subunit	0.387464	0.224284	0.999974
200615_s_at	AP2B1	adaptor-related protein complex 2, beta 1 subunit	0.343323	0.227798	0.999974
200613_at	AP2M1	adaptor-related protein complex 2, mu 1 subunit	0.0930181	0.762489	0.999974
208074_s_at	AP2S1	adaptor-related protein complex 2, sigma 1 subunit	0.14991	0.536505	0.999974
211047_x_at	AP2S1	adaptor-related protein complex 2, sigma 1 subunit	0.130452	0.608932	0.999974
202120_x_at	AP2S1	adaptor-related protein complex 2, sigma 1 subunit	0.131426	0.612715	0.999974
203142_s_at	AP3B1	adaptor-related protein complex 3, beta 1 subunit	0.0607437	0.780159	0.999974
208710_s_at	AP3D1	adaptor-related protein complex 3, delta 1 subunit	0.133679	0.490996	0.999974
210974_s_at	AP3D1	adaptor-related protein complex 3, delta 1 subunit	0.0450476	0.774637	0.999974
222516_at	AP3M1	adaptor-related protein complex 3, mu 1 subunit	0.0343634	0.868107	0.999974
222517_at	AP3M1	adaptor-related protein complex 3, mu 1 subunit	-0.00534079	0.980265	0.999974
203410_at	AP3M2	adaptor-related protein complex 3, mu 2 subunit	-0.0518532	0.845228	0.999974
202442_at	AP3S1	adaptor-related protein complex 3, sigma 1 subunit	-0.0166597	0.916151	0.999974
231714_s_at	AP4B1	adaptor-related protein complex 4, beta 1 subunit	-0.150782	0.530284	0.999974
236221_at	AP4B1	adaptor-related protein complex 4, beta 1 subunit	0.11758	0.62052	0.999974
228164_at	AP4E1	adaptor-related protein complex 4, epsilon 1 subunit	0.114443	0.651455	0.999974
209837_at	AP4M1	adaptor-related protein complex 4, mu 1 subunit	-0.074892	0.717056	0.999974
235647_at	AP4S1	adaptor-related protein complex 4, sigma 1 subunit	0.604301	0.074873	0.999974
210277_at	AP4S1	adaptor-related protein complex 4, sigma 1 subunit	0.505591	0.211369	0.999974
210278_s_at	AP4S1	adaptor-related protein complex 4, sigma 1 subunit	0.358354	0.505236	0.999974
222531_s_at	AP5M1	adaptor-related protein complex 5, mu 1 subunit	-0.336251	0.409683	0.999974
218139_s_at	AP5M1	adaptor-related protein complex 5, mu 1 subunit	-0.23908	0.552018	0.999974
232156_at	AP5M1	adaptor-related protein complex 5, mu 1 subunit	-0.129558	0.743967	0.999974
236004_at	AP5M1	adaptor-related protein complex 5, mu 1 subunit	0.0694324	0.828183	0.999974
204859_s_at	APAF1	apoptotic peptidase activating factor 1	-0.306446	0.357385	0.999974
209871_s_at	APBA2	amyloid beta (A4) precursor protein-binding, family A, member 2	-0.245312	0.48808	0.999974
202652_at	APBB1	amyloid beta (A4) precursor protein-binding, family B, member 1 (Fe65)	0.110898	0.585108	0.999974
212985_at	APBB2	amyloid beta (A4) precursor protein-binding, family B, member 2	-0.321083	0.27601	0.999974
203525_s_at	APC	adenomatous polyposis coli	-0.570915	0.342383	0.999974
203526_s_at	APC	adenomatous polyposis coli	-0.363285	0.457778	0.999974
203527_s_at	APC	adenomatous polyposis coli	-0.0547785	0.878984	0.999974
225016_at	APCDD1	adenomatosis polyposis coli down-regulated 1	-0.123205	0.793143	0.999974
201284_s_at	APEH	acylaminoacyl-peptide hydrolase	0.0671012	0.780498	0.999974
210027_s_at	APEX1	APEX nuclease (multifunctional DNA repair enzyme) 1	-0.021225	0.938297	0.999974
238813_at	APEX2	APEX nuclease (apurinic/apyrimidinic endonuclease) 2	-0.152947	0.659782	0.999974
204408_at	APEX2	APEX nuclease (apurinic/apyrimidinic endonuclease) 2	0.0211279	0.922332	0.999974
1554417_s_at	APH1A	APH1A gamma secretase subunit	-0.154039	0.499631	0.999974
218389_s_at	APH1A	APH1A gamma secretase subunit	-0.0160281	0.931097	0.999974
226358_at	APH1B	APH1B gamma secretase subunit	-0.225754	0.605856	0.999974
221036_s_at	APH1B	APH1B gamma secretase subunit	-0.0782208	0.769555	0.999974
214959_s_at	API5	apoptosis inhibitor 5	-0.108241	0.653425	0.999974
201686_x_at	API5	apoptosis inhibitor 5	-0.0839018	0.720995	0.999974
233078_at	API5	apoptosis inhibitor 5	-0.196438	0.721278	0.999974
214960_at	API5	apoptosis inhibitor 5	0.0580462	0.823962	0.999974
201687_s_at	API5	apoptosis inhibitor 5	-0.0104622	0.942557	0.999974
218698_at	APIP	APAF1 interacting protein	-0.0855309	0.627614	0.999974
209462_at	APLP1	amyloid beta (A4) precursor-like protein 1	0.119008	0.620628	0.999974
228520_s_at	APLP2	amyloid beta (A4) precursor-like protein 2	0.185518	0.661541	0.999974
208704_x_at	APLP2	amyloid beta (A4) precursor-like protein 2	-0.0838754	0.755374	0.999974
214875_x_at	APLP2	amyloid beta (A4) precursor-like protein 2	-0.113949	0.757211	0.999974
208703_s_at	APLP2	amyloid beta (A4) precursor-like protein 2	-0.0606867	0.859915	0.999974
208248_x_at	APLP2	amyloid beta (A4) precursor-like protein 2	-0.0472656	0.866221	0.999974
208702_x_at	APLP2	amyloid beta (A4) precursor-like protein 2	-0.0230683	0.947073	0.999974
208701_at	APLP2	amyloid beta (A4) precursor-like protein 2	-0.0173492	0.962413	0.999974
211404_s_at	APLP2	amyloid beta (A4) precursor-like protein 2	-0.0167549	0.962809	0.999974
206656_s_at	APMAP	adipocyte plasma membrane associated protein	0.0674071	0.728822	0.999974
228309_at	APMAP	adipocyte plasma membrane associated protein	0.0202784	0.936907	0.999974
225427_s_at	APOA1BP	apolipoprotein A-I binding protein	-0.0470378	0.739997	0.999974
206632_s_at	APOBEC3B	apolipoprotein B mRNA editing enzyme, catalytic polypeptide-like 3B	0.202471	0.734129	0.999974
209584_x_at	APOBEC3C	apolipoprotein B mRNA editing enzyme, catalytic polypeptide-like 3C	-0.0430396	0.843286	0.999974
204416_x_at	APOC1	apolipoprotein C-I	0.141759	0.474462	0.999974
212884_x_at	APOE	apolipoprotein E	0.226501	0.166607	0.999974
203382_s_at	APOE	apolipoprotein E	-0.0246847	0.883206	0.999974
203381_s_at	APOE	apolipoprotein E	0.0295634	0.888748	0.999974
221031_s_at	APOLD1	apolipoprotein L domain containing 1	-0.647475	0.283972	0.999974
221620_s_at	APOO	apolipoprotein O	-0.0328238	0.853493	0.999974
222269_at	APOOL	apolipoprotein O-like	0.412257	0.131524	0.999974
235433_at	APOOL	apolipoprotein O-like	0.282816	0.245188	0.999974
213282_at	APOOL	apolipoprotein O-like	0.0887835	0.672754	0.999974
213289_at	APOOL	apolipoprotein O-like	0.0460776	0.807276	0.999974
225948_at	APOPT1	apoptogenic 1, mitochondrial	0.051003	0.80319	0.999974
214953_s_at	APP	amyloid beta (A4) precursor protein	0.177141	0.499079	0.999974
200602_at	APP	amyloid beta (A4) precursor protein	0.135655	0.67275	0.999974
202630_at	APPBP2	amyloid beta precursor protein (cytoplasmic tail) binding protein 2	-0.392428	0.509627	0.999974
202629_at	APPBP2	amyloid beta precursor protein (cytoplasmic tail) binding protein 2	-0.201648	0.575741	0.999974
202631_s_at	APPBP2	amyloid beta precursor protein (cytoplasmic tail) binding protein 2	-0.136301	0.638844	0.999974
218158_s_at	APPL1	adaptor protein, phosphotyrosine interaction, PH domain and leucine zipper containing 1	-0.0441747	0.822864	0.999974
222538_s_at	APPL1	adaptor protein, phosphotyrosine interaction, PH domain and leucine zipper containing 1	-0.0370768	0.82826	0.999974
218218_at	APPL2	adaptor protein, phosphotyrosine interaction, PH domain and leucine zipper containing 2	-0.310303	0.370684	0.999974
203219_s_at	APRT	adenine phosphoribosyltransferase	0.0751576	0.683382	0.999974
213892_s_at	APRT	adenine phosphoribosyltransferase	0.0292731	0.855911	0.999974
227431_at	APTR	Alu-mediated CDKN1A/p21 transcriptional regulator (non-protein coding)	-0.228187	0.396237	0.999974
238126_at	APTR	Alu-mediated CDKN1A/p21 transcriptional regulator (non-protein coding)	0.00566556	0.983662	0.999974
218527_at	APTX	aprataxin	0.0494403	0.746734	0.999974
222658_s_at	APTX	aprataxin	-0.0315754	0.878666	0.999974
226228_at	AQP4	aquaporin 4	0.0609294	0.870956	0.999974
212583_at	AQR	aquarius intron-binding spliceosomal factor	0.448418	0.116868	0.999974
228694_at	AQR	aquarius intron-binding spliceosomal factor	0.310039	0.299817	0.999974
230652_at	ARAF	A-Raf proto-oncogene, serine/threonine kinase	0.3564	0.366213	0.999974
201895_at	ARAF	A-Raf proto-oncogene, serine/threonine kinase	0.285403	0.392609	0.999974
34206_at	ARAP1	ArfGAP with RhoGAP domain, ankyrin repeat and PH domain 1	0.130239	0.540363	0.999974
212516_at	ARAP1	ArfGAP with RhoGAP domain, ankyrin repeat and PH domain 1	0.0143296	0.950588	0.999974
218950_at	ARAP3	ArfGAP with RhoGAP domain, ankyrin repeat and PH domain 3	0.16359	0.665909	0.999974
210090_at	ARC	activity-regulated cytoskeleton-associated protein	0.220436	0.438014	0.999974
201176_s_at	ARCN1	archain 1	-0.0750582	0.579235	0.999974
205239_at	AREG	amphiregulin	-0.175187	0.591312	0.999974
244137_at	AREL1	apoptosis resistant E3 ubiquitin protein ligase 1	0.406494	0.112084	0.999974
202128_at	AREL1	apoptosis resistant E3 ubiquitin protein ligase 1	-0.197685	0.454771	0.999974
232175_at	ARF1	ADP-ribosylation factor 1	0.211264	0.504632	0.999974
200011_s_at	ARF3	ADP-ribosylation factor 3	0.309963	0.24066	0.999974
200734_s_at	ARF3	ADP-ribosylation factor 3	0.291685	0.383739	0.999974
211622_s_at	ARF3	ADP-ribosylation factor 3	-0.164388	0.540031	0.999974
201096_s_at	ARF4	ADP-ribosylation factor 4	-0.140486	0.503209	0.999974
201097_s_at	ARF4	ADP-ribosylation factor 4	-0.0849265	0.59823	0.999974
201526_at	ARF5	ADP-ribosylation factor 5	0.0436905	0.773201	0.999974
203312_x_at	ARF6	ADP-ribosylation factor 6	0.244604	0.261059	0.999974
224788_at	ARF6	ADP-ribosylation factor 6	-0.427378	0.291776	0.999974
203311_s_at	ARF6	ADP-ribosylation factor 6	0.179456	0.57567	0.999974
217888_s_at	ARFGAP1	ADP-ribosylation factor GTPase activating protein 1	0.0374013	0.883274	0.999974
234001_s_at	ARFGAP1	ADP-ribosylation factor GTPase activating protein 1	-0.0328033	0.895088	0.999974
211975_at	ARFGAP2	ADP-ribosylation factor GTPase activating protein 2	0.264135	0.237198	0.999974
202211_at	ARFGAP3	ADP-ribosylation factor GTPase activating protein 3	-0.0701675	0.776575	0.999974
202956_at	ARFGEF1	ADP-ribosylation factor guanine nucleotide-exchange factor 1 (brefeldin A-inhibited)	-0.0449974	0.788965	0.999974
215931_s_at	ARFGEF2	ADP-ribosylation factor guanine nucleotide-exchange factor 2 (brefeldin A-inhibited)	0.5657	0.0224839	0.999974
222518_at	ARFGEF2	ADP-ribosylation factor guanine nucleotide-exchange factor 2 (brefeldin A-inhibited)	0.277099	0.39802	0.999974
218098_at	ARFGEF2	ADP-ribosylation factor guanine nucleotide-exchange factor 2 (brefeldin A-inhibited)	0.00439488	0.992738	0.999974
231856_at	ARFGEF3	ARFGEF family member 3	0.140945	0.65707	0.999974
236037_at	ARFGEF3	ARFGEF family member 3	-0.126893	0.691927	0.999974
228051_at	ARFGEF3	ARFGEF family member 3	-0.0817684	0.786333	0.999974
242098_at	ARFGEF3	ARFGEF family member 3	0.0331438	0.925397	0.999974
214483_s_at	ARFIP1	ADP-ribosylation factor interacting protein 1	-0.122873	0.540804	0.999974
202109_at	ARFIP2	ADP-ribosylation factor interacting protein 2	-0.0639211	0.821799	0.999974
215984_s_at	ARFRP1	ADP-ribosylation factor related protein 1	-0.0650409	0.758005	0.999974
203945_at	ARG2	arginase 2	-0.0246698	0.892313	0.999974
203946_s_at	ARG2	arginase 2	-0.0246526	0.91129	0.999974
227448_at	ARGLU1	arginine and glutamate rich 1	-0.416613	0.5029	0.999974
222508_s_at	ARGLU1	arginine and glutamate rich 1	-0.0433498	0.780673	0.999974
228477_at	ARGLU1	arginine and glutamate rich 1	-0.0565693	0.831819	0.999974
218067_s_at	ARGLU1	arginine and glutamate rich 1	0.00306601	0.991524	0.999974
204492_at	ARHGAP11A	Rho GTPase activating protein 11A	-0.248333	0.404341	0.999974
207606_s_at	ARHGAP12	Rho GTPase activating protein 12	-0.443297	0.273308	0.999974
218076_s_at	ARHGAP17	Rho GTPase activating protein 17	-0.21671	0.319191	0.999974
225173_at	ARHGAP18	Rho GTPase activating protein 18	0.0989151	0.567406	0.999974
225171_at	ARHGAP18	Rho GTPase activating protein 18	-0.0833596	0.733735	0.999974
37577_at	ARHGAP19	Rho GTPase activating protein 19	0.0920758	0.803867	0.999974
212738_at	ARHGAP19	Rho GTPase activating protein 19	0.0318224	0.925037	0.999974
228368_at	ARHGAP20	Rho GTPase activating protein 20	-0.349438	0.265612	0.999974
224764_at	ARHGAP21	Rho GTPase activating protein 21	-0.259949	0.310168	0.999974
206298_at	ARHGAP22	Rho GTPase activating protein 22	-0.130111	0.607366	0.999974
226638_at	ARHGAP23	Rho GTPase activating protein 23	0.241439	0.332037	0.999974
226576_at	ARHGAP26	Rho GTPase activating protein 26	0.091334	0.785207	0.999974
227911_at	ARHGAP28	Rho GTPase activating protein 28	-0.499961	0.412847	0.999974
1558280_s_at	ARHGAP29	Rho GTPase activating protein 29	-0.331531	0.236075	0.999974
203910_at	ARHGAP29	Rho GTPase activating protein 29	-0.196857	0.422688	0.999974
229648_at	ARHGAP32	Rho GTPase activating protein 32	-0.389561	0.394152	0.999974
203431_s_at	ARHGAP32	Rho GTPase activating protein 32	-0.18955	0.397969	0.999974
210791_s_at	ARHGAP32	Rho GTPase activating protein 32	0.134706	0.635764	0.999974
229394_s_at	ARHGAP35	Rho GTPase activating protein 35	-0.304817	0.382504	0.999974
229397_s_at	ARHGAP35	Rho GTPase activating protein 35	-0.219598	0.59316	0.999974
205414_s_at	ARHGAP44	Rho GTPase activating protein 44	-0.0670362	0.797794	0.999974
235635_at	ARHGAP5	Rho GTPase activating protein 5	-0.844406	0.257876	0.999974
217936_at	ARHGAP5	Rho GTPase activating protein 5	-0.176525	0.498389	0.999974
233849_s_at	ARHGAP5	Rho GTPase activating protein 5	-0.0662587	0.81739	0.999974
1552627_a_at	ARHGAP5	Rho GTPase activating protein 5	0.0266594	0.904702	0.999974
228889_at	ARHGAP5-AS1	ARHGAP5 antisense RNA 1 (head to head)	-0.000196945	0.999541	0.999974
211716_x_at	ARHGDIA	Rho GDP dissociation inhibitor (GDI) alpha	0.245534	0.554571	0.999974
201168_x_at	ARHGDIA	Rho GDP dissociation inhibitor (GDI) alpha	0.187609	0.647612	0.999974
213606_s_at	ARHGDIA	Rho GDP dissociation inhibitor (GDI) alpha	0.0283902	0.950271	0.999974
201167_x_at	ARHGDIA	Rho GDP dissociation inhibitor (GDI) alpha	-0.0110044	0.976439	0.999974
206888_s_at	ARHGDIG	Rho GDP dissociation inhibitor (GDI) gamma	-0.175227	0.597325	0.999974
1554703_at	ARHGEF10	Rho guanine nucleotide exchange factor (GEF) 10	-0.464927	0.162207	0.999974
216620_s_at	ARHGEF10	Rho guanine nucleotide exchange factor (GEF) 10	-0.3126	0.267583	0.999974
215139_at	ARHGEF10	Rho guanine nucleotide exchange factor (GEF) 10	-0.129645	0.729347	0.999974
201334_s_at	ARHGEF12	Rho guanine nucleotide exchange factor (GEF) 12	-0.107374	0.503926	0.999974
213039_at	ARHGEF18	Rho/Rac guanine nucleotide exchange factor (GEF) 18	0.071824	0.748007	0.999974
207629_s_at	ARHGEF2	Rho/Rac guanine nucleotide exchange factor (GEF) 2	0.0201818	0.940305	0.999974
209435_s_at	ARHGEF2	Rho/Rac guanine nucleotide exchange factor (GEF) 2	-0.00814045	0.976062	0.999974
235595_at	ARHGEF2	Rho/Rac guanine nucleotide exchange factor (GEF) 2	0.00521901	0.983647	0.999974
227197_at	ARHGEF26	Rho guanine nucleotide exchange factor (GEF) 26	-0.333961	0.227871	0.999974
233903_s_at	ARHGEF26	Rho guanine nucleotide exchange factor (GEF) 26	-0.127915	0.677362	0.999974
222121_at	ARHGEF26	Rho guanine nucleotide exchange factor (GEF) 26	-0.0785623	0.773065	0.999974
1554003_at	ARHGEF28	Rho guanine nucleotide exchange factor (GEF) 28	-0.186802	0.497394	0.999974
227717_at	ARHGEF37	Rho guanine nucleotide exchange factor (GEF) 37	0.287117	0.314362	0.999974
230521_at	ARHGEF39	Rho guanine nucleotide exchange factor (GEF) 39	-0.225709	0.655383	0.999974
230522_s_at	ARHGEF39	Rho guanine nucleotide exchange factor (GEF) 39	0.138869	0.717124	0.999974
231892_at	ARHGEF39	Rho guanine nucleotide exchange factor (GEF) 39	0.112006	0.817018	0.999974
205109_s_at	ARHGEF4	Rho guanine nucleotide exchange factor (GEF) 4	0.00380986	0.988851	0.999974
58780_s_at	ARHGEF40	Rho guanine nucleotide exchange factor (GEF) 40	-0.0700489	0.710255	0.999974
241627_x_at	ARHGEF40	Rho guanine nucleotide exchange factor (GEF) 40	0.0388746	0.897432	0.999974
228596_at	ARHGEF5	Rho guanine nucleotide exchange factor (GEF) 5	0.127693	0.674777	0.999974
204765_at	ARHGEF5	Rho guanine nucleotide exchange factor (GEF) 5	0.0155934	0.921819	0.999974
209539_at	ARHGEF6	Rac/Cdc42 guanine nucleotide exchange factor (GEF) 6	-0.101002	0.704531	0.999974
236416_at	ARHGEF7	Rho guanine nucleotide exchange factor (GEF) 7	0.383697	0.257834	0.999974
235412_at	ARHGEF7	Rho guanine nucleotide exchange factor (GEF) 7	-0.368712	0.267269	0.999974
202548_s_at	ARHGEF7	Rho guanine nucleotide exchange factor (GEF) 7	-0.205582	0.494157	0.999974
218917_s_at	ARID1A	AT rich interactive domain 1A (SWI-like)	-0.620226	0.191534	0.999974
210649_s_at	ARID1A	AT rich interactive domain 1A (SWI-like)	-0.285382	0.307454	0.999974
238043_at	ARID1B	AT rich interactive domain 1B (SWI1-like)	-0.16185	0.760174	0.999974
225181_at	ARID1B	AT rich interactive domain 1B (SWI1-like)	-0.00676431	0.985008	0.999974
225486_at	ARID2	AT rich interactive domain 2 (ARID, RFX-like)	-0.781577	0.279794	0.999974
225490_at	ARID2	AT rich interactive domain 2 (ARID, RFX-like)	-0.144334	0.503091	0.999974
1553349_at	ARID2	AT rich interactive domain 2 (ARID, RFX-like)	0.278509	0.641495	0.999974
231090_s_at	ARID2	AT rich interactive domain 2 (ARID, RFX-like)	-0.180821	0.676273	0.999974
228008_at	ARID3A	AT rich interactive domain 3A (BRIGHT-like)	-0.148252	0.512237	0.999974
205865_at	ARID3A	AT rich interactive domain 3A (BRIGHT-like)	-0.0624185	0.773127	0.999974
218964_at	ARID3B	AT rich interactive domain 3B (BRIGHT-like)	0.109964	0.779486	0.999974
230141_at	ARID4A	AT rich interactive domain 4A (RBP1-like)	-0.550847	0.357959	0.999974
205062_x_at	ARID4A	AT rich interactive domain 4A (RBP1-like)	-0.268363	0.41043	0.999974
221230_s_at	ARID4B	AT rich interactive domain 4B (RBP1-like)	-0.533447	0.308092	0.999974
223111_x_at	ARID4B	AT rich interactive domain 4B (RBP1-like)	-0.154181	0.621541	0.999974
214139_at	ARID4B	AT rich interactive domain 4B (RBP1-like)	0.149268	0.680742	0.999974
213138_at	ARID5A	AT rich interactive domain 5A (MRF1-like)	0.135466	0.620833	0.999974
212614_at	ARID5B	AT rich interactive domain 5B (MRF1-like)	-0.882908	0.255599	0.999974
235404_at	ARID5B	AT rich interactive domain 5B (MRF1-like)	0.0400087	0.930531	0.999974
201880_at	ARIH1	ariadne RBR E3 ubiquitin protein ligase 1	-0.132858	0.628215	0.999974
1558401_at	ARIH1	ariadne RBR E3 ubiquitin protein ligase 1	-0.0970635	0.77549	0.999974
201881_s_at	ARIH1	ariadne RBR E3 ubiquitin protein ligase 1	0.0260322	0.90296	0.999974
241658_at	ARIH1	ariadne RBR E3 ubiquitin protein ligase 1	-0.0268553	0.9256	0.999974
201878_at	ARIH1	ariadne RBR E3 ubiquitin protein ligase 1	0.0165338	0.92798	0.999974
201879_at	ARIH1	ariadne RBR E3 ubiquitin protein ligase 1	-0.00621653	0.982841	0.999974
201230_s_at	ARIH2	ariadne RBR E3 ubiquitin protein ligase 2	-0.126917	0.527802	0.999974
227932_at	ARIH2	ariadne RBR E3 ubiquitin protein ligase 2	0.0807236	0.734811	0.999974
201229_s_at	ARIH2	ariadne RBR E3 ubiquitin protein ligase 2	-0.0325506	0.835748	0.999974
216008_s_at	ARIH2	ariadne RBR E3 ubiquitin protein ligase 2	0.0344859	0.864502	0.999974
1559532_at	ARIH2OS	ariadne homolog 2 opposite strand	0.458158	0.127564	0.999974
201659_s_at	ARL1	ADP-ribosylation factor-like 1	-0.0925501	0.553119	0.999974
201658_at	ARL1	ADP-ribosylation factor-like 1	-0.0883298	0.593408	0.999974
201657_at	ARL1	ADP-ribosylation factor-like 1	-0.0166472	0.949954	0.999974
228843_at	ARL10	ADP-ribosylation factor-like 10	0.0570815	0.883351	0.999974
228201_at	ARL13B	ADP-ribosylation factor-like 13B	-0.204028	0.465409	0.999974
220468_at	ARL14	ADP-ribosylation factor-like 14	-0.0929945	0.908345	0.999974
226383_at	ARL14EP	ADP-ribosylation factor-like 14 effector protein	-0.220549	0.363252	0.999974
228151_at	ARL15	ADP-ribosylation factor-like 15	-0.118295	0.567158	0.999974
234972_at	ARL16	ADP-ribosylation factor-like 16	0.0193727	0.917697	0.999974
202564_x_at	ARL2	ADP-ribosylation factor-like 2	-0.0422179	0.822108	0.999974
202091_at	ARL2BP	ADP-ribosylation factor-like 2 binding protein	0.097527	0.748934	0.999974
202092_s_at	ARL2BP	ADP-ribosylation factor-like 2 binding protein	0.0577493	0.755788	0.999974
202641_at	ARL3	ADP-ribosylation factor-like 3	-0.00283942	0.990993	0.999974
205020_s_at	ARL4A	ADP-ribosylation factor-like 4A	0.0527608	0.74548	0.999974
202206_at	ARL4C	ADP-ribosylation factor-like 4C	-0.319651	0.290367	0.999974
202207_at	ARL4C	ADP-ribosylation factor-like 4C	-0.334386	0.30802	0.999974
202208_s_at	ARL4C	ADP-ribosylation factor-like 4C	0.200311	0.50843	0.999974
203586_s_at	ARL4D	ADP-ribosylation factor-like 4D	0.0057363	0.986346	0.999974
242727_at	ARL5B	ADP-ribosylation factor-like 5B	0.181337	0.555622	0.999974
226345_at	ARL5B	ADP-ribosylation factor-like 5B	-0.0763638	0.725991	0.999974
235320_at	ARL6	ADP-ribosylation factor-like 6	-0.234926	0.361825	0.999974
211935_at	ARL6IP1	ADP-ribosylation factor-like 6 interacting protein 1	0.096843	0.663762	0.999974
218216_x_at	ARL6IP4	ADP-ribosylation factor-like 6 interacting protein 4	-0.0266633	0.9059	0.999974
220597_s_at	ARL6IP4	ADP-ribosylation factor-like 6 interacting protein 4	-0.0187676	0.9376	0.999974
200761_s_at	ARL6IP5	ADP-ribosylation factor-like 6 interacting protein 5	0.155795	0.419193	0.999974
200760_s_at	ARL6IP5	ADP-ribosylation factor-like 6 interacting protein 5	0.0997238	0.621642	0.999974
225711_at	ARL6IP6	ADP-ribosylation factor-like 6 interacting protein 6	0.0895851	0.664412	0.999974
225707_at	ARL6IP6	ADP-ribosylation factor-like 6 interacting protein 6	-0.0706149	0.75475	0.999974
217852_s_at	ARL8B	ADP-ribosylation factor-like 8B	0.0267456	0.889751	0.999974
222442_s_at	ARL8B	ADP-ribosylation factor-like 8B	-0.00361643	0.988535	0.999974
222550_at	ARMC1	armadillo repeat containing 1	0.104556	0.570206	0.999974
218185_s_at	ARMC1	armadillo repeat containing 1	0.0557569	0.716691	0.999974
223328_at	ARMC10	armadillo repeat containing 10	-0.0842362	0.647191	0.999974
223794_at	ARMC4	armadillo repeat containing 4	-0.147259	0.631054	0.999974
221758_at	ARMC6	armadillo repeat containing 6	0.173897	0.397101	0.999974
203486_s_at	ARMC8	armadillo repeat containing 8	-0.571698	0.458001	0.999974
203487_s_at	ARMC8	armadillo repeat containing 8	-0.485005	0.495601	0.999974
219094_at	ARMC8	armadillo repeat containing 8	-0.0693035	0.788615	0.999974
1555279_at	ARMC8	armadillo repeat containing 8	0.0463143	0.859261	0.999974
1555281_x_at	ARMC8	armadillo repeat containing 8	-0.0197633	0.940041	0.999974
203404_at	ARMCX2	armadillo repeat containing, X-linked 2	-0.315086	0.303142	0.999974
217858_s_at	ARMCX3	armadillo repeat containing, X-linked 3	0.208021	0.404143	0.999974
222444_at	ARMCX3	armadillo repeat containing, X-linked 3	0.167232	0.600181	0.999974
227444_at	ARMCX4	armadillo repeat containing, X-linked 4	0.0533351	0.921373	0.999974
219335_at	ARMCX5	armadillo repeat containing, X-linked 5	-0.259162	0.417501	0.999974
214749_s_at	ARMCX6	armadillo repeat containing, X-linked 6	-0.0309836	0.872282	0.999974
218195_at	ARMT1	acidic residue methyltransferase 1	0.0736932	0.785915	0.999974
210828_s_at	ARNT	aryl hydrocarbon receptor nuclear translocator	0.134068	0.613548	0.999974
218222_x_at	ARNT	aryl hydrocarbon receptor nuclear translocator	0.130323	0.7025	0.999974
230619_at	ARNT	aryl hydrocarbon receptor nuclear translocator	-0.0330468	0.941429	0.999974
202986_at	ARNT2	aryl-hydrocarbon receptor nuclear translocator 2	-0.0379617	0.896182	0.999974
210971_s_at	ARNTL	aryl hydrocarbon receptor nuclear translocator-like	-0.302998	0.327045	0.999974
209824_s_at	ARNTL	aryl hydrocarbon receptor nuclear translocator-like	-0.119977	0.573666	0.999974
223586_at	ARNTL2	aryl hydrocarbon receptor nuclear translocator-like 2	-0.568137	0.254702	0.999974
220658_s_at	ARNTL2	aryl hydrocarbon receptor nuclear translocator-like 2	-0.17547	0.425801	0.999974
224204_x_at	ARNTL2	aryl hydrocarbon receptor nuclear translocator-like 2	-0.149787	0.508575	0.999974
200950_at	ARPC1A	actin related protein 2/3 complex, subunit 1A, 41kDa	-0.0382683	0.794342	0.999974
201954_at	ARPC1B	actin related protein 2/3 complex, subunit 1B, 41kDa	0.103816	0.513796	0.999974
213513_x_at	ARPC2	actin related protein 2/3 complex, subunit 2, 34kDa	0.152903	0.338199	0.999974
207988_s_at	ARPC2	actin related protein 2/3 complex, subunit 2, 34kDa	0.0713787	0.657791	0.999974
208679_s_at	ARPC2	actin related protein 2/3 complex, subunit 2, 34kDa	0.0115963	0.931839	0.999974
208736_at	ARPC3	actin related protein 2/3 complex, subunit 3, 21kDa	0.0452123	0.74907	0.999974
217817_at	ARPC4	actin related protein 2/3 complex, subunit 4, 20kDa	0.134389	0.667533	0.999974
217818_s_at	ARPC4	actin related protein 2/3 complex, subunit 4, 20kDa	0.113301	0.719405	0.999974
1555797_a_at	ARPC5	actin related protein 2/3 complex, subunit 5, 16kDa	-0.148761	0.514385	0.999974
211963_s_at	ARPC5	actin related protein 2/3 complex, subunit 5, 16kDa	-0.0560987	0.7506	0.999974
226915_s_at	ARPC5L	actin related protein 2/3 complex, subunit 5-like	0.109723	0.54947	0.999974
220966_x_at	ARPC5L	actin related protein 2/3 complex, subunit 5-like	0.0992055	0.648889	0.999974
223101_s_at	ARPC5L	actin related protein 2/3 complex, subunit 5-like	0.106901	0.657998	0.999974
226914_at	ARPC5L	actin related protein 2/3 complex, subunit 5-like	0.0279617	0.918006	0.999974
228791_at	ARPIN	actin-related protein 2/3 complex inhibitor	0.0689046	0.700088	0.999974
221482_s_at	ARPP19	cAMP-regulated phosphoprotein, 19kDa	0.240841	0.513223	0.999974
214553_s_at	ARPP19	cAMP-regulated phosphoprotein, 19kDa	0.256823	0.545888	0.999974
221483_s_at	ARPP19	cAMP-regulated phosphoprotein, 19kDa	-0.0907593	0.633808	0.999974
222912_at	ARRB1	arrestin, beta 1	-0.110854	0.795785	0.999974
203388_at	ARRB2	arrestin, beta 2	0.144678	0.600229	0.999974
226405_s_at	ARRDC1	arrestin domain containing 1	-0.042639	0.84613	0.999974
223390_at	ARRDC1-AS1	ARRDC1 antisense RNA 1	0.0381852	0.83728	0.999974
226055_at	ARRDC2	arrestin domain containing 2	0.0314085	0.907269	0.999974
224797_at	ARRDC3	arrestin domain containing 3	-0.00991509	0.984385	0.999974
225283_at	ARRDC4	arrestin domain containing 4	-0.526594	0.455075	0.999974
232197_x_at	ARSB	arylsulfatase B	0.0532141	0.87033	0.999974
219973_at	ARSJ	arylsulfatase family, member J	-0.254368	0.370529	0.999974
1569132_s_at	ARSK	arylsulfatase family, member K	0.4358	0.0754264	0.999974
1569133_x_at	ARSK	arylsulfatase family, member K	0.484775	0.129681	0.999974
223223_at	ARV1	ARV1 homolog, fatty acid homeostasis modulator	0.0488912	0.800418	0.999974
223652_at	AS3MT	arsenite methyltransferase	-0.269689	0.351929	0.999974
213902_at	ASAH1	N-acylsphingosine amidohydrolase (acid ceramidase) 1	0.0758774	0.752705	0.999974
1555419_a_at	ASAH1	N-acylsphingosine amidohydrolase (acid ceramidase) 1	-0.0882106	0.763732	0.999974
213702_x_at	ASAH1	N-acylsphingosine amidohydrolase (acid ceramidase) 1	-0.0524587	0.864805	0.999974
210980_s_at	ASAH1	N-acylsphingosine amidohydrolase (acid ceramidase) 1	-0.0393234	0.905782	0.999974
231791_at	ASAH2B	N-acylsphingosine amidohydrolase (non-lysosomal ceramidase) 2B	-0.200599	0.55809	0.999974
229793_at	ASAH2B	N-acylsphingosine amidohydrolase (non-lysosomal ceramidase) 2B	0.047019	0.845714	0.999974
224791_at	ASAP1	ArfGAP with SH3 domain, ankyrin repeat and PH domain 1	-0.143071	0.5132	0.999974
224796_at	ASAP1	ArfGAP with SH3 domain, ankyrin repeat and PH domain 1	-0.00964364	0.957577	0.999974
206414_s_at	ASAP2	ArfGAP with SH3 domain, ankyrin repeat and PH domain 2	-0.524673	0.213629	0.999974
212819_at	ASB1	ankyrin repeat and SOCS box containing 1	-0.0693768	0.82383	0.999974
218862_at	ASB13	ankyrin repeat and SOCS box containing 13	-0.355216	0.276946	0.999974
221657_s_at	ASB6	ankyrin repeat and SOCS box containing 6	0.144186	0.52144	0.999974
226513_at	ASB7	ankyrin repeat and SOCS box containing 7	-0.476654	0.315923	0.999974
226861_at	ASB8	ankyrin repeat and SOCS box containing 8	-0.0491564	0.785995	0.999974
219336_s_at	ASCC1	activating signal cointegrator 1 complex subunit 1	0.103862	0.632731	0.999974
1554627_a_at	ASCC1	activating signal cointegrator 1 complex subunit 1	-0.0833716	0.703394	0.999974
215684_s_at	ASCC2	activating signal cointegrator 1 complex subunit 2	0.22379	0.419603	0.999974
212815_at	ASCC3	activating signal cointegrator 1 complex subunit 3	0.0627767	0.7084	0.999974
203428_s_at	ASF1A	anti-silencing function 1A histone chaperone	-0.348023	0.426429	0.999974
203427_at	ASF1A	anti-silencing function 1A histone chaperone	-0.222145	0.614423	0.999974
218115_at	ASF1B	anti-silencing function 1B histone chaperone	-0.211638	0.3925	0.999974
206743_s_at	ASGR1	asialoglycoprotein receptor 1	0.0075936	0.979045	0.999974
226447_at	ASH1L	ash1 (absent, small, or homeotic)-like (Drosophila)	-0.603677	0.290532	0.999974
222667_s_at	ASH1L	ash1 (absent, small, or homeotic)-like (Drosophila)	0.217631	0.390687	0.999974
1554057_at	ASH1L-AS1	ASH1L antisense RNA 1	0.260726	0.323638	0.999974
209517_s_at	ASH2L	ash2 (absent, small, or homeotic)-like (Drosophila)	0.00507009	0.977076	0.999974
205156_s_at	ASIC1	acid sensing (proton gated) ion channel 1	-0.0557905	0.813039	0.999974
37953_s_at	ASIC1	acid sensing (proton gated) ion channel 1	0.0302133	0.900307	0.999974
204608_at	ASL	argininosuccinate lyase	0.262995	0.408262	0.999974
36554_at	ASMTL	acetylserotonin O-methyltransferase-like	-0.152104	0.686702	0.999974
36553_at	ASMTL	acetylserotonin O-methyltransferase-like	-0.0719868	0.854915	0.999974
209394_at	ASMTL	acetylserotonin O-methyltransferase-like	-0.0566255	0.885885	0.999974
202024_at	ASNA1	arsA arsenite transporter, ATP-binding, homolog 1 (bacterial)	-0.0142454	0.971131	0.999974
205047_s_at	ASNS	asparagine synthetase (glutamine-hydrolyzing)	-0.205042	0.563668	0.999974
217987_at	ASNSD1	asparagine synthetase domain containing 1	-0.0732364	0.648603	0.999974
209135_at	ASPH	aspartate beta-hydroxylase	-0.347328	0.189312	0.999974
210896_s_at	ASPH	aspartate beta-hydroxylase	-0.381119	0.19858	0.999974
225008_at	ASPH	aspartate beta-hydroxylase	-0.178021	0.677777	0.999974
229879_at	ASPH	aspartate beta-hydroxylase	-0.166851	0.706832	0.999974
224996_at	ASPH	aspartate beta-hydroxylase	-0.176889	0.709459	0.999974
1553997_a_at	ASPHD1	aspartate beta-hydroxylase domain containing 1	0.268715	0.371753	0.999974
227014_at	ASPHD2	aspartate beta-hydroxylase domain containing 2	-0.420726	0.25952	0.999974
227015_at	ASPHD2	aspartate beta-hydroxylase domain containing 2	-0.293682	0.383199	0.999974
219918_s_at	ASPM	abnormal spindle microtubule assembly	-0.423685	0.320588	0.999974
232238_at	ASPM	abnormal spindle microtubule assembly	-0.353055	0.375657	0.999974
239002_at	ASPM	abnormal spindle microtubule assembly	-0.0442229	0.885497	0.999974
218908_at	ASPSCR1	alveolar soft part sarcoma chromosome region, candidate 1	0.216489	0.367654	0.999974
222764_at	ASRGL1	asparaginase like 1	0.103218	0.531998	0.999974
218857_s_at	ASRGL1	asparaginase like 1	0.0288385	0.879014	0.999974
207076_s_at	ASS1	argininosuccinate synthase 1	-0.256576	0.506167	0.999974
221135_s_at	ASTE1	asteroid homolog 1 (Drosophila)	-0.186622	0.554131	0.999974
221652_s_at	ASUN	asunder spermatogenesis regulator	-0.00170157	0.990459	0.999974
242438_at	ASXL1	additional sex combs like transcriptional regulator 1	0.50725	0.31024	0.999974
244519_at	ASXL1	additional sex combs like transcriptional regulator 1	0.143235	0.426813	0.999974
242439_s_at	ASXL1	additional sex combs like transcriptional regulator 1	0.369151	0.472334	0.999974
212238_at	ASXL1	additional sex combs like transcriptional regulator 1	0.238511	0.495078	0.999974
212237_at	ASXL1	additional sex combs like transcriptional regulator 1	-0.0557957	0.819419	0.999974
212234_at	ASXL1	additional sex combs like transcriptional regulator 1	0.0269075	0.899588	0.999974
229359_at	ASXL2	additional sex combs like transcriptional regulator 2	-0.397985	0.460308	0.999974
226251_at	ASXL2	additional sex combs like transcriptional regulator 2	-0.169682	0.66483	0.999974
218659_at	ASXL2	additional sex combs like transcriptional regulator 2	-0.0524795	0.815891	0.999974
233536_at	ASXL3	additional sex combs like transcriptional regulator 3	-0.47094	0.246254	0.999974
227585_at	ATAD1	ATPase family, AAA domain containing 1	-0.204564	0.292095	0.999974
224850_at	ATAD1	ATPase family, AAA domain containing 1	-0.0260982	0.862186	0.999974
228401_at	ATAD2	ATPase family, AAA domain containing 2	-0.125398	0.567742	0.999974
218782_s_at	ATAD2	ATPase family, AAA domain containing 2	-0.0295864	0.902274	0.999974
235266_at	ATAD2	ATPase family, AAA domain containing 2	0.0378263	0.905163	0.999974
222740_at	ATAD2	ATPase family, AAA domain containing 2	-0.0158707	0.939582	0.999974
232908_at	ATAD2B	ATPase family, AAA domain containing 2B	0.398098	0.389416	0.999974
213387_at	ATAD2B	ATPase family, AAA domain containing 2B	-0.110836	0.688956	0.999974
227700_x_at	ATAD3A	ATPase family, AAA domain containing 3A	0.138773	0.424834	0.999974
223617_x_at	ATAD3B	ATPase family, AAA domain containing 3B	0.121645	0.545453	0.999974
227237_x_at	ATAD3B	ATPase family, AAA domain containing 3B	0.0825138	0.668022	0.999974
220223_at	ATAD5	ATPase family, AAA domain containing 5	0.0565985	0.816742	0.999974
228510_at	ATAT1	alpha tubulin acetyltransferase 1	0.158329	0.526538	0.999974
234584_s_at	ATE1	arginyltransferase 1	0.0981742	0.62502	0.999974
225497_at	ATE1	arginyltransferase 1	-0.0702238	0.831246	0.999974
222103_at	ATF1	activating transcription factor 1	-0.14348	0.649025	0.999974
1565269_s_at	ATF1	activating transcription factor 1	-0.0729805	0.754784	0.999974
1558233_s_at	ATF1	activating transcription factor 1	-0.0122308	0.986542	0.999974
1555146_at	ATF2	activating transcription factor 2	0.151682	0.606155	0.999974
205446_s_at	ATF2	activating transcription factor 2	0.124483	0.615897	0.999974
212984_at	ATF2	activating transcription factor 2	-0.0815172	0.803279	0.999974
1554420_at	ATF3	activating transcription factor 3	1.06286	0.359368	0.999974
202672_s_at	ATF3	activating transcription factor 3	0.176257	0.813502	0.999974
1554980_a_at	ATF3	activating transcription factor 3	0.0282723	0.972039	0.999974
200779_at	ATF4	activating transcription factor 4	0.0762755	0.664706	0.999974
204998_s_at	ATF5	activating transcription factor 5	0.00862054	0.980179	0.999974
217550_at	ATF6	activating transcription factor 6	0.117339	0.720661	0.999974
226941_at	ATF6	activating transcription factor 6	-0.0792238	0.770932	0.999974
231927_at	ATF6	activating transcription factor 6	0.0172264	0.95552	0.999974
203168_at	ATF6B	activating transcription factor 6 beta	0.472377	0.0409517	0.999974
228829_at	ATF7	activating transcription factor 7	0.402669	0.262988	0.999974
228830_s_at	ATF7	activating transcription factor 7	0.300823	0.396332	0.999974
225917_at	ATF7IP	activating transcription factor 7 interacting protein	-0.243681	0.36546	0.999974
231825_x_at	ATF7IP	activating transcription factor 7 interacting protein	-0.0692919	0.753923	0.999974
218987_at	ATF7IP	activating transcription factor 7 interacting protein	-0.031073	0.895798	0.999974
228381_at	ATF7IP2	activating transcription factor 7 interacting protein 2	0.185955	0.232894	0.999974
219870_at	ATF7IP2	activating transcription factor 7 interacting protein 2	-0.209401	0.439829	0.999974
1570523_s_at	ATG10	autophagy related 10	-0.489415	0.380496	0.999974
243477_at	ATG10	autophagy related 10	-0.306881	0.462702	0.999974
223677_at	ATG10	autophagy related 10	-0.263314	0.647002	0.999974
218214_at	ATG101	autophagy related 101	0.0131787	0.965296	0.999974
213026_at	ATG12	autophagy related 12	0.1646	0.419585	0.999974
213930_at	ATG12	autophagy related 12	-0.0956647	0.670921	0.999974
204833_at	ATG12	autophagy related 12	0.0803956	0.739027	0.999974
209021_x_at	ATG13	autophagy related 13	0.227526	0.363556	0.999974
203363_s_at	ATG13	autophagy related 13	0.119807	0.572627	0.999974
203364_s_at	ATG13	autophagy related 13	0.0500702	0.801426	0.999974
220521_s_at	ATG16L1	autophagy related 16-like 1	0.424339	0.25783	0.999974
232612_s_at	ATG16L1	autophagy related 16-like 1	-0.105051	0.663834	0.999974
225883_at	ATG16L2	autophagy related 16-like 2	0.206524	0.313316	0.999974
213300_at	ATG2A	autophagy related 2A	0.214865	0.291136	0.999974
1559485_at	ATG2B	autophagy related 2B	-0.346582	0.325031	0.999974
226684_at	ATG2B	autophagy related 2B	-0.555761	0.341377	0.999974
219164_s_at	ATG2B	autophagy related 2B	-0.258566	0.521391	0.999974
221492_s_at	ATG3	autophagy related 3	-0.0572179	0.743043	0.999974
213115_at	ATG4A	autophagy related 4A, cysteine peptidase	0.139775	0.554766	0.999974
204903_x_at	ATG4B	autophagy related 4B, cysteine peptidase	-0.242447	0.283323	0.999974
204902_s_at	ATG4B	autophagy related 4B, cysteine peptidase	-0.201533	0.441945	0.999974
212280_x_at	ATG4B	autophagy related 4B, cysteine peptidase	-0.0327029	0.865283	0.999974
228190_at	ATG4C	autophagy related 4C, cysteine peptidase	0.0181722	0.898938	0.999974
226871_s_at	ATG4D	autophagy related 4D, cysteine peptidase	0.0766509	0.737834	0.999974
202512_s_at	ATG5	autophagy related 5	-0.38915	0.282871	0.999974
210639_s_at	ATG5	autophagy related 5	0.0604892	0.812393	0.999974
202511_s_at	ATG5	autophagy related 5	-0.0109995	0.965681	0.999974
218673_s_at	ATG7	autophagy related 7	0.00861058	0.95328	0.999974
224025_s_at	ATG7	autophagy related 7	0.00102078	0.995441	0.999974
219359_at	ATHL1	ATH1, acid trehalase-like 1 (yeast)	-0.0833744	0.767105	0.999974
208758_at	ATIC	5-aminoimidazole-4-carboxamide ribonucleotide formyltransferase/IMP cyclohydrolase	-0.0176241	0.887289	0.999974
223340_at	ATL1	atlastin GTPase 1	0.122354	0.56567	0.999974
222700_at	ATL2	atlastin GTPase 2	-0.296021	0.335577	0.999974
237968_at	ATL2	atlastin GTPase 2	0.103167	0.741737	0.999974
224893_at	ATL3	atlastin GTPase 3	-0.627751	0.354137	0.999974
223452_s_at	ATL3	atlastin GTPase 3	0.0227856	0.939484	0.999974
212672_at	ATM	ATM serine/threonine kinase	-0.161786	0.594424	0.999974
210858_x_at	ATM	ATM serine/threonine kinase	0.0883592	0.6607	0.999974
208442_s_at	ATM	ATM serine/threonine kinase	0.0456269	0.83906	0.999974
201854_s_at	ATMIN	ATM interactor	-0.448003	0.412048	0.999974
201855_s_at	ATMIN	ATM interactor	-0.146329	0.830335	0.999974
1555754_s_at	ATN1	atrophin 1	-0.112253	0.535613	0.999974
203454_s_at	ATOX1	antioxidant 1 copper chaperone	0.111596	0.586222	0.999974
213238_at	ATP10D	ATPase, class V, type 10D	-0.174212	0.759134	0.999974
213582_at	ATP11A	ATPase, class VI, type 11A	-0.639695	0.292905	0.999974
230875_s_at	ATP11A	ATPase, class VI, type 11A	-0.521437	0.38681	0.999974
241603_at	ATP11A	ATPase, class VI, type 11A	-2.81154e-06	0.999994	0.999994
1564063_a_at	ATP11B	ATPase, class VI, type 11B	0.429341	0.113404	0.999974
1564064_a_at	ATP11B	ATPase, class VI, type 11B	0.23949	0.282059	0.999974
212536_at	ATP11B	ATPase, class VI, type 11B	-0.276982	0.369122	0.999974
1554557_at	ATP11B	ATPase, class VI, type 11B	0.407156	0.442493	0.999974
1554556_a_at	ATP11B	ATPase, class VI, type 11B	0.199326	0.469435	0.999974
226785_at	ATP11C	ATPase, class VI, type 11C	-0.105417	0.650122	0.999974
218052_s_at	ATP13A1	ATPase type 13A1	0.0305552	0.88665	0.999974
212297_at	ATP13A3	ATPase type 13A3	-0.236855	0.418546	0.999974
220948_s_at	ATP1A1	ATPase, Na+/K+ transporting, alpha 1 polypeptide	-0.0188235	0.926095	0.999974
236623_at	ATP1A1-AS1	ATP1A1 antisense RNA 1	-0.0197333	0.949806	0.999974
201243_s_at	ATP1B1	ATPase, Na+/K+ transporting, beta 1 polypeptide	0.0391465	0.793797	0.999974
208836_at	ATP1B3	ATPase, Na+/K+ transporting, beta 3 polypeptide	-0.14549	0.54579	0.999974
226570_at	ATP1B3	ATPase, Na+/K+ transporting, beta 3 polypeptide	0.0824367	0.848613	0.999974
230696_at	ATP2A1-AS1	ATP2A1 antisense RNA 1	0.138945	0.474165	0.999974
212361_s_at	ATP2A2	ATPase, Ca++ transporting, cardiac muscle, slow twitch 2	-0.789048	0.243678	0.999974
209186_at	ATP2A2	ATPase, Ca++ transporting, cardiac muscle, slow twitch 2	-0.00442863	0.983398	0.999974
209281_s_at	ATP2B1	ATPase, Ca++ transporting, plasma membrane 1	0.099758	0.581321	0.999974
212930_at	ATP2B1	ATPase, Ca++ transporting, plasma membrane 1	-0.0967037	0.77009	0.999974
215716_s_at	ATP2B1	ATPase, Ca++ transporting, plasma membrane 1	-0.0210635	0.959706	0.999974
212135_s_at	ATP2B4	ATPase, Ca++ transporting, plasma membrane 4	0.139049	0.453897	0.999974
212136_at	ATP2B4	ATPase, Ca++ transporting, plasma membrane 4	0.104209	0.680298	0.999974
211137_s_at	ATP2C1	ATPase, Ca++ transporting, type 2C, member 1	0.209457	0.498024	0.999974
209935_at	ATP2C1	ATPase, Ca++ transporting, type 2C, member 1	-0.0983581	0.689021	0.999974
212255_s_at	ATP2C1	ATPase, Ca++ transporting, type 2C, member 1	0.0667767	0.744734	0.999974
213738_s_at	ATP5A1	ATP synthase, H+ transporting, mitochondrial F1 complex, alpha subunit 1, cardiac muscle	-0.00864034	0.941721	0.999974
201322_at	ATP5B	ATP synthase, H+ transporting, mitochondrial F1 complex, beta polypeptide	0.0241319	0.843068	0.999974
208870_x_at	ATP5C1	ATP synthase, H+ transporting, mitochondrial F1 complex, gamma polypeptide 1	-0.0630931	0.651718	0.999974
213366_x_at	ATP5C1	ATP synthase, H+ transporting, mitochondrial F1 complex, gamma polypeptide 1	-0.0610098	0.662118	0.999974
205711_x_at	ATP5C1	ATP synthase, H+ transporting, mitochondrial F1 complex, gamma polypeptide 1	-0.0504311	0.715649	0.999974
214132_at	ATP5C1	ATP synthase, H+ transporting, mitochondrial F1 complex, gamma polypeptide 1	-0.114101	0.801223	0.999974
203926_x_at	ATP5D	ATP synthase, H+ transporting, mitochondrial F1 complex, delta subunit	-0.0339198	0.835187	0.999974
213041_s_at	ATP5D	ATP synthase, H+ transporting, mitochondrial F1 complex, delta subunit	-0.0358089	0.84462	0.999974
230535_s_at	ATP5E	ATP synthase, H+ transporting, mitochondrial F1 complex, epsilon subunit	0.224087	0.563966	0.999974
217801_at	ATP5E	ATP synthase, H+ transporting, mitochondrial F1 complex, epsilon subunit	0.102876	0.606073	0.999974
243501_at	ATP5F1	ATP synthase, H+ transporting, mitochondrial Fo complex, subunit B1	0.132876	0.654716	0.999974
211755_s_at	ATP5F1	ATP synthase, H+ transporting, mitochondrial Fo complex, subunit B1	0.0533129	0.687554	0.999974
208972_s_at	ATP5G1	ATP synthase, H+ transporting, mitochondrial Fo complex, subunit C1 (subunit 9)	0.2043	0.227109	0.999974
208764_s_at	ATP5G2	ATP synthase, H+ transporting, mitochondrial Fo complex, subunit C2 (subunit 9)	-0.0357501	0.826081	0.999974
228168_at	ATP5G3	ATP synthase, H+ transporting, mitochondrial Fo complex, subunit C3 (subunit 9)	-0.0617554	0.825063	0.999974
207507_s_at	ATP5G3	ATP synthase, H+ transporting, mitochondrial Fo complex, subunit C3 (subunit 9)	-0.0170298	0.911019	0.999974
207508_at	ATP5G3	ATP synthase, H+ transporting, mitochondrial Fo complex, subunit C3 (subunit 9)	-0.00679022	0.960876	0.999974
210149_s_at	ATP5H	ATP synthase, H+ transporting, mitochondrial Fo complex, subunit d	0.0519174	0.712686	0.999974
207335_x_at	ATP5I	ATP synthase, H+ transporting, mitochondrial Fo complex, subunit E	0.239008	0.299643	0.999974
209492_x_at	ATP5I	ATP synthase, H+ transporting, mitochondrial Fo complex, subunit E	0.180592	0.387208	0.999974
202325_s_at	ATP5J	ATP synthase, H+ transporting, mitochondrial Fo complex, subunit F6	0.0991495	0.546924	0.999974
208746_x_at	ATP5L	ATP synthase, H+ transporting, mitochondrial Fo complex, subunit G	0.0755704	0.561297	0.999974
210453_x_at	ATP5L	ATP synthase, H+ transporting, mitochondrial Fo complex, subunit G	0.0630141	0.625787	0.999974
207573_x_at	ATP5L	ATP synthase, H+ transporting, mitochondrial Fo complex, subunit G	0.0503329	0.705939	0.999974
208745_at	ATP5L	ATP synthase, H+ transporting, mitochondrial Fo complex, subunit G	0.0714419	0.70998	0.999974
200818_at	ATP5O	ATP synthase, H+ transporting, mitochondrial F1 complex, O subunit	0.0783575	0.581256	0.999974
206993_at	ATP5S	ATP synthase, H+ transporting, mitochondrial Fo complex, subunit s (factor B)	0.166597	0.609164	0.999974
206992_s_at	ATP5S	ATP synthase, H+ transporting, mitochondrial Fo complex, subunit s (factor B)	0.0611911	0.676826	0.999974
213995_at	ATP5S	ATP synthase, H+ transporting, mitochondrial Fo complex, subunit s (factor B)	-0.0552088	0.787389	0.999974
237400_at	ATP5S	ATP synthase, H+ transporting, mitochondrial Fo complex, subunit s (factor B)	-0.0939606	0.793897	0.999974
239859_x_at	ATP5S	ATP synthase, H+ transporting, mitochondrial Fo complex, subunit s (factor B)	0.0211782	0.949789	0.999974
45828_at	ATP5SL	ATP5S-like	0.284294	0.156928	0.999974
218038_at	ATP5SL	ATP5S-like	0.201395	0.360388	0.999974
1553567_s_at	ATP6	ATP synthase F0 subunit 6	-0.985517	0.195458	0.999974
242131_at	ATP6	ATP synthase F0 subunit 6	-0.182602	0.616956	0.999974
207809_s_at	ATP6AP1	ATPase, H+ transporting, lysosomal accessory protein 1	0.183326	0.444564	0.999974
228816_at	ATP6AP1L	ATPase, H+ transporting, lysosomal accessory protein 1-like	-0.36493	0.283959	0.999974
201444_s_at	ATP6AP2	ATPase, H+ transporting, lysosomal accessory protein 2	-0.118573	0.707481	0.999974
201443_s_at	ATP6AP2	ATPase, H+ transporting, lysosomal accessory protein 2	-0.0515099	0.904246	0.999974
217603_at	ATP6V0A2	ATPase, H+ transporting, lysosomal V0 subunit a2	0.219682	0.523068	0.999974
205704_s_at	ATP6V0A2	ATPase, H+ transporting, lysosomal V0 subunit a2	0.177843	0.549538	0.999974
229572_at	ATP6V0A2	ATPase, H+ transporting, lysosomal V0 subunit a2	-0.158804	0.664234	0.999974
235255_at	ATP6V0A2	ATPase, H+ transporting, lysosomal V0 subunit a2	0.0626089	0.856207	0.999974
200078_s_at	ATP6V0B	ATPase, H+ transporting, lysosomal 21kDa, V0 subunit b	0.104491	0.658324	0.999974
200954_at	ATP6V0C	ATPase, H+ transporting, lysosomal 16kDa, V0 subunit c	0.239905	0.328984	0.999974
36994_at	ATP6V0C	ATPase, H+ transporting, lysosomal 16kDa, V0 subunit c	0.138667	0.588692	0.999974
212041_at	ATP6V0D1	ATPase, H+ transporting, lysosomal 38kDa, V0 subunit d1	0.336575	0.4268	0.999974
1553153_at	ATP6V0D2	ATPase, H+ transporting, lysosomal 38kDa, V0 subunit d2	0.091287	0.75322	0.999974
1553151_at	ATP6V0D2	ATPase, H+ transporting, lysosomal 38kDa, V0 subunit d2	0.0911266	0.86338	0.999974
1553155_x_at	ATP6V0D2	ATPase, H+ transporting, lysosomal 38kDa, V0 subunit d2	-0.0136252	0.955111	0.999974
214149_s_at	ATP6V0E1	ATPase, H+ transporting, lysosomal 9kDa, V0 subunit e1	0.253882	0.210985	0.999974
214150_x_at	ATP6V0E1	ATPase, H+ transporting, lysosomal 9kDa, V0 subunit e1	0.224127	0.212957	0.999974
214244_s_at	ATP6V0E1	ATPase, H+ transporting, lysosomal 9kDa, V0 subunit e1	0.297	0.268662	0.999974
201171_at	ATP6V0E1	ATPase, H+ transporting, lysosomal 9kDa, V0 subunit e1	0.215968	0.565257	0.999974
201172_x_at	ATP6V0E1	ATPase, H+ transporting, lysosomal 9kDa, V0 subunit e1	0.0683376	0.74363	0.999974
200096_s_at	ATP6V0E1	ATPase, H+ transporting, lysosomal 9kDa, V0 subunit e1	0.0578906	0.788469	0.999974
213587_s_at	ATP6V0E2	ATPase, H+ transporting V0 subunit e2	0.226632	0.422702	0.999974
229094_at	ATP6V0E2-AS1	ATP6V0E2 antisense RNA 1	-0.0674842	0.930887	0.999974
201972_at	ATP6V1A	ATPase, H+ transporting, lysosomal 70kDa, V1 subunit A	0.264124	0.112509	0.999974
201971_s_at	ATP6V1A	ATPase, H+ transporting, lysosomal 70kDa, V1 subunit A	0.330086	0.265115	0.999974
201089_at	ATP6V1B2	ATPase, H+ transporting, lysosomal 56/58kDa, V1 subunit B2	0.0838311	0.735879	0.999974
202872_at	ATP6V1C1	ATPase, H+ transporting, lysosomal 42kDa, V1 subunit C1	0.397806	0.288159	0.999974
202874_s_at	ATP6V1C1	ATPase, H+ transporting, lysosomal 42kDa, V1 subunit C1	0.2738	0.483427	0.999974
226463_at	ATP6V1C1	ATPase, H+ transporting, lysosomal 42kDa, V1 subunit C1	0.251046	0.611619	0.999974
202873_at	ATP6V1C1	ATPase, H+ transporting, lysosomal 42kDa, V1 subunit C1	-0.0443271	0.864417	0.999974
1553989_a_at	ATP6V1C2	ATPase, H+ transporting, lysosomal 42kDa, V1 subunit C2	-0.101781	0.681542	0.999974
208898_at	ATP6V1D	ATPase, H+ transporting, lysosomal 34kDa, V1 subunit D	0.124895	0.50443	0.999974
208899_x_at	ATP6V1D	ATPase, H+ transporting, lysosomal 34kDa, V1 subunit D	0.12445	0.534213	0.999974
235864_at	ATP6V1D	ATPase, H+ transporting, lysosomal 34kDa, V1 subunit D	0.1425	0.657645	0.999974
208678_at	ATP6V1E1	ATPase, H+ transporting, lysosomal 31kDa, V1 subunit E1	0.0893644	0.600783	0.999974
1552286_at	ATP6V1E2	ATPase, H+ transporting, lysosomal 31kDa, V1 subunit E2	0.0987814	0.71993	0.999974
201527_at	ATP6V1F	ATPase, H+ transporting, lysosomal 14kDa, V1 subunit F	0.113844	0.544681	0.999974
208737_at	ATP6V1G1	ATPase, H+ transporting, lysosomal 13kDa, V1 subunit G1	0.228521	0.252008	0.999974
214762_at	ATP6V1G2	ATPase, H+ transporting, lysosomal 13kDa, V1 subunit G2	0.35312	0.332645	0.999974
221504_s_at	ATP6V1H	ATPase, H+ transporting, lysosomal 50/57kDa, V1 subunit H	0.0935533	0.634547	0.999974
205197_s_at	ATP7A	ATPase, Cu++ transporting, alpha polypeptide	0.143321	0.525511	0.999974
205198_s_at	ATP7A	ATPase, Cu++ transporting, alpha polypeptide	0.0272636	0.944357	0.999974
204624_at	ATP7B	ATPase, Cu++ transporting, beta polypeptide	-0.150794	0.425104	0.999974
213106_at	ATP8A1	ATPase, aminophospholipid transporter (APLT), class I, type 8A, member 1	-0.408901	0.493281	0.999974
226302_at	ATP8B1	ATPase, aminophospholipid transporter, class I, type 8B, member 1	-0.59138	0.191387	0.999974
226771_at	ATP8B2	ATPase, aminophospholipid transporter, class I, type 8B, member 2	-0.34677	0.337342	0.999974
212062_at	ATP9A	ATPase, class II, type 9A	-0.0203745	0.942232	0.999974
214934_at	ATP9B	ATPase, class II, type 9B	-0.135074	0.592299	0.999974
224728_at	ATPAF1	ATP synthase mitochondrial F1 complex assembly factor 1	-0.881888	0.18008	0.999974
224729_s_at	ATPAF1	ATP synthase mitochondrial F1 complex assembly factor 1	0.155428	0.429571	0.999974
213057_at	ATPAF2	ATP synthase mitochondrial F1 complex assembly factor 2	0.280533	0.169528	0.999974
214330_at	ATPAF2	ATP synthase mitochondrial F1 complex assembly factor 2	0.0771017	0.849635	0.999974
223339_at	ATPIF1	ATPase inhibitory factor 1	0.572584	0.1876	0.999974
218671_s_at	ATPIF1	ATPase inhibitory factor 1	0.124286	0.525263	0.999974
209903_s_at	ATR	ATR serine/threonine kinase	-0.346461	0.289155	0.999974
209902_at	ATR	ATR serine/threonine kinase	-0.277374	0.34567	0.999974
219329_s_at	ATRAID	all-trans retinoic acid-induced differentiation factor	-0.0781586	0.618717	0.999974
212517_at	ATRN	attractin	-0.368332	0.245509	0.999974
211852_s_at	ATRN	attractin	-0.115781	0.589236	0.999974
1569796_s_at	ATRNL1	attractin-like 1	-0.168008	0.510461	0.999974
211022_s_at	ATRX	alpha thalassemia/mental retardation syndrome X-linked	-0.33266	0.0674535	0.999974
208861_s_at	ATRX	alpha thalassemia/mental retardation syndrome X-linked	-0.21097	0.38011	0.999974
208860_s_at	ATRX	alpha thalassemia/mental retardation syndrome X-linked	-0.0548667	0.851059	0.999974
208859_s_at	ATRX	alpha thalassemia/mental retardation syndrome X-linked	-0.0305562	0.929167	0.999974
203231_s_at	ATXN1	ataxin 1	-0.447987	0.135124	0.999974
203232_s_at	ATXN1	ataxin 1	-0.701988	0.153033	0.999974
208833_s_at	ATXN10	ataxin 10	-0.101724	0.496037	0.999974
208832_at	ATXN10	ataxin 10	-0.0545147	0.758599	0.999974
227373_at	ATXN1L	ataxin 1-like	-0.223829	0.528215	0.999974
226095_s_at	ATXN1L	ataxin 1-like	0.0381115	0.853828	0.999974
202622_s_at	ATXN2	ataxin 2	-0.0115654	0.946294	0.999974
207798_s_at	ATXN2L	ataxin 2-like	0.347539	0.279712	0.999974
235240_at	ATXN3	ataxin 3	-0.290289	0.382373	0.999974
205416_s_at	ATXN3	ataxin 3	0.146422	0.525823	0.999974
238723_at	ATXN3	ataxin 3	-0.212236	0.548451	0.999974
205415_s_at	ATXN3	ataxin 3	0.0719142	0.791646	0.999974
243259_at	ATXN7	ataxin 7	-0.278694	0.346345	0.999974
212114_at	ATXN7L3B	ataxin 7-like 3B	-0.177423	0.290549	0.999974
212113_at	ATXN7L3B	ataxin 7-like 3B	-0.0773747	0.679439	0.999974
205052_at	AUH	AU RNA binding protein/enoyl-CoA hydratase	0.0028583	0.991718	0.999974
220011_at	AUNIP	aurora kinase A and ninein interacting protein	-0.0444907	0.853286	0.999974
222946_s_at	AUNIP	aurora kinase A and ninein interacting protein	-0.000480334	0.997698	0.999974
220525_s_at	AUP1	ancient ubiquitous protein 1	0.10838	0.633652	0.999974
204092_s_at	AURKA	aurora kinase A	-0.382038	0.186902	0.999974
208079_s_at	AURKA	aurora kinase A	-0.344615	0.208943	0.999974
208080_at	AURKA	aurora kinase A	-0.268898	0.5842	0.999974
228800_x_at	AURKAIP1	aurora kinase A interacting protein 1	0.111942	0.657614	0.999974
225552_x_at	AURKAIP1	aurora kinase A interacting protein 1	0.0522192	0.711792	0.999974
218580_x_at	AURKAIP1	aurora kinase A interacting protein 1	0.0192707	0.8935	0.999974
209464_at	AURKB	aurora kinase B	-0.232348	0.273994	0.999974
239219_at	AURKB	aurora kinase B	-0.0152015	0.939572	0.999974
212599_at	AUTS2	autism susceptibility candidate 2	-0.411486	0.392783	0.999974
243365_s_at	AUTS2	autism susceptibility candidate 2	0.160655	0.708013	0.999974
219366_at	AVEN	apoptosis, caspase activation inhibitor	0.334785	0.277372	0.999974
212471_at	AVL9	AVL9 homolog (S. cerevisiase)	0.23479	0.484559	0.999974
212474_at	AVL9	AVL9 homolog (S. cerevisiase)	-0.135906	0.625021	0.999974
218631_at	AVPI1	arginine vasopressin-induced 1	0.0985568	0.700253	0.999974
212849_at	AXIN1	axin 1	-0.0546767	0.801906	0.999974
222696_at	AXIN2	axin 2	-0.252382	0.550353	0.999974
222498_at	AZI2	5-azacytidine induced 2	-0.234473	0.58786	0.999974
227904_at	AZI2	5-azacytidine induced 2	0.184296	0.646765	0.999974
218043_s_at	AZI2	5-azacytidine induced 2	-0.0981598	0.756822	0.999974
227905_s_at	AZI2	5-azacytidine induced 2	0.134054	0.771495	0.999974
212461_at	AZIN1	antizyme inhibitor 1	-0.364846	0.367389	0.999974
201772_at	AZIN1	antizyme inhibitor 1	-0.124154	0.565649	0.999974
232311_at	B2M	beta-2-microglobulin	1.11777	0.243021	0.999974
201891_s_at	B2M	beta-2-microglobulin	0.0411765	0.736375	0.999974
216231_s_at	B2M	beta-2-microglobulin	0.0472489	0.760869	0.999974
211379_x_at	B3GALNT1	beta-1,3-N-acetylgalactosaminyltransferase 1 (globoside blood group)	-0.0346888	0.939842	0.999974
223374_s_at	B3GALNT1	beta-1,3-N-acetylgalactosaminyltransferase 1 (globoside blood group)	-0.0245937	0.942111	0.999974
226233_at	B3GALNT2	beta-1,3-N-acetylgalactosaminyltransferase 2	-0.110599	0.720739	0.999974
1553691_at	B3GALNT2	beta-1,3-N-acetylgalactosaminyltransferase 2	0.0554763	0.880639	0.999974
1553959_a_at	B3GALT6	UDP-Gal:betaGal beta 1,3-galactosyltransferase polypeptide 6	-0.376865	0.421981	0.999974
225733_at	B3GALT6	UDP-Gal:betaGal beta 1,3-galactosyltransferase polypeptide 6	-0.61457	0.445025	0.999974
219521_at	B3GAT1	beta-1,3-glucuronyltransferase 1	-0.109698	0.570458	0.999974
239144_at	B3GAT2	beta-1,3-glucuronyltransferase 2	-0.190129	0.477901	0.999974
203452_at	B3GAT3	beta-1,3-glucuronyltransferase 3	0.0501512	0.790604	0.999974
227083_at	B3GLCT	beta 3-glucosyltransferase	-0.565221	0.292023	0.999974
227100_at	B3GLCT	beta 3-glucosyltransferase	-0.298047	0.424081	0.999974
219326_s_at	B3GNT2	UDP-GlcNAc:betaGal beta-1,3-N-acetylglucosaminyltransferase 2	-0.387739	0.41983	0.999974
222870_s_at	B3GNT2	UDP-GlcNAc:betaGal beta-1,3-N-acetylglucosaminyltransferase 2	-0.11269	0.719257	0.999974
225612_s_at	B3GNT5	UDP-GlcNAc:betaGal beta-1,3-N-acetylglucosaminyltransferase 5	-0.148771	0.422587	0.999974
213589_s_at	B3GNTL1	UDP-GlcNAc:betaGal beta-1,3-N-acetylglucosaminyltransferase-like 1	-0.0388407	0.860111	0.999974
238987_at	B4GALT1	UDP-Gal:betaGlcNAc beta 1,4- galactosyltransferase, polypeptide 1	0.725897	0.104283	0.999974
210243_s_at	B4GALT3	UDP-Gal:betaGlcNAc beta 1,4- galactosyltransferase, polypeptide 3	0.0669442	0.719953	0.999974
210540_s_at	B4GALT4	UDP-Gal:betaGlcNAc beta 1,4- galactosyltransferase, polypeptide 4	-0.0867175	0.5827	0.999974
221485_at	B4GALT5	UDP-Gal:betaGlcNAc beta 1,4- galactosyltransferase, polypeptide 5	-0.445305	0.225775	0.999974
221484_at	B4GALT5	UDP-Gal:betaGlcNAc beta 1,4- galactosyltransferase, polypeptide 5	-0.24485	0.3317	0.999974
235333_at	B4GALT6	UDP-Gal:betaGlcNAc beta 1,4- galactosyltransferase, polypeptide 6	-0.572345	0.308994	0.999974
206233_at	B4GALT6	UDP-Gal:betaGlcNAc beta 1,4- galactosyltransferase, polypeptide 6	-0.67695	0.321535	0.999974
206232_s_at	B4GALT6	UDP-Gal:betaGlcNAc beta 1,4- galactosyltransferase, polypeptide 6	-0.291808	0.450527	0.999974
53076_at	B4GALT7	xylosylprotein beta 1,4-galactosyltransferase, polypeptide 7	0.150868	0.662026	0.999974
222191_s_at	B4GALT7	xylosylprotein beta 1,4-galactosyltransferase, polypeptide 7	0.116183	0.683961	0.999974
203188_at	B4GAT1	beta-1,4-glucuronyltransferase 1	-0.292337	0.473462	0.999974
210534_s_at	B9D1	B9 protein domain 1	0.0495198	0.768983	0.999974
205662_at	B9D1	B9 protein domain 1	0.0465078	0.791669	0.999974
221711_s_at	BABAM1	BRISC and BRCA1 A complex member 1	0.117018	0.54205	0.999974
222462_s_at	BACE1	beta-site APP-cleaving enzyme 1	-0.156085	0.360082	0.999974
217904_s_at	BACE1	beta-site APP-cleaving enzyme 1	-0.257204	0.537795	0.999974
222446_s_at	BACE2	beta-site APP-cleaving enzyme 2	0.210863	0.300158	0.999974
217867_x_at	BACE2	beta-site APP-cleaving enzyme 2	0.164643	0.465482	0.999974
227051_at	BACE2	beta-site APP-cleaving enzyme 2	-0.2422	0.530055	0.999974
204194_at	BACH1	BTB and CNC homology 1, basic leucine zipper transcription factor 1	0.025861	0.927226	0.999974
227173_s_at	BACH2	BTB and CNC homology 1, basic leucine zipper transcription factor 2	-0.330975	0.212409	0.999974
221234_s_at	BACH2	BTB and CNC homology 1, basic leucine zipper transcription factor 2	-1.0554	0.217815	0.999974
209364_at	BAD	BCL2-associated agonist of cell death	0.116825	0.522216	0.999974
1861_at	BAD	BCL2-associated agonist of cell death	0.00300833	0.987111	0.999974
202387_at	BAG1	BCL2-associated athanogene	0.384955	0.238055	0.999974
211475_s_at	BAG1	BCL2-associated athanogene	0.208462	0.563033	0.999974
230750_at	BAG2	BCL2-associated athanogene 2	-0.473688	0.167344	0.999974
209406_at	BAG2	BCL2-associated athanogene 2	-0.208938	0.278878	0.999974
217911_s_at	BAG3	BCL2-associated athanogene 3	-0.344326	0.107665	0.999974
219624_at	BAG4	BCL2-associated athanogene 4	0.453554	0.207624	0.999974
222909_s_at	BAG4	BCL2-associated athanogene 4	0.277065	0.273199	0.999974
228189_at	BAG4	BCL2-associated athanogene 4	0.00958503	0.955669	0.999974
202985_s_at	BAG5	BCL2-associated athanogene 5	-0.319538	0.306171	0.999974
230427_s_at	BAG5	BCL2-associated athanogene 5	-0.135217	0.502007	0.999974
202984_s_at	BAG5	BCL2-associated athanogene 5	0.0128475	0.945413	0.999974
213318_s_at	BAG6	BCL2-associated athanogene 6	0.383664	0.342089	0.999974
210208_x_at	BAG6	BCL2-associated athanogene 6	0.29123	0.400766	0.999974
201255_x_at	BAG6	BCL2-associated athanogene 6	0.309257	0.415266	0.999974
219218_at	BAHCC1	BAH domain and coiled-coil containing 1	-0.238384	0.372499	0.999974
203051_at	BAHD1	bromo adjacent homology domain containing 1	0.0714684	0.696899	0.999974
1566557_at	BAIAP2-AS1	BAIAP2 antisense RNA 1 (head to head)	-0.510185	0.543123	0.999974
1566558_x_at	BAIAP2-AS1	BAIAP2 antisense RNA 1 (head to head)	-0.179412	0.656545	0.999974
227371_at	BAIAP2L1	BAI1-associated protein 2-like 1	-0.072341	0.811833	0.999974
227372_s_at	BAIAP2L1	BAI1-associated protein 2-like 1	-0.000735085	0.997848	0.999974
203728_at	BAK1	BCL2-antagonist/killer 1	0.253034	0.304044	0.999974
203304_at	BAMBI	BMP and activin membrane-bound inhibitor	-0.0436647	0.852589	0.999974
210125_s_at	BANF1	barrier to autointegration factor 1	-0.0484107	0.869796	0.999974
219966_x_at	BANP	BTG3 associated nuclear protein	-0.273418	0.307173	0.999974
228928_x_at	BANP	BTG3 associated nuclear protein	-0.219702	0.359979	0.999974
233186_s_at	BANP	BTG3 associated nuclear protein	-0.170538	0.524118	0.999974
201419_at	BAP1	BRCA1 associated protein-1 (ubiquitin carboxy-terminal hydrolase)	0.244481	0.351795	0.999974
1555735_a_at	BAP1	BRCA1 associated protein-1 (ubiquitin carboxy-terminal hydrolase)	0.219659	0.397505	0.999974
242655_at	BARD1	BRCA1 associated RING domain 1	-0.621442	0.186773	0.999974
205345_at	BARD1	BRCA1 associated RING domain 1	-0.272471	0.392145	0.999974
227545_at	BARD1	BRCA1 associated RING domain 1	-0.115714	0.675078	0.999974
210419_at	BARX2	BARX homeobox 2	0.0633468	0.839735	0.999974
202391_at	BASP1	brain abundant, membrane attached signal protein 1	0.095377	0.720753	0.999974
220358_at	BATF3	basic leucine zipper transcription factor, ATF-like 3	0.117758	0.453733	0.999974
211833_s_at	BAX	BCL2-associated X protein	0.388695	0.281328	0.999974
208478_s_at	BAX	BCL2-associated X protein	0.306022	0.41421	0.999974
217985_s_at	BAZ1A	bromodomain adjacent to zinc finger domain, 1A	0.246214	0.30823	0.999974
217986_s_at	BAZ1A	bromodomain adjacent to zinc finger domain, 1A	0.111695	0.677517	0.999974
208445_s_at	BAZ1B	bromodomain adjacent to zinc finger domain, 1B	0.0892154	0.654978	0.999974
213336_at	BAZ1B	bromodomain adjacent to zinc finger domain, 1B	-0.037629	0.877316	0.999974
201353_s_at	BAZ2A	bromodomain adjacent to zinc finger domain, 2A	0.403731	0.291195	0.999974
201354_s_at	BAZ2A	bromodomain adjacent to zinc finger domain, 2A	0.156173	0.475451	0.999974
203080_s_at	BAZ2B	bromodomain adjacent to zinc finger domain, 2B	-0.406935	0.378338	0.999974
228993_s_at	BBIP1	BBSome interacting protein 1	-0.156559	0.49153	0.999974
213224_s_at	BBIP1	BBSome interacting protein 1	-0.0534731	0.782128	0.999974
213220_at	BBIP1	BBSome interacting protein 1	-0.00642923	0.972132	0.999974
218471_s_at	BBS1	Bardet-Biedl syndrome 1	0.307913	0.141432	0.999974
219487_at	BBS10	Bardet-Biedl syndrome 10	-0.25861	0.517258	0.999974
229603_at	BBS12	Bardet-Biedl syndrome 12	-0.832847	0.395248	0.999974
223227_at	BBS2	Bardet-Biedl syndrome 2	-0.118369	0.582728	0.999974
212744_at	BBS4	Bardet-Biedl syndrome 4	0.050517	0.757974	0.999974
212745_s_at	BBS4	Bardet-Biedl syndrome 4	-0.0261306	0.877991	0.999974
219688_at	BBS7	Bardet-Biedl syndrome 7	0.0797096	0.714111	0.999974
235007_at	BBS7	Bardet-Biedl syndrome 7	0.00830127	0.977538	0.999974
226331_at	BBX	bobby sox homolog (Drosophila)	-0.165242	0.419416	0.999974
223135_s_at	BBX	bobby sox homolog (Drosophila)	0.161354	0.542919	0.999974
213016_at	BBX	bobby sox homolog (Drosophila)	0.0895948	0.632015	0.999974
213015_at	BBX	bobby sox homolog (Drosophila)	0.0739671	0.708844	0.999974
223134_at	BBX	bobby sox homolog (Drosophila)	0.0211567	0.89988	0.999974
232008_s_at	BBX	bobby sox homolog (Drosophila)	0.000635069	0.997348	0.999974
230150_at	BCAP29	B-cell receptor-associated protein 29	-0.12252	0.643017	0.999974
225674_at	BCAP29	B-cell receptor-associated protein 29	-0.0617938	0.69379	0.999974
225677_at	BCAP29	B-cell receptor-associated protein 29	-0.0607301	0.709061	0.999974
200837_at	BCAP31	B-cell receptor-associated protein 31	-0.0407845	0.835619	0.999974
204032_at	BCAR3	breast cancer anti-estrogen resistance 3	0.073126	0.766212	0.999974
203053_at	BCAS2	breast carcinoma amplified sequence 2	-0.04038	0.846086	0.999974
220488_s_at	BCAS3	breast carcinoma amplified sequence 3	0.0781691	0.739749	0.999974
239278_at	BCAS4	breast carcinoma amplified sequence 4	-0.218244	0.423738	0.999974
220588_at	BCAS4	breast carcinoma amplified sequence 4	-0.148264	0.642977	0.999974
228787_s_at	BCAS4	breast carcinoma amplified sequence 4	0.0412646	0.903085	0.999974
214390_s_at	BCAT1	branched chain amino-acid transaminase 1, cytosolic	0.133642	0.693347	0.999974
214452_at	BCAT1	branched chain amino-acid transaminase 1, cytosolic	0.113672	0.702938	0.999974
226517_at	BCAT1	branched chain amino-acid transaminase 1, cytosolic	0.0364048	0.848765	0.999974
225285_at	BCAT1	branched chain amino-acid transaminase 1, cytosolic	-0.022244	0.901454	0.999974
203576_at	BCAT2	branched chain amino-acid transaminase 2, mitochondrial	0.0581085	0.783841	0.999974
227896_at	BCCIP	BRCA2 and CDKN1A interacting protein	0.280851	0.365449	0.999974
218264_at	BCCIP	BRCA2 and CDKN1A interacting protein	0.162365	0.390741	0.999974
227322_s_at	BCCIP	BRCA2 and CDKN1A interacting protein	-0.0222615	0.905038	0.999974
234979_at	BCDIN3D	BCDIN3 domain containing	-0.474445	0.605658	0.999974
205433_at	BCHE	butyrylcholinesterase	-0.286813	0.391648	0.999974
202331_at	BCKDHA	branched chain keto acid dehydrogenase E1, alpha polypeptide	0.0539107	0.82015	0.999974
210653_s_at	BCKDHB	branched chain keto acid dehydrogenase E1, beta polypeptide	0.218565	0.367505	0.999974
213321_at	BCKDHB	branched chain keto acid dehydrogenase E1, beta polypeptide	0.0961526	0.657985	0.999974
202030_at	BCKDK	branched chain ketoacid dehydrogenase kinase	0.105089	0.650288	0.999974
205263_at	BCL10	B-cell CLL/lymphoma 10	-0.565241	0.241566	0.999974
1557258_a_at	BCL10	B-cell CLL/lymphoma 10	0.69448	0.439387	0.999974
1557257_at	BCL10	B-cell CLL/lymphoma 10	0.767171	0.453405	0.999974
210347_s_at	BCL11A	B-cell CLL/lymphoma 11A (zinc finger protein)	-0.542825	0.277558	0.999974
219497_s_at	BCL11A	B-cell CLL/lymphoma 11A (zinc finger protein)	-0.405991	0.416391	0.999974
222891_s_at	BCL11A	B-cell CLL/lymphoma 11A (zinc finger protein)	-0.134038	0.681179	0.999974
219498_s_at	BCL11A	B-cell CLL/lymphoma 11A (zinc finger protein)	-0.0789361	0.775294	0.999974
219528_s_at	BCL11B	B-cell CLL/lymphoma 11B (zinc finger protein)	-0.489042	0.496797	0.999974
222895_s_at	BCL11B	B-cell CLL/lymphoma 11B (zinc finger protein)	-0.237158	0.682689	0.999974
203685_at	BCL2	B-cell CLL/lymphoma 2	-0.784227	0.233481	0.999974
222343_at	BCL2L11	BCL2-like 11 (apoptosis facilitator)	0.642106	0.220855	0.999974
1553096_s_at	BCL2L11	BCL2-like 11 (apoptosis facilitator)	0.375216	0.342678	0.999974
1553088_a_at	BCL2L11	BCL2-like 11 (apoptosis facilitator)	0.216653	0.460453	0.999974
208536_s_at	BCL2L11	BCL2-like 11 (apoptosis facilitator)	0.275677	0.563004	0.999974
225606_at	BCL2L11	BCL2-like 11 (apoptosis facilitator)	-0.537476	0.582567	0.999974
233110_s_at	BCL2L12	BCL2-like 12 (proline rich)	-0.11412	0.505487	0.999974
224035_s_at	BCL2L13	BCL2-like 13 (apoptosis facilitator)	-0.334638	0.213042	0.999974
226798_at	BCL2L13	BCL2-like 13 (apoptosis facilitator)	0.0968559	0.681515	0.999974
223664_x_at	BCL2L13	BCL2-like 13 (apoptosis facilitator)	0.0477044	0.763219	0.999974
217955_at	BCL2L13	BCL2-like 13 (apoptosis facilitator)	-0.0394533	0.888472	0.999974
209311_at	BCL2L2	BCL2-like 2	0.184923	0.310492	0.999974
203140_at	BCL6	B-cell CLL/lymphoma 6	0.0730331	0.779807	0.999974
203796_s_at	BCL7A	B-cell CLL/lymphoma 7A	0.121991	0.481071	0.999974
202518_at	BCL7B	B-cell CLL/lymphoma 7B	-0.00102511	0.996751	0.999974
219072_at	BCL7C	B-cell CLL/lymphoma 7C	2.60552e-05	0.999883	0.999974
214499_s_at	BCLAF1	BCL2-associated transcription factor 1	0.25704	0.397047	0.999974
201101_s_at	BCLAF1	BCL2-associated transcription factor 1	0.21367	0.429573	0.999974
229454_at	BCLAF1	BCL2-associated transcription factor 1	-0.209492	0.526658	0.999974
201084_s_at	BCLAF1	BCL2-associated transcription factor 1	0.121272	0.634557	0.999974
201083_s_at	BCLAF1	BCL2-associated transcription factor 1	0.177913	0.697291	0.999974
223915_at	BCOR	BCL6 corepressor	-0.433466	0.389154	0.999974
223566_s_at	BCOR	BCL6 corepressor	0.111352	0.626707	0.999974
223916_s_at	BCOR	BCL6 corepressor	0.0222404	0.93881	0.999974
219433_at	BCOR	BCL6 corepressor	0.0186196	0.943525	0.999974
226602_s_at	BCR	breakpoint cluster region	-0.123179	0.503026	0.999974
202315_s_at	BCR	breakpoint cluster region	0.117504	0.604309	0.999974
217223_s_at	BCR	breakpoint cluster region	0.0529684	0.797443	0.999974
207618_s_at	BCS1L	BC1 (ubiquinol-cytochrome c reductase) synthesis-like	-0.045579	0.777383	0.999974
218285_s_at	BDH2	3-hydroxybutyrate dehydrogenase, type 2	0.252839	0.241996	0.999974
206382_s_at	BDNF	brain-derived neurotrophic factor	-0.0692611	0.764637	0.999974
226290_at	BDP1	B double prime 1, subunit of RNA polymerase III transcription initiation factor IIIB	-0.207737	0.353356	0.999974
224227_s_at	BDP1	B double prime 1, subunit of RNA polymerase III transcription initiation factor IIIB	0.0612881	0.807803	0.999974
208946_s_at	BECN1	beclin 1, autophagy related	0.237592	0.226495	0.999974
208945_s_at	BECN1	beclin 1, autophagy related	0.121995	0.511608	0.999974
227920_at	BEND3	BEN domain containing 3	-0.444014	0.402037	0.999974
227341_at	BEND7	BEN domain containing 7	-0.362568	0.382535	0.999974
202710_at	BET1	Bet1 golgi vesicular membrane trafficking protein	0.113055	0.640531	0.999974
218332_at	BEX1	brain expressed, X-linked 1	0.253584	0.379936	0.999974
224367_at	BEX2	brain expressed X-linked 2	0.276735	0.242353	0.999974
215440_s_at	BEX4	brain expressed, X-linked 4	0.077537	0.754702	0.999974
229963_at	BEX5	brain expressed, X-linked 5	0.408366	0.17444	0.999974
218056_at	BFAR	bifunctional apoptosis regulator	0.0417727	0.776889	0.999974
213709_at	BHLHB9	basic helix-loop-helix domain containing, class B, 9	0.206475	0.584066	0.999974
201169_s_at	BHLHE40	basic helix-loop-helix family, member e40	0.558857	0.389999	0.999974
201170_s_at	BHLHE40	basic helix-loop-helix family, member e40	0.0391627	0.890049	0.999974
221530_s_at	BHLHE41	basic helix-loop-helix family, member e41	-0.381147	0.38902	0.999974
223185_s_at	BHLHE41	basic helix-loop-helix family, member e41	-0.0376754	0.873614	0.999974
213429_at	BICC1	BicC family RNA binding protein 1	-0.124612	0.810302	0.999974
231964_at	BICD1	bicaudal D homolog 1 (Drosophila)	-0.383636	0.456037	0.999974
242228_at	BICD1	bicaudal D homolog 1 (Drosophila)	0.271537	0.580135	0.999974
1554020_at	BICD1	bicaudal D homolog 1 (Drosophila)	0.193428	0.768824	0.999974
213154_s_at	BICD2	bicaudal D homolog 2 (Drosophila)	0.179628	0.202492	0.999974
212702_s_at	BICD2	bicaudal D homolog 2 (Drosophila)	0.191897	0.333969	0.999974
209203_s_at	BICD2	bicaudal D homolog 2 (Drosophila)	0.166864	0.530354	0.999974
204493_at	BID	BH3 interacting domain death agonist	-0.103852	0.673283	0.999974
211725_s_at	BID	BH3 interacting domain death agonist	-0.0705747	0.709025	0.999974
227143_s_at	BID	BH3 interacting domain death agonist	-0.0807709	0.714063	0.999974
205780_at	BIK	BCL2-interacting killer (apoptosis-inducing)	-0.098703	0.776218	0.999974
202931_x_at	BIN1	bridging integrator 1	-0.0117421	0.949202	0.999974
210202_s_at	BIN1	bridging integrator 1	0.000128694	0.999661	0.999974
222199_s_at	BIN3	bridging integrator 3	-0.194617	0.446672	0.999974
202076_at	BIRC2	baculoviral IAP repeat containing 2	-0.129762	0.504889	0.999974
210538_s_at	BIRC3	baculoviral IAP repeat containing 3	0.24217	0.638753	0.999974
210334_x_at	BIRC5	baculoviral IAP repeat containing 5	-0.161869	0.443472	0.999974
1555826_at	BIRC5	baculoviral IAP repeat containing 5	0.209166	0.52522	0.999974
202094_at	BIRC5	baculoviral IAP repeat containing 5	0.107176	0.551504	0.999974
202095_s_at	BIRC5	baculoviral IAP repeat containing 5	-0.0613899	0.692037	0.999974
224635_s_at	BIRC6	baculoviral IAP repeat containing 6	-0.199326	0.358614	0.999974
233093_s_at	BIRC6	baculoviral IAP repeat containing 6	-0.178097	0.447121	0.999974
222761_at	BIVM	basic, immunoglobulin-like variable motif containing	-0.380884	0.349285	0.999974
233255_s_at	BIVM	basic, immunoglobulin-like variable motif containing	-0.412778	0.365802	0.999974
229589_x_at	BIVM	basic, immunoglobulin-like variable motif containing	-0.0265064	0.965435	0.999974
201032_at	BLCAP	bladder cancer associated protein	0.241427	0.312424	0.999974
205733_at	BLM	Bloom syndrome, RecQ helicase-like	-0.307493	0.395083	0.999974
202179_at	BLMH	bleomycin hydrolase	0.00592619	0.969824	0.999974
202592_at	BLOC1S1	biogenesis of lysosomal organelles complex-1, subunit 1	0.214701	0.539681	0.999974
225049_at	BLOC1S2	biogenesis of lysosomal organelles complex-1, subunit 2	-0.0492779	0.714371	0.999974
228244_at	BLOC1S3	biogenesis of lysosomal organelles complex-1, subunit 3	-0.421149	0.356152	0.999974
223431_at	BLOC1S4	biogenesis of lysosomal organelles complex-1, subunit 4, cappuccino	-0.489686	0.334238	0.999974
224883_at	BLOC1S6	biogenesis of lysosomal organelles complex-1, subunit 6, pallidin	-0.165449	0.410974	0.999974
224892_at	BLOC1S6	biogenesis of lysosomal organelles complex-1, subunit 6, pallidin	-0.111157	0.553158	0.999974
203771_s_at	BLVRA	biliverdin reductase A	-0.241254	0.364277	0.999974
203773_x_at	BLVRA	biliverdin reductase A	-0.0945355	0.666452	0.999974
229109_s_at	BLVRA	biliverdin reductase A	0.217062	0.680114	0.999974
211729_x_at	BLVRA	biliverdin reductase A	-0.07666	0.707262	0.999974
202201_at	BLVRB	biliverdin reductase B	0.110353	0.737433	0.999974
210462_at	BLZF1	basic leucine zipper nuclear factor 1	0.673667	0.37859	0.999974
203840_at	BLZF1	basic leucine zipper nuclear factor 1	0.173918	0.480194	0.999974
1558560_s_at	BLZF1	basic leucine zipper nuclear factor 1	-0.179794	0.631379	0.999974
32088_at	BLZF1	basic leucine zipper nuclear factor 1	0.121862	0.765452	0.999974
226853_at	BMP2K	BMP2 inducible kinase	-0.766316	0.287783	0.999974
219546_at	BMP2K	BMP2 inducible kinase	0.210217	0.51262	0.999974
59644_at	BMP2K	BMP2 inducible kinase	0.0613178	0.839047	0.999974
211518_s_at	BMP4	bone morphogenetic protein 4	-0.0494147	0.83541	0.999974
206176_at	BMP6	bone morphogenetic protein 6	-0.152188	0.597552	0.999974
209590_at	BMP7	bone morphogenetic protein 7	-0.044006	0.81289	0.999974
211259_s_at	BMP7	bone morphogenetic protein 7	-0.0427248	0.826885	0.999974
209591_s_at	BMP7	bone morphogenetic protein 7	0.0139323	0.944351	0.999974
204832_s_at	BMPR1A	bone morphogenetic protein receptor, type IA	-0.700637	0.118591	0.999974
213578_at	BMPR1A	bone morphogenetic protein receptor, type IA	-0.658134	0.285446	0.999974
227273_at	BMPR1A	bone morphogenetic protein receptor, type IA	-0.632329	0.30586	0.999974
230979_at	BMPR1A	bone morphogenetic protein receptor, type IA	-0.16042	0.631805	0.999974
229975_at	BMPR1B	bone morphogenetic protein receptor, type IB	-0.138934	0.705934	0.999974
231873_at	BMPR2	bone morphogenetic protein receptor, type II (serine/threonine kinase)	0.361338	0.556113	0.999974
225144_at	BMPR2	bone morphogenetic protein receptor, type II (serine/threonine kinase)	-0.0965089	0.89568	0.999974
203082_at	BMS1	BMS1 ribosome biogenesis factor	0.0875455	0.628227	0.999974
233132_at	BMS1P20	BMS1 ribosome biogenesis factor pseudogene 20	-0.0984164	0.786691	0.999974
226802_s_at	BMS1P20	BMS1 ribosome biogenesis factor pseudogene 20	0.0516889	0.907729	0.999974
239151_at	BMS1P5	BMS1 ribosome biogenesis factor pseudogene 5	-0.105462	0.784361	0.999974
231106_at	BMS1P6	BMS1 ribosome biogenesis factor pseudogene 6	-0.12613	0.611623	0.999974
220272_at	BNC2	basonuclin 2	0.115979	0.620173	0.999974
207829_s_at	BNIP1	BCL2/adenovirus E1B 19kDa interacting protein 1	0.0903158	0.783638	0.999974
37226_at	BNIP1	BCL2/adenovirus E1B 19kDa interacting protein 1	0.0530719	0.881437	0.999974
204930_s_at	BNIP1	BCL2/adenovirus E1B 19kDa interacting protein 1	0.0475238	0.896281	0.999974
226280_at	BNIP2	BCL2/adenovirus E1B 19kDa interacting protein 2	-0.518653	0.36748	0.999974
209308_s_at	BNIP2	BCL2/adenovirus E1B 19kDa interacting protein 2	-0.12637	0.72052	0.999974
201848_s_at	BNIP3	BCL2/adenovirus E1B 19kDa interacting protein 3	-0.0787604	0.749605	0.999974
201849_at	BNIP3	BCL2/adenovirus E1B 19kDa interacting protein 3	0.0897884	0.761503	0.999974
221479_s_at	BNIP3L	BCL2/adenovirus E1B 19kDa interacting protein 3-like	0.267042	0.226321	0.999974
221478_at	BNIP3L	BCL2/adenovirus E1B 19kDa interacting protein 3-like	0.19365	0.324492	0.999974
225990_at	BOC	BOC cell adhesion associated, oncogene regulated	-0.323908	0.226687	0.999974
225030_at	BOD1	biorientation of chromosomes in cell division 1	0.0492974	0.737249	0.999974
242594_at	BOD1L1	biorientation of chromosomes in cell division 1-like 1	0.530502	0.227844	0.999974
225821_s_at	BOD1L1	biorientation of chromosomes in cell division 1-like 1	-0.0824732	0.651009	0.999974
235009_at	BOD1L1	biorientation of chromosomes in cell division 1-like 1	0.0943554	0.699628	0.999974
231500_s_at	BOLA2	bolA family member 2	0.021109	0.948344	0.999974
227291_s_at	BOLA3	bolA family member 3	0.149614	0.297196	0.999974
228430_at	BOLA3-AS1	BOLA3 antisense RNA 1 (head to head)	-0.134753	0.385972	0.999974
236336_at	BOLA3-AS1	BOLA3 antisense RNA 1 (head to head)	-0.137991	0.482575	0.999974
219544_at	BORA	bora, aurora kinase A activator	0.0946481	0.562705	0.999974
227723_at	BORCS5	BLOC-1 related complex subunit 5	0.00730856	0.96397	0.999974
225334_at	BORCS7	BLOC-1 related complex subunit 7	0.125866	0.550797	0.999974
1553978_at	BORCS8	BLOC-1 related complex subunit 8	0.242658	0.634067	0.999974
203502_at	BPGM	2,3-bisphosphoglycerate mutase	0.0991738	0.592479	0.999974
1554575_a_at	BPNT1	3'(2'), 5'-bisphosphate nucleotidase 1	0.107541	0.61281	0.999974
209271_at	BPTF	bromodomain PHD finger transcription factor	-0.197789	0.573563	0.999974
230056_at	BPTF	bromodomain PHD finger transcription factor	-0.198265	0.700443	0.999974
231953_at	BPTF	bromodomain PHD finger transcription factor	-0.107826	0.787108	0.999974
207186_s_at	BPTF	bromodomain PHD finger transcription factor	0.0411382	0.817055	0.999974
232909_s_at	BPTF	bromodomain PHD finger transcription factor	-0.0288321	0.930208	0.999974
236402_at	BRAF	B-Raf proto-oncogene, serine/threonine kinase	0.332019	0.279713	0.999974
226391_at	BRAF	B-Raf proto-oncogene, serine/threonine kinase	-0.343153	0.455514	0.999974
243829_at	BRAF	B-Raf proto-oncogene, serine/threonine kinase	0.39245	0.518092	0.999974
41512_at	BRAP	BRCA1 associated protein	0.161391	0.599656	0.999974
213473_at	BRAP	BRCA1 associated protein	0.126886	0.663469	0.999974
209923_s_at	BRAP	BRCA1 associated protein	0.0178512	0.944598	0.999974
204531_s_at	BRCA1	breast cancer 1, early onset	-0.322167	0.340943	0.999974
211851_x_at	BRCA1	breast cancer 1, early onset	-0.114874	0.579168	0.999974
214727_at	BRCA2	breast cancer 2, early onset	-0.519424	0.327234	0.999974
208368_s_at	BRCA2	breast cancer 2, early onset	-0.339165	0.407074	0.999974
216521_s_at	BRCC3	BRCA1/BRCA2-containing complex, subunit 3	-0.0576265	0.876586	0.999974
229436_x_at	BRCC3	BRCA1/BRCA2-containing complex, subunit 3	0.0569778	0.879721	0.999974
231913_s_at	BRCC3	BRCA1/BRCA2-containing complex, subunit 3	0.0581548	0.901762	0.999974
221196_x_at	BRCC3	BRCA1/BRCA2-containing complex, subunit 3	-0.0203474	0.952394	0.999974
204520_x_at	BRD1	bromodomain containing 1	-0.153248	0.335786	0.999974
215460_x_at	BRD1	bromodomain containing 1	-0.129059	0.412253	0.999974
208685_x_at	BRD2	bromodomain containing 2	0.0735921	0.817776	0.999974
208686_s_at	BRD2	bromodomain containing 2	0.0705379	0.847588	0.999974
214911_s_at	BRD2	bromodomain containing 2	0.0579348	0.863119	0.999974
203825_at	BRD3	bromodomain containing 3	0.166383	0.491206	0.999974
213788_s_at	BRD3	bromodomain containing 3	-0.121612	0.527866	0.999974
212547_at	BRD3	bromodomain containing 3	-0.00129365	0.993312	0.999974
238612_at	BRD4	bromodomain containing 4	-0.318707	0.347979	0.999974
226052_at	BRD4	bromodomain containing 4	0.254682	0.430638	0.999974
226054_at	BRD4	bromodomain containing 4	0.221414	0.545793	0.999974
202102_s_at	BRD4	bromodomain containing 4	0.301154	0.549832	0.999974
202103_at	BRD4	bromodomain containing 4	0.148411	0.597679	0.999974
238545_at	BRD7	bromodomain containing 7	0.250449	0.532937	0.999974
221776_s_at	BRD7	bromodomain containing 7	0.0328619	0.790522	0.999974
228289_at	BRD7	bromodomain containing 7	-0.019998	0.967894	0.999974
202227_s_at	BRD8	bromodomain containing 8	-0.070369	0.7121	0.999974
220155_s_at	BRD9	bromodomain containing 9	0.0871298	0.617101	0.999974
205550_s_at	BRE	brain and reproductive organ-expressed (TNFRSF1A modulator)	0.086683	0.656791	0.999974
212645_x_at	BRE	brain and reproductive organ-expressed (TNFRSF1A modulator)	0.0560943	0.741666	0.999974
211566_x_at	BRE	brain and reproductive organ-expressed (TNFRSF1A modulator)	0.0114479	0.954797	0.999974
215676_at	BRF1	BRF1, RNA polymerase III transcription initiation factor 90 kDa subunit	0.358708	0.2978	0.999974
215677_s_at	BRF1	BRF1, RNA polymerase III transcription initiation factor 90 kDa subunit	0.085083	0.721335	0.999974
218954_s_at	BRF2	BRF2, RNA polymerase III transcription initiation factor 50 kDa subunit	-0.301721	0.350989	0.999974
218955_at	BRF2	BRF2, RNA polymerase III transcription initiation factor 50 kDa subunit	-0.148911	0.596399	0.999974
223376_s_at	BRI3	brain protein I3	0.216318	0.440977	0.999974
225716_at	BRI3BP	BRI3 binding protein	-0.495069	0.404432	0.999974
221703_at	BRIP1	BRCA1 interacting protein C-terminal helicase 1	-0.514081	0.301543	0.999974
235609_at	BRIP1	BRCA1 interacting protein C-terminal helicase 1	-0.486994	0.34923	0.999974
219177_at	BRIX1	BRX1, biogenesis of ribosomes	0.200279	0.385518	0.999974
224023_s_at	BRK1	BRICK1, SCAR/WAVE actin-nucleating complex subunit	0.146709	0.536526	0.999974
224575_at	BRK1	BRICK1, SCAR/WAVE actin-nucleating complex subunit	0.101469	0.558072	0.999974
215631_s_at	BRMS1	breast cancer metastasis suppressor 1	0.159435	0.510097	0.999974
224484_s_at	BRMS1L	breast cancer metastasis-suppressor 1-like	0.107048	0.777018	0.999974
226580_at	BRMS1L	breast cancer metastasis-suppressor 1-like	0.0140321	0.965873	0.999974
241908_at	BROX	BRO1 domain and CAAX motif containing	0.583478	0.280039	0.999974
239078_at	BROX	BRO1 domain and CAAX motif containing	0.108213	0.727461	0.999974
226128_at	BROX	BRO1 domain and CAAX motif containing	0.0653797	0.755934	0.999974
204481_at	BRPF1	bromodomain and PHD finger containing, 1	0.127574	0.571983	0.999974
225217_s_at	BRPF3	bromodomain and PHD finger containing, 3	0.156582	0.571202	0.999974
238890_at	BRWD1	bromodomain and WD repeat domain containing 1	-0.338425	0.493896	0.999974
219280_at	BRWD1	bromodomain and WD repeat domain containing 1	0.137966	0.540207	0.999974
231960_at	BRWD1	bromodomain and WD repeat domain containing 1	-0.171677	0.551025	0.999974
1553227_s_at	BRWD1	bromodomain and WD repeat domain containing 1	-0.157686	0.626462	0.999974
214820_at	BRWD1	bromodomain and WD repeat domain containing 1	-0.139153	0.668464	0.999974
225446_at	BRWD1	bromodomain and WD repeat domain containing 1	0.0839026	0.786	0.999974
239602_at	BRWD1-IT2	BRWD1 intronic transcript 2 (non-protein coding)	0.117096	0.716741	0.999974
1553252_a_at	BRWD3	bromodomain and WD repeat domain containing 3	-0.12233	0.454686	0.999974
1559971_at	BSDC1	BSD domain containing 1	0.565564	0.266139	0.999974
222200_s_at	BSDC1	BSD domain containing 1	0.116375	0.608953	0.999974
218004_at	BSDC1	BSD domain containing 1	0.0138109	0.95224	0.999974
208677_s_at	BSG	basigin (Ok blood group)	-0.424695	0.020119	0.999974
222746_s_at	BSPRY	B-box and SPRY domain containing	0.10789	0.743814	0.999974
218792_s_at	BSPRY	B-box and SPRY domain containing	0.0495265	0.874138	0.999974
201641_at	BST2	bone marrow stromal cell antigen 2	-0.0257155	0.928459	0.999974
209430_at	BTAF1	BTAF1 RNA polymerase II, B-TFIID transcription factor-associated, 170kDa	-0.271063	0.441693	0.999974
217945_at	BTBD1	BTB (POZ) domain containing 1	0.118944	0.505693	0.999974
223174_at	BTBD10	BTB (POZ) domain containing 10	0.000643912	0.997683	0.999974
238692_at	BTBD11	BTB (POZ) domain containing 11	0.0506403	0.880695	0.999974
228570_at	BTBD11	BTB (POZ) domain containing 11	0.00582111	0.982423	0.999974
202946_s_at	BTBD3	BTB (POZ) domain containing 3	-0.184586	0.476754	0.999974
225389_at	BTBD6	BTB (POZ) domain containing 6	-0.0118467	0.974855	0.999974
220297_at	BTBD7	BTB (POZ) domain containing 7	0.48659	0.100311	0.999974
224945_at	BTBD7	BTB (POZ) domain containing 7	-0.96988	0.351051	0.999974
224943_at	BTBD7	BTB (POZ) domain containing 7	-0.582713	0.431356	0.999974
1556000_s_at	BTBD7	BTB (POZ) domain containing 7	-0.317109	0.441597	0.999974
241412_at	BTC	betacellulin	0.0169294	0.948459	0.999974
214116_at	BTD	biotinidase	-0.151027	0.564858	0.999974
214800_x_at	BTF3	basic transcription factor 3	-0.01021	0.949017	0.999974
225976_at	BTF3L4	basic transcription factor 3-like 4	-0.266835	0.262817	0.999974
200921_s_at	BTG1	B-cell translocation gene 1, anti-proliferative	-0.390364	0.208931	0.999974
200920_s_at	BTG1	B-cell translocation gene 1, anti-proliferative	-0.343306	0.235642	0.999974
1559975_at	BTG1	B-cell translocation gene 1, anti-proliferative	0.00253988	0.994516	0.999974
201236_s_at	BTG2	BTG family, member 2	-0.341038	0.203353	0.999974
1556213_a_at	BTG3	BTG family, member 3	-0.320259	0.40149	0.999974
205548_s_at	BTG3	BTG family, member 3	0.0260659	0.934624	0.999974
213134_x_at	BTG3	BTG family, member 3	0.0242005	0.935075	0.999974
215493_x_at	BTN2A1	butyrophilin, subfamily 2, member A1	0.107007	0.676767	0.999974
203944_x_at	BTN2A1	butyrophilin, subfamily 2, member A1	0.100127	0.702816	0.999974
211256_x_at	BTN2A1	butyrophilin, subfamily 2, member A1	0.0699994	0.758467	0.999974
205298_s_at	BTN2A2	butyrophilin, subfamily 2, member A2	-0.0992948	0.682556	0.999974
205299_s_at	BTN2A2	butyrophilin, subfamily 2, member A2	0.156148	0.714268	0.999974
209846_s_at	BTN3A2	butyrophilin, subfamily 3, member A2	-0.00797958	0.968817	0.999974
204821_at	BTN3A3	butyrophilin, subfamily 3, member A3	-0.497196	0.0748433	0.999974
38241_at	BTN3A3	butyrophilin, subfamily 3, member A3	-0.421887	0.195723	0.999974
228434_at	BTNL9	butyrophilin-like 9	-0.320806	0.281617	0.999974
229985_at	BTNL9	butyrophilin-like 9	-0.0339839	0.885089	0.999974
224471_s_at	BTRC	beta-transducin repeat containing E3 ubiquitin protein ligase	-0.977673	0.230177	0.999974
216091_s_at	BTRC	beta-transducin repeat containing E3 ubiquitin protein ligase	-0.18072	0.408453	0.999974
215509_s_at	BUB1	BUB1 mitotic checkpoint serine/threonine kinase	-0.235005	0.331459	0.999974
209642_at	BUB1	BUB1 mitotic checkpoint serine/threonine kinase	-0.0192345	0.914803	0.999974
203755_at	BUB1B	BUB1 mitotic checkpoint serine/threonine kinase B	-0.115604	0.444764	0.999974
209974_s_at	BUB3	BUB3 mitotic checkpoint protein	0.0544681	0.651749	0.999974
201458_s_at	BUB3	BUB3 mitotic checkpoint protein	-0.0606971	0.705979	0.999974
201456_s_at	BUB3	BUB3 mitotic checkpoint protein	-0.025283	0.890995	0.999974
201457_x_at	BUB3	BUB3 mitotic checkpoint protein	0.00976172	0.942675	0.999974
224504_s_at	BUD13	BUD13 homolog	-0.137442	0.576717	0.999974
205690_s_at	BUD31	BUD31 homolog	0.0580897	0.757173	0.999974
228783_at	BVES	blood vessel epicardial substance	-0.0776733	0.753571	0.999974
203612_at	BYSL	bystin-like	-0.0832612	0.704587	0.999974
200777_s_at	BZW1	basic leucine zipper and W2 domains 1	0.113699	0.468495	0.999974
200776_s_at	BZW1	basic leucine zipper and W2 domains 1	0.0521708	0.791047	0.999974
217809_at	BZW2	basic leucine zipper and W2 domains 2	0.00224982	0.987658	0.999974
209183_s_at	C10orf10	chromosome 10 open reading frame 10	-0.322971	0.294122	0.999974
223703_at	C10orf11	chromosome 10 open reading frame 11	0.217652	0.478365	0.999974
226892_at	C10orf12	chromosome 10 open reading frame 12	-0.167019	0.716014	0.999974
238842_at	C10orf12	chromosome 10 open reading frame 12	-0.110415	0.735384	0.999974
218590_at	C10orf2	chromosome 10 open reading frame 2	-0.0235052	0.941124	0.999974
226313_at	C10orf35	chromosome 10 open reading frame 35	-0.00883044	0.968316	0.999974
218891_at	C10orf76	chromosome 10 open reading frame 76	0.230171	0.314945	0.999974
55662_at	C10orf76	chromosome 10 open reading frame 76	0.201549	0.35856	0.999974
1568733_at	C10orf76	chromosome 10 open reading frame 76	0.506543	0.448895	0.999974
219240_s_at	C10orf88	chromosome 10 open reading frame 88	-0.143102	0.669269	0.999974
222852_at	C10orf88	chromosome 10 open reading frame 88	-0.0923672	0.769478	0.999974
231538_at	C11orf1	chromosome 11 open reading frame 1	0.206128	0.230323	0.999974
222785_x_at	C11orf1	chromosome 11 open reading frame 1	0.247421	0.242437	0.999974
231530_s_at	C11orf1	chromosome 11 open reading frame 1	0.240781	0.249443	0.999974
218299_at	C11orf24	chromosome 11 open reading frame 24	-0.347131	0.255619	0.999974
52164_at	C11orf24	chromosome 11 open reading frame 24	-0.451214	0.29233	0.999974
222807_at	C11orf30	chromosome 11 open reading frame 30	-0.413206	0.169621	0.999974
242847_at	C11orf30	chromosome 11 open reading frame 30	-0.356841	0.311681	0.999974
222806_s_at	C11orf30	chromosome 11 open reading frame 30	-0.228206	0.469378	0.999974
1569349_at	C11orf30	chromosome 11 open reading frame 30	0.161547	0.668973	0.999974
234669_x_at	C11orf30	chromosome 11 open reading frame 30	-0.00832459	0.965256	0.999974
228331_at	C11orf31	chromosome 11 open reading frame 31	0.312609	0.279583	0.999974
231045_x_at	C11orf31	chromosome 11 open reading frame 31	0.107423	0.506467	0.999974
228332_s_at	C11orf31	chromosome 11 open reading frame 31	0.0942527	0.57029	0.999974
1557801_x_at	C11orf31	chromosome 11 open reading frame 31	-0.108273	0.605633	0.999974
224677_x_at	C11orf31	chromosome 11 open reading frame 31	-0.017412	0.909131	0.999974
203257_s_at	C11orf49	chromosome 11 open reading frame 49	0.0933606	0.619352	0.999974
223268_at	C11orf54	chromosome 11 open reading frame 54	-0.175504	0.532219	0.999974
229851_s_at	C11orf54	chromosome 11 open reading frame 54	-0.161899	0.560193	0.999974
1555803_a_at	C11orf57	chromosome 11 open reading frame 57	-0.384605	0.262604	0.999974
222588_s_at	C11orf57	chromosome 11 open reading frame 57	-0.336425	0.302516	0.999974
218314_s_at	C11orf57	chromosome 11 open reading frame 57	-0.270717	0.388947	0.999974
230724_s_at	C11orf57	chromosome 11 open reading frame 57	-0.142344	0.675611	0.999974
201784_s_at	C11orf58	chromosome 11 open reading frame 58	-0.0396687	0.767292	0.999974
225811_at	C11orf58	chromosome 11 open reading frame 58	0.0294492	0.870253	0.999974
220141_at	C11orf63	chromosome 11 open reading frame 63	-0.283062	0.468335	0.999974
1555787_at	C11orf63	chromosome 11 open reading frame 63	-0.228582	0.494862	0.999974
221534_at	C11orf68	chromosome 11 open reading frame 68	0.0160165	0.966252	0.999974
224463_s_at	C11orf70	chromosome 11 open reading frame 70	-0.127526	0.680015	0.999974
241198_s_at	C11orf70	chromosome 11 open reading frame 70	-0.108774	0.680649	0.999974
222743_s_at	C11orf71	chromosome 11 open reading frame 71	-0.161038	0.641715	0.999974
218789_s_at	C11orf71	chromosome 11 open reading frame 71	-0.224084	0.683399	0.999974
219979_s_at	C11orf73	chromosome 11 open reading frame 73	-0.144978	0.481624	0.999974
230326_s_at	C11orf73	chromosome 11 open reading frame 73	-0.0518732	0.795588	0.999974
238593_at	C11orf80	chromosome 11 open reading frame 80	-0.887208	0.0698737	0.999974
218641_at	C11orf95	chromosome 11 open reading frame 95	-0.114642	0.779857	0.999974
1568616_a_at	C11orf96	chromosome 11 open reading frame 96	-0.178652	0.686004	0.999974
227099_s_at	C11orf96	chromosome 11 open reading frame 96	-0.24329	0.744879	0.999974
218220_at	C12orf10	chromosome 12 open reading frame 10	0.0126776	0.937776	0.999974
213701_at	C12orf29	chromosome 12 open reading frame 29	-0.225248	0.357542	0.999974
228378_at	C12orf29	chromosome 12 open reading frame 29	0.107844	0.655637	0.999974
218374_s_at	C12orf4	chromosome 12 open reading frame 4	-0.0954096	0.860125	0.999974
222613_at	C12orf4	chromosome 12 open reading frame 4	-0.0352226	0.945467	0.999974
219022_at	C12orf43	chromosome 12 open reading frame 43	-0.0751365	0.78084	0.999974
226349_at	C12orf45	chromosome 12 open reading frame 45	0.150465	0.323372	0.999974
218867_s_at	C12orf49	chromosome 12 open reading frame 49	0.224551	0.270561	0.999974
222767_s_at	C12orf49	chromosome 12 open reading frame 49	0.241878	0.481182	0.999974
234983_at	C12orf49	chromosome 12 open reading frame 49	0.00407267	0.986229	0.999974
224719_s_at	C12orf57	chromosome 12 open reading frame 57	0.0366574	0.860879	0.999974
229888_at	C12orf60	chromosome 12 open reading frame 60	-0.37218	0.616296	0.999974
223477_s_at	C12orf65	chromosome 12 open reading frame 65	-0.752773	0.14334	0.999974
223476_s_at	C12orf65	chromosome 12 open reading frame 65	-0.560532	0.225386	0.999974
235026_at	C12orf66	chromosome 12 open reading frame 66	-0.564203	0.317385	0.999974
1554067_at	C12orf66	chromosome 12 open reading frame 66	-0.332875	0.415077	0.999974
1554068_s_at	C12orf66	chromosome 12 open reading frame 66	-0.267359	0.417204	0.999974
226927_at	C12orf73	chromosome 12 open reading frame 73	0.0865982	0.648527	0.999974
226943_at	C12orf73	chromosome 12 open reading frame 73	-0.0205061	0.923784	0.999974
225105_at	C12orf75	chromosome 12 open reading frame 75	0.0625414	0.69178	0.999974
202562_s_at	C14orf1	chromosome 14 open reading frame 1	0.253544	0.205688	0.999974
217188_s_at	C14orf1	chromosome 14 open reading frame 1	0.176108	0.452191	0.999974
223060_at	C14orf119	chromosome 14 open reading frame 119	-0.169673	0.598833	0.999974
218820_at	C14orf132	chromosome 14 open reading frame 132	-0.298685	0.339779	0.999974
231859_at	C14orf132	chromosome 14 open reading frame 132	-0.125722	0.525103	0.999974
223273_at	C14orf142	chromosome 14 open reading frame 142	-0.137315	0.637352	0.999974
1554039_at	C14orf159	chromosome 14 open reading frame 159	0.33379	0.260552	0.999974
218298_s_at	C14orf159	chromosome 14 open reading frame 159	0.0404918	0.874665	0.999974
219526_at	C14orf169	chromosome 14 open reading frame 169	0.0149584	0.943524	0.999974
202279_at	C14orf2	chromosome 14 open reading frame 2	0.0789184	0.608065	0.999974
210532_s_at	C14orf2	chromosome 14 open reading frame 2	0.0382337	0.769086	0.999974
235369_at	C14orf28	chromosome 14 open reading frame 28	-0.122255	0.795471	0.999974
213512_at	C14orf79	chromosome 14 open reading frame 79	-0.0615812	0.774752	0.999974
228558_at	C14orf80	chromosome 14 open reading frame 80	-0.148239	0.43938	0.999974
204494_s_at	C15orf39	chromosome 15 open reading frame 39	-0.194913	0.279174	0.999974
204495_s_at	C15orf39	chromosome 15 open reading frame 39	-0.160805	0.511689	0.999974
1552310_at	C15orf40	chromosome 15 open reading frame 40	-0.248679	0.498094	0.999974
223484_at	C15orf48	chromosome 15 open reading frame 48	0.797515	0.141409	0.999974
1560814_a_at	C15orf57	chromosome 15 open reading frame 57	0.220173	0.287028	0.999974
229742_at	C15orf61	chromosome 15 open reading frame 61	-0.0537178	0.830251	0.999974
243309_at	C15orf65	chromosome 15 open reading frame 65	-0.195096	0.491989	0.999974
228114_x_at	C16orf13	chromosome 16 open reading frame 13	0.0974018	0.603921	0.999974
1554466_a_at	C16orf13	chromosome 16 open reading frame 13	0.0703874	0.67984	0.999974
227378_x_at	C16orf13	chromosome 16 open reading frame 13	0.0270248	0.910685	0.999974
212736_at	C16orf45	chromosome 16 open reading frame 45	0.257116	0.256458	0.999974
217891_at	C16orf58	chromosome 16 open reading frame 58	0.0847335	0.818448	0.999974
222190_s_at	C16orf58	chromosome 16 open reading frame 58	0.0577014	0.847223	0.999974
219556_at	C16orf59	chromosome 16 open reading frame 59	0.0521288	0.743361	0.999974
203173_s_at	C16orf62	chromosome 16 open reading frame 62	0.17799	0.373094	0.999974
1568954_s_at	C16orf72	chromosome 16 open reading frame 72	-0.107721	0.724383	0.999974
225183_at	C16orf72	chromosome 16 open reading frame 72	-0.0544368	0.805914	0.999974
228373_at	C16orf72	chromosome 16 open reading frame 72	-0.00421877	0.98629	0.999974
227806_at	C16orf74	chromosome 16 open reading frame 74	0.00879629	0.965337	0.999974
226608_at	C16orf87	chromosome 16 open reading frame 87	0.269613	0.319308	0.999974
242555_at	C16orf87	chromosome 16 open reading frame 87	0.135954	0.802485	0.999974
225749_at	C16orf91	chromosome 16 open reading frame 91	0.0657598	0.742603	0.999974
229071_at	C17orf100	chromosome 17 open reading frame 100	-0.58881	0.324921	0.999974
228146_at	C17orf51	chromosome 17 open reading frame 51	-0.349203	0.424011	0.999974
1557346_a_at	C17orf51	chromosome 17 open reading frame 51	-0.12252	0.68045	0.999974
238167_at	C17orf51	chromosome 17 open reading frame 51	-0.111471	0.680977	0.999974
226901_at	C17orf58	chromosome 17 open reading frame 58	0.0505921	0.837928	0.999974
218130_at	C17orf62	chromosome 17 open reading frame 62	-0.372891	0.274018	0.999974
203830_at	C17orf75	chromosome 17 open reading frame 75	-0.0381547	0.895778	0.999974
221048_x_at	C17orf80	chromosome 17 open reading frame 80	-0.322479	0.398498	0.999974
223351_at	C17orf80	chromosome 17 open reading frame 80	-0.388853	0.495706	0.999974
223352_s_at	C17orf80	chromosome 17 open reading frame 80	-0.36099	0.541412	0.999974
225967_s_at	C17orf89	chromosome 17 open reading frame 89	0.199787	0.337988	0.999974
228066_at	C17orf96	chromosome 17 open reading frame 96	-0.15128	0.67781	0.999974
229238_at	C17orf97	chromosome 17 open reading frame 97	0.0451232	0.901037	0.999974
223526_at	C18orf21	chromosome 18 open reading frame 21	-0.0139186	0.92433	0.999974
217508_s_at	C18orf25	chromosome 18 open reading frame 25	0.34794	0.206506	0.999974
226406_at	C18orf25	chromosome 18 open reading frame 25	-0.0286339	0.885528	0.999974
217539_at	C18orf25	chromosome 18 open reading frame 25	-0.0240981	0.945799	0.999974
244324_at	C18orf54	chromosome 18 open reading frame 54	-0.295233	0.348743	0.999974
241733_at	C18orf54	chromosome 18 open reading frame 54	-0.288603	0.429469	0.999974
1553652_a_at	C18orf54	chromosome 18 open reading frame 54	-0.198252	0.550611	0.999974
229442_at	C18orf54	chromosome 18 open reading frame 54	-0.0988259	0.697739	0.999974
221190_s_at	C18orf8	chromosome 18 open reading frame 8	-0.0254067	0.863813	0.999974
223983_s_at	C19orf12	chromosome 19 open reading frame 12	-0.328927	0.380496	0.999974
225863_s_at	C19orf12	chromosome 19 open reading frame 12	-0.227965	0.501829	0.999974
227704_at	C19orf12	chromosome 19 open reading frame 12	-0.152228	0.555086	0.999974
221587_s_at	C19orf24	chromosome 19 open reading frame 24	0.129881	0.656559	0.999974
226378_s_at	C19orf25	chromosome 19 open reading frame 25	0.302279	0.260338	0.999974
230213_at	C19orf43	chromosome 19 open reading frame 43	0.488317	0.212399	0.999974
223003_at	C19orf43	chromosome 19 open reading frame 43	-0.0348259	0.836307	0.999974
231901_at	C19orf52	chromosome 19 open reading frame 52	-0.080095	0.644071	0.999974
217926_at	C19orf53	chromosome 19 open reading frame 53	0.0679399	0.669572	0.999974
222052_at	C19orf54	chromosome 19 open reading frame 54	0.0382581	0.796725	0.999974
51200_at	C19orf60	chromosome 19 open reading frame 60	0.311402	0.219761	0.999974
218958_at	C19orf60	chromosome 19 open reading frame 60	0.295811	0.249145	0.999974
225823_at	C19orf70	chromosome 19 open reading frame 70	0.0315723	0.845959	0.999974
200056_s_at	C1D	C1D nuclear receptor corepressor	-0.026073	0.89529	0.999974
226105_at	C1GALT1	core 1 synthase, glycoprotein-N-acetylgalactosamine 3-beta-galactosyltransferase 1	-0.175888	0.43271	0.999974
219439_at	C1GALT1	core 1 synthase, glycoprotein-N-acetylgalactosamine 3-beta-galactosyltransferase 1	0.0594587	0.812114	0.999974
226107_at	C1GALT1	core 1 synthase, glycoprotein-N-acetylgalactosamine 3-beta-galactosyltransferase 1	-0.0438732	0.876843	0.999974
219283_at	C1GALT1C1	C1GALT1-specific chaperone 1	-0.539533	0.26879	0.999974
241710_at	C1GALT1C1L	C1GALT1-specific chaperone 1 like	-0.140314	0.828444	0.999974
219010_at	C1orf106	chromosome 1 open reading frame 106	-0.240656	0.319861	0.999974
218712_at	C1orf109	chromosome 1 open reading frame 109	0.0368126	0.922807	0.999974
220840_s_at	C1orf112	chromosome 1 open reading frame 112	0.00188852	0.994304	0.999974
218546_at	C1orf115	chromosome 1 open reading frame 115	-0.0150553	0.924678	0.999974
225480_at	C1orf122	chromosome 1 open reading frame 122	0.10042	0.699209	0.999974
203197_s_at	C1orf123	chromosome 1 open reading frame 123	-0.113128	0.576362	0.999974
226242_at	C1orf131	chromosome 1 open reading frame 131	-0.0476944	0.903527	0.999974
228532_at	C1orf162	chromosome 1 open reading frame 162	0.12848	0.721006	0.999974
238010_at	C1orf174	chromosome 1 open reading frame 174	-0.248694	0.405285	0.999974
222000_at	C1orf174	chromosome 1 open reading frame 174	-0.152721	0.416288	0.999974
223063_at	C1orf198	chromosome 1 open reading frame 198	0.233036	0.399437	0.999974
221272_s_at	C1orf21	chromosome 1 open reading frame 21	-0.259337	0.330784	0.999974
223125_s_at	C1orf21	chromosome 1 open reading frame 21	0.130198	0.58263	0.999974
212791_at	C1orf216	chromosome 1 open reading frame 216	-0.198322	0.261348	0.999974
227019_at	C1orf226	chromosome 1 open reading frame 226	-0.414568	0.310207	0.999974
218721_s_at	C1orf27	chromosome 1 open reading frame 27	-0.0589407	0.761867	0.999974
219063_at	C1orf35	chromosome 1 open reading frame 35	0.1442	0.504938	0.999974
1555225_at	C1orf43	chromosome 1 open reading frame 43	0.371622	0.544332	0.999974
1555226_s_at	C1orf43	chromosome 1 open reading frame 43	-0.0796991	0.683733	0.999974
223034_s_at	C1orf43	chromosome 1 open reading frame 43	0.0459998	0.73391	0.999974
219406_at	C1orf50	chromosome 1 open reading frame 50	0.258992	0.177764	0.999974
228135_at	C1orf52	chromosome 1 open reading frame 52	-0.0544814	0.753713	0.999974
239038_at	C1orf52	chromosome 1 open reading frame 52	0.050295	0.91708	0.999974
1558507_at	C1orf53	chromosome 1 open reading frame 53	0.435929	0.217249	0.999974
1558508_a_at	C1orf53	chromosome 1 open reading frame 53	0.596458	0.280081	0.999974
219506_at	C1orf54	chromosome 1 open reading frame 54	0.121176	0.636525	0.999974
223459_s_at	C1orf56	chromosome 1 open reading frame 56	0.13633	0.673602	0.999974
231932_at	C1orf74	chromosome 1 open reading frame 74	-0.284168	0.346723	0.999974
229933_at	C1orf74	chromosome 1 open reading frame 74	-0.386763	0.536442	0.999974
208910_s_at	C1QBP	complement component 1, q subcomponent binding protein	-0.0457428	0.760908	0.999974
214214_s_at	C1QBP	complement component 1, q subcomponent binding protein	-0.0335461	0.857384	0.999974
212067_s_at	C1R	complement component 1, r subcomponent	-0.0309392	0.908107	0.999974
1554533_at	C2	complement component 2	0.15541	0.630036	0.999974
203052_at	C2	complement component 2	0.00192344	0.99289	0.999974
226607_at	C20orf194	chromosome 20 open reading frame 194	-0.30237	0.228808	0.999974
235064_s_at	C20orf196	chromosome 20 open reading frame 196	-0.0322772	0.899764	0.999974
218081_at	C20orf27	chromosome 20 open reading frame 27	0.0334855	0.902389	0.999974
50314_i_at	C20orf27	chromosome 20 open reading frame 27	0.026353	0.915768	0.999974
238965_at	C21orf2	chromosome 21 open reading frame 2	-0.228043	0.538109	0.999974
202217_at	C21orf33	chromosome 21 open reading frame 33	0.0392207	0.893592	0.999974
210667_s_at	C21orf33	chromosome 21 open reading frame 33	-0.0315133	0.920261	0.999974
1559439_s_at	C21orf58	chromosome 21 open reading frame 58	-0.23734	0.398207	0.999974
238541_at	C21orf58	chromosome 21 open reading frame 58	-0.0553793	0.839698	0.999974
1553789_a_at	C21orf58	chromosome 21 open reading frame 58	-0.0236696	0.940838	0.999974
218123_at	C21orf59	chromosome 21 open reading frame 59	0.0614358	0.680994	0.999974
226109_at	C21orf91	chromosome 21 open reading frame 91	-0.640959	0.297445	0.999974
220941_s_at	C21orf91	chromosome 21 open reading frame 91	-0.258539	0.54612	0.999974
1553974_at	C22orf39	chromosome 22 open reading frame 39	0.0437939	0.83197	0.999974
219309_at	C22orf46	chromosome 22 open reading frame 46	0.064581	0.831983	0.999974
204757_s_at	C2CD2L	C2CD2-like	0.0429383	0.889823	0.999974
213199_at	C2CD3	C2 calcium-dependent domain containing 3	-0.0316535	0.868592	0.999974
36552_at	C2CD3	C2 calcium-dependent domain containing 3	-0.00141312	0.993505	0.999974
241031_at	C2CD4A	C2 calcium-dependent domain containing 4A	-0.310872	0.343015	0.999974
212943_at	C2CD5	C2 calcium-dependent domain containing 5	-0.263029	0.158493	0.999974
242418_at	C2orf27A	chromosome 2 open reading frame 27A	-0.165668	0.557952	0.999974
219128_at	C2orf42	chromosome 2 open reading frame 42	-0.200304	0.733321	0.999974
219120_at	C2orf44	chromosome 2 open reading frame 44	-0.264422	0.43358	0.999974
219176_at	C2orf47	chromosome 2 open reading frame 47	-0.160699	0.594142	0.999974
226951_at	C2orf49	chromosome 2 open reading frame 49	-0.190001	0.364745	0.999974
219662_at	C2orf49	chromosome 2 open reading frame 49	0.131499	0.632278	0.999974
232145_at	C2orf68	chromosome 2 open reading frame 68	-0.141674	0.451338	0.999974
65472_at	C2orf68	chromosome 2 open reading frame 68	-0.313059	0.536359	0.999974
238768_at	C2orf68	chromosome 2 open reading frame 68	-0.291018	0.585446	0.999974
221878_at	C2orf68	chromosome 2 open reading frame 68	-0.13966	0.779737	0.999974
238974_at	C2orf69	chromosome 2 open reading frame 69	-0.186302	0.468269	0.999974
227973_at	C2orf69	chromosome 2 open reading frame 69	-0.101992	0.692007	0.999974
227840_at	C2orf76	chromosome 2 open reading frame 76	0.160643	0.395965	0.999974
223754_at	C2orf88	chromosome 2 open reading frame 88	0.185049	0.263202	0.999974
225281_at	C3orf17	chromosome 3 open reading frame 17	0.151941	0.403162	0.999974
225279_s_at	C3orf17	chromosome 3 open reading frame 17	-0.145126	0.654185	0.999974
1554176_a_at	C3orf33	chromosome 3 open reading frame 33	0.280454	0.452355	0.999974
226524_at	C3orf38	chromosome 3 open reading frame 38	-0.249703	0.430822	0.999974
229174_at	C3orf38	chromosome 3 open reading frame 38	-0.127875	0.784373	0.999974
1569129_s_at	C3orf38	chromosome 3 open reading frame 38	0.0495639	0.905442	0.999974
219474_at	C3orf52	chromosome 3 open reading frame 52	0.121623	0.778924	0.999974
226464_at	C3orf58	chromosome 3 open reading frame 58	-0.304586	0.361921	0.999974
242447_at	C3orf70	chromosome 3 open reading frame 70	-0.462547	0.357885	0.999974
236738_at	C3orf80	chromosome 3 open reading frame 80	-0.751398	0.174559	0.999974
218646_at	C4orf27	chromosome 4 open reading frame 27	0.0133132	0.941437	0.999974
241968_at	C4orf29	chromosome 4 open reading frame 29	-0.329354	0.310325	0.999974
224604_at	C4orf3	chromosome 4 open reading frame 3	0.287738	0.334095	0.999974
224602_at	C4orf3	chromosome 4 open reading frame 3	0.165898	0.368877	0.999974
227856_at	C4orf32	chromosome 4 open reading frame 32	-0.00223667	0.991559	0.999974
235088_at	C4orf46	chromosome 4 open reading frame 46	0.0228142	0.910625	0.999974
229860_x_at	C4orf48	chromosome 4 open reading frame 48	0.199611	0.32348	0.999974
229260_at	C5orf15	chromosome 5 open reading frame 15	-0.352003	0.282746	0.999974
203024_s_at	C5orf15	chromosome 5 open reading frame 15	-0.0337309	0.866789	0.999974
203738_at	C5orf22	chromosome 5 open reading frame 22	0.289624	0.188895	0.999974
1552660_a_at	C5orf22	chromosome 5 open reading frame 22	0.163402	0.550157	0.999974
224876_at	C5orf24	chromosome 5 open reading frame 24	-0.278098	0.318773	0.999974
224875_at	C5orf24	chromosome 5 open reading frame 24	-0.21579	0.748888	0.999974
1553106_at	C5orf24	chromosome 5 open reading frame 24	0.146264	0.778119	0.999974
1553108_at	C5orf24	chromosome 5 open reading frame 24	0.000639658	0.998364	0.999974
219029_at	C5orf28	chromosome 5 open reading frame 28	-0.355501	0.402933	0.999974
1557828_a_at	C5orf28	chromosome 5 open reading frame 28	-0.340583	0.501124	0.999974
221823_at	C5orf30	chromosome 5 open reading frame 30	0.044281	0.785999	0.999974
229886_at	C5orf34	chromosome 5 open reading frame 34	-0.822011	0.236043	0.999974
219381_at	C5orf42	chromosome 5 open reading frame 42	-0.230138	0.553922	0.999974
226159_at	C5orf51	chromosome 5 open reading frame 51	0.303883	0.119852	0.999974
226306_at	C6orf1	chromosome 6 open reading frame 1	0.0635596	0.753269	0.999974
217925_s_at	C6orf106	chromosome 6 open reading frame 106	0.407071	0.220558	0.999974
217924_at	C6orf106	chromosome 6 open reading frame 106	0.344126	0.289403	0.999974
205457_at	C6orf106	chromosome 6 open reading frame 106	0.296662	0.319949	0.999974
221787_at	C6orf120	chromosome 6 open reading frame 120	-0.863926	0.295124	0.999974
221786_at	C6orf120	chromosome 6 open reading frame 120	-0.763923	0.303408	0.999974
227455_at	C6orf136	chromosome 6 open reading frame 136	0.12185	0.774888	0.999974
227456_s_at	C6orf136	chromosome 6 open reading frame 136	0.0306507	0.914925	0.999974
1554314_at	C6orf141	chromosome 6 open reading frame 141	0.105521	0.816834	0.999974
1552575_a_at	C6orf141	chromosome 6 open reading frame 141	-0.068264	0.886678	0.999974
223576_at	C6orf203	chromosome 6 open reading frame 203	-0.762339	0.212625	0.999974
228458_at	C6orf226	chromosome 6 open reading frame 226	0.238781	0.327088	0.999974
204968_at	C6orf47	chromosome 6 open reading frame 47	-0.293943	0.326486	0.999974
222968_at	C6orf48	chromosome 6 open reading frame 48	0.186477	0.51982	0.999974
220755_s_at	C6orf48	chromosome 6 open reading frame 48	-0.0218478	0.921739	0.999974
243943_x_at	C6orf52	chromosome 6 open reading frame 52	0.200747	0.430826	0.999974
213875_x_at	C6orf62	chromosome 6 open reading frame 62	-0.553041	0.364259	0.999974
208809_s_at	C6orf62	chromosome 6 open reading frame 62	-0.424056	0.383	0.999974
222309_at	C6orf62	chromosome 6 open reading frame 62	-0.450277	0.387286	0.999974
224988_at	C6orf89	chromosome 6 open reading frame 89	0.0559329	0.762137	0.999974
225729_at	C6orf89	chromosome 6 open reading frame 89	0.0363251	0.835891	0.999974
224977_at	C6orf89	chromosome 6 open reading frame 89	-0.0254389	0.861279	0.999974
223630_at	C7orf13	chromosome 7 open reading frame 13	-0.14026	0.6153	0.999974
229146_at	C7orf31	chromosome 7 open reading frame 31	-0.375013	0.501192	0.999974
1561894_at	C7orf49	chromosome 7 open reading frame 49	-0.232694	0.478095	0.999974
220949_s_at	C7orf49	chromosome 7 open reading frame 49	-0.539253	0.508123	0.999974
224478_s_at	C7orf50	chromosome 7 open reading frame 50	0.0176033	0.909737	0.999974
226780_s_at	C7orf55	chromosome 7 open reading frame 55	0.208714	0.238161	0.999974
228149_at	C7orf60	chromosome 7 open reading frame 60	-0.287509	0.370984	0.999974
224758_at	C7orf73	chromosome 7 open reading frame 73	0.221163	0.165271	0.999974
224752_at	C7orf73	chromosome 7 open reading frame 73	0.0931878	0.606487	0.999974
224751_at	C7orf73	chromosome 7 open reading frame 73	0.123774	0.629259	0.999974
218187_s_at	C8orf33	chromosome 8 open reading frame 33	0.103834	0.519501	0.999974
222551_s_at	C8orf33	chromosome 8 open reading frame 33	0.0178775	0.952503	0.999974
218541_s_at	C8orf4	chromosome 8 open reading frame 4	-0.147531	0.702431	0.999974
236634_at	C8orf48	chromosome 8 open reading frame 48	-0.250881	0.727532	0.999974
1555241_at	C8orf59	chromosome 8 open reading frame 59	0.244149	0.509558	0.999974
226165_at	C8orf59	chromosome 8 open reading frame 59	0.120286	0.593391	0.999974
1555243_x_at	C8orf59	chromosome 8 open reading frame 59	0.0462282	0.90303	0.999974
225702_at	C8orf76	chromosome 8 open reading frame 76	-0.253627	0.267821	0.999974
226710_at	C8orf82	chromosome 8 open reading frame 82	0.385846	0.232596	0.999974
1557961_s_at	C8orf88	chromosome 8 open reading frame 88	0.249402	0.406314	0.999974
228107_at	C8orf88	chromosome 8 open reading frame 88	0.0876097	0.688504	0.999974
222674_at	C9orf114	chromosome 9 open reading frame 114	-0.0397843	0.862115	0.999974
59437_at	C9orf116	chromosome 9 open reading frame 116	-0.115524	0.647459	0.999974
[truncated: 16,743 more rows]
