# Supplementary material for: Mitochondrial nicotinamide adenine dinucleotide reduced (NADH) oxidation links the tricarboxylic acid (TCA) cycle with methionine metabolism and nuclear DNA methylation
Source: PLoS Biol. 2018 Apr 18;16(4):e2005707. doi: 10.1371/journal.pbio.2005707 (PMC5927466; doi:10.1371/journal.pbio.2005707)
Supplement: S8 Data — DN-POLG, dominant-negative DNA polymerase gamma transgene; mtDNA, mitochondrial DNA. (XLSX) [file pbio.2005707.s014.xlsx]

## Sheet: DN-POLG d9 v d0
Probe Set ID	Gene Symbol (Affymetrix)	Gene Description (Affymetrix)	Log2FC DN-POLG d9/d0	P-value DN-POLG d9/d0	Adjusted P-value DN-POLG d9/d0
217635_s_at	POLG	polymerase (DNA directed), gamma	3.16872	1.52517e-07	0.000223194
230653_at	LOC102724356	uncharacterized LOC102724356	-2.45096	8.96316e-08	0.000209928
1553569_at	COX2	cytochrome c oxidase subunit II	-2.10525	6.3853e-08	0.000209928
1553570_x_at	COX2	cytochrome c oxidase subunit II	-2.14208	6.84207e-08	0.000209928
212991_at	FBXO9	F-box protein 9	-2.50089	7.44618e-08	0.000209928
225543_at	GTF3C4	general transcription factor IIIC, polypeptide 4, 90kDa	-2.88053	8.04337e-08	0.000209928
243797_at	STK17B	serine/threonine kinase 17b	3.30144	5.09444e-08	0.000209928
219330_at	VANGL1	VANGL planar cell polarity protein 1	-3.06715	3.66175e-08	0.000209928
1555827_at	CCNL1	cyclin L1	3.22572	4.13969e-08	0.000209928
205178_s_at	RBBP6	retinoblastoma binding protein 6	-2.76681	1.54855e-07	0.000223194
212783_at	RBBP6	retinoblastoma binding protein 6	-2.90677	1.36523e-07	0.000223194
1555938_x_at	VIM	vimentin	3.52923	1.1395e-07	0.000223194
202708_s_at	HIST2H2BE	histone cluster 2, H2be	3.4986	2.04268e-07	0.000255158
225266_at	ZNF652	zinc finger protein 652	-2.14002	3.14782e-07	0.000316209
230097_at	GART	phosphoribosylglycinamide formyltransferase, phosphoribosylglycinamide synthetase, phosphoribosylaminoimidazole synthetase	2.58337	2.91264e-07	0.000316209
224945_at	BTBD7	BTB (POZ) domain containing 7	-2.84038	2.81678e-07	0.000316209
203836_s_at	MAP3K5	mitogen-activated protein kinase kinase kinase 5	-1.81783	4.07475e-07	0.000371423
1558208_at	TARDBP	TAR DNA binding protein	2.44043	4.16282e-07	0.000371423
242433_at	ZBTB11	zinc finger and BTB domain containing 11	2.42687	4.3914e-07	0.000374008
210407_at	PPM1A	protein phosphatase, Mg2+/Mn2+ dependent, 1A	1.94052	5.36524e-07	0.000386692
212361_s_at	ATP2A2	ATPase, Ca++ transporting, cardiac muscle, slow twitch 2	-2.36155	4.94154e-07	0.000386692
227426_at	SOS1	son of sevenless homolog 1 (Drosophila)	-1.94295	5.57223e-07	0.000386692
209285_s_at	FAM208A	family with sequence similarity 208, member A	-2.14543	5.31418e-07	0.000386692
230516_at	MALSU1	mitochondrial assembly of ribosomal large subunit 1	2.38782	5.39714e-07	0.000386692
242389_at	LUC7L3	LUC7-like 3 pre-mRNA splicing factor	-2.08737	5.92822e-07	0.000396704
212655_at	ZCCHC14	zinc finger, CCHC domain containing 14	-2.18962	6.76608e-07	0.000437159
210656_at	EED	embryonic ectoderm development	3.33867	7.13845e-07	0.000445844
222018_at	NACA	nascent polypeptide-associated complex alpha subunit	2.74144	8.06482e-07	0.000487454
225142_at	KDM7A	lysine (K)-specific demethylase 7A	1.75578	1.00572e-06	0.000510293
212753_at	PCGF3	polycomb group ring finger 3	-1.73075	8.96556e-07	0.000510293
223008_s_at	TMEM245	transmembrane protein 245	-2.44104	1.00768e-06	0.000510293
226547_at	KAT6A	K(lysine) acetyltransferase 6A	-1.98764	9.84703e-07	0.000510293
236160_at	TRIP11	thyroid hormone receptor interactor 11	-2.02974	1.12299e-06	0.000539526
231468_at	SH3BP4	SH3-domain binding protein 4	2.91157	1.1074e-06	0.000539526
228966_at	PANK2	pantothenate kinase 2	2.29053	1.22932e-06	0.000547472
238597_at	ANKRD13C	ankyrin repeat domain 13C	-1.95453	1.28563e-06	0.000547472
210462_at	BLZF1	basic leucine zipper nuclear factor 1	2.17149	1.24291e-06	0.000547472
213435_at	SATB2	SATB homeobox 2	-2.07775	1.27201e-06	0.000547472
203482_at	SLF2	SMC5-SMC6 complex localization factor 2	-2.43004	1.1905e-06	0.000547472
230363_s_at	INPP5F	inositol polyphosphate-5-phosphatase F	2.27447	1.32157e-06	0.000550273
219717_at	DCAF16	DDB1 and CUL4 associated factor 16	-1.65851	1.43164e-06	0.000570736
225816_at	JADE1	jade family PHD finger 1	-1.79006	1.57687e-06	0.000615538
229193_at	LUC7L3	LUC7-like 3 pre-mRNA splicing factor	-1.78507	1.64623e-06	0.000617891
243829_at	BRAF	B-Raf proto-oncogene, serine/threonine kinase	1.96544	1.71481e-06	0.000617891
212642_s_at	HIVEP2	human immunodeficiency virus type I enhancer binding protein 2	-2.07367	1.67523e-06	0.000617891
243206_at	CEP95	centrosomal protein 95kDa	2.5003	1.71104e-06	0.000617891
224503_s_at	ZCCHC2	zinc finger, CCHC domain containing 2	1.5114	1.79214e-06	0.000633573
238637_at	NUP37	nucleoporin 37kDa	-1.7414	1.9005e-06	0.000648043
1558369_at	MPHOSPH9	M-phase phosphoprotein 9	-1.52762	1.90224e-06	0.000648043
238698_at	CASK	calcium/calmodulin-dependent serine protein kinase (MAGUK family)	1.84787	1.93702e-06	0.000648105
209706_at	NKX3-1	NK3 homeobox 1	-1.47557	1.99301e-06	0.000655142
235745_at	ERN1	endoplasmic reticulum to nucleus signaling 1	1.64563	2.08254e-06	0.000657979
238890_at	BRWD1	bromodomain and WD repeat domain containing 1	-1.97209	2.10699e-06	0.000657979
224943_at	BTBD7	BTB (POZ) domain containing 7	-2.3116	2.09654e-06	0.000657979
235777_at	ANKRD44	ankyrin repeat domain 44	2.48734	2.33853e-06	0.00068464
221234_s_at	BACH2	BTB and CNC homology 1, basic leucine zipper transcription factor 2	-2.31073	2.32925e-06	0.00068464
1559796_at	EBF3	early B-cell factor 3	1.90387	2.24152e-06	0.00068464
227112_at	TMCC1	transmembrane and coiled-coil domain family 1	-2.00248	2.54408e-06	0.000722249
242963_at	SGMS2	sphingomyelin synthase 2	1.77979	2.70634e-06	0.000736823
225444_at	UBN2	ubinuclein 2	-1.96825	2.71799e-06	0.000736823
224704_at	TNRC6A	trinucleotide repeat containing 6A	-1.91639	2.79204e-06	0.000736823
220669_at	OTUD4	OTU deubiquitinase 4	1.84823	2.75844e-06	0.000736823
209379_s_at	CCSER2	coiled-coil serine-rich protein 2	-1.99727	2.99266e-06	0.000752082
212614_at	ARID5B	AT rich interactive domain 5B (MRF1-like)	-2.57637	3.00942e-06	0.000752082
202535_at	FADD	Fas (TNFRSF6)-associated via death domain	-2.27726	3.00377e-06	0.000752082
200816_s_at	PAFAH1B1	platelet-activating factor acetylhydrolase 1b, regulatory subunit 1 (45kDa)	-2.90428	3.08218e-06	0.000759879
230362_at	INPP5F	inositol polyphosphate-5-phosphatase F	1.95957	3.39221e-06	0.000825452
226974_at	NEDD4L	neural precursor cell expressed, developmentally down-regulated 4-like, E3 ubiquitin protein ligase	-2.38627	3.61611e-06	0.000868655
218974_at	SOBP	sine oculis binding protein homolog	-1.82396	3.81198e-06	0.000892815
209815_at	PTCH1	patched 1	-2.71445	3.80995e-06	0.000892815
226191_at	GSK3B	glycogen synthase kinase 3 beta	-1.94646	4.02816e-06	0.000901764
239212_at	LTV1	LTV1 ribosome biogenesis factor	2.99429	4.0427e-06	0.000901764
226806_s_at	NFIA	nuclear factor I/A	-1.86699	3.9809e-06	0.000901764
222853_at	FLRT3	fibronectin leucine rich transmembrane protein 3	-2.67812	4.15526e-06	0.000915965
244822_at	GART	phosphoribosylglycinamide formyltransferase, phosphoribosylglycinamide synthetase, phosphoribosylaminoimidazole synthetase	2.44742	4.35065e-06	0.000925275
205160_at	PEX11A	peroxisomal biogenesis factor 11 alpha	-1.99535	4.25835e-06	0.000925275
228392_at	ZNF302	zinc finger protein 302	-2.78651	4.39502e-06	0.000925275
1557352_at	SQLE	squalene epoxidase	2.30563	4.29741e-06	0.000925275
230183_at	EXT1	exostosin glycosyltransferase 1	-1.84565	4.55764e-06	0.000948849
212641_at	HIVEP2	human immunodeficiency virus type I enhancer binding protein 2	-2.53444	4.63855e-06	0.000952023
222040_at	HNRNPA1	heterogeneous nuclear ribonucleoprotein A1	2.2038	4.72531e-06	0.000952023
215731_s_at	MPHOSPH9	M-phase phosphoprotein 9	-1.78419	5.35807e-06	0.00102066
223007_s_at	TMEM245	transmembrane protein 245	-2.60769	5.30196e-06	0.00102066
209798_at	NPAT	nuclear protein, ataxia-telangiectasia locus	-2.05097	5.28251e-06	0.00102066
1569362_at	ALCAM	activated leukocyte cell adhesion molecule	1.9293	5.20657e-06	0.00102066
1569022_a_at	PIK3C2A	phosphatidylinositol-4-phosphate 3-kinase, catalytic subunit type 2 alpha	2.04343	5.4556e-06	0.00102222
224471_s_at	BTRC	beta-transducin repeat containing E3 ubiquitin protein ligase	-2.06143	5.60243e-06	0.00102506
242482_at	PRKAR1A	protein kinase, cAMP-dependent, regulatory, type I, alpha	2.09912	5.60292e-06	0.00102506
212108_at	FAF2	Fas associated factor family member 2	-1.67989	5.81306e-06	0.0010473
225558_at	GIT2	G protein-coupled receptor kinase interacting ArfGAP 2	-2.15678	5.86944e-06	0.00104739
212765_at	CAMSAP2	calmodulin regulated spectrin-associated protein family, member 2	-1.85571	6.0133e-06	0.00105801
211538_s_at	HSPA2	heat shock 70kDa protein 2	-1.97599	6.04189e-06	0.00105801
203232_s_at	ATXN1	ataxin 1	-1.72584	6.23147e-06	0.00106145
229664_at	MAPK8	mitogen-activated protein kinase 8	-1.6342	6.17194e-06	0.00106145
213029_at	NFIB	nuclear factor I/B	-1.42632	6.19194e-06	0.00106145
225634_at	ZC3HAV1	zinc finger CCCH-type, antiviral 1	-2.20631	6.46621e-06	0.00108176
1559993_at	SFXN3	sideroflexin 3	2.74327	6.42841e-06	0.00108176
53968_at	INTS5	integrator complex subunit 5	-2.2683	6.65264e-06	0.0011031
219062_s_at	ZCCHC2	zinc finger, CCHC domain containing 2	-1.45081	7.05209e-06	0.001149
1557257_at	BCL10	B-cell CLL/lymphoma 10	2.59389	7.15787e-06	0.00115618
206536_s_at	XIAP	X-linked inhibitor of apoptosis, E3 ubiquitin protein ligase	1.70041	7.2696e-06	0.00116419
227107_at	PANX1	pannexin 1	-1.82007	7.40799e-06	0.00116642
238602_at	DIS3L2	DIS3 like 3'-5' exoribonuclease 2	1.45396	7.68597e-06	0.0012001
230350_at	TIAL1	TIA1 cytotoxic granule-associated RNA binding protein-like 1	-1.65733	7.98687e-06	0.00122664
213555_at	RWDD2A	RWD domain containing 2A	-1.73025	7.97017e-06	0.00122664
206708_at	FOXN2	forkhead box N2	1.98272	8.11917e-06	0.00123682
214074_s_at	CTTN	cortactin	1.52805	8.32228e-06	0.00125754
226441_at	MAP3K2	mitogen-activated protein kinase kinase kinase 2	-2.27198	8.61345e-06	0.00129112
228314_at	LRRC8C	leucine rich repeat containing 8 family, member C	-1.59502	8.68632e-06	0.00129171
241447_at	ING5	inhibitor of growth family, member 5	1.70995	9.20857e-06	0.00132724
224778_s_at	TAOK1	TAO kinase 1	-1.66822	9.19391e-06	0.00132724
221940_at	RPUSD2	RNA pseudouridylate synthase domain containing 2	-1.63901	9.16675e-06	0.00132724
202068_s_at	LDLR	low density lipoprotein receptor	-1.82182	9.04393e-06	0.00132724
205442_at	MFAP3L	microfibrillar-associated protein 3-like	-2.16617	9.95695e-06	0.00137479
228852_at	ENSA	endosulfine alpha	1.60513	9.73165e-06	0.00137479
226885_at	RNF217	ring finger protein 217	-2.37295	9.82647e-06	0.00137479
213295_at	CYLD	cylindromatosis (turban tumor syndrome)	-1.81273	9.85424e-06	0.00137479
214502_at	HIST1H2BJ	histone cluster 1, H2bj	1.86477	9.97871e-06	0.00137479
213390_at	ZC3H4	zinc finger CCCH-type containing 4	-2.66264	1.01828e-05	0.00138042
213351_s_at	TMCC1	transmembrane and coiled-coil domain family 1	-2.09149	1.02343e-05	0.00138042
223283_s_at	TSHZ1	teashirt zinc finger homeobox 1	-1.58294	1.07635e-05	0.00144054
228176_at	S1PR3	sphingosine-1-phosphate receptor 3	-1.65441	1.10499e-05	0.00144785
224687_at	ANKIB1	ankyrin repeat and IBR domain containing 1	-1.39633	1.10369e-05	0.00144785
237145_at	EIF2AK4	eukaryotic translation initiation factor 2 alpha kinase 4	2.3777	1.12092e-05	0.00145852
226795_at	LRCH1	leucine-rich repeats and calponin homology (CH) domain containing 1	-1.93261	1.14809e-05	0.00148357
229017_s_at	DSTYK	dual serine/threonine and tyrosine protein kinase	-1.6898	1.18707e-05	0.00150285
243001_at	RBFA	ribosome binding factor A (putative)	2.63468	1.26849e-05	0.00155344
210941_at	PCDH7	protocadherin 7	2.75267	1.26088e-05	0.00155344
1556821_x_at	DLEU2	deleted in lymphocytic leukemia 2 (non-protein coding)	-2.36783	1.26431e-05	0.00155344
218750_at	TAF1D	TATA box binding protein (TBP)-associated factor, RNA polymerase I, D, 41kDa	2.00342	1.26252e-05	0.00155344
229034_at	SOBP	sine oculis binding protein homolog	-1.57325	1.29667e-05	0.00157765
218464_s_at	FAM222B	family with sequence similarity 222, member B	-1.62311	1.3319e-05	0.00161006
227526_at	CDON	cell adhesion associated, oncogene regulated	-1.70865	1.39487e-05	0.00164781
241985_at	JMY	junction mediating and regulatory protein, p53 cofactor	1.52312	1.42469e-05	0.00164781
223115_at	MED17	mediator complex subunit 17	-2.09913	1.4091e-05	0.00164781
235215_at	ERCC4	excision repair cross-complementation group 4	-2.48862	1.40052e-05	0.00164781
204373_s_at	CEP350	centrosomal protein 350kDa	-1.34574	1.4026e-05	0.00164781
1554623_x_at	DGKE	diacylglycerol kinase, epsilon 64kDa	1.79594	1.41935e-05	0.00164781
228827_at	RUNX1T1	runt-related transcription factor 1; translocated to, 1 (cyclin D-related)	-2.43192	1.44439e-05	0.00165022
229386_at	ID4	inhibitor of DNA binding 4, dominant negative helix-loop-helix protein	1.9553	1.44376e-05	0.00165022
1555471_a_at	FMN2	formin 2	-1.94852	1.5086e-05	0.00165935
225133_at	KLF3	Kruppel-like factor 3 (basic)	-3.11481	1.49932e-05	0.00165935
213278_at	MTMR9	myotubularin related protein 9	-1.53124	1.51399e-05	0.00165935
213459_at	RPL37A	ribosomal protein L37a	2.44908	1.51577e-05	0.00165935
241241_at	RPS14	ribosomal protein S14	1.52285	1.51797e-05	0.00165935
226821_at	RIF1	replication timing regulatory factor 1	-1.64386	1.53958e-05	0.00166746
226978_at	PPARA	peroxisome proliferator-activated receptor alpha	-1.93062	1.5794e-05	0.00169271
213051_at	ZC3HAV1	zinc finger CCCH-type, antiviral 1	-2.21217	1.58096e-05	0.00169271
235635_at	ARHGAP5	Rho GTPase activating protein 5	-2.3166	1.5989e-05	0.00170219
235443_at	CKMT2-AS1	CKMT2 antisense RNA 1	-2.40078	1.66375e-05	0.00174863
202762_at	ROCK2	Rho-associated, coiled-coil containing protein kinase 2	-1.56947	1.67985e-05	0.00174863
1555068_at	WNK1	WNK lysine deficient protein kinase 1	2.01778	1.67475e-05	0.00174863
222820_at	TNRC6C	trinucleotide repeat containing 6C	-1.62862	1.67731e-05	0.00174863
226044_at	TDP1	tyrosyl-DNA phosphodiesterase 1	-1.41411	1.70056e-05	0.00176041
239377_at	EIF1AD	eukaryotic translation initiation factor 1A domain containing	-1.75728	1.7205e-05	0.00177126
229744_at	SSFA2	sperm specific antigen 2	2.23422	1.77695e-05	0.00181884
1556049_at	RTN4	reticulon 4	2.1284	1.78613e-05	0.00181884
225544_at	TBX3	T-box 3	-1.30707	1.93464e-05	0.00193847
213172_at	TTC9	tetratricopeptide repeat domain 9	-2.04674	1.93188e-05	0.00193847
203865_s_at	ADARB1	adenosine deaminase, RNA-specific, B1	-1.48982	1.99555e-05	0.00198192
242686_at	STARD13	StAR-related lipid transfer (START) domain containing 13	2.02485	2.00075e-05	0.00198192
49485_at	PRDM4	PR domain containing 4	-1.29426	2.00974e-05	0.00198192
1568627_at	PPP4R3B	protein phosphatase 4, regulatory subunit 3B	2.0392	2.03859e-05	0.00199194
225972_at	TMEM64	transmembrane protein 64	-1.91658	2.04116e-05	0.00199194
213020_at	GOSR1	golgi SNAP receptor complex member 1	-1.87852	2.08625e-05	0.00199439
214058_at	MYCL	v-myc avian myelocytomatosis viral oncogene lung carcinoma derived homolog	-1.49768	2.07037e-05	0.00199439
225937_at	CUX1	cut-like homeobox 1	-1.87415	2.08369e-05	0.00199439
219250_s_at	FLRT3	fibronectin leucine rich transmembrane protein 3	-2.1333	2.103e-05	0.00199986
222816_s_at	ZCCHC2	zinc finger, CCHC domain containing 2	-1.41725	2.11331e-05	0.00199986
235537_at	OCIAD1	OCIA domain containing 1	1.85641	2.23669e-05	0.00210597
225445_at	UBN2	ubinuclein 2	-1.65044	2.30305e-05	0.00215761
225820_at	JADE1	jade family PHD finger 1	-1.79958	2.38776e-05	0.00218242
223282_at	TSHZ1	teashirt zinc finger homeobox 1	-2.13497	2.35414e-05	0.00218242
227150_at	MTF1	metal-regulatory transcription factor 1	-1.56469	2.37702e-05	0.00218242
1554621_at	DGKE	diacylglycerol kinase, epsilon 64kDa	2.05112	2.3669e-05	0.00218242
221752_at	SSH1	slingshot protein phosphatase 1	-1.66371	2.47679e-05	0.0022528
227484_at	SRGAP1	SLIT-ROBO Rho GTPase activating protein 1	-1.73778	2.49912e-05	0.00226213
227335_at	DIDO1	death inducer-obliterator 1	-3.04899	2.53653e-05	0.00228495
220278_at	KDM4D	lysine (K)-specific demethylase 4D	-1.51116	2.55239e-05	0.00228824
235074_at	SPRED1	sprouty-related, EVH1 domain containing 1	-1.76914	2.59911e-05	0.00231902
1568874_at	NCOA6	nuclear receptor coactivator 6	1.55348	2.63009e-05	0.00232453
237210_at	NFRKB	nuclear factor related to kappaB binding protein	1.74315	2.62138e-05	0.00232453
224769_at	TAOK1	TAO kinase 1	-1.8213	2.67139e-05	0.00232809
211057_at	ROR1	receptor tyrosine kinase-like orphan receptor 1	1.4114	2.6714e-05	0.00232809
230821_at	ZNF148	zinc finger protein 148	-1.82936	2.65487e-05	0.00232809
238660_at	WDFY3	WD repeat and FYVE domain containing 3	1.28015	2.71232e-05	0.00235281
213046_at	PABPN1	poly(A) binding protein, nuclear 1	1.6018	2.73398e-05	0.00236068
228031_at	TTPAL	tocopherol (alpha) transfer protein-like	-2.04518	2.79085e-05	0.00239872
206594_at	PASK	PAS domain containing serine/threonine kinase	1.40917	2.80856e-05	0.00240292
1554229_at	CREBRF	CREB3 regulatory factor	1.64508	2.8394e-05	0.00240915
226426_at	ADNP	activity-dependent neuroprotector homeobox	-1.37935	2.84156e-05	0.00240915
1558782_a_at	NFYC-AS1	NFYC antisense RNA 1	-1.34866	2.85618e-05	0.00241064
236600_at	SPG20	spastic paraplegia 20 (Troyer syndrome)	-1.82853	2.88493e-05	0.00242398
202668_at	EFNB2	ephrin-B2	-1.86428	2.962e-05	0.00245174
202271_at	FBXO28	F-box protein 28	-2.39843	2.9703e-05	0.00245174
1556000_s_at	BTBD7	BTB (POZ) domain containing 7	-1.40303	2.96706e-05	0.00245174
224558_s_at	MALAT1	metastasis associated lung adenocarcinoma transcript 1 (non-protein coding)	2.11756	2.93668e-05	0.00245174
1554010_at	NDST1	N-deacetylase/N-sulfotransferase (heparan glucosaminyl) 1	1.5417	2.99643e-05	0.00246246
235151_at	LOC283357	uncharacterized LOC283357	-2.42542	3.01454e-05	0.00246653
221530_s_at	BHLHE41	basic helix-loop-helix family, member e41	-1.50823	3.08206e-05	0.00251081
230443_at	SNU13	SNU13 homolog, small nuclear ribonucleoprotein (U4/U6.U5)	1.67213	3.11595e-05	0.00252743
222982_x_at	SLC38A2	solute carrier family 38, member 2	-1.43944	3.15238e-05	0.00253488
225856_at	CLOCK	clock circadian regulator	-1.86528	3.16024e-05	0.00253488
236754_at	PPP1R2	protein phosphatase 1, regulatory (inhibitor) subunit 2	1.47379	3.16573e-05	0.00253488
1554295_x_at	TTBK2	tau tubulin kinase 2	1.33268	3.25568e-05	0.00259352
227256_at	USP31	ubiquitin specific peptidase 31	-2.62508	3.26664e-05	0.00259352
203685_at	BCL2	B-cell CLL/lymphoma 2	-1.62661	3.32329e-05	0.00261632
206876_at	SIM1	single-minded family bHLH transcription factor 1	-1.59333	3.35852e-05	0.00262555
1561923_a_at	SF3B6	splicing factor 3b, subunit 6, 14kDa	1.55845	3.36303e-05	0.00262555
212298_at	NRP1	neuropilin 1	-2.37988	3.45061e-05	0.00262694
219638_at	FBXO22	F-box protein 22	1.26437	3.45883e-05	0.00262694
224507_s_at	MGC12916	uncharacterized protein MGC12916	1.52153	3.50167e-05	0.00262694
238346_s_at	TGS1	trimethylguanosine synthase 1	-1.25015	3.55626e-05	0.00262694
229288_at	EPHA7	EPH receptor A7	-2.83916	3.5611e-05	0.00262694
227396_at	PTPRJ	protein tyrosine phosphatase, receptor type, J	-1.21873	3.39697e-05	0.00262694
227926_s_at	NBPF20	neuroblastoma breakpoint family, member 20	1.83396	3.43342e-05	0.00262694
229943_at	TRIM13	tripartite motif containing 13	-1.32514	3.54794e-05	0.00262694
241546_at	SPATA5	spermatogenesis associated 5	1.65073	3.55159e-05	0.00262694
214241_at	NDUFB8	NADH dehydrogenase (ubiquinone) 1 beta subcomplex, 8, 19kDa	1.52431	3.46998e-05	0.00262694
229882_at	RPS15A	ribosomal protein S15a	2.21383	3.50567e-05	0.00262694
229492_at	VANGL1	VANGL planar cell polarity protein 1	-1.89739	3.66319e-05	0.00268114
218204_s_at	FYCO1	FYVE and coiled-coil domain containing 1	-1.79743	3.65774e-05	0.00268114
231848_x_at	ZNF207	zinc finger protein 207	-1.80781	3.88087e-05	0.00277899
226909_at	ZNF518B	zinc finger protein 518B	-1.72766	3.82461e-05	0.00277899
222685_at	HAUS6	HAUS augmin-like complex, subunit 6	-1.58373	3.86834e-05	0.00277899
238228_at	COG3	component of oligomeric golgi complex 3	2.34071	3.88587e-05	0.00277899
224218_s_at	TRPS1	trichorhinophalangeal syndrome I	-1.18253	3.83932e-05	0.00277899
213165_at	CEP350	centrosomal protein 350kDa	-1.73271	3.93204e-05	0.00279071
227524_at	FZD3	frizzled class receptor 3	-1.23356	4.15921e-05	0.0028682
203947_at	CSTF3	cleavage stimulation factor, 3' pre-RNA, subunit 3, 77kDa	-2.41854	4.13493e-05	0.0028682
201817_at	UBE3C	ubiquitin protein ligase E3C	-1.81654	4.10166e-05	0.0028682
231899_at	ZC3H12C	zinc finger CCCH-type containing 12C	-2.86973	4.16369e-05	0.0028682
218904_s_at	C9orf40	chromosome 9 open reading frame 40	-1.74197	4.13244e-05	0.0028682
221978_at	HLA-F	major histocompatibility complex, class I, F	1.33453	4.1324e-05	0.0028682
244624_at	RPS27A	ribosomal protein S27a	1.69499	4.16247e-05	0.0028682
1557258_a_at	BCL10	B-cell CLL/lymphoma 10	2.00203	4.20089e-05	0.00288004
211721_s_at	ZNF551	zinc finger protein 551	-1.81672	4.21162e-05	0.00288004
226730_s_at	USP37	ubiquitin specific peptidase 37	-1.26873	4.28523e-05	0.00289626
208446_s_at	ZFYVE9	zinc finger, FYVE domain containing 9	1.48494	4.25722e-05	0.00289626
229997_at	VANGL1	VANGL planar cell polarity protein 1	-1.28428	4.26837e-05	0.00289626
223497_at	FAM135A	family with sequence similarity 135, member A	-2.20913	4.37691e-05	0.00292893
213153_at	SETD1B	SET domain containing 1B	-1.76011	4.3703e-05	0.00292893
235497_at	LINC01128	long intergenic non-protein coding RNA 1128	-2.06073	4.4402e-05	0.00295264
200813_s_at	PAFAH1B1	platelet-activating factor acetylhydrolase 1b, regulatory subunit 1 (45kDa)	-1.45972	4.44386e-05	0.00295264
1554276_at	SART3	squamous cell carcinoma antigen recognized by T cells 3	1.66322	4.60493e-05	0.00303812
1554060_s_at	SETMAR	SET domain and mariner transposase fusion gene	1.52051	4.64364e-05	0.00304432
232182_at	LOC286272	uncharacterized LOC286272	-1.3558	4.71577e-05	0.00304532
235405_at	GSTA4	glutathione S-transferase alpha 4	-1.34444	4.78079e-05	0.00304532
226360_at	ZNRF3	zinc and ring finger 3	-2.18317	4.728e-05	0.00304532
202847_at	PCK2	phosphoenolpyruvate carboxykinase 2 (mitochondrial)	1.63881	4.72285e-05	0.00304532
212548_s_at	FRYL	FRY-like	-1.4242	4.73172e-05	0.00304532
1556300_s_at	SIM1	single-minded family bHLH transcription factor 1	-2.13605	4.66613e-05	0.00304532
228433_at	NFYA	nuclear transcription factor Y, alpha	-2.10042	4.79598e-05	0.00304532
211584_s_at	NPAT	nuclear protein, ataxia-telangiectasia locus	-1.32965	4.75985e-05	0.00304532
223477_s_at	C12orf65	chromosome 12 open reading frame 65	-1.49393	4.81088e-05	0.00304532
222902_s_at	EXO5	exonuclease 5	-1.50682	4.87813e-05	0.00307749
201751_at	JOSD1	Josephin domain containing 1	-1.34157	4.95018e-05	0.00311247
57516_at	ZNF764	zinc finger protein 764	-1.39244	4.99102e-05	0.00312765
212368_at	ZNF292	zinc finger protein 292	-1.72812	5.07095e-05	0.00316715
226653_at	MARK1	MAP/microtubule affinity-regulating kinase 1	-2.03121	5.19276e-05	0.00321111
228940_at	NDUFB4	NADH dehydrogenase (ubiquinone) 1 beta subcomplex, 4, 15kDa	2.14927	5.1837e-05	0.00321111
226853_at	BMP2K	BMP2 inducible kinase	-1.66366	5.31281e-05	0.00326429
216221_s_at	PUM2	pumilio RNA-binding family member 2	-1.51038	5.33102e-05	0.00326429
1554602_at	RBM8A	RNA binding motif protein 8A	2.3138	5.31849e-05	0.00326429
215114_at	SENP3	SUMO1/sentrin/SMT3 specific peptidase 3	1.33133	5.42183e-05	0.00330908
214245_at	RPS14	ribosomal protein S14	1.96257	5.4395e-05	0.00330909
227664_at	FLJ37453	uncharacterized LOC729614	1.66378	5.52333e-05	0.00334921
226525_at	STK17B	serine/threonine kinase 17b	-1.55386	5.61158e-05	0.00339175
206558_at	SIM2	single-minded family bHLH transcription factor 2	-1.40189	5.65668e-05	0.00340801
229504_at	RAB23	RAB23, member RAS oncogene family	-2.16164	5.70765e-05	0.0034277
227927_at	NBPF20	neuroblastoma breakpoint family, member 20	1.68025	5.7619e-05	0.00342942
1561973_at	SMARCC2	SWI/SNF related, matrix associated, actin dependent regulator of chromatin, subfamily c, member 2	1.25044	5.74721e-05	0.00342942
201987_at	MED13	mediator complex subunit 13	-1.11676	5.78819e-05	0.00343206
202149_at	NEDD9	neural precursor cell expressed, developmentally down-regulated 9	-1.54574	5.87068e-05	0.00343747
223006_s_at	TMEM245	transmembrane protein 245	-1.60425	5.85264e-05	0.00343747
226604_at	TMTC3	transmembrane and tetratricopeptide repeat containing 3	-1.49975	5.84148e-05	0.00343747
231815_at	PHF12	PHD finger protein 12	-1.36633	5.90482e-05	0.00344668
203526_s_at	APC	adenomatous polyposis coli	-1.46811	5.97718e-05	0.00347809
203837_at	MAP3K5	mitogen-activated protein kinase kinase kinase 5	-1.67693	6.1134e-05	0.0035043
230407_at	SBNO1	strawberry notch homolog 1 (Drosophila)	-1.271	6.15315e-05	0.0035043
202599_s_at	NRIP1	nuclear receptor interacting protein 1	-1.74361	6.07784e-05	0.0035043
45288_at	ABHD6	abhydrolase domain containing 6	-1.23466	6.13177e-05	0.0035043
1558142_at	TNRC6B	trinucleotide repeat containing 6B	-1.46558	6.14112e-05	0.0035043
1554037_a_at	ZBTB24	zinc finger and BTB domain containing 24	1.31917	6.27393e-05	0.0035515
226109_at	C21orf91	chromosome 21 open reading frame 91	-1.56904	6.37763e-05	0.00359933
227354_at	PAG1	phosphoprotein membrane anchor with glycosphingolipid microdomains 1	-2.09194	6.53993e-05	0.00366882
211371_at	MAP2K5	mitogen-activated protein kinase kinase 5	2.38789	6.75718e-05	0.00372716
225145_at	NCOA5	nuclear receptor coactivator 5	-2.06788	6.78435e-05	0.00372716
1553567_s_at	ATP6	ATP synthase F0 subunit 6	-2.54408	6.72678e-05	0.00372716
228398_at	SENP8	SUMO/sentrin peptidase family member, NEDD8 specific	-2.03635	6.71941e-05	0.00372716
228046_at	ZNF827	zinc finger protein 827	-2.00052	6.79158e-05	0.00372716
1554260_a_at	FRYL	FRY-like	-1.3262	6.87254e-05	0.00372716
225342_at	AK4	adenylate kinase 4	-1.22953	6.80415e-05	0.00372716
202368_s_at	TRAM2	translocation associated membrane protein 2	-1.30827	6.77619e-05	0.00372716
212993_at	NACC2	NACC family member 2, BEN and BTB (POZ) domain containing	-1.96129	6.70575e-05	0.00372716
236273_at	NBPF1	neuroblastoma breakpoint family, member 1	1.68595	6.87558e-05	0.00372716
39582_at	CYLD	cylindromatosis (turban tumor syndrome)	-1.56213	7.11429e-05	0.00380858
227506_at	SLC16A9	solute carrier family 16, member 9	-1.44464	7.09628e-05	0.00380858
1554096_a_at	RBM33	RNA binding motif protein 33	1.80132	7.2007e-05	0.00384386
229926_at	MIR3682	microRNA 3682	-1.48876	7.30842e-05	0.00387926
225303_at	KIRREL	kin of IRRE like (Drosophila)	-1.20103	7.41292e-05	0.00391256
212781_at	RBBP6	retinoblastoma binding protein 6	-2.45326	7.49463e-05	0.00394458
225486_at	ARID2	AT rich interactive domain 2 (ARID, RFX-like)	-1.88473	7.54451e-05	0.0039558
241018_at	TMEM59	transmembrane protein 59	1.67223	7.55819e-05	0.0039558
220104_at	ZC3HAV1	zinc finger CCCH-type, antiviral 1	1.19691	7.59421e-05	0.00396359
219496_at	SOWAHC	sosondowah ankyrin repeat domain family member C	-1.28176	7.81723e-05	0.00406865
229246_at	SRSF1	serine/arginine-rich splicing factor 1	-1.4173	7.91178e-05	0.0041049
210516_at	FAM120A	family with sequence similarity 120A	1.37623	7.93069e-05	0.0041049
1555976_s_at	MYL12A	myosin, light chain 12A, regulatory, non-sarcomeric	1.93467	8.02569e-05	0.00414263
1552330_at	CENPBD1	CENPB DNA-binding domains containing 1	-1.7633	8.18105e-05	0.00419968
203291_at	CNOT4	CCR4-NOT transcription complex, subunit 4	-1.35684	8.33021e-05	0.00426456
213213_at	DIDO1	death inducer-obliterator 1	-1.38613	8.42216e-05	0.00429989
224839_s_at	GPT2	glutamic pyruvate transaminase (alanine aminotransferase) 2	1.19077	8.46816e-05	0.00431163
228157_at	ZNF207	zinc finger protein 207	-2.09742	8.55005e-05	0.00431663
207318_s_at	CDK13	cyclin-dependent kinase 13	-1.52502	8.51453e-05	0.00431663
229256_at	PGM2L1	phosphoglucomutase 2-like 1	-1.54171	8.53686e-05	0.00431663
222380_s_at	PDCD6	programmed cell death 6	-1.29579	8.75889e-05	0.00438811
225611_at	MAST4	microtubule associated serine/threonine kinase family member 4	-1.43047	8.7864e-05	0.00439015
222661_at	AGGF1	angiogenic factor with G patch and FHA domains 1	-1.96863	8.84794e-05	0.00440914
235079_at	ZNF704	zinc finger protein 704	-1.51364	8.88082e-05	0.00441347
233852_at	POLH	polymerase (DNA directed), eta	-1.14593	8.90373e-05	0.00441347
225363_at	PTEN	phosphatase and tensin homolog	-1.64637	8.9608e-05	0.00441873
226447_at	ASH1L	ash1 (absent, small, or homeotic)-like (Drosophila)	-1.55886	8.9615e-05	0.00441873
238076_at	GATAD2B	GATA zinc finger domain containing 2B	-1.50643	8.9908e-05	0.00442154
237863_at	TMPO	thymopoietin	1.62456	9.04708e-05	0.00442598
220399_at	LINC00115	long intergenic non-protein coding RNA 115	1.8152	9.02803e-05	0.00442598
236577_at	PRDM6	PR domain containing 6	-1.75237	9.09884e-05	0.00443971
218329_at	PRDM4	PR domain containing 4	-1.17451	9.19343e-05	0.00447422
222941_at	USP46	ubiquitin specific peptidase 46	-1.58086	9.28802e-05	0.00450854
232156_at	AP5M1	adaptor-related protein complex 5, mu 1 subunit	-1.3416	9.32455e-05	0.00451032
228771_at	ADRBK2	adrenergic, beta, receptor kinase 2	-1.48897	9.40254e-05	0.00451032
211094_s_at	NF1	neurofibromin 1	1.34469	9.41204e-05	0.00451032
240172_at	ERGIC2	ERGIC and golgi 2	-1.78721	9.40218e-05	0.00451032
219112_at	RAPGEF6	Rap guanine nucleotide exchange factor (GEF) 6	-1.26966	9.3435e-05	0.00451032
227792_at	ITPRIPL2	inositol 1,4,5-trisphosphate receptor interacting protein-like 2	-1.54171	9.54752e-05	0.00452891
211105_s_at	NFATC1	nuclear factor of activated T-cells, cytoplasmic, calcineurin-dependent 1	-1.36635	9.50358e-05	0.00452891
218113_at	TMEM2	transmembrane protein 2	-1.85782	9.52984e-05	0.00452891
228605_at	UBXN2A	UBX domain protein 2A	-1.14002	9.52751e-05	0.00452891
202951_at	STK38	serine/threonine kinase 38	-1.45216	9.78246e-05	0.00459214
212448_at	NEDD4L	neural precursor cell expressed, developmentally down-regulated 4-like, E3 ubiquitin protein ligase	-1.55858	9.81419e-05	0.00459214
204491_at	PDE4D	phosphodiesterase 4D, cAMP-specific	-1.64252	9.80172e-05	0.00459214
227348_at	PARS2	prolyl-tRNA synthetase 2, mitochondrial (putative)	-1.55948	9.82787e-05	0.00459214
238994_at	OTUD7B	OTU deubiquitinase 7B	1.52193	9.72753e-05	0.00459214
228965_s_at	PANK2	pantothenate kinase 2	1.61471	9.87546e-05	0.0046029
223366_at	ZNF704	zinc finger protein 704	-1.33325	0.000100701	0.00460864
1559964_at	LOC401261	zinc finger protein ZIC 5	-1.78959	0.000100117	0.00460864
212267_at	WAPL	WAPL cohesin release factor	-1.66564	0.000100503	0.00460864
1554095_at	RBM33	RNA binding motif protein 33	1.75974	0.000100825	0.00460864
236948_x_at	SRSF11	serine/arginine-rich splicing factor 11	2.4085	0.000100846	0.00460864
228145_s_at	ZNF398	zinc finger protein 398	-1.49372	0.000100347	0.00460864
226308_at	HAUS8	HAUS augmin-like complex, subunit 8	-1.31378	0.000100203	0.00460864
227948_at	FGD4	FYVE, RhoGEF and PH domain containing 4	-1.26284	9.94031e-05	0.00460864
235545_at	DEPDC1	DEP domain containing 1	-1.27921	0.000101568	0.00463037
223194_s_at	SLC22A23	solute carrier family 22, member 23	-1.67885	0.000101856	0.00463223
225882_at	SLC35B4	solute carrier family 35 (UDP-xylose/UDP-N-acetylglucosamine transporter), member B4	-1.15662	0.000102115	0.00463275
209845_at	MKRN1	makorin ring finger protein 1	1.26755	0.000103362	0.00466673
217649_at	ZFAND5	zinc finger, AN1-type domain 5	1.944	0.000106112	0.00477936
229888_at	C12orf60	chromosome 12 open reading frame 60	-2.15103	0.000107797	0.00484362
216260_at	DICER1	dicer 1, ribonuclease type III	1.58126	0.000108271	0.00485327
1569714_at	RBSN	rabenosyn, RAB effector	1.42553	0.000110043	0.00490924
239615_at	SLC22A5	solute carrier family 22 (organic cation/carnitine transporter), member 5	2.49224	0.000111562	0.00493637
221326_s_at	TUBD1	tubulin, delta 1	-1.49251	0.000111705	0.00493637
222067_x_at	HIST1H2BD	histone cluster 1, H2bd	1.31595	0.000111415	0.00493637
212343_at	YIPF6	Yip1 domain family, member 6	-1.2954	0.000112683	0.00496788
227489_at	SMURF2	SMAD specific E3 ubiquitin protein ligase 2	-1.52948	0.000114244	0.00502485
229983_at	TIGD2	tigger transposable element derived 2	-1.60856	0.00011551	0.00505679
218184_at	TULP4	tubby like protein 4	-1.39021	0.000115347	0.00505679
212441_at	KIAA0232	KIAA0232	-2.09808	0.000116464	0.00508668
230069_at	SFXN1	sideroflexin 1	-1.13456	0.000117467	0.00511855
235778_s_at	ANKRD44	ankyrin repeat domain 44	1.56113	0.000118163	0.00513692
240369_at	TTC7A	tetratricopeptide repeat domain 7A	1.17857	0.000120152	0.00521133
1566257_at	GPR180	G protein-coupled receptor 180	-2.4277	0.000120502	0.0052144
228545_at	ZNF148	zinc finger protein 148	-1.47637	0.00012155	0.00523559
204786_s_at	IFNAR2	interferon (alpha, beta and omega) receptor 2	-1.13305	0.000122085	0.00524655
226137_at	ZFHX3	zinc finger homeobox 3	-1.31603	0.000123518	0.00529603
222343_at	BCL2L11	BCL2-like 11 (apoptosis facilitator)	1.29114	0.000124206	0.00531334
1555843_at	HNRNPM	heterogeneous nuclear ribonucleoprotein M	1.65627	0.000125305	0.00533601
225629_s_at	ZBTB4	zinc finger and BTB domain containing 4	-1.51929	0.000126083	0.00535694
227243_s_at	EBF3	early B-cell factor 3	-1.31267	0.000126444	0.00536012
212179_at	PNISR	PNN-interacting serine/arginine-rich protein	-1.4897	0.000127411	0.00536472
201328_at	ETS2	v-ets avian erythroblastosis virus E26 oncogene homolog 2	-1.36816	0.000127195	0.00536472
1565016_at	PRMT1	protein arginine methyltransferase 1	1.37784	0.000127152	0.00536472
223243_s_at	EDEM3	ER degradation enhancer, mannosidase alpha-like 3	-1.50307	0.000128544	0.00537617
222883_at	COA7	cytochrome c oxidase assembly factor 7 (putative)	-1.34424	0.00012799	0.00537617
206919_at	ELK4	ELK4, ETS-domain protein (SRF accessory protein 1)	1.16572	0.000132	0.0053997
215495_s_at	SAMD4A	sterile alpha motif domain containing 4A	1.27196	0.000132135	0.0053997
226934_at	CPSF6	cleavage and polyadenylation specific factor 6, 68kDa	-2.28684	0.000130799	0.0053997
204653_at	TFAP2A	transcription factor AP-2 alpha (activating enhancer binding protein 2 alpha)	-1.07184	0.000131714	0.0053997
203636_at	MID1	midline 1	-1.36045	0.000132553	0.0053997
226734_at	EIF4E2	eukaryotic translation initiation factor 4E family member 2	-1.38632	0.000130393	0.0053997
213546_at	DKFZP586I1420	uncharacterized protein DKFZp586I1420	-1.66757	0.000130409	0.0053997
1554106_at	NBEAL1	neurobeachin-like 1	1.27356	0.000132564	0.0053997
1562830_at	METTL15	methyltransferase like 15	1.22621	0.000131487	0.0053997
223595_at	TMEM133	transmembrane protein 133	-1.80927	0.000132549	0.0053997
219730_at	MED18	mediator complex subunit 18	-1.76017	0.000131774	0.0053997
218502_s_at	TRPS1	trichorhinophalangeal syndrome I	-2.03953	0.000133781	0.00542567
1553736_at	ZFC3H1	zinc finger, C3H1-type containing	1.49749	0.000133746	0.00542567
236132_at	TLN1	talin 1	1.14734	0.00013574	0.00549042
227687_at	HYLS1	hydrolethalus syndrome 1	-2.20137	0.000135964	0.00549042
219254_at	OGFOD3	2-oxoglutarate and iron-dependent oxygenase domain containing 3	1.2239	0.00013748	0.00553972
209884_s_at	SLC4A7	solute carrier family 4, sodium bicarbonate cotransporter, member 7	-1.32791	0.000137935	0.0055461
226682_at	RORA	RAR-related orphan receptor A	-2.55276	0.000138406	0.00555312
227812_at	TNFRSF19	tumor necrosis factor receptor superfamily, member 19	-1.5498	0.000139001	0.00555654
224857_s_at	POLR1D	polymerase (RNA) I polypeptide D, 16kDa	1.11256	0.000139084	0.00555654
209230_s_at	NUPR1	nuclear protein, transcriptional regulator, 1	2.68391	0.000139644	0.00556706
214169_at	SUN1	Sad1 and UNC84 domain containing 1	2.00502	0.000140078	0.00556727
201818_at	LPCAT1	lysophosphatidylcholine acyltransferase 1	-1.1706	0.00014029	0.00556727
226163_at	ZBTB9	zinc finger and BTB domain containing 9	-1.32833	0.000140554	0.00556727
202369_s_at	TRAM2	translocation associated membrane protein 2	-1.69861	0.000142546	0.00562293
218909_at	RPS6KC1	ribosomal protein S6 kinase, 52kDa, polypeptide 1	-1.49487	0.000144989	0.00569272
212170_at	RBM12	RNA binding motif protein 12	-1.57575	0.000145227	0.00569272
225685_at	CDC42EP3	CDC42 effector protein (Rho GTPase binding) 3	-1.22705	0.000147742	0.00576716
209283_at	CRYAB	crystallin, alpha B	1.8039	0.000148984	0.00577952
215676_at	BRF1	BRF1, RNA polymerase III transcription initiation factor 90 kDa subunit	1.06747	0.000148475	0.00577952
222889_at	DCLRE1B	DNA cross-link repair 1B	-1.5444	0.000150606	0.00580639
223666_at	SNX5	sorting nexin 5	1.86543	0.000150577	0.00580639
209840_s_at	LRRN3	leucine rich repeat neuronal 3	-1.55883	0.000155435	0.00584817
233078_at	API5	apoptosis inhibitor 5	-1.62141	0.000154555	0.00584817
228630_at	ZNF84	zinc finger protein 84	-1.26425	0.000155347	0.00584817
231399_at	RAB3IP	RAB3A interacting protein	-1.22258	0.000152121	0.00584817
243386_at	CASZ1	castor zinc finger 1	-1.29075	0.000153215	0.00584817
226527_at	RPRD2	regulation of nuclear pre-mRNA domain containing 2	-1.44644	0.000154776	0.00584817
201660_at	ACSL3	acyl-CoA synthetase long-chain family member 3	-1.53219	0.000152461	0.00584817
215012_at	ZNF451	zinc finger protein 451	1.92112	0.000154185	0.00584817
241708_at	DOCK1	dedicator of cytokinesis 1	1.55336	0.000154301	0.00584817
242656_at	GTF2H1	general transcription factor IIH, polypeptide 1, 62kDa	1.58496	0.000157648	0.00587245
222044_at	PCIF1	PDX1 C-terminal inhibiting factor 1	1.59896	0.00015855	0.00588267
228174_at	SCAI	suppressor of cancer cell invasion	-1.91707	0.000158298	0.00588267
229178_at	PRTG	protogenin	-1.20259	0.000161651	0.00598588
225409_at	COA5	cytochrome c oxidase assembly factor 5	-1.41846	0.000163272	0.00600072
221963_x_at	ZNF587B	zinc finger protein 587B	-1.75234	0.000162858	0.00600072
236314_at	EPM2AIP1	EPM2A (laforin) interacting protein 1	-1.5084	0.000163333	0.00600072
204270_at	SKI	SKI proto-oncogene	-1.08556	0.000163795	0.00600594
212696_s_at	RNF4	ring finger protein 4	-1.32479	0.000164591	0.00601157
242146_at	SNRPA1	small nuclear ribonucleoprotein polypeptide A'	2.32299	0.000164319	0.00601157
225224_at	NOL4L	nucleolar protein 4-like	-1.58345	0.000166009	0.00605157
231963_at	ANKRD33B	ankyrin repeat domain 33B	-1.57021	0.000166615	0.00606186
233461_x_at	ZNF226	zinc finger protein 226	-1.59106	0.000166959	0.00606261
212606_at	WDFY3	WD repeat and FYVE domain containing 3	-2.08587	0.00016737	0.00606579
1558517_s_at	LRRC8C	leucine rich repeat containing 8 family, member C	-1.23298	0.000171171	0.00619157
1559214_at	FBXO22	F-box protein 22	-1.3432	0.00017259	0.00621479
221981_s_at	WDR59	WD repeat domain 59	1.00904	0.000173439	0.00621479
219052_at	HPS6	Hermansky-Pudlak syndrome 6	-1.7373	0.000173471	0.00621479
226082_s_at	SCAF4	SR-related CTD-associated factor 4	-1.28377	0.000172834	0.00621479
218032_at	SNN	stannin	-1.11308	0.000172432	0.00621479
207338_s_at	ZNF200	zinc finger protein 200	-1.72979	0.000174434	0.00623736
1558467_a_at	UGGT2	UDP-glucose glycoprotein glucosyltransferase 2	-1.22766	0.000176248	0.00627826
204681_s_at	RAPGEF5	Rap guanine nucleotide exchange factor (GEF) 5	-1.43704	0.00017619	0.00627826
219676_at	ZSCAN16	zinc finger and SCAN domain containing 16	-1.0506	0.000178039	0.00628233
227013_at	LATS2	large tumor suppressor kinase 2	-1.25772	0.000177401	0.00628233
206261_at	ZNF239	zinc finger protein 239	-1.80442	0.000177811	0.00628233
219682_s_at	TBX3	T-box 3	-1.16818	0.000179621	0.00632392
210389_x_at	TUBD1	tubulin, delta 1	-1.23637	0.000179893	0.00632392
227531_at	CLOCK	clock circadian regulator	-2.1423	0.000181829	0.00636809
204618_s_at	GABPB1	GA binding protein transcription factor, beta subunit 1	-1.49753	0.000181738	0.00636809
236182_at	FAM185A	family with sequence similarity 185, member A	1.16237	0.000182842	0.00639163
226080_at	SSH2	slingshot protein phosphatase 2	-1.53487	0.000183923	0.00640549
232017_at	TJP2	tight junction protein 2	1.44982	0.000183582	0.00640549
226039_at	MGAT4A	mannosyl (alpha-1,3-)-glycoprotein beta-1,4-N-acetylglucosaminyltransferase, isozyme A	-1.04294	0.00018508	0.00643386
227673_at	ZNRD1	zinc ribbon domain containing 1	1.24834	0.000186303	0.00646436
213123_at	MFAP3	microfibrillar-associated protein 3	-1.63972	0.000187816	0.00650481
224865_at	FAR1	fatty acyl CoA reductase 1	-1.22781	0.000191015	0.0065192
1563223_a_at	CENPI	centromere protein I	-1.38264	0.000191062	0.0065192
224452_s_at	FAM220A	family with sequence similarity 220, member A	-1.44037	0.000189483	0.0065192
226729_at	USP37	ubiquitin specific peptidase 37	-1.23778	0.000189868	0.0065192
235072_s_at	KIF13A	kinesin family member 13A	-1.16644	0.000190112	0.0065192
230669_at	RASA2	RAS p21 protein activator 2	-1.18141	0.000191554	0.0065192
243213_at	STAT3	signal transducer and activator of transcription 3 (acute-phase response factor)	1.40446	0.000193335	0.00656253
225606_at	BCL2L11	BCL2-like 11 (apoptosis facilitator)	-2.13303	0.000194707	0.00659715
232283_at	LYSMD1	LysM, putative peptidoglycan-binding, domain containing 1	1.21463	0.000195337	0.00660656
207060_at	EN2	engrailed homeobox 2	-2.16549	0.000195832	0.00661136
206411_s_at	ABL2	ABL proto-oncogene 2, non-receptor tyrosine kinase	1.31457	0.000196206	0.00661207
202172_at	VEZF1	vascular endothelial zinc finger 1	-1.14169	0.000196838	0.00662146
212616_at	CHD9	chromodomain helicase DNA binding protein 9	-1.27623	0.00019774	0.00663989
212289_at	ANKRD12	ankyrin repeat domain 12	-1.44135	0.00020208	0.00673732
221994_at	PDLIM5	PDZ and LIM domain 5	1.30014	0.000202041	0.00673732
1556053_at	DNAJC7	DnaJ (Hsp40) homolog, subfamily C, member 7	1.41035	0.000201565	0.00673732
1558816_at	ZNF664	zinc finger protein 664	1.60274	0.000202454	0.0067378
227376_at	GLI3	GLI family zinc finger 3	-1.25098	0.000203354	0.00675574
202936_s_at	SOX9	SRY (sex determining region Y)-box 9	-1.14069	0.000205249	0.00679462
208988_at	KDM2A	lysine (K)-specific demethylase 2A	-1.42535	0.000205241	0.00679462
1568813_at	SLC16A1-AS1	SLC16A1 antisense RNA 1	-1.36693	0.000207057	0.00684238
212908_at	DNAJC16	DnaJ (Hsp40) homolog, subfamily C, member 16	-1.04482	0.000207749	0.00685144
230078_at	RAPGEF6	Rap guanine nucleotide exchange factor (GEF) 6	-1.2939	0.000208063	0.00685144
219231_at	TGS1	trimethylguanosine synthase 1	-1.20367	0.000208811	0.00686402
226661_at	CDCA2	cell division cycle associated 2	-1.00929	0.000209607	0.00687811
238356_at	DOCK11	dedicator of cytokinesis 11	1.08914	0.000210817	0.0068868
200666_s_at	DNAJB1	DnaJ (Hsp40) homolog, subfamily B, member 1	-1.31158	0.000210974	0.0068868
212419_at	ZCCHC24	zinc finger, CCHC domain containing 24	-1.0849	0.000211905	0.00690514
1553575_at	ND6	NADH dehydrogenase, subunit 6 (complex I)	-2.75832	0.00021245	0.00691091
219530_at	PALB2	partner and localizer of BRCA2	-1.51309	0.00021371	0.00693983
1557129_a_at	FAM111B	family with sequence similarity 111, member B	-1.27221	0.000214247	0.00694525
205594_at	ZNF652	zinc finger protein 652	-2.03019	0.000215466	0.00695155
229521_at	CCDC71L	coiled-coil domain containing 71-like	-1.02547	0.000215926	0.00695155
237444_at	KIF13A	kinesin family member 13A	-1.31773	0.00021551	0.00695155
1568873_at	ZNF519	zinc finger protein 519	-1.4699	0.000218936	0.00703637
221741_s_at	YTHDF1	YTH N(6)-methyladenosine RNA binding protein 1	-1.09387	0.000219375	0.00703841
1569864_at	SERAC1	serine active site containing 1	2.06746	0.000219822	0.0070407
1558322_a_at	PAQR9	progestin and adipoQ receptor family member IX	-1.39981	0.000220307	0.00704418
204849_at	TCFL5	transcription factor-like 5 (basic helix-loop-helix)	-1.20304	0.000221119	0.0070461
243664_at	TXNL1	thioredoxin-like 1	2.06648	0.000220934	0.0070461
226343_at	DPP8	dipeptidyl-peptidase 8	-1.07651	0.000222562	0.00708004
201854_s_at	ATMIN	ATM interactor	-1.43166	0.000223797	0.00710726
1569701_at	PER3	period circadian clock 3	1.36627	0.000224226	0.00710884
1554719_at	NDUFA10	NADH dehydrogenase (ubiquinone) 1 alpha subcomplex, 10, 42kDa	1.61991	0.000227833	0.007211
219427_at	FAT4	FAT atypical cadherin 4	-1.53957	0.00022902	0.00721202
208546_x_at	HIST1H2BH	histone cluster 1, H2bh	1.1233	0.000228483	0.00721202
203487_s_at	ARMC8	armadillo repeat containing 8	-1.95837	0.000229816	0.00722493
1568782_at	RP2	retinitis pigmentosa 2 (X-linked recessive)	1.09466	0.000233006	0.00727638
229073_at	PRTG	protogenin	-1.25091	0.000232948	0.00727638
218517_at	JADE1	jade family PHD finger 1	-1.40417	0.000232831	0.00727638
1554145_a_at	PPP1R21	protein phosphatase 1, regulatory subunit 21	1.00103	0.000233638	0.00728398
203066_at	CHST15	carbohydrate (N-acetylgalactosamine 4-sulfate 6-O) sulfotransferase 15	-1.27286	0.000234806	0.00729612
226035_at	USP31	ubiquitin specific peptidase 31	-1.16947	0.000234458	0.00729612
203266_s_at	MAP2K4	mitogen-activated protein kinase kinase 4	-1.14885	0.000236517	0.00733711
225276_at	GSPT1	G1 to S phase transition 1	-1.22931	0.000236981	0.00733937
226644_at	MIB2	mindbomb E3 ubiquitin protein ligase 2	1.13189	0.000240082	0.00741089
226561_at	AGFG1	ArfGAP with FG repeats 1	-2.39634	0.00024129	0.00741246
1558621_at	CABLES1	Cdk5 and Abl enzyme substrate 1	1.52794	0.000241319	0.00741246
226045_at	FRS2	fibroblast growth factor receptor substrate 2	-2.07504	0.000241068	0.00741246
210319_x_at	MSX2	msh homeobox 2	-1.03294	0.00024187	0.00741721
219495_s_at	ZNF180	zinc finger protein 180	-2.01971	0.000243363	0.00743864
205407_at	RECK	reversion-inducing-cysteine-rich protein with kazal motifs	-1.71721	0.000244405	0.00745079
240432_x_at	KLF7	Kruppel-like factor 7 (ubiquitous)	-1.62484	0.000248298	0.00753175
205161_s_at	PEX11A	peroxisomal biogenesis factor 11 alpha	-1.43912	0.000250794	0.00759149
205263_at	BCL10	B-cell CLL/lymphoma 10	-1.26859	0.000254191	0.0076449
227514_at	ITPRIPL2	inositol 1,4,5-trisphosphate receptor interacting protein-like 2	-1.21523	0.000257131	0.00769196
228551_at	DENND5B	DENN/MADD domain containing 5B	-1.83892	0.000257186	0.00769196
213034_at	SIK3	SIK family kinase 3	-1.62589	0.000257808	0.00769196
214608_s_at	EYA1	EYA transcriptional coactivator and phosphatase 1	-1.29624	0.000256352	0.00769196
222630_at	RFX7	regulatory factor X, 7	-1.83558	0.000258958	0.00771397
224682_at	ANKIB1	ankyrin repeat and IBR domain containing 1	-1.53498	0.000264994	0.00786878
244353_s_at	SLC2A12	solute carrier family 2 (facilitated glucose transporter), member 12	-1.06789	0.000266557	0.00790265
217204_at	MTRF1L	mitochondrial translational release factor 1-like	1.49321	0.000267983	0.00793239
202540_s_at	HMGCR	3-hydroxy-3-methylglutaryl-CoA reductase	-1.51608	0.000271504	0.00801129
222028_at	ZNF45	zinc finger protein 45	-1.51788	0.000272436	0.00802614
217862_at	PIAS1	protein inhibitor of activated STAT, 1	-1.2133	0.00027424	0.00804334
200911_s_at	TACC1	transforming, acidic coiled-coil containing protein 1	-1.20031	0.000274479	0.00804334
242669_at	UFM1	ubiquitin-fold modifier 1	1.57075	0.000274737	0.00804334
244395_at	FLJ41455	uncharacterized LOC441441	1.47279	0.000274545	0.00804334
217863_at	PIAS1	protein inhibitor of activated STAT, 1	-1.34345	0.000277405	0.00810881
215237_at	DOCK9	dedicator of cytokinesis 9	1.55905	0.000278488	0.00811515
222160_at	AKAP8L	A kinase (PRKA) anchor protein 8-like	1.45717	0.000278152	0.00811515
227361_at	HS3ST3B1	heparan sulfate (glucosamine) 3-O-sulfotransferase 3B1	-2.28416	0.00028009	0.0081337
223618_at	FMN2	formin 2	-1.74731	0.000280862	0.0081337
237917_at	NBPF8	neuroblastoma breakpoint family, member 8	1.46141	0.000280249	0.0081337
202128_at	AREL1	apoptosis resistant E3 ubiquitin protein ligase 1	-0.98135	0.000280746	0.0081337
1559739_at	CHPT1	choline phosphotransferase 1	1.35429	0.000281949	0.0081526
212366_at	ZNF292	zinc finger protein 292	-1.99121	0.000284652	0.00821807
236380_at	RPP14	ribonuclease P/MRP 14kDa subunit	-1.49238	0.000285808	0.00823181
205562_at	RPP38	ribonuclease P/MRP 38kDa subunit	-1.06162	0.000286007	0.00823181
219510_at	POLQ	polymerase (DNA directed), theta	-1.1631	0.000290873	0.00834622
214732_at	SP1	Sp1 transcription factor	1.23766	0.000291727	0.00835792
227210_at	SFMBT2	Scm-like with four mbt domains 2	-1.42676	0.000295521	0.00841325
227449_at	EPHA4	EPH receptor A4	-2.07501	0.000296266	0.00841325
209586_s_at	PRUNE	prune exopolyphosphatase	-0.964994	0.000296322	0.00841325
226101_at	PRKCE	protein kinase C, epsilon	-1.11603	0.000294145	0.00841325
205047_s_at	ASNS	asparagine synthetase (glutamine-hydrolyzing)	1.45942	0.000298394	0.00845552
213103_at	STARD13	StAR-related lipid transfer (START) domain containing 13	-1.15412	0.00029924	0.00845552
221818_at	INTS5	integrator complex subunit 5	-1.06933	0.000299646	0.00845552
236219_at	SLC35G1	solute carrier family 35, member G1	-2.3294	0.000301271	0.00848861
213906_at	MYBL1	v-myb avian myeloblastosis viral oncogene homolog-like 1	-1.33108	0.000301934	0.0084945
213686_at	VPS13A	vacuolar protein sorting 13 homolog A (S. cerevisiae)	-1.05223	0.000303567	0.00852763
227670_at	ZNF75A	zinc finger protein 75a	-1.55795	0.000306379	0.00853691
213403_at	MFSD9	major facilitator superfamily domain containing 9	-1.51876	0.00030584	0.00853691
241792_x_at	LUC7L3	LUC7-like 3 pre-mRNA splicing factor	-1.13656	0.000306524	0.00853691
204497_at	ADCY9	adenylate cyclase 9	-1.04968	0.000305366	0.00853691
215195_at	PRKCA	protein kinase C, alpha	1.1188	0.000304675	0.00853691
218356_at	FTSJ2	FtsJ RNA methyltransferase homolog 2 (E. coli)	-1.28715	0.000306631	0.00853691
224728_at	ATPAF1	ATP synthase mitochondrial F1 complex assembly factor 1	-1.38829	0.000307476	0.00854759
222045_s_at	PCIF1	PDX1 C-terminal inhibiting factor 1	1.39879	0.000308392	0.00854759
214762_at	ATP6V1G2	ATPase, H+ transporting, lysosomal 13kDa, V1 subunit G2	1.09344	0.000309295	0.00854759
1554743_x_at	PMS1	PMS1 homolog 1, mismatch repair system component	1.47943	0.000311049	0.00858338
221650_s_at	MED18	mediator complex subunit 18	-1.5916	0.000312691	0.008616
223104_at	JAGN1	jagunal homolog 1	-1.42679	0.000313462	0.00862457
204860_s_at	NAIP	NLR family, apoptosis inhibitory protein	-1.41122	0.000314353	0.00863641
212615_at	CHD9	chromodomain helicase DNA binding protein 9	-1.37858	0.000314956	0.00864031
240592_at	LCORL	ligand dependent nuclear receptor corepressor-like	-2.02475	0.000320066	0.0087391
238468_at	TNRC6B	trinucleotide repeat containing 6B	-1.04891	0.000320423	0.0087391
238084_at	PCGF3	polycomb group ring finger 3	1.46841	0.000323935	0.00879647
222243_s_at	TOB2	transducer of ERBB2, 2	-1.6119	0.000323607	0.00879647
1559060_a_at	FNIP1	folliculin interacting protein 1	2.1512	0.000325769	0.00883349
203097_s_at	RAPGEF2	Rap guanine nucleotide exchange factor (GEF) 2	-1.68434	0.000328911	0.00886237
218096_at	AGPAT5	1-acylglycerol-3-phosphate O-acyltransferase 5	-1.50122	0.000327413	0.00886237
238787_at	DENND1B	DENN/MADD domain containing 1B	-1.23588	0.000328599	0.00886237
202449_s_at	RXRA	retinoid X receptor, alpha	-1.26619	0.000329199	0.00886237
209049_s_at	ZMYND8	zinc finger, MYND-type containing 8	-1.16563	0.000330937	0.00889637
208809_s_at	C6orf62	chromosome 6 open reading frame 62	-1.3828	0.000334418	0.00896421
1557223_at	RBPMS	RNA binding protein with multiple splicing	1.34088	0.000336143	0.00899758
229572_at	ATP6V0A2	ATPase, H+ transporting, lysosomal V0 subunit a2	-1.15258	0.000338268	0.00902868
235500_at	HNRNPC	heterogeneous nuclear ribonucleoprotein C (C1/C2)	1.05494	0.000338974	0.00903464
222280_at	TMEM147-AS1	TMEM147 antisense RNA 1	-1.23126	0.000340578	0.0090645
203439_s_at	STC2	stanniocalcin 2	1.05725	0.000345268	0.00916996
227034_at	SOWAHC	sosondowah ankyrin repeat domain family member C	-1.74258	0.000347174	0.00920084
239700_at	ZNF710	zinc finger protein 710	1.49449	0.000348421	0.00922086
204396_s_at	GRK5	G protein-coupled receptor kinase 5	-1.06127	0.000349483	0.00923592
225328_at	FBXO32	F-box protein 32	-1.28383	0.000352423	0.00925134
1552684_a_at	SENP8	SUMO/sentrin peptidase family member, NEDD8 specific	-1.68596	0.000352131	0.00925134
227019_at	C1orf226	chromosome 1 open reading frame 226	-0.883406	0.000352535	0.00925134
211030_s_at	SLC6A6	solute carrier family 6 (neurotransmitter transporter), member 6	1.16352	0.000351883	0.00925134
213579_s_at	EP300	E1A binding protein p300	-1.24483	0.000355563	0.00931775
236121_at	OR51E2	olfactory receptor, family 51, subfamily E, member 2	-1.79063	0.000356644	0.00933303
225735_at	ANKRD50	ankyrin repeat domain 50	-1.47445	0.000358199	0.00936063
233206_at	SLC22A23	solute carrier family 22, member 23	1.02075	0.000359494	0.00938138
1554036_at	ZBTB24	zinc finger and BTB domain containing 24	1.82622	0.00036422	0.00946518
203693_s_at	E2F3	E2F transcription factor 3	-1.29857	0.000365171	0.00947676
1557293_at	LINC00969	long intergenic non-protein coding RNA 969	-0.93114	0.000367251	0.00949514
214713_at	YLPM1	YLP motif containing 1	1.10249	0.000366472	0.00949514
224838_at	FOXP1	forkhead box P1	-1.1881	0.0003674	0.00949514
228715_at	ZCCHC12	zinc finger, CCHC domain containing 12	1.53475	0.000370909	0.00957262
227751_at	PDCD5	programmed cell death 5	1.93848	0.000371456	0.00957355
213411_at	ADAM22	ADAM metallopeptidase domain 22	-1.14317	0.000377258	0.00970265
238880_at	GTF3A	general transcription factor IIIA	1.2668	0.000377501	0.00970265
226419_s_at	SRSF1	serine/arginine-rich splicing factor 1	-1.34666	0.000379356	0.00973302
226185_at	CDS1	CDP-diacylglycerol synthase (phosphatidate cytidylyltransferase) 1	-1.11325	0.000381555	0.00975333
1556144_at	DHX30	DEAH (Asp-Glu-Ala-His) box helicase 30	1.2001	0.000381508	0.00975333
235167_at	LOC100190986	uncharacterized LOC100190986	-0.97786	0.000388003	0.0097996
218242_s_at	SUV420H1	suppressor of variegation 4-20 homolog 1 (Drosophila)	-1.90763	0.000384027	0.0097996
228525_at	LRP3	low density lipoprotein receptor-related protein 3	-1.1184	0.000386308	0.0097996
231024_at	PGM5-AS1	PGM5 antisense RNA 1	-1.17759	0.000385256	0.0097996
203231_s_at	ATXN1	ataxin 1	-0.936543	0.000387491	0.0097996
227404_s_at	EGR1	early growth response 1	-4.74667	0.000388072	0.0097996
232483_at	MED17	mediator complex subunit 17	0.956512	0.000386697	0.0097996
235645_at	ESCO1	establishment of sister chromatid cohesion N-acetyltransferase 1	-1.093	0.000385903	0.0097996
204351_at	S100P	S100 calcium binding protein P	1.80769	0.000393138	0.00991417
228032_s_at	DENND1B	DENN/MADD domain containing 1B	-1.80474	0.000393974	0.00992189
212286_at	ANKRD12	ankyrin repeat domain 12	-1.83214	0.000395108	0.00993709
221539_at	EIF4EBP1	eukaryotic translation initiation factor 4E binding protein 1	1.11607	0.000397002	0.00997135
223449_at	SEMA6A	sema domain, transmembrane domain (TM), and cytoplasmic domain, (semaphorin) 6A	-0.987379	0.000404651	0.0101499
235590_at	SLF2	SMC5-SMC6 complex localization factor 2	1.394	0.000407466	0.0102052
236038_at	RNF150	ring finger protein 150	-1.15145	0.000407945	0.0102052
223437_at	PPARA	peroxisome proliferator-activated receptor alpha	-1.08856	0.000409471	0.0102297
227020_at	YPEL2	yippee-like 2	1.18686	0.000410723	0.0102388
230747_s_at	TTC39C	tetratricopeptide repeat domain 39C	1.0894	0.000411008	0.0102388
227031_at	SNX13	sorting nexin 13	-2.01941	0.000411476	0.0102388
226742_at	SAR1B	secretion associated, Ras related GTPase 1B	-1.11528	0.00041348	0.010275
207746_at	POLQ	polymerase (DNA directed), theta	-1.42314	0.000417531	0.0103394
1554906_a_at	MPHOSPH6	M-phase phosphoprotein 6	1.96794	0.000417726	0.0103394
1554293_at	TTBK2	tau tubulin kinase 2	1.19727	0.000419922	0.0103631
231906_at	HOXD8	homeobox D8	-0.829107	0.000420341	0.0103631
224858_at	ZDHHC5	zinc finger, DHHC-type containing 5	-0.993264	0.000419328	0.0103631
210694_s_at	MID1	midline 1	-1.35501	0.000421639	0.0103634
228627_at	TLK2	tousled-like kinase 2	-1.02395	0.000422015	0.0103634
1553957_at	ZNF564	zinc finger protein 564	-1.14854	0.000421177	0.0103634
223680_at	ZNF607	zinc finger protein 607	-1.52165	0.000423903	0.0103962
205303_at	KCNJ8	potassium channel, inwardly rectifying subfamily J, member 8	-1.2678	0.000426396	0.01043
215143_at	DPY19L2P2	DPY19L2 pseudogene 2	-1.58901	0.000427645	0.0104469
238533_at	EPHA7	EPH receptor A7	-2.89514	0.000428287	0.010449
203378_at	PCF11	PCF11 cleavage and polyadenylation factor subunit	-2.44853	0.000430188	0.0104545
226183_at	GSK3B	glycogen synthase kinase 3 beta	-1.47237	0.000429789	0.0104545
211383_s_at	WDR37	WD repeat domain 37	-1.10628	0.000432468	0.0104963
235060_at	LOC100190986	uncharacterized LOC100190986	-1.35212	0.000433358	0.0104968
1568913_at	NSUN3	NOP2/Sun domain family, member 3	1.20376	0.000438	0.0105816
1555878_at	RPS24	ribosomal protein S24	1.66479	0.000438241	0.0105816
209390_at	TSC1	tuberous sclerosis 1	-1.17328	0.000438923	0.0105844
219763_at	DENND1A	DENN/MADD domain containing 1A	0.950117	0.000440091	0.010599
230067_at	FAM124A	family with sequence similarity 124A	-1.03593	0.000441283	0.0106107
226202_at	ZNF398	zinc finger protein 398	-1.24052	0.000441711	0.0106107
209892_at	FUT4	fucosyltransferase 4 (alpha (1,3) fucosyltransferase, myeloid-specific)	-1.44928	0.000444698	0.0106323
209711_at	SLC35D1	solute carrier family 35 (UDP-GlcA/UDP-GalNAc transporter), member D1	-1.25989	0.000444881	0.0106323
203200_s_at	MTRR	5-methyltetrahydrofolate-homocysteine methyltransferase reductase	-1.18674	0.000444078	0.0106323
235457_at	MAML2	mastermind-like transcriptional coactivator 2	-1.36155	0.000448152	0.0106968
201860_s_at	PLAT	plasminogen activator, tissue	-1.31475	0.000451209	0.0107494
208615_s_at	PTP4A2	protein tyrosine phosphatase type IVA, member 2	-0.889576	0.000453933	0.0107494
228643_at	RAB30-AS1	RAB30 antisense RNA 1 (head to head)	-1.35164	0.00045437	0.0107494
202560_s_at	CHTOP	chromatin target of PRMT1	-1.03261	0.00045245	0.0107494
213359_at	HNRNPD	heterogeneous nuclear ribonucleoprotein D (AU-rich element RNA binding protein 1, 37kDa)	2.56775	0.000452795	0.0107494
214132_at	ATP5C1	ATP synthase, H+ transporting, mitochondrial F1 complex, gamma polypeptide 1	1.71901	0.000453942	0.0107494
201661_s_at	ACSL3	acyl-CoA synthetase long-chain family member 3	-1.32843	0.000459239	0.0108372
214850_at	SMA4	glucuronidase, beta pseudogene	-1.12478	0.000464815	0.0109138
229933_at	C1orf74	chromosome 1 open reading frame 74	-1.45789	0.00046369	0.0109138
212900_at	SEC24A	SEC24 homolog A, COPII coat complex component	-1.1556	0.000464455	0.0109138
240421_x_at	SAV1	salvador family WW domain containing protein 1	1.31496	0.000466314	0.0109301
212825_at	PAXIP1	PAX interacting (with transcription-activation domain) protein 1	-1.08217	0.000467317	0.0109301
202815_s_at	HEXIM1	hexamethylene bis-acetamide inducible 1	-1.41886	0.000467487	0.0109301
224832_at	DUSP16	dual specificity phosphatase 16	-1.14225	0.000467843	0.0109301
214663_at	DSTYK	dual serine/threonine and tyrosine protein kinase	-1.49665	0.00046874	0.0109375
204005_s_at	PAWR	PRKC, apoptosis, WT1, regulator	1.12318	0.000471669	0.0109921
232909_s_at	BPTF	bromodomain PHD finger transcription factor	-0.993178	0.000473705	0.0110122
207443_at	NR2E1	nuclear receptor subfamily 2, group E, member 1	-1.32189	0.000476266	0.0110259
238122_at	RBM12B	RNA binding motif protein 12B	-1.7542	0.000474925	0.0110259
1553670_at	INTS4	integrator complex subunit 4	1.39148	0.000476649	0.0110259
226498_at	FLT1	fms-related tyrosine kinase 1	-1.88851	0.000477295	0.0110261
239198_at	EZH1	enhancer of zeste 1 polycomb repressive complex 2 subunit	0.986191	0.000477835	0.0110261
229790_at	TERF2	telomeric repeat binding factor 2	1.01535	0.000479615	0.0110536
226685_at	SNTB2	syntrophin, beta 2 (dystrophin-associated protein A1, 59kDa, basic component 2)	-1.11187	0.000481168	0.0110757
226093_at	DCP1B	decapping mRNA 1B	-1.19861	0.000482246	0.0110869
243496_at	RAB18	RAB18, member RAS oncogene family	1.67778	0.000484185	0.0111179
236029_at	FAT3	FAT atypical cadherin 3	-1.43784	0.000487048	0.0111563
208760_at	UBE2I	ubiquitin-conjugating enzyme E2I	-1.26461	0.000489566	0.0112002
230150_at	BCAP29	B-cell receptor-associated protein 29	-0.888497	0.000494058	0.0112656
219230_at	TMEM100	transmembrane protein 100	-1.79177	0.000494829	0.0112656
219624_at	BAG4	BCL2-associated athanogene 4	1.16051	0.000494619	0.0112656
1554717_a_at	PDE4D	phosphodiesterase 4D, cAMP-specific	0.935536	0.000493554	0.0112656
221771_s_at	MPHOSPH8	M-phase phosphoprotein 8	-1.38066	0.000496045	0.0112796
1570042_a_at	ADAM9	ADAM metallopeptidase domain 9	1.76092	0.000499035	0.0113338
227341_at	BEND7	BEN domain containing 7	-1.1981	0.000501251	0.0113566
238587_at	UBASH3B	ubiquitin associated and SH3 domain containing B	-1.21849	0.000501152	0.0113566
220949_s_at	C7orf49	chromosome 7 open reading frame 49	-1.80846	0.000503868	0.0113692
227964_at	FRMD8	FERM domain containing 8	-1.14869	0.000504841	0.0113692
225232_at	MTMR12	myotubularin related protein 12	-1.18592	0.000504211	0.0113692
226316_at	RBM26	RNA binding motif protein 26	-1.40041	0.000504735	0.0113692
226034_at	DUSP4	dual specificity phosphatase 4	-1.4817	0.000505742	0.0113758
221264_s_at	TARDBP	TAR DNA binding protein	-1.27097	0.000506393	0.0113768
210175_at	GCFC2	GC-rich sequence DNA-binding factor 2	1.41835	0.000513685	0.0114582
232033_at	USP37	ubiquitin specific peptidase 37	-1.05475	0.000513031	0.0114582
212239_at	PIK3R1	phosphoinositide-3-kinase, regulatory subunit 1 (alpha)	-2.2407	0.000513182	0.0114582
1554779_s_at	PHLDB2	pleckstrin homology-like domain, family B, member 2	1.47269	0.000515007	0.0114662
1557736_at	NKTR	natural killer cell triggering receptor	1.21425	0.000515266	0.0114662
230547_at	KCNC1	potassium channel, voltage gated Shaw related subfamily C, member 1	-1.76243	0.000520932	0.0115738
219216_at	ETAA1	Ewing tumor-associated antigen 1	-1.84483	0.000521336	0.0115738
228006_at	PTEN	phosphatase and tensin homolog	-1.94401	0.000522857	0.0115938
221031_s_at	APOLD1	apolipoprotein L domain containing 1	-1.51366	0.00052416	0.0115953
231193_s_at	TAOK1	TAO kinase 1	-1.32728	0.000525086	0.011602
218809_at	PANK2	pantothenate kinase 2	-0.891286	0.000526438	0.0116182
230201_at	FXR1	fragile X mental retardation, autosomal homolog 1	-1.04314	0.000529138	0.0116504
213927_at	MAP3K9	mitogen-activated protein kinase kinase kinase 9	-1.17454	0.000530781	0.0116728
234524_at	PRDM15	PR domain containing 15	1.2126	0.000535591	0.0117648
228932_at	AGO3	argonaute RISC catalytic component 3	-1.63933	0.000538516	0.0118152
235227_at	STXBP5	syntaxin binding protein 5 (tomosyn)	-1.69107	0.000540082	0.0118287
228640_at	PCDH7	protocadherin 7	-1.33439	0.000540393	0.0118287
1557260_a_at	ZNF382	zinc finger protein 382	-1.34875	0.000544306	0.0118765
229886_at	C5orf34	chromosome 5 open reading frame 34	-1.52307	0.000545112	0.0118765
224837_at	FOXP1	forkhead box P1	-1.07382	0.000544509	0.0118765
235609_at	BRIP1	BRCA1 interacting protein C-terminal helicase 1	-1.23048	0.00054595	0.0118809
221559_s_at	MIS12	MIS12 kinetochore complex component	-1.36686	0.000547636	0.0119038
225532_at	CABLES1	Cdk5 and Abl enzyme substrate 1	-1.10459	0.000548791	0.0119151
232311_at	B2M	beta-2-microglobulin	2.49341	0.000550272	0.0119334
234979_at	BCDIN3D	BCDIN3 domain containing	-1.75505	0.0005587	0.0121022
223228_at	LDOC1L	leucine zipper, down-regulated in cancer 1-like	-1.18378	0.000561202	0.0121283
237640_at	VCPKMT	valosin containing protein lysine (K) methyltransferase	1.22366	0.000566413	0.0122268
225376_at	GID8	GID complex subunit 8	-1.38476	0.000574376	0.012356
207076_s_at	ASS1	argininosuccinate synthase 1	1.12315	0.000577463	0.012394
212861_at	MFSD5	major facilitator superfamily domain containing 5	-1.41008	0.00057718	0.012394
216620_s_at	ARHGEF10	Rho guanine nucleotide exchange factor (GEF) 10	-0.918172	0.000581484	0.01244
230650_at	SLCO5A1	solute carrier organic anion transporter family, member 5A1	-1.46865	0.000581602	0.01244
230493_at	SHISA2	shisa family member 2	-1.67603	0.000582952	0.0124547
204156_at	SIK3	SIK family kinase 3	-1.50293	0.000585649	0.0124908
219848_s_at	ZNF432	zinc finger protein 432	-1.00589	0.000585974	0.0124908
209200_at	MEF2C	myocyte enhancer factor 2C	-1.54375	0.000594421	0.0126564
218539_at	FBXO34	F-box protein 34	-1.09498	0.00059718	0.0127008
236081_at	SNCA	synuclein, alpha (non A4 component of amyloid precursor)	-1.08282	0.000601866	0.0127714
212658_at	LHFPL2	lipoma HMGIC fusion partner-like 2	-0.986478	0.000602803	0.0127768
205074_at	SLC22A5	solute carrier family 22 (organic cation/carnitine transporter), member 5	-1.14953	0.000606502	0.0128407
226774_at	FAM120B	family with sequence similarity 120B	-0.925898	0.000611253	0.0129267
228416_at	ACVR2A	activin A receptor, type IIA	-0.991918	0.000613329	0.012956
218421_at	CERK	ceramide kinase	-1.00235	0.000615528	0.0129878
242903_at	IFNGR1	interferon gamma receptor 1	1.78808	0.000617913	0.0130232
236154_at	QKI	QKI, KH domain containing, RNA binding	-1.30735	0.000621232	0.0130493
214073_at	CTTN	cortactin	2.38372	0.000622001	0.0130509
238547_at	HEXIM2	hexamethylene bis-acetamide inducible 2	-1.12025	0.000625238	0.0131041
228299_at	KCTD20	potassium channel tetramerization domain containing 20	-1.29374	0.000626916	0.0131246
227911_at	ARHGAP28	Rho GTPase activating protein 28	-1.57239	0.000632459	0.0132088
219116_s_at	DCUN1D2	DCN1, defective in cullin neddylation 1, domain containing 2	-0.997837	0.000632734	0.0132088
223044_at	SLC40A1	solute carrier family 40 (iron-regulated transporter), member 1	-1.8251	0.000636923	0.0132453
237300_at	PSMA3	proteasome subunit alpha 3	1.8913	0.000636815	0.0132453
1570038_at	ZNF595	zinc finger protein 595	0.89727	0.000637682	0.0132464
225509_at	SAP30L	SAP30-like	-1.7938	0.000641738	0.0133159
229817_at	ZNF608	zinc finger protein 608	-1.22332	0.000644893	0.0133666
235333_at	B4GALT6	UDP-Gal:betaGlcNAc beta 1,4- galactosyltransferase, polypeptide 6	-1.35448	0.000648069	0.0133985
238472_at	FBXO9	F-box protein 9	-1.66082	0.000648581	0.0133985
1558002_at	STRAP	serine/threonine kinase receptor associated protein	1.6929	0.000647712	0.0133985
212486_s_at	FYN	FYN proto-oncogene, Src family tyrosine kinase	-1.96776	0.000656737	0.0135521
235702_at	ZNF225	zinc finger protein 225	-1.5431	0.000660475	0.0136142
222120_at	ZNF764	zinc finger protein 764	-0.931215	0.000662325	0.0136373
212921_at	SMYD2	SET and MYND domain containing 2	-1.11722	0.000667126	0.0137048
221884_at	MECOM	MDS1 and EVI1 complex locus	-1.17874	0.000667793	0.0137048
213316_at	KIAA1462	KIAA1462	-1.25332	0.000666635	0.0137048
201473_at	JUNB	jun B proto-oncogene	1.319	0.000668709	0.0137085
1568619_s_at	ITPRIPL2	inositol 1,4,5-trisphosphate receptor interacting protein-like 2	-1.2271	0.000671695	0.0137547
226224_at	FOXK2	forkhead box K2	-0.902277	0.000675281	0.0138062
201380_at	CRTAP	cartilage associated protein	1.03933	0.000675683	0.0138062
1554671_a_at	SRRM2	serine/arginine repetitive matrix 2	1.64344	0.000677797	0.0138343
214440_at	NAT1	N-acetyltransferase 1 (arylamine N-acetyltransferase)	-1.95278	0.000689941	0.0140073
235782_at	AGO3	argonaute RISC catalytic component 3	-1.39757	0.000689493	0.0140073
218626_at	EIF4ENIF1	eukaryotic translation initiation factor 4E nuclear import factor 1	-1.13979	0.000688694	0.0140073
226981_at	KMT2A	lysine (K)-specific methyltransferase 2A	-1.16167	0.000690479	0.0140073
218279_s_at	HIST2H2AA3	histone cluster 2, H2aa3	1.89342	0.000695146	0.0140658
239282_at	CEP83	centrosomal protein 83kDa	1.13899	0.000697497	0.0140678
1558279_a_at	KDSR	3-ketodihydrosphingosine reductase	-1.70228	0.000697456	0.0140678
1566515_at	CWF19L2	CWF19-like 2, cell cycle control (S. pombe)	1.34705	0.000697059	0.0140678
210513_s_at	VEGFA	vascular endothelial growth factor A	0.901177	0.000699883	0.0141008
212118_at	TRIM27	tripartite motif containing 27	-0.997424	0.000701086	0.0141061
208617_s_at	PTP4A2	protein tyrosine phosphatase type IVA, member 2	-0.961627	0.000705572	0.0141092
242121_at	FTX	FTX transcript, XIST regulator (non-protein coding)	-1.78426	0.000705206	0.0141092
230192_at	TRIM13	tripartite motif containing 13	-1.62586	0.000704338	0.0141092
226217_at	SLC30A7	solute carrier family 30 (zinc transporter), member 7	-1.10984	0.000702783	0.0141092
213405_at	RAB22A	RAB22A, member RAS oncogene family	-1.25818	0.000707896	0.0141406
205173_x_at	CD58	CD58 molecule	-1.24225	0.000709024	0.014148
226049_at	ERC1	ELKS/RAB6-interacting/CAST family member 1	-1.07822	0.000712664	0.0142055
205094_at	PEX12	peroxisomal biogenesis factor 12	-1.38957	0.000716357	0.014264
232908_at	ATAD2B	ATPase family, AAA domain containing 2B	1.09248	0.000717176	0.0142651
212349_at	POFUT1	protein O-fucosyltransferase 1	-0.956918	0.000718817	0.0142826
201641_at	BST2	bone marrow stromal cell antigen 2	1.30244	0.000724105	0.014342
230748_at	SLC16A6	solute carrier family 16, member 6	-1.90456	0.000725873	0.0143619
225524_at	ANTXR2	anthrax toxin receptor 2	-1.21641	0.000733806	0.014473
224822_at	DLC1	DLC1 Rho GTPase activating protein	-1.02055	0.000733406	0.014473
236910_at	MRPL39	mitochondrial ribosomal protein L39	2.60941	0.000732331	0.014473
232181_at	PPARGC1B	peroxisome proliferator-activated receptor gamma, coactivator 1 beta	-1.12516	0.000737107	0.0145096
205805_s_at	ROR1	receptor tyrosine kinase-like orphan receptor 1	-1.13129	0.000738034	0.0145105
224372_at	ND4	NADH dehydrogenase, subunit 4 (complex I)	-0.791041	0.000740443	0.0145274
229844_at	FOXP1	forkhead box P1	-1.17211	0.000742499	0.0145309
221751_at	PANK3	pantothenate kinase 3	-1.38222	0.000742636	0.0145309
228702_at	LINC-PINT	long intergenic non-protein coding RNA, p53 induced transcript	1.0477	0.000742948	0.0145309
228968_at	ZNF449	zinc finger protein 449	1.19505	0.000747293	0.0145554
214804_at	CENPI	centromere protein I	-1.38045	0.000746568	0.0145554
1569353_at	CCP110	centriolar coiled coil protein 110kDa	1.13937	0.000746327	0.0145554
240206_at	TARS	threonyl-tRNA synthetase	1.2034	0.000747309	0.0145554
214722_at	NOTCH2NL	notch 2 N-terminal like	-1.18867	0.000748243	0.0145585
226420_at	MECOM	MDS1 and EVI1 complex locus	-1.63282	0.000749444	0.0145667
227578_at	TMPO-AS1	TMPO antisense RNA 1	-1.71689	0.000753659	0.0146032
222662_at	PPP1R3B	protein phosphatase 1, regulatory subunit 3B	-1.32421	0.000756416	0.0146113
227593_at	FLJ37453	uncharacterized LOC729614	1.11478	0.0007552	0.0146113
202153_s_at	NUP62	nucleoporin 62kDa	-0.953177	0.000755719	0.0146113
226342_at	SPTBN1	spectrin, beta, non-erythrocytic 1	0.874699	0.000767735	0.0147333
228108_at	PPM1L	protein phosphatase, Mg2+/Mn2+ dependent, 1L	-1.4959	0.000768114	0.0147333
226194_at	CHAMP1	chromosome alignment maintaining phosphoprotein 1	-1.29744	0.000765488	0.0147333
201169_s_at	BHLHE40	basic helix-loop-helix family, member e40	1.94805	0.000766235	0.0147333
226297_at	HIPK3	homeodomain interacting protein kinase 3	-1.10226	0.000765979	0.0147333
212683_at	SLC25A44	solute carrier family 25, member 44	-0.955247	0.000768234	0.0147333
226924_at	LINC00909	long intergenic non-protein coding RNA 909	-1.97682	0.000772047	0.0147912
242028_at	ZNF709	zinc finger protein 709	-1.19783	0.000774699	0.0148269
230063_at	ZNF264	zinc finger protein 264	-1.30499	0.000776831	0.0148525
1553693_s_at	CBR4	carbonyl reductase 4	-1.32137	0.000778862	0.0148663
226497_s_at	FLT1	fms-related tyrosine kinase 1	-1.61375	0.000780379	0.0148663
230280_at	TRIM9	tripartite motif containing 9	1.28205	0.000779525	0.0148663
228223_at	ZSWIM3	zinc finger, SWIM-type containing 3	-0.97632	0.000780727	0.0148663
240084_at	CBX2	chromobox homolog 2	1.34903	0.00078422	0.0149026
220342_x_at	EDEM3	ER degradation enhancer, mannosidase alpha-like 3	-1.14565	0.000783939	0.0149026
1554364_at	PPP2R5C	protein phosphatase 2, regulatory subunit B', gamma	1.9607	0.00079362	0.0150261
226652_at	USP3	ubiquitin specific peptidase 3	-0.805988	0.000796552	0.0150261
224675_at	MESDC2	mesoderm development candidate 2	-1.34196	0.000795627	0.0150261
235299_at	SLC41A2	solute carrier family 41 (magnesium transporter), member 2	-1.91789	0.000797135	0.0150261
218898_at	FAM57A	family with sequence similarity 57, member A	-1.08265	0.000795259	0.0150261
1555169_at	LIG3	ligase III, DNA, ATP-dependent	0.934392	0.000795739	0.0150261
241091_at	AGO3	argonaute RISC catalytic component 3	-1.53909	0.000792878	0.0150261
211095_at	NF1	neurofibromin 1	1.48452	0.00080001	0.0150541
223267_at	TRMT10C	tRNA methyltransferase 10C, mitochondrial RNase P subunit	-1.31115	0.000800228	0.0150541
1558777_at	MKL2	MKL/myocardin-like 2	1.37734	0.000803267	0.0150961
210623_at	UBXN1	UBX domain protein 1	1.50774	0.000804408	0.0151024
224732_at	CHTF8	chromosome transmission fidelity factor 8	-0.976637	0.000805638	0.0151104
225541_at	RPL22L1	ribosomal protein L22-like 1	0.85156	0.000813166	0.0152211
227970_at	GPR157	G protein-coupled receptor 157	-0.95655	0.000812729	0.0152211
237054_at	ENPP5	ectonucleotide pyrophosphatase/phosphodiesterase 5 (putative)	-1.31414	0.000821006	0.0153372
1555889_a_at	CRTAP	cartilage associated protein	1.00217	0.000826766	0.0154294
213221_s_at	SIK2	salt-inducible kinase 2	-1.27772	0.000833334	0.0155365
1555793_a_at	ZFP82	ZFP82 zinc finger protein	-1.06746	0.000836692	0.0155681
212915_at	PDZRN3	PDZ domain containing ring finger 3	-1.19082	0.000839241	0.0155706
228331_at	C11orf31	chromosome 11 open reading frame 31	1.01271	0.000837703	0.0155706
225613_at	MAST4	microtubule associated serine/threonine kinase family member 4	-1.32172	0.000839318	0.0155706
236274_at	EIF3B	eukaryotic translation initiation factor 3, subunit B	1.53515	0.000844284	0.0156472
226893_at	ABL2	ABL proto-oncogene 2, non-receptor tyrosine kinase	-1.14063	0.000845618	0.0156531
228837_at	TCF4	transcription factor 4	-0.92645	0.000848274	0.0156592
1569021_at	PIK3C2A	phosphatidylinositol-4-phosphate 3-kinase, catalytic subunit type 2 alpha	1.53077	0.000847979	0.0156592
204827_s_at	CCNF	cyclin F	-1.20657	0.000853416	0.0157386
227435_at	KIAA2018	KIAA2018	-1.39303	0.000861797	0.0158776
227764_at	LYPD6	LY6/PLAUR domain containing 6	-1.20787	0.000863873	0.0159002
227069_at	CUX1	cut-like homeobox 1	-1.35774	0.000865264	0.0159102
226601_at	SLC30A7	solute carrier family 30 (zinc transporter), member 7	-1.42625	0.000867213	0.0159304
244110_at	KMT2A	lysine (K)-specific methyltransferase 2A	0.920269	0.000868127	0.0159315
225936_at	EID2	EP300 interacting inhibitor of differentiation 2	-1.21074	0.000872547	0.0159805
225474_at	MAGI1	membrane associated guanylate kinase, WW and PDZ domain containing 1	-1.01615	0.000873355	0.0159805
222821_s_at	GEMIN7	gem (nuclear organelle) associated protein 7	-1.03973	0.000876673	0.0160256
212326_at	VPS13D	vacuolar protein sorting 13 homolog D (S. cerevisiae)	-0.994094	0.000882193	0.0160326
217610_at	SPDYE2	speedy/RINGO cell cycle regulator family member E2	-1.3056	0.000881687	0.0160326
222414_at	KMT2C	lysine (K)-specific methyltransferase 2C	-1.13471	0.000881518	0.0160326
201778_s_at	EFCAB14	EF-hand calcium binding domain 14	-0.983942	0.000880865	0.0160326
224780_at	RBM17	RNA binding motif protein 17	-0.983421	0.000880011	0.0160326
244427_at	KIF23	kinesin family member 23	1.56075	0.00087945	0.0160326
234734_s_at	TNRC6A	trinucleotide repeat containing 6A	-0.939222	0.000887615	0.0161155
209841_s_at	LRRN3	leucine rich repeat neuronal 3	-1.33635	0.000889835	0.0161246
228138_at	ZSCAN25	zinc finger and SCAN domain containing 25	-1.20063	0.000889548	0.0161246
208804_s_at	SRSF6	serine/arginine-rich splicing factor 6	-1.03507	0.00089205	0.0161491
228846_at	MXD1	MAX dimerization protein 1	1.14502	0.00089427	0.0161737
219128_at	C2orf42	chromosome 2 open reading frame 42	-1.38692	0.000900355	0.016268
201398_s_at	TRAM1	translocation associated membrane protein 1	-0.908925	0.000902814	0.0162811
212719_at	PHLPP1	PH domain and leucine rich repeat protein phosphatase 1	-0.914456	0.00091248	0.0164238
226005_at	UBE2G1	ubiquitin-conjugating enzyme E2G 1	-1.07719	0.00091488	0.0164308
226402_at	CYP2U1	cytochrome P450, family 2, subfamily U, polypeptide 1	-1.79668	0.000916008	0.0164308
243296_at	NAMPT	nicotinamide phosphoribosyltransferase	1.48836	0.00091436	0.0164308
218115_at	ASF1B	anti-silencing function 1B histone chaperone	-1.07064	0.000918579	0.0164545
228446_at	KIAA2026	KIAA2026	-1.79118	0.000919763	0.01646
201942_s_at	CPD	carboxypeptidase D	1.08045	0.000921774	0.0164802
214319_at	FRY	furry homolog (Drosophila)	1.01968	0.000926871	0.0165556
202497_x_at	SLC2A3	solute carrier family 2 (facilitated glucose transporter), member 3	1.23303	0.000929946	0.0165947
1556715_at	PRPSAP1	phosphoribosyl pyrophosphate synthetase-associated protein 1	1.05741	0.00093227	0.0166203
243417_at	ZADH2	zinc binding alcohol dehydrogenase domain containing 2	-1.2983	0.000936169	0.0166739
200028_s_at	STARD7	StAR-related lipid transfer (START) domain containing 7	-1.16413	0.00093844	0.0166985
203486_s_at	ARMC8	armadillo repeat containing 8	-1.63749	0.000939523	0.0167019
226796_at	ABHD15	abhydrolase domain containing 15	-1.69332	0.000940611	0.0167054
224518_s_at	ZNF559	zinc finger protein 559	-0.976045	0.000942316	0.0167199
219142_at	RASL11B	RAS-like, family 11, member B	-0.890041	0.000943886	0.0167319
201694_s_at	EGR1	early growth response 1	-4.02667	0.000950802	0.0168385
226513_at	ASB7	ankyrin repeat and SOCS box containing 7	-1.18502	0.000955456	0.0168907
219990_at	E2F8	E2F transcription factor 8	-1.56918	0.000958996	0.0169356
225016_at	APCDD1	adenomatosis polyposis coli down-regulated 1	-1.14341	0.000960696	0.0169497
204203_at	CEBPG	CCAAT/enhancer binding protein (C/EBP), gamma	1.00555	0.000966315	0.0170279
1560689_s_at	AKT2	v-akt murine thymoma viral oncogene homolog 2	1.91207	0.000966948	0.0170279
218372_at	MED9	mediator complex subunit 9	-0.974987	0.000969496	0.0170568
235798_at	TMEM170B	transmembrane protein 170B	-2.88875	0.000972843	0.0170996
238915_at	SMIM10L1	small integral membrane protein 10 like 1	-1.09281	0.000985977	0.0172508
223184_s_at	AGPAT3	1-acylglycerol-3-phosphate O-acyltransferase 3	-1.54949	0.000983113	0.0172508
220235_s_at	LRIF1	ligand dependent nuclear receptor interacting factor 1	-1.74059	0.000984748	0.0172508
228512_at	PTCD3	pentatricopeptide repeat domain 3	-0.871661	0.000983397	0.0172508
208079_s_at	AURKA	aurora kinase A	-0.835889	0.000986049	0.0172508
204264_at	CPT2	carnitine palmitoyltransferase 2	-1.17264	0.000989294	0.0172592
228956_at	UGT8	UDP glycosyltransferase 8	-1.30452	0.000988266	0.0172592
221593_s_at	RPL31	ribosomal protein L31	1.39496	0.000988924	0.0172592
225564_at	SPATA13	spermatogenesis associated 13	-1.17068	0.00099724	0.0173817
227014_at	ASPHD2	aspartate beta-hydroxylase domain containing 2	-0.917557	0.00100028	0.0174023
242062_at	SAMD8	sterile alpha motif domain containing 8	0.914337	0.00100713	0.0174957
210077_s_at	SRSF5	serine/arginine-rich splicing factor 5	1.38493	0.00100767	0.0174957
217607_x_at	EIF4G2	eukaryotic translation initiation factor 4 gamma, 2	1.58334	0.00100845	0.0174957
227165_at	SKA3	spindle and kinetochore associated complex subunit 3	-1.06991	0.00101365	0.0175372
226423_at	PAQR8	progestin and adipoQ receptor family member VIII	-1.17466	0.00101215	0.0175372
235923_at	VTI1A	vesicle transport through interaction with t-SNAREs 1A	1.02604	0.00102114	0.0176504
1554294_s_at	TTBK2	tau tubulin kinase 2	1.23526	0.00102585	0.0176829
226492_at	SEMA6D	sema domain, transmembrane domain (TM), and cytoplasmic domain, (semaphorin) 6D	-1.81862	0.00102558	0.0176829
225382_at	ZNF275	zinc finger protein 275	-0.933641	0.00102486	0.0176829
228716_at	THRB	thyroid hormone receptor, beta	-1.21192	0.00103034	0.0176979
236220_at	SLC16A10	solute carrier family 16 (aromatic amino acid transporter), member 10	-1.5336	0.00102871	0.0176979
218917_s_at	ARID1A	AT rich interactive domain 1A (SWI-like)	-1.1771	0.00102773	0.0176979
223119_s_at	USP47	ubiquitin specific peptidase 47	-1.21465	0.0010305	0.0176979
232007_at	AGPAT5	1-acylglycerol-3-phosphate O-acyltransferase 5	-2.05288	0.00103148	0.0176986
218095_s_at	TMEM165	transmembrane protein 165	-1.52328	0.00103609	0.0177614
230529_at	HECA	hdc homolog, cell cycle regulator	1.44344	0.00104081	0.0178217
239432_at	PSMA3-AS1	PSMA3 antisense RNA 1	-1.13984	0.00104388	0.0178408
205251_at	PER2	period circadian clock 2	-1.22049	0.00104517	0.0178408
229699_at	LOC100129550	uncharacterized LOC100129550	-1.31102	0.00104843	0.0178748
208763_s_at	TSC22D3	TSC22 domain family, member 3	1.66282	0.00105011	0.0178872
1554420_at	ATF3	activating transcription factor 3	2.92634	0.00105614	0.0179736
241716_at	HSPD1	heat shock 60kDa protein 1 (chaperonin)	1.88128	0.00105848	0.0179971
230241_at	TOR1AIP2	torsin A interacting protein 2	-1.38439	0.00106064	0.0180079
228423_at	MAP9	microtubule-associated protein 9	-1.42912	0.001062	0.0180079
204651_at	NRF1	nuclear respiratory factor 1	-1.18543	0.0010617	0.0180079
226322_at	TMTC1	transmembrane and tetratricopeptide repeat containing 1	-0.840721	0.00106968	0.0181054
202792_s_at	PPP6R2	protein phosphatase 6, regulatory subunit 2	-1.04287	0.00107276	0.0181411
239083_at	ZNF786	zinc finger protein 786	-1.68374	0.00107587	0.0181446
226773_at	PPM1K	protein phosphatase, Mg2+/Mn2+ dependent, 1K	-0.887969	0.00107514	0.0181446
226805_at	FITM2	fat storage-inducing transmembrane protein 2	-1.02605	0.00107504	0.0181446
225318_at	WHSC1L1	Wolf-Hirschhorn syndrome candidate 1-like 1	-0.900888	0.00108359	0.0182194
242450_at	RGMB	repulsive guidance molecule family member b	1.43042	0.0010842	0.0182194
206414_s_at	ASAP2	ArfGAP with SH3 domain, ankyrin repeat and PH domain 2	-1.07359	0.00108843	0.0182741
212829_at	PIP4K2A	phosphatidylinositol-5-phosphate 4-kinase, type II, alpha	-0.819768	0.00109423	0.018355
212423_at	ZCCHC24	zinc finger, CCHC domain containing 24	-0.90955	0.00110023	0.0184227
219650_at	ERCC6L	excision repair cross-complementation group 6-like	-1.11375	0.00110199	0.0184358
225982_at	UBTF	upstream binding transcription factor, RNA polymerase I	-0.898365	0.0011039	0.0184512
1554262_s_at	KLHL29	kelch-like family member 29	1.02337	0.00110624	0.0184573
236816_at	NAA25	N(alpha)-acetyltransferase 25, NatB auxiliary subunit	1.60871	0.00110618	0.0184573
238536_at	LOC286272	uncharacterized LOC286272	-0.945343	0.00111371	0.018545
228571_at	RBAK	RB-associated KRAB zinc finger	-1.13168	0.00111507	0.018545
225773_at	RSPRY1	ring finger and SPRY domain containing 1	-0.890513	0.00112006	0.0185721
218399_s_at	CDCA4	cell division cycle associated 4	-1.28395	0.00111862	0.0185721
224900_at	ANKFY1	ankyrin repeat and FYVE domain containing 1	-1.00683	0.00112747	0.018662
210415_s_at	ODF2	outer dense fiber of sperm tails 2	0.860244	0.0011265	0.018662
231871_at	GPR180	G protein-coupled receptor 180	-1.48679	0.00112916	0.0186734
222162_s_at	ADAMTS1	ADAM metallopeptidase with thrombospondin type 1 motif, 1	-1.27165	0.00113165	0.0186982
223746_at	STK4	serine/threonine kinase 4	1.62271	0.00113381	0.0187173
215287_at	STRN	striatin, calmodulin binding protein	-1.23022	0.00113897	0.0187694
210136_at	MBP	myelin basic protein	-0.957701	0.00114729	0.01889
207826_s_at	ID3	inhibitor of DNA binding 3, dominant negative helix-loop-helix protein	1.30968	0.00115147	0.0189422
220937_s_at	ST6GALNAC4	ST6 (alpha-N-acetyl-neuraminyl-2,3-beta-galactosyl-1,3)-N-acetylgalactosaminide alpha-2,6-sialyltransferase 4	0.932553	0.00115265	0.0189449
233498_at	ERBB4	erb-b2 receptor tyrosine kinase 4	-1.02413	0.00115468	0.0189616
210473_s_at	ADGRA3	adhesion G protein-coupled receptor A3	-0.9022	0.00115659	0.0189763
227475_at	FOXQ1	forkhead box Q1	-1.2524	0.00115819	0.018986
220459_at	MCM3AP-AS1	MCM3AP antisense RNA 1	-0.839207	0.00116127	0.0190198
232141_at	U2AF1	U2 small nuclear RNA auxiliary factor 1	1.22833	0.00116262	0.019022
202557_at	HSPA13	heat shock protein 70kDa family, member 13	-1.81899	0.00116343	0.019022
210552_s_at	RALGPS1	Ral GEF with PH domain and SH3 binding motif 1	0.876675	0.00117028	0.0191062
32091_at	SLC25A44	solute carrier family 25, member 44	-1.20543	0.00117062	0.0191062
225163_at	FRMD4A	FERM domain containing 4A	-1.32389	0.00117556	0.0191702
223586_at	ARNTL2	aryl hydrocarbon receptor nuclear translocator-like 2	-1.29619	0.00117842	0.0192001
205330_at	MN1	meningioma (disrupted in balanced translocation) 1	-1.03213	0.00118362	0.0192681
239024_at	ZNF148	zinc finger protein 148	-2.15092	0.00118487	0.0192717
226280_at	BNIP2	BCL2/adenovirus E1B 19kDa interacting protein 2	-1.87367	0.00118771	0.0193011
221029_s_at	WNT5B	wingless-type MMTV integration site family, member 5B	-1.28637	0.00118935	0.019311
213634_s_at	TRMU	tRNA 5-methylaminomethyl-2-thiouridylate methyltransferase	-0.892365	0.00119748	0.0194261
91682_at	EXOSC4	exosome component 4	1.25524	0.00120298	0.0194985
229388_at	LOC101929112	uncharacterized LOC101929112	-0.869131	0.00120525	0.0195184
223433_at	YAE1D1	Yae1 domain containing 1	-1.21293	0.00120931	0.0195671
219742_at	PRR7	proline rich 7 (synaptic)	0.872501	0.00121322	0.0196066
235230_at	PLCXD2	phosphatidylinositol-specific phospholipase C, X domain containing 2	-1.49472	0.00121483	0.0196066
243047_at	FAM193B	family with sequence similarity 193, member B	1.06469	0.00121488	0.0196066
1553096_s_at	BCL2L11	BCL2-like 11 (apoptosis facilitator)	0.932517	0.00121715	0.0196263
227699_at	L3HYPDH	L-3-hydroxyproline dehydratase (trans-)	-1.45768	0.00122019	0.0196584
209897_s_at	SLIT2	slit guidance ligand 2	-0.925137	0.00122698	0.0197462
202341_s_at	TRIM2	tripartite motif containing 2	-0.911394	0.00122967	0.0197602
243118_at	CEP57L1	centrosomal protein 57kDa-like 1	0.982535	0.00123728	0.0198314
209724_s_at	ZBTB14	zinc finger and BTB domain containing 14	-0.951008	0.00123653	0.0198314
238736_at	REV3L	REV3-like, polymerase (DNA directed), zeta, catalytic subunit	1.44375	0.00123721	0.0198314
215028_at	SEMA6A	sema domain, transmembrane domain (TM), and cytoplasmic domain, (semaphorin) 6A	-1.48021	0.00124174	0.0198689
211600_at	PTPRO	protein tyrosine phosphatase, receptor type, O	-1.09375	0.00124779	0.0199487
221582_at	HIST3H2A	histone cluster 3, H2a	1.00619	0.00125172	0.0199945
204859_s_at	APAF1	apoptotic peptidase activating factor 1	-1.02736	0.00125572	0.0199952
225458_at	PP7080	uncharacterized LOC25845	-1.57371	0.00125301	0.0199952
225572_at	CREB1	cAMP responsive element binding protein 1	-2.14812	0.00125716	0.0199961
235355_at	CSRNP3	cysteine-serine-rich nuclear protein 3	-1.46193	0.00125951	0.0200165
206993_at	ATP5S	ATP synthase, H+ transporting, mitochondrial Fo complex, subunit s (factor B)	1.00082	0.00126369	0.0200659
230369_at	GPR161	G protein-coupled receptor 161	-1.02756	0.0012676	0.0200889
238600_at	JAKMIP1	janus kinase and microtubule interacting protein 1	-1.0239	0.00126779	0.0200889
208527_x_at	HIST1H2BE	histone cluster 1, H2be	0.996245	0.00126835	0.0200889
213269_at	ZNF248	zinc finger protein 248	-1.10981	0.00127646	0.0201491
220672_at	PPP4R4	protein phosphatase 4, regulatory subunit 4	0.861817	0.00127809	0.0201578
218937_at	ZSCAN32	zinc finger and SCAN domain containing 32	-1.37454	0.00128587	0.0202466
213362_at	PTPRD	protein tyrosine phosphatase, receptor type, D	-0.90115	0.00128996	0.0202939
212458_at	SPRED2	sprouty-related, EVH1 domain containing 2	-1.41067	0.00129549	0.0203195
213304_at	FAM179B	family with sequence similarity 179, member B	-1.78407	0.00129438	0.0203195
232338_at	ZNF431	zinc finger protein 431	-1.25138	0.00129593	0.0203195
224755_at	TM9SF3	transmembrane 9 superfamily member 3	-0.946881	0.00130484	0.020425
225182_at	TMEM50B	transmembrane protein 50B	-1.11784	0.00131057	0.0204806
217196_s_at	CAMSAP2	calmodulin regulated spectrin-associated protein family, member 2	-1.80556	0.00131296	0.0205008
1560017_at	TMTC3	transmembrane and tetratricopeptide repeat containing 3	0.82051	0.00131772	0.0205579
204039_at	CEBPA	CCAAT/enhancer binding protein (C/EBP), alpha	-1.18007	0.00132471	0.0206498
215672_s_at	AHCYL2	adenosylhomocysteinase-like 2	0.925439	0.00132859	0.0206931
208705_s_at	EIF5	eukaryotic translation initiation factor 5	-1.22469	0.00133643	0.0207547
220161_s_at	EPB41L4B	erythrocyte membrane protein band 4.1 like 4B	-0.83905	0.00133533	0.0207547
231894_at	SARS	seryl-tRNA synthetase	1.19036	0.00133697	0.0207547
226989_at	RGMB	repulsive guidance molecule family member b	-1.20691	0.00133631	0.0207547
223728_at	CENPBD1	CENPB DNA-binding domains containing 1	-0.903269	0.00133826	0.0207574
222498_at	AZI2	5-azacytidine induced 2	-1.10402	0.00133943	0.0207585
213196_at	ZNF629	zinc finger protein 629	-1.08258	0.00135064	0.0208976
235381_at	RSF1	remodeling and spacing factor 1	-1.17112	0.00135517	0.0209504
244758_at	ZBED9	zinc finger, BED-type containing 9	-1.70237	0.00136417	0.0210721
219747_at	NDNF	neuron-derived neurotrophic factor	-1.45689	0.00136797	0.0210932
232366_at	KIAA0232	KIAA0232	-1.40388	0.00136891	0.0210932
225771_at	AP1G1	adaptor-related protein complex 1, gamma 1 subunit	-0.799339	0.00136855	0.0210932
228479_at	SOAT1	sterol O-acyltransferase 1	-1.04896	0.00137056	0.0211012
219774_at	CCDC93	coiled-coil domain containing 93	0.913102	0.00137682	0.0211802
227892_at	PRKAA2	protein kinase, AMP-activated, alpha 2 catalytic subunit	-1.0353	0.00137837	0.0211867
227064_at	ANKRD40	ankyrin repeat domain 40	-0.802371	0.00138667	0.0212967
225057_at	SLC15A4	solute carrier family 15 (oligopeptide transporter), member 4	-1.26453	0.00139597	0.0214221
239363_at	INIP	INTS3 and NABP interacting protein	-1.09306	0.00139936	0.0214564
214277_at	COX11	COX11 cytochrome c oxidase copper chaperone	1.5562	0.00140496	0.0215247
205796_at	TCP11L1	t-complex 11, testis-specific-like 1	0.832399	0.00141352	0.0215853
214719_at	SLC46A3	solute carrier family 46, member 3	-0.935863	0.00141126	0.0215853
222130_s_at	FTSJ2	FtsJ RNA methyltransferase homolog 2 (E. coli)	-1.16131	0.00141111	0.0215853
229732_at	ZNF823	zinc finger protein 823	-1.30531	0.00141311	0.0215853
210174_at	NR5A2	nuclear receptor subfamily 5, group A, member 2	-1.16729	0.00141501	0.0215905
225975_at	PCDH18	protocadherin 18	-1.22381	0.00142966	0.0217255
223577_x_at	MALAT1	metastasis associated lung adenocarcinoma transcript 1 (non-protein coding)	1.00019	0.00142826	0.0217255
232529_at	SP3	Sp3 transcription factor	1.22678	0.00142825	0.0217255
240868_at	LOC100129406	uncharacterized LOC100129406	1.59294	0.00143451	0.0217815
223476_s_at	C12orf65	chromosome 12 open reading frame 65	-1.14041	0.0014375	0.0218093
200802_at	SARS	seryl-tRNA synthetase	0.955204	0.00143924	0.0218179
216267_s_at	TMEM115	transmembrane protein 115	-0.947386	0.00144384	0.0218701
201649_at	UBE2L6	ubiquitin-conjugating enzyme E2L 6	1.07631	0.00144671	0.0218958
225923_at	VAPB	VAMP (vesicle-associated membrane protein)-associated protein B and C	-1.26049	0.001451	0.021943
1558117_s_at	USP31	ubiquitin specific peptidase 31	-1.0981	0.00145617	0.0219857
226012_at	ANKRD11	ankyrin repeat domain 11	0.881889	0.00145603	0.0219857
224622_at	TBC1D14	TBC1 domain family, member 14	-0.758062	0.0014712	0.022177
235423_at	ORC2	origin recognition complex, subunit 2	-0.900333	0.00147019	0.022177
1553962_s_at	RHOB	ras homolog family member B	2.62735	0.00147628	0.0222356
212116_at	TRIM27	tripartite motif containing 27	-0.909748	0.00147802	0.0222438
208361_s_at	POLR3D	polymerase (RNA) III (DNA directed) polypeptide D, 44kDa	0.828779	0.00148172	0.0222817
219627_at	ZNF767P	zinc finger family member 767, pseudogene	-0.908964	0.00148561	0.0223223
225452_at	MED1	mediator complex subunit 1	-0.835475	0.00149081	0.0223824
202466_at	PAPD7	PAP associated domain containing 7	-0.962097	0.00149523	0.0224129
227624_at	TET2	tet methylcytosine dioxygenase 2	-1.81584	0.00149726	0.0224254
230348_at	LATS2	large tumor suppressor kinase 2	1.50602	0.00150104	0.0224462
202451_at	GTF2H1	general transcription factor IIH, polypeptide 1, 62kDa	-0.807857	0.00150076	0.0224462
235773_at	ZIK1	zinc finger protein interacting with K protein 1	-1.09851	0.00150243	0.022449
242512_at	MYO9A	myosin IXA	-1.01564	0.00150987	0.0224875
242131_at	ATP6	ATP synthase F0 subunit 6	-1.2577	0.00151014	0.0224875
229610_at	CKAP2L	cytoskeleton associated protein 2-like	-1.35695	0.00151101	0.0224875
227049_at	ZADH2	zinc binding alcohol dehydrogenase domain containing 2	-1.17336	0.00151034	0.0224875
200768_s_at	MAT2A	methionine adenosyltransferase II, alpha	-1.55934	0.00151966	0.0225804
206412_at	FER	fer (fps/fes related) tyrosine kinase	0.936491	0.00151895	0.0225804
235295_at	PANX1	pannexin 1	-1.46716	0.00152282	0.0226094
1557128_at	FAM111B	family with sequence similarity 111, member B	-1.04363	0.00153144	0.0227193
225621_at	ALG2	ALG2, alpha-1,3/1,6-mannosyltransferase	-1.32434	0.00153498	0.0227539
227280_s_at	CCNYL1	cyclin Y-like 1	-2.11412	0.00154118	0.0228278
223730_at	GPC6	glypican 6	0.926695	0.00155114	0.0229056
202125_s_at	TRAK2	trafficking protein, kinesin binding 2	-1.6347	0.0015484	0.0229056
202607_at	NDST1	N-deacetylase/N-sulfotransferase (heparan glucosaminyl) 1	-0.984369	0.00155255	0.0229056
213227_at	PGRMC2	progesterone receptor membrane component 2	-1.68728	0.00155118	0.0229056
202600_s_at	NRIP1	nuclear receptor interacting protein 1	-1.20297	0.00155234	0.0229056
1559583_at	CD276	CD276 molecule	1.03381	0.00155553	0.0229111
218192_at	IP6K2	inositol hexakisphosphate kinase 2	-1.42202	0.00155589	0.0229111
207798_s_at	ATXN2L	ataxin 2-like	0.926097	0.00155659	0.0229111
223048_at	SDHAF2	succinate dehydrogenase complex assembly factor 2	-1.35655	0.00155968	0.0229284
228256_s_at	EPB41L4A	erythrocyte membrane protein band 4.1 like 4A	-0.91216	0.00157151	0.0230583
220609_at	LOC202181	SUMO-interacting motifs containing 1 pseudogene	-1.14713	0.00158181	0.0231913
225407_at	MBP	myelin basic protein	-0.988014	0.00158414	0.0232073
236862_at	GOPC	golgi-associated PDZ and coiled-coil motif containing	-1.15745	0.00159613	0.0232096
228983_at	NCBP3	nuclear cap binding subunit 3	-1.0887	0.00159131	0.0232096
231769_at	FBXO6	F-box protein 6	0.958866	0.0015907	0.0232096
226502_at	ELMOD2	ELMO/CED-12 domain containing 2	-1.08851	0.00159126	0.0232096
227125_at	IFNAR2	interferon (alpha, beta and omega) receptor 2	-1.01053	0.00159102	0.0232096
230464_at	S1PR5	sphingosine-1-phosphate receptor 5	-0.918824	0.00159587	0.0232096
229724_at	GABRB3	gamma-aminobutyric acid (GABA) A receptor, beta 3	-0.915463	0.00159661	0.0232096
238538_at	ANKRD11	ankyrin repeat domain 11	-0.839599	0.00159767	0.0232096
208579_x_at	H2BFS	H2B histone family, member S (pseudogene)	0.95186	0.00159793	0.0232096
222565_s_at	PRKD3	protein kinase D3	-0.739725	0.00158977	0.0232096
228495_at	GPATCH11	G patch domain containing 11	-0.893013	0.00160434	0.0232847
230900_at	CCDC110	coiled-coil domain containing 110	-0.772151	0.00160827	0.0233236
222273_at	PAPOLG	poly(A) polymerase gamma	-1.55925	0.00161238	0.0233651
218918_at	MAN1C1	mannosidase, alpha, class 1C, member 1	-0.825965	0.00162045	0.0233962
238853_at	RAB3IP	RAB3A interacting protein	-0.978566	0.00162085	0.0233962
226291_at	ALS2	amyotrophic lateral sclerosis 2 (juvenile)	-0.85382	0.00161986	0.0233962
219778_at	ZFPM2	zinc finger protein, FOG family member 2	-1.35632	0.0016209	0.0233962
242447_at	C3orf70	chromosome 3 open reading frame 70	-1.19178	0.00162473	0.0234173
219060_at	WDYHV1	WDYHV motif containing 1	0.92277	0.00162738	0.0234376
221985_at	KLHL24	kelch-like family member 24	1.05046	0.00163251	0.0234753
225913_at	PEAK1	pseudopodium-enriched atypical kinase 1	-1.0205	0.00163134	0.0234753
223766_at	PARGP1	poly (ADP-ribose) glycohydrolase pseudogene 1	0.766535	0.00164745	0.0236547
202808_at	WBP1L	WW domain binding protein 1-like	-1.1418	0.00164751	0.0236547
225420_at	GPAM	glycerol-3-phosphate acyltransferase, mitochondrial	-0.935293	0.00166868	0.0239403
236249_at	IKBIP	IKBKB interacting protein	-1.70893	0.00168783	0.0241412
1554822_at	PHTF2	putative homeodomain transcription factor 2	1.4442	0.00168427	0.0241412
221942_s_at	GUCY1A3	guanylate cyclase 1, soluble, alpha 3	-1.02849	0.00168593	0.0241412
202334_s_at	UBE2B	ubiquitin-conjugating enzyme E2B	-0.915502	0.00169823	0.0242714
217630_at	ANGEL2	angel homolog 2 (Drosophila)	1.44689	0.00170288	0.0243193
224413_s_at	TM2D2	TM2 domain containing 2	-0.969284	0.00170894	0.0243872
207001_x_at	TSC22D3	TSC22 domain family, member 3	1.54479	0.00171491	0.0244166
204243_at	RLF	rearranged L-myc fusion	-1.15205	0.00171404	0.0244166
204473_s_at	ZNF592	zinc finger protein 592	0.924631	0.00171756	0.0244211
223438_s_at	PPARA	peroxisome proliferator-activated receptor alpha	-0.942684	0.00171783	0.0244211
212599_at	AUTS2	autism susceptibility candidate 2	-0.949718	0.00172418	0.0244557
228066_at	C17orf96	chromosome 17 open reading frame 96	-0.917299	0.00172252	0.0244557
230630_at	AK4	adenylate kinase 4	-0.984494	0.0017232	0.0244557
212124_at	ZMIZ1	zinc finger, MIZ-type containing 1	-0.93179	0.0017271	0.0244786
229158_at	WNK4	WNK lysine deficient protein kinase 4	-0.894123	0.00173329	0.0245442
228790_at	FAM110B	family with sequence similarity 110, member B	-0.836224	0.00174819	0.0247027
229265_at	SKI	SKI proto-oncogene	-1.27257	0.00175582	0.0247918
228711_at	ZNF37A	zinc finger protein 37A	-1.05735	0.00175967	0.0248275
227763_at	LYPD6	LY6/PLAUR domain containing 6	-1.23991	0.00176666	0.0249074
228596_at	ARHGEF5	Rho guanine nucleotide exchange factor (GEF) 5	0.837398	0.00176882	0.0249191
228420_at	PDCD2	programmed cell death 2	-0.981484	0.00177345	0.0249655
239425_at	DCUN1D5	DCN1, defective in cullin neddylation 1, domain containing 5	-0.914749	0.00178065	0.0249918
228850_s_at	SLIT2	slit guidance ligand 2	-1.02524	0.00177746	0.0249918
230165_at	SGOL2	shugoshin-like 2 (S. pombe)	-1.09297	0.00178027	0.0249918
235415_at	RPRD2	regulation of nuclear pre-mRNA domain containing 2	-0.999209	0.0017781	0.0249918
238057_at	USP45	ubiquitin specific peptidase 45	-1.24991	0.00178268	0.0250016
203724_s_at	RUFY3	RUN and FYVE domain containing 3	1.45308	0.00178698	0.0250431
218259_at	MKL2	MKL/myocardin-like 2	-1.4558	0.00178886	0.0250507
214437_s_at	SHMT2	serine hydroxymethyltransferase 2 (mitochondrial)	0.719664	0.00179164	0.0250522
235240_at	ATXN3	ataxin 3	-0.999581	0.00179149	0.0250522
226392_at	RASA2	RAS p21 protein activator 2	-1.65756	0.0017934	0.0250581
228751_at	CLK4	CDC-like kinase 4	1.21199	0.00179581	0.0250688
213266_at	TP53BP1	tumor protein p53 binding protein 1	-0.779362	0.00179684	0.0250688
241968_at	C4orf29	chromosome 4 open reading frame 29	-0.934203	0.00179861	0.0250748
236313_at	CDKN2B	cyclin-dependent kinase inhibitor 2B (p15, inhibits CDK4)	-1.1334	0.00180656	0.0251669
222582_at	PRKAG2	protein kinase, AMP-activated, gamma 2 non-catalytic subunit	-1.07841	0.00180935	0.0251683
220076_at	ANKH	ANKH inorganic pyrophosphate transport regulator	-1.28078	0.00181763	0.0252649
215233_at	JMJD6	jumonji domain containing 6	-1.42843	0.00182	0.025279
224861_at	GNAQ	guanine nucleotide binding protein (G protein), q polypeptide	-0.820807	0.00182284	0.0252997
215016_x_at	DST	dystonin	-0.924089	0.00182871	0.0253436
1554800_at	RAB39A	RAB39A, member RAS oncogene family	1.03697	0.00182774	0.0253436
213664_at	SLC1A1	solute carrier family 1 (neuronal/epithelial high affinity glutamate transporter, system Xag), member 1	-1.2627	0.00184538	0.025518
201703_s_at	PPP1R10	protein phosphatase 1, regulatory subunit 10	-1.69736	0.00184428	0.025518
227045_at	ZNF614	zinc finger protein 614	-1.58288	0.00184846	0.0255418
238609_at	FAM200A	family with sequence similarity 200, member A	-1.39063	0.00185006	0.025545
41329_at	SCYL3	SCY1-like, kinase-like 3	-0.834743	0.001858	0.0256357
218534_s_at	AGGF1	angiogenic factor with G patch and FHA domains 1	-1.38426	0.00185969	0.0256401
222233_s_at	DCLRE1C	DNA cross-link repair 1C	-1.23335	0.00186928	0.0257346
208866_at	CSNK1A1	casein kinase 1, alpha 1	-1.28	0.00187309	0.0257681
225387_at	TSPAN5	tetraspanin 5	-0.927614	0.00187605	0.0257899
216200_at	PLEKHM1	pleckstrin homology domain containing, family M (with RUN domain) member 1	1.00936	0.0018816	0.0258472
213684_s_at	PDLIM5	PDZ and LIM domain 5	0.930164	0.00188897	0.0259294
223351_at	C17orf80	chromosome 17 open reading frame 80	-1.24988	0.00189818	0.0259987
212454_x_at	HNRNPDL	heterogeneous nuclear ribonucleoprotein D-like	1.84585	0.00189693	0.0259987
223182_s_at	AGPAT3	1-acylglycerol-3-phosphate O-acyltransferase 3	-1.5944	0.00190292	0.0260446
218559_s_at	MAFB	v-maf avian musculoaponeurotic fibrosarcoma oncogene homolog B	-1.17901	0.00191387	0.0261673
232441_at	KRR1	KRR1, small subunit (SSU) processome component, homolog (yeast)	0.963567	0.00191468	0.0261673
239159_at	GOSR2	golgi SNAP receptor complex member 2	1.46196	0.00192191	0.026247
241887_at	UBE2W	ubiquitin-conjugating enzyme E2W (putative)	-1.175	0.00192381	0.0262538
227410_at	FAM43A	family with sequence similarity 43, member A	-1.0732	0.00192769	0.0262875
239138_at	NAA50	N(alpha)-acetyltransferase 50, NatE catalytic subunit	-1.34101	0.0019336	0.0263489
213682_at	NUP50	nucleoporin 50kDa	-0.957107	0.00194845	0.0264558
226892_at	C10orf12	chromosome 10 open reading frame 12	-1.00775	0.0019456	0.0264558
219123_at	ZNF232	zinc finger protein 232	-0.840562	0.00194484	0.0264558
229523_at	TMEM200C	transmembrane protein 200C	-1.01975	0.0019485	0.0264558
212546_s_at	FRYL	FRY-like	-1.49469	0.0019501	0.0264584
231078_at	SLC25A37	solute carrier family 25 (mitochondrial iron transporter), member 37	0.917767	0.00196706	0.0266498
214043_at	PTPRD	protein tyrosine phosphatase, receptor type, D	-1.32907	0.00197361	0.0267193
213267_at	DOPEY1	dopey family member 1	-1.34617	0.00197964	0.0267816
219435_at	CTC1	CTS telomere maintenance complex component 1	1.00476	0.00199482	0.0269173
1556820_a_at	DLEU2	deleted in lymphocytic leukemia 2 (non-protein coding)	-1.5268	0.00199428	0.0269173
213528_at	METTL18	methyltransferase like 18	-1.48647	0.00199542	0.0269173
213689_x_at	FAM69A	family with sequence similarity 69, member A	-1.29661	0.00199361	0.0269173
225935_at	CUX1	cut-like homeobox 1	-1.50542	0.00199712	0.0269209
224639_at	SPPL3	signal peptide peptidase like 3	-0.906588	0.0020015	0.0269605
230847_at	WRNIP1	Werner helicase interacting protein 1	2.34254	0.00200934	0.027002
225205_at	KIF3B	kinesin family member 3B	-0.778252	0.00201426	0.027002
218076_s_at	ARHGAP17	Rho GTPase activating protein 17	-0.789514	0.00201219	0.027002
223576_at	C6orf203	chromosome 6 open reading frame 203	-1.34534	0.00201348	0.027002
221883_at	PKNOX1	PBX/knotted 1 homeobox 1	-0.916747	0.00201152	0.027002
209680_s_at	KIFC1	kinesin family member C1	-0.92204	0.00200817	0.027002
225076_s_at	ZNFX1	zinc finger, NFX1-type containing 1	-0.784432	0.00201707	0.0270149
227273_at	BMPR1A	bone morphogenetic protein receptor, type IA	-1.27383	0.0020235	0.0270816
212310_at	MIA3	melanoma inhibitory activity family, member 3	-1.04205	0.00202581	0.027087
226454_at	MARCH9	membrane-associated ring finger (C3HC4) 9	-0.898507	0.00202679	0.027087
225565_at	CREB1	cAMP responsive element binding protein 1	-1.18796	0.00203465	0.0271726
241348_at	ZNF654	zinc finger protein 654	-1.28745	0.00204179	0.0272485
201397_at	PHGDH	phosphoglycerate dehydrogenase	0.771518	0.00205434	0.0273965
236813_at	MORN4	MORN repeat containing 4	0.930718	0.00208196	0.0277452
220924_s_at	SLC38A2	solute carrier family 38, member 2	-1.34423	0.00209271	0.0278583
229637_at	RIC8B	RIC8 guanine nucleotide exchange factor B	-0.992419	0.0020964	0.0278583
217437_s_at	TACC1	transforming, acidic coiled-coil containing protein 1	-0.910155	0.00209528	0.0278583
220372_at	DNAJC28	DnaJ (Hsp40) homolog, subfamily C, member 28	-1.05502	0.00210263	0.0279213
229433_at	RBM26	RNA binding motif protein 26	1.11734	0.00210543	0.0279387
224648_at	GPBP1	GC-rich promoter binding protein 1	-1.01073	0.00211554	0.028053
219854_at	ZNF14	zinc finger protein 14	-1.04639	0.00211781	0.0280632
219483_s_at	PORCN	porcupine homolog (Drosophila)	0.794031	0.00212802	0.0281786
219512_at	DSN1	DSN1 homolog, MIS12 kinetochore complex component	-0.876897	0.00213452	0.0282447
227026_at	MPHOSPH8	M-phase phosphoprotein 8	-1.34452	0.00213728	0.0282612
203164_at	SLC33A1	solute carrier family 33 (acetyl-CoA transporter), member 1	-0.919397	0.00214743	0.0283754
239493_at	RPL7	ribosomal protein L7	1.6992	0.0021588	0.0284855
238987_at	B4GALT1	UDP-Gal:betaGlcNAc beta 1,4- galactosyltransferase, polypeptide 1	1.35518	0.00217585	0.0286903
1568733_at	C10orf76	chromosome 10 open reading frame 76	1.32197	0.00218779	0.0288275
241599_at	LSM11	LSM11, U7 small nuclear RNA associated	0.826059	0.00219198	0.0288624
213694_at	RSBN1	round spermatid basic protein 1	-1.41055	0.00220459	0.0289673
213032_at	NFIB	nuclear factor I/B	-1.05698	0.00220453	0.0289673
213296_at	RER1	retention in endoplasmic reticulum sorting receptor 1	-0.988144	0.00221318	0.0290256
244691_at	SETD5	SET domain containing 5	1.03361	0.00221368	0.0290256
238009_at	SOX5	SRY (sex determining region Y)-box 5	-0.982442	0.00221903	0.0290647
242438_at	ASXL1	additional sex combs like transcriptional regulator 1	1.22815	0.00221976	0.0290647
236471_at	NFE2L3	nuclear factor, erythroid 2-like 3	-0.985515	0.00222139	0.0290658
229618_at	SNX16	sorting nexin 16	-1.48114	0.00222697	0.0290982
244008_at	PARP8	poly (ADP-ribose) polymerase family, member 8	-1.77946	0.00223121	0.0291333
227314_at	ITGA2	integrin, alpha 2 (CD49B, alpha 2 subunit of VLA-2 receptor)	-1.52081	0.00223516	0.0291645
222595_s_at	DIDO1	death inducer-obliterator 1	1.07135	0.00226363	0.0295155
218562_s_at	TMEM57	transmembrane protein 57	-0.766867	0.0022819	0.0297122
229812_at	USP48	ubiquitin specific peptidase 48	0.981093	0.00229213	0.0298247
240020_at	CYB5R4	cytochrome b5 reductase 4	-1.11867	0.00229427	0.0298319
210347_s_at	BCL11A	B-cell CLL/lymphoma 11A (zinc finger protein)	-0.921759	0.00229639	0.0298387
226753_at	FAM76B	family with sequence similarity 76, member B	-1.28027	0.00230359	0.0299116
1558256_at	LINC00662	long intergenic non-protein coding RNA 662	0.879826	0.00232495	0.030168
1558778_s_at	MKL2	MKL/myocardin-like 2	1.54238	0.0023369	0.030263
205340_at	ZBTB24	zinc finger and BTB domain containing 24	-1.02474	0.00233711	0.030263
228282_at	MFSD8	major facilitator superfamily domain containing 8	-1.34603	0.00235056	0.0303836
52164_at	C11orf24	chromosome 11 open reading frame 24	-0.887027	0.00235079	0.0303836
216037_x_at	TCF7L2	transcription factor 7-like 2 (T-cell specific, HMG-box)	-0.83659	0.00235129	0.0303836
228595_at	HSD17B1	hydroxysteroid (17-beta) dehydrogenase 1	-1.20228	0.0023626	0.0304877
232136_s_at	CTTNBP2	cortactin binding protein 2	-0.863027	0.00237474	0.0305601
241150_at	SPTAN1	spectrin, alpha, non-erythrocytic 1	1.01222	0.00237201	0.0305601
215696_s_at	SEC16A	SEC16 homolog A, endoplasmic reticulum export factor	-0.819447	0.00237395	0.0305601
207403_at	IRS4	insulin receptor substrate 4	2.05288	0.00237705	0.0305689
215231_at	PRKAG2	protein kinase, AMP-activated, gamma 2 non-catalytic subunit	0.715321	0.00239223	0.0307267
230769_at	DENND2C	DENN/MADD domain containing 2C	-0.80901	0.00239261	0.0307267
242655_at	BARD1	BRCA1 associated RING domain 1	-1.23327	0.00239855	0.0307609
202636_at	RNF103	ring finger protein 103	-1.13815	0.00239804	0.0307609
214390_s_at	BCAT1	branched chain amino-acid transaminase 1, cytosolic	1.2078	0.00240718	0.0308083
204980_at	CLOCK	clock circadian regulator	-0.797084	0.00240658	0.0308083
221482_s_at	ARPP19	cAMP-regulated phosphoprotein, 19kDa	0.876307	0.00242467	0.0309687
212976_at	LRRC8B	leucine rich repeat containing 8 family, member B	-1.18716	0.00242438	0.0309687
226189_at	ITGB8	integrin, beta 8	-1.72548	0.00242841	0.0309953
225007_at	G3BP1	GTPase activating protein (SH3 domain) binding protein 1	-1.06216	0.00246382	0.0313831
240230_s_at	AGAP9	ArfGAP with GTPase domain, ankyrin repeat and PH domain 9	-1.09625	0.00246655	0.0313966
208954_s_at	LARP4B	La ribonucleoprotein domain family, member 4B	-0.945012	0.0024734	0.0314415
213726_x_at	TUBB4B	tubulin, beta 4B class IVb	-0.9937	0.0024754	0.0314451
228458_at	C6orf226	chromosome 6 open reading frame 226	0.914346	0.00247968	0.0314781
241774_at	PSMA3-AS1	PSMA3 antisense RNA 1	-0.999552	0.00248259	0.0314938
1556035_s_at	ZNF207	zinc finger protein 207	-1.47331	0.00248754	0.0315148
219635_at	ZNF606	zinc finger protein 606	-1.13747	0.00248762	0.0315148
200615_s_at	AP2B1	adaptor-related protein complex 2, beta 1 subunit	0.841671	0.0025014	0.0316467
232424_at	PRDM16	PR domain containing 16	-1.41137	0.00249986	0.0316467
235688_s_at	TRAF4	TNF receptor-associated factor 4	-0.939533	0.0025069	0.0316611
212911_at	DNAJC16	DnaJ (Hsp40) homolog, subfamily C, member 16	-1.14828	0.00250861	0.0316611
227109_at	CYP2R1	cytochrome P450, family 2, subfamily R, polypeptide 1	-0.79027	0.00251437	0.0316611
212830_at	MEGF9	multiple EGF-like-domains 9	-0.959694	0.00251323	0.0316611
204902_s_at	ATG4B	autophagy related 4B, cysteine peptidase	-0.72116	0.00251237	0.0316611
215887_at	ZNF277	zinc finger protein 277	0.99602	0.00250424	0.0316611
1555884_at	PSMD6	proteasome 26S subunit, non-ATPase 6	0.957442	0.0025123	0.0316611
203497_at	MED1	mediator complex subunit 1	-0.755158	0.00252044	0.0317021
201166_s_at	PUM1	pumilio RNA-binding family member 1	-0.831007	0.00252101	0.0317021
209712_at	SLC35D1	solute carrier family 35 (UDP-GlcA/UDP-GalNAc transporter), member D1	-1.1317	0.00252733	0.0317603
202925_s_at	PLAGL2	pleiomorphic adenoma gene-like 2	-1.13342	0.0025353	0.0318177
224938_at	NUFIP2	nuclear fragile X mental retardation protein interacting protein 2	-1.27562	0.00254687	0.0319415
225733_at	B3GALT6	UDP-Gal:betaGal beta 1,3-galactosyltransferase polypeptide 6	-1.66008	0.00255023	0.0319623
232461_at	AHI1	Abelson helper integration site 1	1.42322	0.00255426	0.031981
218193_s_at	GOLT1B	golgi transport 1B	0.833841	0.00256536	0.0320875
239038_at	C1orf52	chromosome 1 open reading frame 52	-1.19654	0.00257937	0.0322412
221844_x_at	SPCS3	signal peptidase complex subunit 3	-0.829182	0.00258863	0.0323354
218869_at	MLYCD	malonyl-CoA decarboxylase	-1.18355	0.00259595	0.0323927
236416_at	ARHGEF7	Rho guanine nucleotide exchange factor (GEF) 7	0.823788	0.00259667	0.0323927
219497_s_at	BCL11A	B-cell CLL/lymphoma 11A (zinc finger protein)	-1.10363	0.00260509	0.0324526
225800_at	JAZF1	JAZF zinc finger 1	0.793484	0.00260474	0.0324526
222526_at	GATAD2A	GATA zinc finger domain containing 2A	-1.25547	0.0026149	0.0325119
222310_at	SCAF4	SR-related CTD-associated factor 4	1.26233	0.00261467	0.0325119
208384_s_at	MID2	midline 2	0.777034	0.0026203	0.0325419
225456_at	MED1	mediator complex subunit 1	-0.892192	0.00262426	0.0325419
222767_s_at	C12orf49	chromosome 12 open reading frame 49	0.81474	0.00262316	0.0325419
212964_at	HIC2	hypermethylated in cancer 2	-0.901222	0.00262318	0.0325419
238496_at	WHSC1L1	Wolf-Hirschhorn syndrome candidate 1-like 1	1.03249	0.00262607	0.0325428
1554057_at	ASH1L-AS1	ASH1L antisense RNA 1	0.76775	0.00263057	0.0325555
203745_at	HCCS	holocytochrome c synthase	-1.19601	0.00265086	0.0327634
1559266_s_at	SKIDA1	SKI/DACH domain containing 1	-1.6631	0.00265509	0.0327939
242776_at	ZCCHC6	zinc finger, CCHC domain containing 6	1.42193	0.00265995	0.0328323
225626_at	PAG1	phosphoprotein membrane anchor with glycosphingolipid microdomains 1	-0.829005	0.00266421	0.032856
212956_at	TBC1D9	TBC1 domain family, member 9 (with GRAM domain)	-1.93853	0.00266538	0.032856
238005_s_at	SIN3A	SIN3 transcription regulator family member A	-1.63347	0.00266949	0.0328634
219403_s_at	HPSE	heparanase	0.864007	0.00266797	0.0328634
209778_at	TRIP11	thyroid hormone receptor interactor 11	-0.907265	0.00267588	0.0329205
212254_s_at	DST	dystonin	-0.838322	0.00268057	0.0329566
214706_at	ZNF200	zinc finger protein 200	-1.35466	0.00268525	0.0329925
229394_s_at	ARHGAP35	Rho GTPase activating protein 35	-0.881253	0.00269217	0.0330342
229308_at	ANKRD29	ankyrin repeat domain 29	-0.852277	0.00270416	0.0331339
235463_s_at	CERS6	ceramide synthase 6	0.872554	0.00270232	0.0331339
214724_at	DIXDC1	DIX domain containing 1	-0.912326	0.0027056	0.0331339
202134_s_at	WWTR1	WW domain containing transcription regulator 1	0.766061	0.00270765	0.0331374
228014_at	PTRH1	peptidyl-tRNA hydrolase 1 homolog	0.732035	0.00271208	0.0331699
214604_at	HOXD11	homeobox D11	0.962158	0.00271906	0.0331903
238464_at	ANKRD36	ankyrin repeat domain 36	1.38047	0.00271609	0.0331903
1557050_at	HOTAIRM1	HOXA transcript antisense RNA, myeloid-specific 1	1.10007	0.00273077	0.0333115
226016_at	CD47	CD47 molecule	-1.09696	0.00273653	0.0333601
236017_at	CDKL3	cyclin-dependent kinase-like 3	1.00241	0.00273833	0.0333603
204875_s_at	GMDS	GDP-mannose 4,6-dehydratase	0.679279	0.00274534	0.033424
218041_x_at	SLC38A2	solute carrier family 38, member 2	-1.28089	0.00275408	0.0334868
204121_at	GADD45G	growth arrest and DNA-damage-inducible, gamma	1.0441	0.00275242	0.0334868
215945_s_at	TRIM2	tripartite motif containing 2	-0.899125	0.00275767	0.0335087
211793_s_at	ABI2	abl-interactor 2	0.812003	0.00276443	0.0335474
1557302_at	ZNF585B	zinc finger protein 585B	-0.86227	0.00278286	0.0336184
206141_at	MOCS3	molybdenum cofactor synthesis 3	-1.5376	0.0027739	0.0336184
226380_at	PTPN21	protein tyrosine phosphatase, non-receptor type 21	-1.14904	0.0027759	0.0336184
220255_at	FANCE	Fanconi anemia, complementation group E	0.735059	0.00278443	0.0336184
222390_at	WAC	WW domain containing adaptor with coiled-coil	-0.795577	0.0027793	0.0336184
230213_at	C19orf43	chromosome 19 open reading frame 43	1.29109	0.00278464	0.0336184
235289_at	EIF5A2	eukaryotic translation initiation factor 5A2	-0.956731	0.00277804	0.0336184
226265_at	QSER1	glutamine and serine rich 1	-0.947709	0.00278727	0.0336286
202225_at	CRK	v-crk avian sarcoma virus CT10 oncogene homolog	-1.04696	0.00279473	0.033656
227095_at	LEPROT	leptin receptor overlapping transcript	-1.89935	0.00279215	0.033656
211136_s_at	CLPTM1	cleft lip and palate associated transmembrane protein 1	-0.782933	0.00279494	0.033656
1555865_at	TOLLIP-AS1	TOLLIP antisense RNA 1 (head to head)	1.02407	0.00280206	0.0337201
230337_at	SOS1	son of sevenless homolog 1 (Drosophila)	-0.908438	0.00280481	0.0337315
209605_at	TST	thiosulfate sulfurtransferase (rhodanese)	-0.959701	0.00281218	0.0337985
218325_s_at	DIDO1	death inducer-obliterator 1	0.85165	0.00282297	0.0338627
222111_at	FAM63B	family with sequence similarity 63, member B	-1.29994	0.00282101	0.0338627
1558761_a_at	FAM120AOS	family with sequence similarity 120A opposite strand	-0.793063	0.00282685	0.0338627
227959_at	ANKRD9	ankyrin repeat domain 9	-1.2849	0.00282392	0.0338627
226409_at	TBC1D20	TBC1 domain family, member 20	-0.793866	0.00282837	0.0338627
1558050_at	EIF2B5	eukaryotic translation initiation factor 2B, subunit 5 epsilon, 82kDa	0.763814	0.00283149	0.0338784
213352_at	TMCC1	transmembrane and coiled-coil domain family 1	-0.924399	0.00285315	0.0340822
229528_at	SBNO1	strawberry notch homolog 1 (Drosophila)	-0.933089	0.00285995	0.0341318
212565_at	STK38L	serine/threonine kinase 38 like	-0.939176	0.00286231	0.0341382
227284_at	ZNF766	zinc finger protein 766	-0.959863	0.00286785	0.0341825
225170_at	WDR5	WD repeat domain 5	-0.910013	0.00286975	0.0341834
215152_at	MYB	v-myb avian myeloblastosis viral oncogene homolog	1.376	0.00287452	0.0342185
207480_s_at	MEIS2	Meis homeobox 2	-0.93984	0.00287756	0.0342329
230087_at	PRIMA1	proline rich membrane anchor 1	-0.894355	0.00290341	0.0344987
235226_at	CDK19	cyclin-dependent kinase 19	1.34047	0.00291016	0.0345331
230206_at	DOCK5	dedicator of cytokinesis 5	-0.983763	0.00293652	0.0348017
238681_at	GDPD1	glycerophosphodiester phosphodiesterase domain containing 1	-0.962586	0.00293543	0.0348017
219198_at	GTF3C4	general transcription factor IIIC, polypeptide 4, 90kDa	1.24987	0.00294521	0.0348607
224301_x_at	H2AFJ	H2A histone family, member J	0.84704	0.0029561	0.0349674
222415_at	KMT2C	lysine (K)-specific methyltransferase 2C	-1.21707	0.0029585	0.0349738
60815_at	POLR2J4	polymerase (RNA) II (DNA directed) polypeptide J4, pseudogene	-1.49207	0.00296617	0.0350055
206115_at	EGR3	early growth response 3	-1.53699	0.00296406	0.0350055
208693_s_at	GARS	glycyl-tRNA synthetase	0.801079	0.00297239	0.0350275
217526_at	NFATC2IP	nuclear factor of activated T-cells, cytoplasmic, calcineurin-dependent 2 interacting protein	-0.882163	0.00297131	0.0350275
226534_at	KITLG	KIT ligand	-1.08546	0.00298415	0.0351218
238653_at	LRIG2	leucine-rich repeats and immunoglobulin-like domains 2	-1.42032	0.00299641	0.0352441
234111_at	ZNF81	zinc finger protein 81	-1.19772	0.00300453	0.0353174
204554_at	PPP1R3D	protein phosphatase 1, regulatory subunit 3D	-1.15273	0.00301147	0.0353767
210634_at	KLHL20	kelch-like family member 20	1.13025	0.00301594	0.0353849
204092_s_at	AURKA	aurora kinase A	-0.897169	0.0030231	0.0354468
239208_s_at	YBEY	ybeY metallopeptidase (putative)	-0.909762	0.00302655	0.0354649
1558515_at	FTX	FTX transcript, XIST regulator (non-protein coding)	-1.18288	0.00303431	0.0355336
227197_at	ARHGEF26	Rho guanine nucleotide exchange factor (GEF) 26	-0.94557	0.00303921	0.0355688
228948_at	EPHA4	EPH receptor A4	-1.08149	0.00304601	0.0355878
215170_s_at	CEP152	centrosomal protein 152kDa	1.40707	0.00304843	0.0355878
226609_at	DCBLD1	discoidin, CUB and LCCL domain containing 1	-1.09649	0.00304825	0.0355878
226719_at	DERL2	derlin 2	-0.904762	0.00304384	0.0355878
239082_at	FZD3	frizzled class receptor 3	-0.986312	0.00305398	0.0356036
242439_s_at	ASXL1	additional sex combs like transcriptional regulator 1	1.1251	0.00305326	0.0356036
226150_at	PPAPDC1B	phosphatidic acid phosphatase type 2 domain containing 1B	0.807464	0.00305548	0.0356036
1557166_at	PDCD4	programmed cell death 4 (neoplastic transformation inhibitor)	0.914966	0.00305829	0.0356142
227294_at	ZNF689	zinc finger protein 689	-0.766625	0.00306216	0.0356371
228109_at	RASGRF2	Ras protein-specific guanine nucleotide-releasing factor 2	-1.02759	0.003072	0.0357294
228478_at	SPPL2A	signal peptide peptidase like 2A	-1.65523	0.0030764	0.035748
220295_x_at	DEPDC1	DEP domain containing 1	-0.690981	0.00307742	0.035748
225658_at	SPOPL	speckle-type POZ protein-like	-1.21597	0.00308057	0.0357625
212710_at	CAMSAP1	calmodulin regulated spectrin-associated protein 1	-0.786318	0.00308465	0.0357876
209250_at	DEGS1	delta(4)-desaturase, sphingolipid 1	-0.874251	0.00308991	0.0358044
229414_at	PITPNC1	phosphatidylinositol transfer protein, cytoplasmic 1	-0.744832	0.00309508	0.0358421
219022_at	C12orf43	chromosome 12 open reading frame 43	-0.697113	0.00309843	0.0358588
230186_at	TMEM136	transmembrane protein 136	0.76347	0.00310505	0.0359132
202657_s_at	SERTAD2	SERTA domain containing 2	-1.11943	0.00311094	0.0359591
231807_at	KIAA1217	KIAA1217	-1.06279	0.00311655	0.0360018
229310_at	KLHL29	kelch-like family member 29	-1.11162	0.0031213	0.0360344
1554661_s_at	CNST	consortin, connexin sorting protein	0.925329	0.00312619	0.0360686
37232_at	KIAA0586	KIAA0586	-0.885933	0.00313295	0.0361191
221517_s_at	MED17	mediator complex subunit 17	-1.40482	0.00313442	0.0361191
235407_at	RABGEF1	RAB guanine nucleotide exchange factor (GEF) 1	0.944258	0.00315941	0.0363178
210200_at	WWP2	WW domain containing E3 ubiquitin protein ligase 2	0.823794	0.00315633	0.0363178
1558280_s_at	ARHGAP29	Rho GTPase activating protein 29	-0.861342	0.00315375	0.0363178
219105_x_at	ORC6	origin recognition complex, subunit 6	-0.795793	0.00315778	0.0363178
222924_at	SLMAP	sarcolemma associated protein	-0.921844	0.00316148	0.0363193
214963_at	NUP160	nucleoporin 160kDa	0.969875	0.00316411	0.0363271
226391_at	BRAF	B-Raf proto-oncogene, serine/threonine kinase	-1.09031	0.00318599	0.0365559
221230_s_at	ARID4B	AT rich interactive domain 4B (RBP1-like)	-1.19914	0.00319181	0.0366003
204084_s_at	CLN5	ceroid-lipofuscinosis, neuronal 5	-0.832922	0.00319649	0.0366315
223325_at	TXNDC11	thioredoxin domain containing 11	-0.755313	0.00320448	0.0367007
1554346_at	GNB5	guanine nucleotide binding protein (G protein), beta 5	1.16848	0.00320778	0.0367161
225209_s_at	UBE2J2	ubiquitin-conjugating enzyme E2, J2	-0.715892	0.00321655	0.0367939
207574_s_at	GADD45B	growth arrest and DNA-damage-inducible, beta	1.54663	0.0032231	0.0368464
207513_s_at	ZNF189	zinc finger protein 189	-1.25917	0.00323031	0.0368838
229022_at	ZFX	zinc finger protein, X-linked	-1.56786	0.00323636	0.0368956
223168_at	RHOU	ras homolog family member U	-0.777968	0.00323725	0.0368956
229892_at	EP400NL	EP400 N-terminal like	-1.089	0.00323423	0.0368956
89948_at	PCIF1	PDX1 C-terminal inhibiting factor 1	0.824504	0.0032399	0.0369033
227166_at	DNAJC18	DnaJ (Hsp40) homolog, subfamily C, member 18	0.822824	0.00324837	0.0369682
244570_at	LOC101928433	arabinogalactan protein 1-like	1.37329	0.00324954	0.0369682
232263_at	SLC6A15	solute carrier family 6 (neutral amino acid transporter), member 15	0.937769	0.00325259	0.0369805
227895_at	FAM120B	family with sequence similarity 120B	-0.835699	0.00325853	0.0370255
223393_s_at	TSHZ3	teashirt zinc finger homeobox 3	-1.12284	0.00326331	0.0370349
212888_at	DICER1	dicer 1, ribonuclease type III	-2.08198	0.00326283	0.0370349
227728_at	PPM1A	protein phosphatase, Mg2+/Mn2+ dependent, 1A	-1.11623	0.00326598	0.0370427
1556063_s_at	RPP30	ribonuclease P/MRP 30kDa subunit	-1.15505	0.00327795	0.0371101
202800_at	SLC1A3	solute carrier family 1 (glial high affinity glutamate transporter), member 3	-0.82665	0.00327505	0.0371101
206852_at	EPHA7	EPH receptor A7	-1.59673	0.00327983	0.0371101
221485_at	B4GALT5	UDP-Gal:betaGlcNAc beta 1,4- galactosyltransferase, polypeptide 5	-0.9952	0.00327903	0.0371101
232487_at	SFT2D1	SFT2 domain containing 1	1.00935	0.00329453	0.0372313
1555610_at	AGK	acylglycerol kinase	1.33365	0.00329423	0.0372313
204512_at	HIVEP1	human immunodeficiency virus type I enhancer binding protein 1	-1.45638	0.00330523	0.0373073
221551_x_at	ST6GALNAC4	ST6 (alpha-N-acetyl-neuraminyl-2,3-beta-galactosyl-1,3)-N-acetylgalactosaminide alpha-2,6-sialyltransferase 4	0.819865	0.00331727	0.0373835
237107_at	PRKRA	protein kinase, interferon-inducible double stranded RNA dependent activator	1.41844	0.00331996	0.0373835
220933_s_at	ZCCHC6	zinc finger, CCHC domain containing 6	-0.869034	0.00331888	0.0373835
223097_at	ADPRHL2	ADP-ribosylhydrolase like 2	-0.888585	0.00334307	0.0375985
206972_s_at	GPR161	G protein-coupled receptor 161	-0.862656	0.00335979	0.037696
57703_at	SENP5	SUMO1/sentrin specific peptidase 5	0.952611	0.00335964	0.037696
1552634_a_at	ZNF101	zinc finger protein 101	-0.890449	0.00335797	0.037696
212048_s_at	YARS	tyrosyl-tRNA synthetase	0.856773	0.00337651	0.0377617
1552673_at	RFX6	regulatory factor X, 6	-1.26211	0.00337212	0.0377617
221786_at	C6orf120	chromosome 6 open reading frame 120	-1.57962	0.00337319	0.0377617
210369_at	SWAP70	SWAP switching B-cell complex 70kDa subunit	0.948615	0.00337771	0.0377617
206636_at	RASA2	RAS p21 protein activator 2	-0.854175	0.00337975	0.0377617
229418_at	FAM222B	family with sequence similarity 222, member B	-0.898247	0.00337259	0.0377617
206554_x_at	SETMAR	SET domain and mariner transposase fusion gene	-1.29447	0.00337858	0.0377617
204155_s_at	SIK3	SIK family kinase 3	-0.72952	0.00340292	0.0379753
221552_at	ABHD6	abhydrolase domain containing 6	-1.14315	0.00341651	0.0380363
204837_at	MTMR9	myotubularin related protein 9	-0.828612	0.00341431	0.0380363
235052_at	ZNF792	zinc finger protein 792	-1.05822	0.00342371	0.0380939
203153_at	IFIT1	interferon-induced protein with tetratricopeptide repeats 1	-1.08237	0.0034521	0.0383622
229519_at	FXR1	fragile X mental retardation, autosomal homolog 1	0.86522	0.00345422	0.0383622
242451_x_at	RPS19	ribosomal protein S19	1.00314	0.00345056	0.0383622
214083_at	PPP2R5C	protein phosphatase 2, regulatory subunit B', gamma	1.23939	0.00346844	0.0384546
201158_at	NMT1	N-myristoyltransferase 1	-0.80581	0.00347136	0.0384642
209633_at	PPP2R3A	protein phosphatase 2, regulatory subunit B'', alpha	-0.867687	0.00347791	0.0384912
225424_at	GPAM	glycerol-3-phosphate acyltransferase, mitochondrial	-1.16124	0.0034762	0.0384912
229657_at	THRB	thyroid hormone receptor, beta	-1.30157	0.00348242	0.0384956
202548_s_at	ARHGEF7	Rho guanine nucleotide exchange factor (GEF) 7	-0.850903	0.003482	0.0384956
1557828_a_at	C5orf28	chromosome 5 open reading frame 28	-1.06746	0.00348889	0.0385444
208814_at	HSPA4	heat shock 70kDa protein 4	-1.00243	0.00349146	0.0385501
205503_at	PTPN14	protein tyrosine phosphatase, non-receptor type 14	1.07723	0.00349746	0.0385935
223081_at	PHF23	PHD finger protein 23	-1.07958	0.00350612	0.0386663
214985_at	EXT1	exostosin glycosyltransferase 1	-0.86789	0.00351266	0.0387157
227568_at	HECTD2	HECT domain containing E3 ubiquitin protein ligase 2	-1.48261	0.00352835	0.0388254
223396_at	TMEM60	transmembrane protein 60	-0.754108	0.00353236	0.0388414
235237_at	VMA21	VMA21 vacuolar H+-ATPase homolog (S. cerevisiae)	1.23861	0.00353919	0.0388937
211257_x_at	ZNF638	zinc finger protein 638	-0.790719	0.00355078	0.038962
208583_x_at	HIST1H2AJ	histone cluster 1, H2aj	0.87631	0.00355101	0.038962
203810_at	DNAJB4	DnaJ (Hsp40) homolog, subfamily B, member 4	-1.00528	0.00355452	0.0389707
220926_s_at	EDEM3	ER degradation enhancer, mannosidase alpha-like 3	-1.88978	0.00356157	0.0390252
203650_at	PROCR	protein C receptor, endothelial	0.875195	0.00356689	0.0390558
214636_at	CALCB	calcitonin-related polypeptide beta	1.15401	0.00357162	0.0390668
230098_at	PHF20L1	PHD finger protein 20-like 1	-1.28345	0.00358025	0.0391155
230211_at	TRIP11	thyroid hormone receptor interactor 11	-1.48539	0.00357877	0.0391155
225704_at	FBRSL1	fibrosin-like 1	-1.01848	0.00359196	0.0391978
205304_s_at	KCNJ8	potassium channel, inwardly rectifying subfamily J, member 8	-1.05214	0.00359096	0.0391978
215249_at	RPL35A	ribosomal protein L35a	1.21204	0.00359793	0.0392221
208706_s_at	EIF5	eukaryotic translation initiation factor 5	-1.48772	0.00361167	0.0393212
228759_at	CREB3L2	cAMP responsive element binding protein 3-like 2	1.53142	0.00362595	0.039408
229956_at	NR2C1	nuclear receptor subfamily 2, group C, member 1	-1.25652	0.00362468	0.039408
210089_s_at	LAMA4	laminin, alpha 4	1.01475	0.00362419	0.039408
213090_s_at	TAF4	TAF4 RNA polymerase II, TATA box binding protein (TBP)-associated factor, 135kDa	-1.23055	0.00362854	0.0394133
1554742_at	PMS1	PMS1 homolog 1, mismatch repair system component	1.46471	0.00363194	0.0394274
212907_at	SLC30A1	solute carrier family 30 (zinc transporter), member 1	-1.62722	0.00363834	0.0394511
219696_at	DENND1B	DENN/MADD domain containing 1B	-1.17499	0.00364296	0.0394784
226838_at	TTC32	tetratricopeptide repeat domain 32	-0.829016	0.00365597	0.0395965
233093_s_at	BIRC6	baculoviral IAP repeat containing 6	-0.662005	0.00368247	0.0398604
214198_s_at	DGCR2	DiGeorge syndrome critical region gene 2	-1.18693	0.00368775	0.0398742
230141_at	ARID4A	AT rich interactive domain 4A (RBP1-like)	-1.32969	0.00368799	0.0398742
226964_at	TTBK2	tau tubulin kinase 2	-0.968312	0.00370681	0.0400314
226312_at	RICTOR	RPTOR independent companion of MTOR, complex 2	-1.17466	0.0037202	0.0401297
222629_at	REV1	REV1, polymerase (DNA directed)	-0.831099	0.0037255	0.0401407
224215_s_at	DLL1	delta-like 1 (Drosophila)	-0.930465	0.00372375	0.0401407
219918_s_at	ASPM	abnormal spindle microtubule assembly	-1.1625	0.00373084	0.0401751
229064_s_at	RCAN3	RCAN family member 3	0.668733	0.00374187	0.040239
201278_at	DAB2	Dab, mitogen-responsive phosphoprotein, homolog 2 (Drosophila)	-0.973839	0.00374798	0.040239
1555397_at	MYO1D	myosin ID	0.88004	0.00374392	0.040239
227920_at	BEND3	BEN domain containing 3	-1.15677	0.0037603	0.0402946
230320_at	TBRG1	transforming growth factor beta regulator 1	-0.807988	0.00375977	0.0402946
202616_s_at	MECP2	methyl CpG binding protein 2	-0.708054	0.00376344	0.0402946
212056_at	GSE1	Gse1 coiled-coil protein	-0.828248	0.00376206	0.0402946
235324_at	SRSF3	serine/arginine-rich splicing factor 3	-1.36195	0.00376568	0.0402956
235242_at	REL	v-rel avian reticuloendotheliosis viral oncogene homolog	-0.989685	0.00377123	0.040332
202124_s_at	TRAK2	trafficking protein, kinesin binding 2	-1.40068	0.0037753	0.0403524
207598_x_at	XRCC2	X-ray repair complementing defective repair in Chinese hamster cells 2	-0.819793	0.00377874	0.0403662
234471_s_at	NCOA5	nuclear receptor coactivator 5	-0.86205	0.00378368	0.0403799
210612_s_at	SYNJ2	synaptojanin 2	-0.86481	0.00378751	0.0403799
228565_at	KIAA1804	mixed lineage kinase 4	-1.15301	0.0037908	0.0403799
226649_at	PANK1	pantothenate kinase 1	-1.83264	0.00382344	0.0406352
225845_at	ZBTB44	zinc finger and BTB domain containing 44	-1.27183	0.00382042	0.0406352
1556021_at	GPR180	G protein-coupled receptor 180	-2.24206	0.00382085	0.0406352
221799_at	CHPF2	chondroitin polymerizing factor 2	-0.770101	0.00382225	0.0406352
228181_at	SLC30A1	solute carrier family 30 (zinc transporter), member 1	0.937738	0.00384106	0.0407992
218326_s_at	LGR4	leucine-rich repeat containing G protein-coupled receptor 4	-1.33918	0.00385408	0.0409144
204440_at	CD83	CD83 molecule	-0.764805	0.00386263	0.0409588
226700_at	U2AF1L4	U2 small nuclear RNA auxiliary factor 1-like 4	0.938166	0.00386068	0.0409588
203688_at	PKD2	polycystic kidney disease 2 (autosomal dominant)	-1.45643	0.00388322	0.0411192
221812_at	FBXO42	F-box protein 42	-0.784224	0.00388654	0.0411192
232000_at	TTC39B	tetratricopeptide repeat domain 39B	-0.990299	0.00388637	0.0411192
1553972_a_at	CBS	cystathionine-beta-synthase	1.00558	0.00389275	0.0411616
46323_at	CANT1	calcium activated nucleotidase 1	-0.871163	0.00390933	0.0413137
1557322_at	ZNF230	zinc finger protein 230	-1.34327	0.00391722	0.0413518
212367_at	FEM1B	fem-1 homolog b (C. elegans)	-1.00106	0.003919	0.0413518
229796_at	SIX4	SIX homeobox 4	-1.06764	0.00391956	0.0413518
209189_at	FOS	FBJ murine osteosarcoma viral oncogene homolog	-2.20007	0.00392179	0.041352
222867_s_at	MED31	mediator complex subunit 31	-0.736282	0.00392785	0.0413926
238069_at	LOC101927365	uncharacterized LOC101927365	-0.871911	0.00393525	0.0414119
229167_at	PURA	purine-rich element binding protein A	-0.881385	0.00393601	0.0414119
228400_at	SHROOM3	shroom family member 3	-1.57567	0.00394009	0.0414187
235146_at	TMCC3	transmembrane and coiled-coil domain family 3	-0.966354	0.00394137	0.0414187
238879_at	DCUN1D1	DCN1, defective in cullin neddylation 1, domain containing 1	-1.37284	0.00395597	0.0415387
232865_at	AFF4	AF4/FMR2 family, member 4	0.93839	0.00395723	0.0415387
1554168_a_at	SH3KBP1	SH3-domain kinase binding protein 1	0.662616	0.00396928	0.0416186
1553852_at	VPS13B	vacuolar protein sorting 13 homolog B (yeast)	1.04439	0.00397271	0.0416312
1554558_at	DCAF5	DDB1 and CUL4 associated factor 5	0.845827	0.00397544	0.0416366
203510_at	MET	MET proto-oncogene, receptor tyrosine kinase	-1.0076	0.00398207	0.0416827
241938_at	QKI	QKI, KH domain containing, RNA binding	1.58873	0.00398912	0.0417099
228244_at	BLOC1S3	biogenesis of lysosomal organelles complex-1, subunit 3	-1.02118	0.00398831	0.0417099
221905_at	CYLD	cylindromatosis (turban tumor syndrome)	-1.03401	0.00400521	0.0418548
1554360_at	FCHSD2	FCH and double SH3 domains 2	0.937786	0.0040092	0.0418731
221272_s_at	C1orf21	chromosome 1 open reading frame 21	-0.97685	0.00401164	0.0418753
211990_at	HLA-DPA1	major histocompatibility complex, class II, DP alpha 1	0.741273	0.00402086	0.0419481
235347_at	LRCH3	leucine-rich repeats and calponin homology (CH) domain containing 3	-1.58041	0.00405068	0.0421419
218897_at	TMEM177	transmembrane protein 177	-1.31461	0.0040502	0.0421419
229850_at	KDSR	3-ketodihydrosphingosine reductase	-1.80995	0.00406115	0.042204
238711_s_at	ZNF148	zinc finger protein 148	-1.07437	0.00406109	0.042204
231182_at	WIPF1	WAS/WASL interacting protein family, member 1	0.915827	0.0040676	0.0422242
213033_s_at	NFIB	nuclear factor I/B	-0.827021	0.00406693	0.0422242
221260_s_at	CSRNP2	cysteine-serine-rich nuclear protein 2	-1.0381	0.00407705	0.0422754
230311_s_at	PRDM6	PR domain containing 6	-0.782294	0.00407543	0.0422754
238729_x_at	SAV1	salvador family WW domain containing protein 1	1.39371	0.00408372	0.0422895
239848_at	EIF3M	eukaryotic translation initiation factor 3, subunit M	-1.12356	0.00408596	0.0422895
212622_at	TMEM41B	transmembrane protein 41B	-0.678484	0.00408072	0.0422895
235085_at	SGK223	homolog of rat pragma of Rnd2	-0.6808	0.0040897	0.0422895
213256_at	MARCH3	membrane-associated ring finger (C3HC4) 3, E3 ubiquitin protein ligase	-0.998394	0.00408907	0.0422895
242847_at	C11orf30	chromosome 11 open reading frame 30	-0.965269	0.00411934	0.0425491
218089_at	AAR2	AAR2 splicing factor homolog	-0.966009	0.00411881	0.0425491
218314_s_at	C11orf57	chromosome 11 open reading frame 57	-0.661368	0.00413248	0.0426172
206061_s_at	DICER1	dicer 1, ribonuclease type III	-1.0302	0.00413276	0.0426172
224959_at	SLC26A2	solute carrier family 26 (anion exchanger), member 2	-1.01214	0.00414598	0.0426918
230235_at	MCTS1	malignant T cell amplified sequence 1	-0.933076	0.00414682	0.0426918
214778_at	MEGF8	multiple EGF-like-domains 8	-1.12242	0.00415683	0.042742
1556277_a_at	PAPD4	PAP associated domain containing 4	1.52919	0.00418099	0.0429491
201219_at	CTBP2	C-terminal binding protein 2	-0.708204	0.00420473	0.0431221
226115_at	AHCTF1	AT hook containing transcription factor 1	-0.909543	0.00420959	0.0431483
202083_s_at	SEC14L1	SEC14-like lipid binding 1	0.774423	0.0042165	0.0431825
208296_x_at	TNFAIP8	tumor necrosis factor, alpha-induced protein 8	-0.823355	0.0042187	0.0431825
209997_x_at	PCM1	pericentriolar material 1	0.834929	0.00421984	0.0431825
223985_at	FSD1L	fibronectin type III and SPRY domain containing 1-like	0.828334	0.00422356	0.043197
220062_s_at	MAGEC2	melanoma antigen family C2	0.896062	0.00422917	0.0432307
228369_at	CNPY3	canopy FGF signaling regulator 3	0.764592	0.00424666	0.0433544
229958_at	CLN8	ceroid-lipofuscinosis, neuronal 8	-1.02767	0.00424821	0.0433544
211128_at	EDA	ectodysplasin A	1.2271	0.00425383	0.0433645
209158_s_at	CYTH2	cytohesin 2	0.675227	0.00427299	0.0435362
229823_at	RIMS2	regulating synaptic membrane exocytosis 2	-0.876596	0.0042776	0.0435594
239654_at	CHD9	chromodomain helicase DNA binding protein 9	-1.01114	0.00429086	0.0435653
231111_at	SCYL3	SCY1-like, kinase-like 3	-1.09438	0.00429054	0.0435653
230395_at	METTL9	methyltransferase like 9	1.06169	0.00428242	0.0435653
210587_at	INHBE	inhibin, beta E	1.78324	0.00431308	0.043707
212870_at	SOS2	son of sevenless homolog 2 (Drosophila)	-1.19873	0.00431165	0.043707
228664_at	TRIM52-AS1	TRIM52 antisense RNA 1 (head to head)	0.679331	0.00431873	0.0437405
203583_at	UNC50	unc-50 homolog (C. elegans)	-1.4325	0.00432386	0.0437689
203298_s_at	JARID2	jumonji, AT rich interactive domain 2	-0.688033	0.00433599	0.043868
229549_at	CALU	calumenin	-1.26258	0.00434115	0.0438965
226372_at	CHST11	carbohydrate (chondroitin 4) sulfotransferase 11	-0.672093	0.00435633	0.0440262
208776_at	PSMD11	proteasome 26S subunit, non-ATPase 11	-1.23633	0.00437944	0.0441883
242594_at	BOD1L1	biorientation of chromosomes in cell division 1-like 1	1.00966	0.00438222	0.0441925
59999_at	HIF1AN	hypoxia inducible factor 1, alpha subunit inhibitor	-1.0349	0.0043863	0.0442098
213069_at	HEG1	heart development protein with EGF-like domains 1	-1.04808	0.00440611	0.0443856
224874_at	POLR1D	polymerase (RNA) I polypeptide D, 16kDa	0.721252	0.00441119	0.0444129
229459_at	FAM19A5	family with sequence similarity 19 (chemokine (C-C motif)-like), member A5	-1.02605	0.0044256	0.0444625
228902_at	NUP214	nucleoporin 214kDa	-1.13788	0.00442295	0.0444625
230479_at	EIF3F	eukaryotic translation initiation factor 3, subunit F	-1.88435	0.00442417	0.0444625
203127_s_at	SPTLC2	serine palmitoyltransferase, long chain base subunit 2	0.671866	0.00442112	0.0444625
1552790_a_at	SEC62	SEC62 homolog, preprotein translocation factor	-0.957113	0.00445796	0.0446794
1552287_s_at	AFG3L1P	AFG3-like AAA ATPase 1, pseudogene	-1.39119	0.00446011	0.0446794
230375_at	PNISR	PNN-interacting serine/arginine-rich protein	1.46512	0.00445514	0.0446794
212685_s_at	TBL2	transducin (beta)-like 2	-0.847157	0.0044615	0.0446794
212026_s_at	EXOC7	exocyst complex component 7	0.678102	0.00446715	0.0447005
213875_x_at	C6orf62	chromosome 6 open reading frame 62	-1.32806	0.00447919	0.0447418
228812_at	REL	v-rel avian reticuloendotheliosis viral oncogene homolog	-1.36172	0.00447844	0.0447418
212684_at	ZNF3	zinc finger protein 3	-0.799188	0.00447967	0.0447418
225530_at	MOB3A	MOB kinase activator 3A	-0.884876	0.00449617	0.0448826
228991_at	CDK13	cyclin-dependent kinase 13	-1.60513	0.00449884	0.0448854
230263_s_at	DOCK5	dedicator of cytokinesis 5	-1.04202	0.00450423	0.0449152
206364_at	KIF14	kinesin family member 14	-1.02844	0.00450817	0.0449306
212621_at	NEMP1	nuclear envelope integral membrane protein 1	-1.00202	0.00451219	0.0449394
232734_at	TTC23	tetratricopeptide repeat domain 23	1.42467	0.00451384	0.0449394
1557065_at	YLPM1	YLP motif containing 1	-1.03277	0.00451711	0.044948
217922_at	MAN1A2	mannosidase, alpha, class 1A, member 2	-1.08504	0.00452199	0.0449565
230641_at	LOC100505938	uncharacterized LOC100505938	0.958788	0.00452276	0.0449565
228829_at	ATF7	activating transcription factor 7	0.86557	0.00455146	0.0452117
208977_x_at	TUBB4B	tubulin, beta 4B class IVb	-0.88322	0.00455326	0.0452117
209271_at	BPTF	bromodomain PHD finger transcription factor	-0.940404	0.00456452	0.0452276
229969_at	SEC63	SEC63 homolog, protein translocation regulator	-1.16499	0.00456143	0.0452276
202550_s_at	VAPB	VAMP (vesicle-associated membrane protein)-associated protein B and C	-0.716148	0.00455738	0.0452276
225813_at	RC3H2	ring finger and CCCH-type domains 2	-0.839699	0.00456419	0.0452276
225883_at	ATG16L2	autophagy related 16-like 2	0.715037	0.00456891	0.0452472
229435_at	GLIS3	GLIS family zinc finger 3	-0.961423	0.0045746	0.0452796
212989_at	SGMS1	sphingomyelin synthase 1	-1.41719	0.00458104	0.0453194
223093_at	ANKH	ANKH inorganic pyrophosphate transport regulator	-0.860408	0.0045972	0.0453363
226969_at	MTR	5-methyltetrahydrofolate-homocysteine methyltransferase	-0.944905	0.00459896	0.0453363
227467_at	RDH10	retinol dehydrogenase 10 (all-trans)	-0.668158	0.00459755	0.0453363
225274_at	PCYOX1	prenylcysteine oxidase 1	-0.945364	0.0046164	0.0453363
204761_at	USP6NL	USP6 N-terminal like	-1.26542	0.00461254	0.0453363
206669_at	GAD1	glutamate decarboxylase 1 (brain, 67kDa)	0.852678	0.0046086	0.0453363
224679_at	MESDC2	mesoderm development candidate 2	-0.80156	0.00459504	0.0453363
228567_at	GAN	gigaxonin	-1.02859	0.00461232	0.0453363
218820_at	C14orf132	chromosome 14 open reading frame 132	-0.912062	0.00461263	0.0453363
214335_at	RPL18	ribosomal protein L18	1.04852	0.00459059	0.0453363
207563_s_at	OGT	O-linked N-acetylglucosamine (GlcNAc) transferase	0.787008	0.00461663	0.0453363
224611_s_at	DNAJC5	DnaJ (Hsp40) homolog, subfamily C, member 5	-0.946132	0.00462546	0.0453993
225179_at	UBE2K	ubiquitin-conjugating enzyme E2K	-0.703664	0.00464311	0.0455189
208979_at	NCOA6	nuclear receptor coactivator 6	-0.88975	0.0046485	0.0455301
229786_at	RWDD2A	RWD domain containing 2A	-0.66503	0.00465131	0.0455338
228754_at	SLC6A6	solute carrier family 6 (neurotransmitter transporter), member 6	-0.983728	0.00468493	0.045839
204263_s_at	CPT2	carnitine palmitoyltransferase 2	-0.836977	0.00469211	0.0458613
227204_at	PARD6G	par-6 family cell polarity regulator gamma	-0.749381	0.00469025	0.0458613
225837_at	RHNO1	RAD9-HUS1-RAD1 interacting nuclear orphan 1	-0.855247	0.00471138	0.0460256
209383_at	DDIT3	DNA-damage-inducible transcript 3	0.91733	0.00471576	0.0460444
226179_at	SLC25A37	solute carrier family 25 (mitochondrial iron transporter), member 37	-0.835317	0.00472093	0.0460708
228573_at	ANTXR2	anthrax toxin receptor 2	-1.06563	0.00473779	0.0462114
207920_x_at	ZFX	zinc finger protein, X-linked	1.30983	0.00474903	0.0462969
225313_at	FAM217B	family with sequence similarity 217, member B	-1.53259	0.00475397	0.0463209
229083_at	HNRNPA0	heterogeneous nuclear ribonucleoprotein A0	-0.861889	0.00476399	0.0463944
204872_at	TLE4	transducin-like enhancer of split 4	-0.791432	0.00477856	0.0464958
242938_s_at	FOXK2	forkhead box K2	1.24511	0.00477937	0.0464958
202704_at	TOB1	transducer of ERBB2, 1	-1.12205	0.00479264	0.0466008
229885_at	RSF1	remodeling and spacing factor 1	-1.23548	0.00480129	0.0466123
214299_at	TOP3A	topoisomerase (DNA) III alpha	-0.8655	0.00480001	0.0466123
205652_s_at	TTLL1	tubulin tyrosine ligase-like family member 1	0.805104	0.00481235	0.0466713
241396_at	NEDD4L	neural precursor cell expressed, developmentally down-regulated 4-like, E3 ubiquitin protein ligase	1.15501	0.00481054	0.0466713
218518_at	FAM13B	family with sequence similarity 13, member B	-1.20042	0.00482156	0.0467123
213988_s_at	SAT1	spermidine/spermine N1-acetyltransferase 1	1.11696	0.00483609	0.0468047
241453_at	PTK2	protein tyrosine kinase 2	1.60681	0.00486915	0.047076
213140_s_at	SS18L1	synovial sarcoma translocation gene on chromosome 18-like 1	-0.939096	0.00487355	0.0470942
226618_at	UBE2QL1	ubiquitin-conjugating enzyme E2Q family-like 1	-0.93433	0.00487627	0.0470962
224905_at	WDR26	WD repeat domain 26	-0.677651	0.00489429	0.0472215
241754_at	SCAI	suppressor of cancer cell invasion	0.95433	0.00491679	0.0473899
1556061_at	RPP30	ribonuclease P/MRP 30kDa subunit	-0.859987	0.00493067	0.0474765
1570202_a_at	MKL2	MKL/myocardin-like 2	0.873851	0.00493085	0.0474765
226977_at	IGIP	IgA-inducing protein	-0.794303	0.00494203	0.0475598
219083_at	SHQ1	SHQ1, H/ACA ribonucleoprotein assembly factor	-0.715418	0.00494975	0.0475851
218659_at	ASXL2	additional sex combs like transcriptional regulator 2	-0.675893	0.00494768	0.0475851
1553117_a_at	STK38	serine/threonine kinase 38	-1.39863	0.00495925	0.047601
205739_x_at	ZNF107	zinc finger protein 107	-2.3168	0.00496162	0.047601
222450_at	PMEPA1	prostate transmembrane protein, androgen induced 1	-0.969203	0.00495676	0.047601
212023_s_at	MKI67	marker of proliferation Ki-67	-1.02409	0.0049641	0.047601
226157_at	TFDP2	transcription factor Dp-2 (E2F dimerization partner 2)	-0.778675	0.00496949	0.0476187
243759_at	SCAF4	SR-related CTD-associated factor 4	0.832578	0.00497102	0.0476187
204080_at	TOE1	target of EGR1, member 1 (nuclear)	-0.760885	0.00497545	0.0476366
226810_at	OGFRL1	opioid growth factor receptor-like 1	-1.25683	0.00499826	0.0478062
202421_at	IGSF3	immunoglobulin superfamily, member 3	-0.759524	0.00501028	0.0478698
227761_at	MYO5A	myosin VA	-1.2672	0.00501169	0.0478698
203139_at	DAPK1	death-associated protein kinase 1	-1.0223	0.00501257	0.0478698
218735_s_at	ZNF544	zinc finger protein 544	-1.20384	0.00501896	0.0479064
228177_at	CREBBP	CREB binding protein	-0.874803	0.00502688	0.0479333
227880_s_at	TMEM185A	transmembrane protein 185A	-0.860513	0.00502689	0.0479333
213929_at	EXPH5	exophilin 5	-1.31229	0.00504198	0.0480283
228106_at	DCAF16	DDB1 and CUL4 associated factor 16	-1.16244	0.00504629	0.0480332
201850_at	CAPG	capping protein (actin filament), gelsolin-like	0.748678	0.00504762	0.0480332
219232_s_at	EGLN3	egl-9 family hypoxia-inducible factor 3	-0.739798	0.00505918	0.0480739
213440_at	RAB1A	RAB1A, member RAS oncogene family	-0.681896	0.00506256	0.0480739
232048_at	FAM76B	family with sequence similarity 76, member B	1.21065	0.00505811	0.0480739
222977_at	SURF4	surfeit 4	-0.836956	0.0050639	0.0480739
208957_at	ERP44	endoplasmic reticulum protein 44	-0.733056	0.00506473	0.0480739
227213_at	ADAT2	adenosine deaminase, tRNA-specific 2	0.726369	0.0050796	0.0481662
201761_at	MTHFD2	methylenetetrahydrofolate dehydrogenase (NADP+ dependent) 2, methenyltetrahydrofolate cyclohydrolase	0.701461	0.00508228	0.0481673
1557684_at	ZNF286A	zinc finger protein 286A	-0.834668	0.00508846	0.0482015
217127_at	CTH	cystathionine gamma-lyase	1.24747	0.00511137	0.048394
244189_at	TTC28-AS1	TTC28 antisense RNA 1	-0.969957	0.00511592	0.0484126
202402_s_at	CARS	cysteinyl-tRNA synthetase	0.707064	0.00512216	0.0484472
1557675_at	RAF1	Raf-1 proto-oncogene, serine/threonine kinase	0.815831	0.00512747	0.048473
212947_at	SLC9A8	solute carrier family 9, subfamily A (NHE8, cation proton antiporter 8), member 8	-1.06948	0.00515829	0.0486906
230521_at	ARHGEF39	Rho guanine nucleotide exchange factor (GEF) 39	-1.12448	0.00517963	0.0488674
229060_at	YPEL2	yippee-like 2	0.992618	0.00519285	0.0489515
1559532_at	ARIH2OS	ariadne homolog 2 opposite strand	0.854527	0.00519377	0.0489515
226499_at	NRARP	NOTCH-regulated ankyrin repeat protein	-0.793616	0.00521089	0.0490636
1558954_at	SNORA78	small nucleolar RNA, H/ACA box 78	1.15759	0.00522427	0.0491402
225031_at	CHD6	chromodomain helicase DNA binding protein 6	-0.87483	0.00523185	0.0491868
202702_at	TRIM26	tripartite motif containing 26	-0.860567	0.00524686	0.0493032
226413_at	LINC00938	long intergenic non-protein coding RNA 938	0.723137	0.00525333	0.0493392
225971_at	DDHD1	DDHD domain containing 1	-1.59922	0.00526775	0.0494339
226656_at	CRTAP	cartilage associated protein	0.710491	0.00527134	0.0494339
201986_at	MED13	mediator complex subunit 13	-0.879402	0.00527051	0.0494339
218019_s_at	PDXK	pyridoxal (pyridoxine, vitamin B6) kinase	-1.13986	0.00528247	0.0495135
226811_at	FAM46C	family with sequence similarity 46, member C	-0.979033	0.00528854	0.049521
200843_s_at	EPRS	glutamyl-prolyl-tRNA synthetase	0.771946	0.00528611	0.049521
219889_at	FRAT1	frequently rearranged in advanced T-cell lymphomas 1	-0.94447	0.00531925	0.0496844
229413_s_at	PCGF3	polycomb group ring finger 3	-1.12444	0.00531303	0.0496844
209357_at	CITED2	Cbp/p300-interacting transactivator, with Glu/Asp-rich carboxy-terminal domain, 2	-0.934356	0.00531611	0.0496844
223651_x_at	CDC23	cell division cycle 23	1.07044	0.00531683	0.0496844
226866_at	ESCO1	establishment of sister chromatid cohesion N-acetyltransferase 1	-0.795182	0.00535168	0.0499375
213283_s_at	SALL2	spalt-like transcription factor 2	-0.785231	0.00535492	0.0499428
238791_at	ZNF100	zinc finger protein 100	-0.954918	0.00536038	0.0499689
222784_at	SMOC1	SPARC related modular calcium binding 1	-0.841108	0.00536646	0.0500007
228904_at	HOXB3	homeobox B3	-0.911929	0.00537355	0.0500419
235791_x_at	CHD1	chromodomain helicase DNA binding protein 1	-0.889917	0.00539243	0.0501678
235176_at	ZFP82	ZFP82 zinc finger protein	-0.631592	0.00539175	0.0501678
217787_s_at	GALNT2	polypeptide N-acetylgalactosaminyltransferase 2	0.695916	0.00540473	0.0502212
1554609_at	LOC100287896	uncharacterized LOC100287896	-0.878375	0.00541106	0.0502241
228933_at	NHS	Nance-Horan syndrome (congenital cataracts and dental anomalies)	-0.863417	0.00541188	0.0502241
212479_s_at	RMND5A	required for meiotic nuclear division 5 homolog A	0.79444	0.00542181	0.0502913
225990_at	BOC	BOC cell adhesion associated, oncogene regulated	-0.674314	0.00543654	0.050403
219069_at	ANKRD49	ankyrin repeat domain 49	-0.856384	0.0054453	0.0504593
226520_at	LCOR	ligand dependent nuclear receptor corepressor	-0.824978	0.0054564	0.0505371
203803_at	PCYOX1	prenylcysteine oxidase 1	-1.2461	0.00546358	0.0505786
214281_s_at	RCHY1	ring finger and CHY zinc finger domain containing 1, E3 ubiquitin protein ligase	0.72516	0.00548403	0.0506784
218613_at	PSD3	pleckstrin and Sec7 domain containing 3	-1.42359	0.00548518	0.0506784
204841_s_at	EEA1	early endosome antigen 1	0.80095	0.00547717	0.0506784
227133_at	FAM199X	family with sequence similarity 199, X-linked	0.938555	0.00549317	0.0507113
226430_at	RELL1	RELT-like 1	-0.601187	0.00549415	0.0507113
203743_s_at	TDG	thymine DNA glycosylase	-0.991007	0.00550684	0.0507473
226803_at	CHMP4C	charged multivesicular body protein 4C	0.698948	0.00550963	0.0507473
32069_at	N4BP1	NEDD4 binding protein 1	-0.872754	0.00550504	0.0507473
224818_at	SORT1	sortilin 1	-0.642043	0.0055116	0.0507473
225731_at	ANKRD50	ankyrin repeat domain 50	-0.94234	0.00551027	0.0507473
225641_at	MEF2D	myocyte enhancer factor 2D	-0.9022	0.0055176	0.0507776
218418_s_at	KANK2	KN motif and ankyrin repeat domains 2	-0.68104	0.00552622	0.050832
226180_at	WDR36	WD repeat domain 36	-0.960321	0.00553589	0.0508959
224329_s_at	CNFN	cornifelin	0.797885	0.00554095	0.0509004
226823_at	PHACTR4	phosphatase and actin regulator 4	-0.950611	0.00557708	0.0511993
225192_at	CACUL1	CDK2-associated, cullin domain 1	-0.655311	0.00561184	0.051468
203380_x_at	SRSF5	serine/arginine-rich splicing factor 5	-0.913615	0.00563565	0.0516611
218525_s_at	HIF1AN	hypoxia inducible factor 1, alpha subunit inhibitor	-0.923937	0.00564392	0.0517115
226612_at	UBE2QL1	ubiquitin-conjugating enzyme E2Q family-like 1	-1.05355	0.00565314	0.0517707
218373_at	AKTIP	AKT interacting protein	-0.885132	0.0056561	0.0517725
201165_s_at	PUM1	pumilio RNA-binding family member 1	-0.671942	0.00567358	0.0519072
227288_at	SREK1IP1	SREK1-interacting protein 1	-1.26774	0.00567943	0.0519353
209304_x_at	GADD45B	growth arrest and DNA-damage-inducible, beta	1.4334	0.00569323	0.0520107
241433_at	RCOR3	REST corepressor 3	1.21054	0.00569237	0.0520107
238793_at	TIGD7	tigger transposable element derived 7	-0.7756	0.00571506	0.0521593
229718_at	N4BP2L1	NEDD4 binding protein 2-like 1	1.09759	0.00572752	0.0522475
227188_at	EVA1C	eva-1 homolog C (C. elegans)	-0.828203	0.00574533	0.052359
228013_at	PPP2R2A	protein phosphatase 2, regulatory subunit B, alpha	-1.13912	0.00575876	0.0524559
205252_at	ZNF174	zinc finger protein 174	-0.622796	0.00579236	0.0527107
228920_at	ZNF260	zinc finger protein 260	-0.680039	0.00579849	0.0527409
232086_at	PIK3C3	phosphatidylinositol 3-kinase, catalytic subunit type 3	-0.849804	0.00583716	0.0530489
224849_at	TTC17	tetratricopeptide repeat domain 17	-0.72096	0.00585216	0.0530489
203481_at	SLF2	SMC5-SMC6 complex localization factor 2	-1.16599	0.00584098	0.0530489
205235_s_at	KIF20B	kinesin family member 20B	-0.854857	0.00584732	0.0530489
212646_at	RFTN1	raftlin, lipid raft linker 1	0.600666	0.00583827	0.0530489
209012_at	TRIO	trio Rho guanine nucleotide exchange factor	-0.947849	0.00586751	0.0531253
203201_at	PMM2	phosphomannomutase 2	-0.880968	0.0058691	0.0531253
1552389_at	ERICH5	glutamate-rich 5	-1.03475	0.00588747	0.0532401
227533_at	RALGPS2	Ral GEF with PH domain and SH3 binding motif 2	-0.83824	0.00590351	0.053308
230009_at	FAM118B	family with sequence similarity 118, member B	-0.77773	0.0059014	0.053308
224962_at	C9orf69	chromosome 9 open reading frame 69	-1.11753	0.00589942	0.053308
1566557_at	BAIAP2-AS1	BAIAP2 antisense RNA 1 (head to head)	-1.47023	0.00591294	0.0533674
213364_s_at	SNX1	sorting nexin 1	-0.835246	0.00595654	0.0536468
223722_at	DNAJC12	DnaJ (Hsp40) homolog, subfamily C, member 12	1.45692	0.00595302	0.0536468
226450_at	INSR	insulin receptor	-0.706195	0.00595821	0.0536468
229395_at	STX4	syntaxin 4	0.840326	0.00595596	0.0536468
221577_x_at	GDF15	growth differentiation factor 15	1.2118	0.0059641	0.0536482
229135_at	FASTKD2	FAST kinase domains 2	-1.03255	0.0059631	0.0536482
222269_at	APOOL	apolipoprotein O-like	0.665191	0.00596842	0.0536614
235762_at	TAS2R14	taste receptor, type 2, member 14	-1.21078	0.00597154	0.0536636
1552312_a_at	MFAP3	microfibrillar-associated protein 3	-1.54536	0.00597723	0.053689
230779_at	TNRC6B	trinucleotide repeat containing 6B	-1.20006	0.00598148	0.0537015
217814_at	CCDC47	coiled-coil domain containing 47	-0.858786	0.00599458	0.0537933
232851_at	FBXO3	F-box protein 3	0.836634	0.00600134	0.0538282
227119_at	CNOT6L	CCR4-NOT transcription complex, subunit 6-like	-0.730242	0.00601085	0.0538877
238877_at	EYA4	EYA transcriptional coactivator and phosphatase 4	-0.870413	0.00603125	0.0540447
218338_at	PHC1	polyhomeotic homolog 1 (Drosophila)	0.776111	0.00603482	0.0540509
208707_at	EIF5	eukaryotic translation initiation factor 5	-0.891252	0.00604787	0.0541161
205726_at	DIAPH2	diaphanous-related formin 2	0.823996	0.0060609	0.0542067
228240_at	AGAP1	ArfGAP with GTPase domain, ankyrin repeat and PH domain 1	-0.674762	0.00606567	0.0542235
218639_s_at	ZXDC	ZXD family zinc finger C	-0.902898	0.00608225	0.0543285
238035_at	SP3	Sp3 transcription factor	-0.921773	0.00608321	0.0543285
229789_at	TIGD3	tigger transposable element derived 3	-0.876862	0.00608691	0.0543356
203002_at	AMOTL2	angiomotin like 2	1.05036	0.00610612	0.0544811
224999_at	EGFR	epidermal growth factor receptor	-0.738039	0.00611277	0.0545145
229540_at	RBPJ	recombination signal binding protein for immunoglobulin kappa J region	1.11039	0.0061183	0.0545379
218583_s_at	DCUN1D1	DCN1, defective in cullin neddylation 1, domain containing 1	-0.861024	0.00613262	0.0546395
222691_at	SLC35B3	solute carrier family 35 (adenosine 3'-phospho 5'-phosphosulfate transporter), member B3	-1.21757	0.00614366	0.0547119
222978_at	SURF4	surfeit 4	-0.687433	0.00616184	0.0548408
242586_at	FSD1L	fibronectin type III and SPRY domain containing 1-like	-1.17039	0.0061697	0.0548656
207268_x_at	ABI2	abl-interactor 2	0.744334	0.00618046	0.0549352
241672_at	SERTM1	serine-rich and transmembrane domain containing 1	-1.45036	0.00618488	0.0549484
205259_at	NR3C2	nuclear receptor subfamily 3, group C, member 2	-0.992986	0.00619753	0.0550347
225583_at	UXS1	UDP-glucuronate decarboxylase 1	-0.908042	0.00621091	0.0551013
1563113_at	UBR4	ubiquitin protein ligase E3 component n-recognin 4	1.16523	0.00620915	0.0551013
215351_at	RTCA	RNA 3'-terminal phosphate cyclase	1.16072	0.00622232	0.0551502
202057_at	KPNA1	karyopherin alpha 1 (importin alpha 5)	-1.11345	0.00624148	0.0552939
212816_s_at	CBS	cystathionine-beta-synthase	0.959523	0.00624773	0.0553232
1553133_at	C9orf72	chromosome 9 open reading frame 72	1.43437	0.00626999	0.055494
204985_s_at	TRAPPC6A	trafficking protein particle complex 6A	0.658694	0.00631143	0.0558216
219705_at	QSER1	glutamine and serine rich 1	0.868985	0.00631296	0.0558216
201449_at	TIA1	TIA1 cytotoxic granule-associated RNA binding protein	-1.11256	0.00633567	0.0559271
203130_s_at	KIF5C	kinesin family member 5C	-0.907478	0.00633683	0.0559271
230724_s_at	C11orf57	chromosome 11 open reading frame 57	-1.00295	0.00635623	0.0560719
1555935_s_at	HUNK	hormonally up-regulated Neu-associated kinase	-0.859143	0.00636683	0.056139
213856_at	CD47	CD47 molecule	1.1662	0.00637063	0.0561461
223285_s_at	ST6GALNAC4	ST6 (alpha-N-acetyl-neuraminyl-2,3-beta-galactosyl-1,3)-N-acetylgalactosaminide alpha-2,6-sialyltransferase 4	0.691885	0.00637762	0.0561813
224469_s_at	INF2	inverted formin, FH2 and WH2 domain containing	1.27806	0.0063899	0.0562365
227693_at	WDR20	WD repeat domain 20	-0.98933	0.00638934	0.0562365
227199_at	DIP2A	disco-interacting protein 2 homolog A	-0.662433	0.00640782	0.0563678
236247_at	NSUN4	NOP2/Sun domain family, member 4	-0.782346	0.00641423	0.0563976
1558964_at	FAT3	FAT atypical cadherin 3	-0.88024	0.00643083	0.0564841
237367_x_at	CFLAR	CASP8 and FADD-like apoptosis regulator	0.764973	0.0064331	0.0564841
233576_at	HMGCLL1	3-hydroxymethyl-3-methylglutaryl-CoA lyase-like 1	1.03256	0.00643227	0.0564841
225945_at	ZNF655	zinc finger protein 655	-1.20214	0.00644188	0.0565081
200880_at	DNAJA1	DnaJ (Hsp40) homolog, subfamily A, member 1	-1.02101	0.00644791	0.0565081
203909_at	SLC9A6	solute carrier family 9, subfamily A (NHE6, cation proton antiporter 6), member 6	-0.796298	0.00644046	0.0565081
204301_at	KBTBD11	kelch repeat and BTB (POZ) domain containing 11	-0.702832	0.00644666	0.0565081
209871_s_at	APBA2	amyloid beta (A4) precursor protein-binding, family A, member 2	-0.878706	0.00648117	0.0567201
235709_at	GAS2L3	growth arrest-specific 2 like 3	-1.0342	0.00647816	0.0567201
224076_s_at	WHSC1L1	Wolf-Hirschhorn syndrome candidate 1-like 1	-0.615782	0.00649302	0.0567973
225043_at	SLC15A4	solute carrier family 15 (oligopeptide transporter), member 4	-0.787764	0.00650569	0.0568575
213262_at	SACS	sacsin molecular chaperone	-1.24234	0.00651676	0.056879
1568799_at	SLC16A1-AS1	SLC16A1 antisense RNA 1	-0.798136	0.00652282	0.056879
204225_at	HDAC4	histone deacetylase 4	-1.37517	0.00652361	0.056879
213407_at	PHLPP2	PH domain and leucine rich repeat protein phosphatase 2	-0.862762	0.00651235	0.056879
218285_s_at	BDH2	3-hydroxybutyrate dehydrogenase, type 2	0.672716	0.00654347	0.0570256
209193_at	PIM1	Pim-1 proto-oncogene, serine/threonine kinase	1.15178	0.00656287	0.0571681
236248_x_at	TADA2B	transcriptional adaptor 2B	-1.11851	0.00657365	0.0572088
205541_s_at	GSPT2	G1 to S phase transition 2	-0.890574	0.00657086	0.0572088
210592_s_at	SAT1	spermidine/spermine N1-acetyltransferase 1	0.74558	0.00658005	0.0572379
219798_s_at	MEPCE	methylphosphate capping enzyme	-1.16231	0.00658836	0.0572836
203044_at	CHSY1	chondroitin sulfate synthase 1	-0.770476	0.00659425	0.0573082
1566509_s_at	FBXO9	F-box protein 9	-0.77685	0.0066096	0.0574149
227478_at	SETBP1	SET binding protein 1	-1.19552	0.00661604	0.0574443
236520_at	SDCBP2-AS1	SDCBP2 antisense RNA 1	-1.29101	0.00662791	0.0574457
203638_s_at	FGFR2	fibroblast growth factor receptor 2	-1.02383	0.00662661	0.0574457
205379_at	CBR3	carbonyl reductase 3	-0.761858	0.00662847	0.0574457
202080_s_at	TRAK1	trafficking protein, kinesin binding 1	-0.784564	0.00662061	0.0574457
216044_x_at	FAM69A	family with sequence similarity 69, member A	-1.34528	0.00663383	0.0574656
1554076_s_at	TMEM136	transmembrane protein 136	0.731677	0.00666258	0.057688
238441_at	PRKAA2	protein kinase, AMP-activated, alpha 2 catalytic subunit	-1.27545	0.00668931	0.0578659
206233_at	B4GALT6	UDP-Gal:betaGlcNAc beta 1,4- galactosyltransferase, polypeptide 6	-1.45332	0.00670125	0.0578749
226863_at	FAM110C	family with sequence similarity 110, member C	-1.14723	0.0067027	0.0578749
209610_s_at	SLC1A4	solute carrier family 1 (glutamate/neutral amino acid transporter), member 4	-0.753623	0.00670235	0.0578749
204604_at	CDK14	cyclin-dependent kinase 14	-0.697774	0.00669994	0.0578749
210158_at	ERCC4	excision repair cross-complementation group 4	-0.779827	0.00670669	0.0578827
227866_at	TIAM2	T-cell lymphoma invasion and metastasis 2	-1.12234	0.00671812	0.0579546
201748_s_at	SAFB	scaffold attachment factor B	-0.738262	0.00675141	0.0581882
239193_at	FUBP3	far upstream element (FUSE) binding protein 3	0.797728	0.006749	0.0581882
217908_s_at	DCAF6	DDB1 and CUL4 associated factor 6	-1.06853	0.00675481	0.0581908
1555836_at	POLR2B	polymerase (RNA) II (DNA directed) polypeptide B, 140kDa	1.20405	0.00676644	0.0582641
204544_at	HPS5	Hermansky-Pudlak syndrome 5	-0.721585	0.00677441	0.0583059
225665_at	ZAK	sterile alpha motif and leucine zipper containing kinase AZK	-0.707902	0.00677967	0.0583244
208691_at	TFRC	transferrin receptor	-1.0005	0.00680109	0.0584551
203179_at	GALT	galactose-1-phosphate uridylyltransferase	0.668382	0.00679942	0.0584551
203518_at	LYST	lysosomal trafficking regulator	-1.36955	0.00681557	0.0585527
218978_s_at	SLC25A37	solute carrier family 25 (mitochondrial iron transporter), member 37	1.09238	0.00682977	0.0586477
226825_s_at	TMEM165	transmembrane protein 165	-1.48287	0.00685269	0.0587495
238662_at	DPH6	diphthamine biosynthesis 6	0.713922	0.00685415	0.0587495
206670_s_at	GAD1	glutamate decarboxylase 1 (brain, 67kDa)	0.838288	0.00684813	0.0587495
241954_at	FDFT1	farnesyl-diphosphate farnesyltransferase 1	0.947821	0.00684889	0.0587495
236133_x_at	ZNF254	zinc finger protein 254	-1.03306	0.00685985	0.0587714
217608_at	SREK1IP1	SREK1-interacting protein 1	-0.838818	0.00689347	0.0590324
241710_at	C1GALT1C1L	C1GALT1-specific chaperone 1 like	-1.11538	0.00689753	0.0590402
211673_s_at	MOCS1	molybdenum cofactor synthesis 1	0.714786	0.00690883	0.059083
209710_at	GATA2	GATA binding protein 2	-0.638979	0.00690732	0.059083
210346_s_at	CLK4	CDC-like kinase 4	0.904409	0.00694708	0.0592259
228502_at	RPS6KA6	ribosomal protein S6 kinase, 90kDa, polypeptide 6	-0.769523	0.0069504	0.0592259
1557331_at	POLR1B	polymerase (RNA) I polypeptide B, 128kDa	-0.833375	0.0069432	0.0592259
209296_at	PPM1B	protein phosphatase, Mg2+/Mn2+ dependent, 1B	-0.857261	0.00693536	0.0592259
1553338_at	SDE2	SDE2 telomere maintenance homolog (S. pombe)	1.22016	0.0069421	0.0592259
204790_at	SMAD7	SMAD family member 7	0.728382	0.00694395	0.0592259
209683_at	FAM49A	family with sequence similarity 49, member A	-1.03348	0.00696499	0.0593196
228333_at	ZEB2	zinc finger E-box binding homeobox 2	-1.0424	0.00698723	0.0594819
205004_at	NKRF	NFKB repressing factor	-0.650272	0.00699209	0.0594963
228395_at	GNL3	guanine nucleotide binding protein-like 3 (nucleolar)	-0.906408	0.00699874	0.0595258
243904_at	STXBP5	syntaxin binding protein 5 (tomosyn)	-0.890767	0.00702819	0.059695
232436_at	ZNF274	zinc finger protein 274	-0.751508	0.00702663	0.059695
227542_at	SOCS6	suppressor of cytokine signaling 6	-1.18029	0.00704191	0.0597845
228286_at	GEN1	GEN1 Holliday junction 5' flap endonuclease	-1.30336	0.00705251	0.0598473
226460_at	FNIP2	folliculin interacting protein 2	-0.676935	0.00706238	0.059904
205975_s_at	HOXD1	homeobox D1	-1.00352	0.00707642	0.0599959
226758_at	LUC7L2	LUC7-like 2 pre-mRNA splicing factor	0.746338	0.00708442	0.0600365
226574_at	PSPC1	paraspeckle component 1	-0.907402	0.00709266	0.0600418
211009_s_at	ZNF271P	zinc finger protein 271, pseudogene	-0.721794	0.00708941	0.0600418
235107_at	PIAS2	protein inhibitor of activated STAT, 2	-0.83479	0.0071067	0.0601166
202743_at	PIK3R3	phosphoinositide-3-kinase, regulatory subunit 3 (gamma)	-1.05084	0.00711236	0.060117
221256_s_at	HDHD3	haloacid dehalogenase-like hydrolase domain containing 3	-0.650836	0.00712121	0.0601579
1552734_at	RICTOR	RPTOR independent companion of MTOR, complex 2	1.11068	0.0071338	0.060237
212427_at	KIAA0368	KIAA0368	-0.995612	0.00714628	0.0603153
228159_at	WDFY2	WD repeat and FYVE domain containing 2	-0.741988	0.00717064	0.0604734
228590_at	PTCD3	pentatricopeptide repeat domain 3	-0.725243	0.00717148	0.0604734
219297_at	WDR44	WD repeat domain 44	-0.910993	0.00719675	0.0606592
1554342_s_at	HELQ	helicase, POLQ-like	-0.858973	0.00721191	0.0607597
239101_at	ITCH	itchy E3 ubiquitin protein ligase	-0.720532	0.0072227	0.0608233
203102_s_at	MGAT2	mannosyl (alpha-1,6-)-glycoprotein beta-1,2-N-acetylglucosaminyltransferase	-1.29606	0.00727812	0.0612074
213858_at	ZNF250	zinc finger protein 250	-0.858832	0.00729116	0.0612895
205928_at	ZNF443	zinc finger protein 443	-0.769699	0.00730403	0.0613427
226970_at	FBXO33	F-box protein 33	-0.716105	0.00733773	0.0615981
212800_at	STX6	syntaxin 6	0.899431	0.00734339	0.061618
1554086_at	TUBGCP3	tubulin, gamma complex associated protein 3	0.964929	0.00735996	0.0617019
215238_s_at	DOCK9	dedicator of cytokinesis 9	0.806186	0.00735979	0.0617019
210105_s_at	FYN	FYN proto-oncogene, Src family tyrosine kinase	-0.609184	0.00739036	0.0619289
230815_at	LOC389765	kinesin family member 27 pseudogene	0.857382	0.0073955	0.0619394
212098_at	MGAT5	mannosyl (alpha-1,6-)-glycoprotein beta-1,6-N-acetyl-glucosaminyltransferase	-0.637615	0.00739821	0.0619394
232780_s_at	ZNF691	zinc finger protein 691	-0.672896	0.00741285	0.0620342
210986_s_at	TPM1	tropomyosin 1 (alpha)	-0.651169	0.00742198	0.0620552
244804_at	SQSTM1	sequestosome 1	1.46949	0.00742032	0.0620552
230050_at	NACC2	NACC family member 2, BEN and BTB (POZ) domain containing	0.882841	0.00742899	0.062067
205417_s_at	DAG1	dystroglycan 1 (dystrophin-associated glycoprotein 1)	-0.736999	0.00743002	0.062067
212096_s_at	MTUS1	microtubule associated tumor suppressor 1	-0.811476	0.00746961	0.0623699
228471_at	ANKRD44	ankyrin repeat domain 44	-1.06322	0.00748736	0.0624045
213309_at	PLCL2	phospholipase C-like 2	-1.05001	0.0074904	0.0624045
227765_at	OTUD6B-AS1	OTUD6B antisense RNA 1 (head to head)	-0.696266	0.00748849	0.0624045
228364_at	ZNF784	zinc finger protein 784	-0.756537	0.00748683	0.0624045
202126_at	PRPF4B	pre-mRNA processing factor 4B	0.721083	0.00751709	0.0625263
221538_s_at	PLXNA1	plexin A1	-0.755919	0.00751838	0.0625263
239335_at	ZNF710	zinc finger protein 710	0.784761	0.00753693	0.0626528
242273_at	LLPH	LLP homolog, long-term synaptic facilitation (Aplysia)	-1.40839	0.00757297	0.0628868
1552485_at	LACTB	lactamase, beta	1.18844	0.00757515	0.0628868
214289_at	PSMB1	proteasome subunit beta 1	0.852244	0.00757137	0.0628868
1554059_at	SETMAR	SET domain and mariner transposase fusion gene	0.820558	0.00758113	0.0629086
209733_at	MID2	midline 2	-0.770166	0.0075855	0.062917
236645_at	HBP1	HMG-box transcription factor 1	1.15353	0.00759971	0.063007
228775_at	EMC3	ER membrane protein complex subunit 3	-0.844189	0.00762418	0.0631819
213195_at	LYRM9	LYR motif containing 9	0.835437	0.00764186	0.0633004
202224_at	CRK	v-crk avian sarcoma virus CT10 oncogene homolog	-0.75353	0.00764979	0.0633381
220172_at	DCAF17	DDB1 and CUL4 associated factor 17	1.0651	0.00766277	0.0634175
238055_at	LOC100505549	uncharacterized LOC100505549	-0.670035	0.0076668	0.0634229
229024_at	RNF150	ring finger protein 150	-0.808572	0.00767104	0.06343
205590_at	RASGRP1	RAS guanyl releasing protein 1 (calcium and DAG-regulated)	-0.64327	0.00767618	0.0634445
214452_at	BCAT1	branched chain amino-acid transaminase 1, cytosolic	1.16681	0.00768144	0.0634599
201611_s_at	ICMT	isoprenylcysteine carboxyl methyltransferase	-0.763062	0.00768757	0.0634826
229460_at	FAM126B	family with sequence similarity 126, member B	-1.25934	0.00769691	0.0635317
224804_s_at	FAM219B	family with sequence similarity 219, member B	0.674495	0.00771083	0.0636186
225140_at	KLF3	Kruppel-like factor 3 (basic)	-1.09409	0.00772412	0.0637002
229573_at	USP9X	ubiquitin specific peptidase 9, X-linked	-0.995164	0.0077548	0.0638689
227116_at	MON1B	MON1 secretory trafficking family member B	-0.817818	0.00775286	0.0638689
213229_at	DICER1	dicer 1, ribonuclease type III	-1.23307	0.0077815	0.0640606
228574_at	TMTC2	transmembrane and tetratricopeptide repeat containing 2	-1.37907	0.00779908	0.0641771
226684_at	ATG2B	autophagy related 2B	-1.01327	0.00781318	0.0642368
239609_s_at	LPCAT4	lysophosphatidylcholine acyltransferase 4	1.15248	0.00780985	0.0642368
213785_at	IPO9	importin 9	-0.843212	0.0078416	0.0644139
219002_at	FASTKD1	FAST kinase domains 1	-0.624758	0.00784135	0.0644139
236951_at	NSFL1C	NSFL1 (p97) cofactor (p47)	1.0457	0.00786669	0.0645916
229710_at	ERCC6L2	excision repair cross-complementation group 6-like 2	-1.26901	0.00787231	0.0646095
212374_at	FEM1B	fem-1 homolog b (C. elegans)	1.26539	0.00788452	0.0646813
223714_at	ZNF256	zinc finger protein 256	-1.46614	0.00789346	0.0647263
1556357_s_at	ERICH1	glutamate-rich 1	0.821127	0.00789988	0.0647507
1563750_at	LRRC37A8P	leucine rich repeat containing 37, member A8, pseudogene	-0.623349	0.00791465	0.0648434
1552423_at	ETV3	ets variant 3	0.615599	0.00792274	0.0648812
223554_s_at	RANGRF	RAN guanine nucleotide release factor	0.676825	0.00794629	0.0650173
225921_at	NIN	ninein (GSK3B interacting protein)	-1.48341	0.00798453	0.0650945
212854_x_at	NBPF1	neuroblastoma breakpoint family, member 1	-0.718279	0.00797128	0.0650945
204457_s_at	GAS1	growth arrest-specific 1	-1.7068	0.00798937	0.0650945
226431_at	FAM117B	family with sequence similarity 117, member B	-1.10263	0.00798506	0.0650945
232137_at	ZNF616	zinc finger protein 616	-1.40157	0.00798863	0.0650945
228693_at	CCDC50	coiled-coil domain containing 50	-0.993578	0.00797551	0.0650945
212643_at	MAPK1IP1L	mitogen-activated protein kinase 1 interacting protein 1-like	-0.652286	0.00799046	0.0650945
225490_at	ARID2	AT rich interactive domain 2 (ARID, RFX-like)	-0.684377	0.00795972	0.0650945
227630_at	PPP2R5E	protein phosphatase 2, regulatory subunit B', epsilon isoform	-0.734722	0.00796719	0.0650945
232551_at	SLC26A6	solute carrier family 26 (anion exchanger), member 6	1.31815	0.00799442	0.0650984
231198_at	CDK6	cyclin-dependent kinase 6	1.00623	0.00801732	0.0652565
223318_s_at	ALKBH7	alkB homolog 7	0.677884	0.00802112	0.0652591
224616_at	DYNC1LI2	dynein, cytoplasmic 1, light intermediate chain 2	-0.636438	0.00804144	0.065396
227996_at	FARP1	FERM, RhoGEF (ARHGEF) and pleckstrin domain protein 1 (chondrocyte-derived)	0.888914	0.00806141	0.0654732
232184_at	ALS2	amyotrophic lateral sclerosis 2 (juvenile)	1.15948	0.00809809	0.0657141
225383_at	ZNF275	zinc finger protein 275	-0.733647	0.00811434	0.0658175
205300_s_at	SNRNP35	small nuclear ribonucleoprotein 35kDa (U11/U12)	-0.680351	0.00812447	0.0658711
227481_at	CNKSR3	CNKSR family member 3	0.696241	0.00813806	0.0659243
242940_x_at	DLX6	distal-less homeobox 6	-1.14587	0.00813459	0.0659243
1554014_at	CHD2	chromodomain helicase DNA binding protein 2	0.890363	0.00814325	0.0659369
226412_at	PNISR	PNN-interacting serine/arginine-rich protein	0.781477	0.00815536	0.0659788
204826_at	CCNF	cyclin F	-0.813196	0.0081679	0.0660518
235874_at	PRSS35	protease, serine, 35	-1.4484	0.00817237	0.0660594
239007_at	ZNF616	zinc finger protein 616	-1.70798	0.00818315	0.0661175
223463_at	RAB23	RAB23, member RAS oncogene family	-0.828212	0.00819014	0.0661175
203525_s_at	APC	adenomatous polyposis coli	-1.1472	0.00821586	0.0662966
241472_at	DMXL1	Dmx-like 1	-1.00197	0.00822859	0.0663531
217099_s_at	GEMIN4	gem (nuclear organelle) associated protein 4	-0.653786	0.00822995	0.0663531
213135_at	TIAM1	T-cell lymphoma invasion and metastasis 1	-0.620106	0.00823486	0.0663641
209191_at	TUBB6	tubulin, beta 6 class V	-1.00173	0.00823996	0.0663767
237336_at	ADD2	adducin 2 (beta)	1.07052	0.00826907	0.066554
218203_at	ALG5	ALG5, dolichyl-phosphate beta-glucosyltransferase	-0.618137	0.00830582	0.0666845
211061_s_at	MGAT2	mannosyl (alpha-1,6-)-glycoprotein beta-1,2-N-acetylglucosaminyltransferase	-1.13354	0.00830122	0.0666845
223171_at	DYM	dymeclin	0.634349	0.0082937	0.0666845
228415_at	AP1S2	adaptor-related protein complex 1, sigma 2 subunit	0.663889	0.00830058	0.0666845
203096_s_at	RAPGEF2	Rap guanine nucleotide exchange factor (GEF) 2	-1.00236	0.00829135	0.0666845
213593_s_at	TRA2A	transformer 2 alpha homolog (Drosophila)	1.39806	0.00830665	0.0666845
201056_at	GOLGB1	golgin B1	-0.817855	0.00832874	0.0668332
227521_at	FBXO33	F-box protein 33	-0.729795	0.00833773	0.0668767
210038_at	PRKCQ	protein kinase C, theta	-0.619942	0.00835862	0.0669597
202048_s_at	CBX6	chromobox homolog 6	-0.816524	0.00835609	0.0669597
236641_at	KIF14	kinesin family member 14	-0.98632	0.00837014	0.0670219
225669_at	IFNAR1	interferon (alpha, beta and omega) receptor 1	-1.34872	0.00837743	0.0670363
218829_s_at	CHD7	chromodomain helicase DNA binding protein 7	-0.601734	0.00837909	0.0670363
212808_at	NFATC2IP	nuclear factor of activated T-cells, cytoplasmic, calcineurin-dependent 2 interacting protein	-0.977104	0.00839911	0.0671678
218138_at	MKKS	McKusick-Kaufman syndrome	-0.809405	0.00842882	0.0673766
214090_at	PAWR	PRKC, apoptosis, WT1, regulator	0.894524	0.00843907	0.0674298
224128_at	RTFDC1	replication termination factor 2 domain containing 1	0.896556	0.00844405	0.0674408
226245_at	KCTD1	potassium channel tetramerization domain containing 1	-0.848875	0.00845813	0.0675245
227690_at	GABRB3	gamma-aminobutyric acid (GABA) A receptor, beta 3	-1.16162	0.00849225	0.0677173
225886_at	DDX5	DEAD (Asp-Glu-Ala-Asp) box helicase 5	-1.07476	0.00849674	0.0677173
213540_at	HSD17B8	hydroxysteroid (17-beta) dehydrogenase 8	0.765936	0.00849433	0.0677173
221168_at	PRDM13	PR domain containing 13	-1.02889	0.00849644	0.0677173
225435_at	SSR1	signal sequence receptor, alpha	-0.768083	0.00851359	0.0677939
213050_at	COBL	cordon-bleu WH2 repeat protein	-0.646122	0.00851186	0.0677939
[truncated: 14,723 more rows]
