# Supplementary material for: Mitochondrial nicotinamide adenine dinucleotide reduced (NADH) oxidation links the tricarboxylic acid (TCA) cycle with methionine metabolism and nuclear DNA methylation
Source: PLoS Biol. 2018 Apr 18;16(4):e2005707. doi: 10.1371/journal.pbio.2005707 (PMC5927466; doi:10.1371/journal.pbio.2005707)
Supplement: S9 Data — (XLSX) [file pbio.2005707.s015.xlsx]

## Sheet: Sheet1
Methyltransferase activity
Cell Line		H3 CPM
Rho +		9576	1
Rho 0		17259	1.80232
NE from 4-28-14 cell pellets
Cell Line		H3 CPM
Rho +		4545	1
Rho 0		7471	1.64378
NE from 5-13-14 cell pellets
Cell Line		H3 CPM
Rho +		1520	1
Rho 0		4456	2.93158
